# Supplementary material for: Organic Particles: Heterogeneous Hubs for Microbial Interactions in Aquatic Ecosystems
Source: Front Microbiol. 2018 Oct 26;9:2569. doi: 10.3389/fmicb.2018.02569 (PMC6212488; doi:10.3389/fmicb.2018.02569)
Supplement: Supplementary file 12 [file Data_Sheet_1.XLSX]

## Sheet: trinotate_annotation_report_wit
		48784	48784	10104	19483	0	18820	18820	3528	7670	4419	0	0	0	0	3180	0	0	27482	27482	27482	27482	27677	27677	447	27677	31304	31304	245	31304	27848	27848	960	27848	29072	29072	1111	29072	12274	12274	104	12274	12770	12770	177	12770	13750	13750	164
																			AA_CAZy_blastx				CE_CAZy_blastx				PL_CAZy_blastx				GH_CAZy_blastx				GT_CAZy_blastx				AA_CAZy_blastp				CE_CAZy_blastp				PL_CAZy_blastp
#gene_id	transcript_id	in Meragenome_CRISP	prokka	sprot_Top_BLASTX_hit	TrEMBL_Top_BLASTX_hit	RNAMMER	prot_id	prot_coords	sprot_Top_BLASTP_hit	TrEMBL_Top_BLASTP_hit	Pfam	SignalP	TmHMM	eggnog	gene_ontology_blast	gene_ontology_pfam	transcript	peptide	sseqid	pident	evalue	bitscore	sseqid	pident	evalue	bitscore	sseqid	pident	evalue	bitscore	sseqid	pident	evalue	bitscore	sseqid	pident	evalue	bitscore	sseqid	pident	evalue	bitscore	sseqid	pident	evalue	bitscore	sseqid	pident	evalue
TRINITY_DN1760_c0_g2	TRINITY_DN1760_c0_g2_i1	-	-	-	-	-	-	-	-	-	-	-	-	-	-	-	-	-	CCD54857.1|AA11|CBM18|eukaryota|Botryotinia	44	0.11	28.5	ACM61395.1|CE12||bacteria|Anaerocellum	33.33	1.5	26.2	ACU02994.1|PL1||bacteria|Pedobacter	26.09	6.6	23.1	-	-	-	-	ACN60295.1|GT27|,CBM13|eukaryota|Salmo	44.44	3.5	27.7	-	-	-	-	-	-	-	-	-	-	-
TRINITY_DN23947_c1_g1	TRINITY_DN23947_c1_g1_i1	-	-	-	-	-	-	-	-	-	-	-	-	-	-	-	-	-	AII08809.1|AA1||bacteria|Rhodococcus	32.91	6.6	26.9	BAH71603.1|CE0||eukaryota|Acyrthosiphon	26.67	1.7	29.6	-	-	-	-	-	-	-	-	-	-	-	-	-	-	-	-	-	-	-	-	-	-	-
TRINITY_DN7287_c0_g1	TRINITY_DN7287_c0_g1_i1	-	hypothetical protein	sp|Q96704|REP_CALCV^sp|Q96704|REP_CALCV^Q:5339-4803,H:45-244^27.67%ID^E:6e-06^.^.`sp|Q96704|REP_CALCV^sp|Q96704|REP_CALCV^Q:1631-1095,H:45-244^27.67%ID^E:6e-06^.^.	UniRef90_M9MHE5^UniRef90_M9MHE5^Q:5420-4677,H:15-251^30%ID^E:6e-13^.^.`UniRef90_M9MHE5^UniRef90_M9MHE5^Q:1712-969,H:15-251^30%ID^E:6e-13^.^.	-	TRINITY_DN7287_c0_g1_i1|m.6019	4135-4575[+]	-	-	-	-	-	-	-	-	-	-	-	-	-	-	ACB85864.1|CE4||bacteria|Natranaerobius	35.29	1.6	33.1	AEA08866.1|PL3||eukaryota|Globodera	35.06	5.1	29.6	CQR60795.1|GH2||bacteria|Streptomyces	32.14	1.8	36.6	-	-	-	-	EAA28891.1|AA11||eukaryota|Neurospora	35.29	0.87	28.5	-	-	-	-	-	-	-
TRINITY_DN7287_c0_g1	TRINITY_DN7287_c0_g1_i1	-	hypothetical protein	sp|Q96704|REP_CALCV^sp|Q96704|REP_CALCV^Q:5339-4803,H:45-244^27.67%ID^E:6e-06^.^.`sp|Q96704|REP_CALCV^sp|Q96704|REP_CALCV^Q:1631-1095,H:45-244^27.67%ID^E:6e-06^.^.	UniRef90_M9MHE5^UniRef90_M9MHE5^Q:5420-4677,H:15-251^30%ID^E:6e-13^.^.`UniRef90_M9MHE5^UniRef90_M9MHE5^Q:1712-969,H:15-251^30%ID^E:6e-13^.^.	-	TRINITY_DN7287_c0_g1_i1|m.6021	3980-4339[+]	-	-	-	-	-	-	-	-	-	-	-	-	-	-	ACB85864.1|CE4||bacteria|Natranaerobius	35.29	1.6	33.1	AEA08866.1|PL3||eukaryota|Globodera	35.06	5.1	29.6	CQR60795.1|GH2||bacteria|Streptomyces	32.14	1.8	36.6	-	-	-	-	-	-	-	-	-	-	-	-	-	-	-
TRINITY_DN7287_c0_g1	TRINITY_DN7287_c0_g1_i1	-	hypothetical protein	sp|Q96704|REP_CALCV^sp|Q96704|REP_CALCV^Q:5339-4803,H:45-244^27.67%ID^E:6e-06^.^.`sp|Q96704|REP_CALCV^sp|Q96704|REP_CALCV^Q:1631-1095,H:45-244^27.67%ID^E:6e-06^.^.	UniRef90_M9MHE5^UniRef90_M9MHE5^Q:5420-4677,H:15-251^30%ID^E:6e-13^.^.`UniRef90_M9MHE5^UniRef90_M9MHE5^Q:1712-969,H:15-251^30%ID^E:6e-13^.^.	-	TRINITY_DN7287_c0_g1_i1|m.6018	427-867[+]	-	-	-	-	-	-	-	-	-	-	-	-	-	-	ACB85864.1|CE4||bacteria|Natranaerobius	35.29	1.6	33.1	AEA08866.1|PL3||eukaryota|Globodera	35.06	5.1	29.6	CQR60795.1|GH2||bacteria|Streptomyces	32.14	1.8	36.6	-	-	-	-	EAA28891.1|AA11||eukaryota|Neurospora	35.29	0.87	28.5	-	-	-	-	-	-	-
TRINITY_DN7287_c0_g1	TRINITY_DN7287_c0_g1_i1	-	hypothetical protein	sp|Q96704|REP_CALCV^sp|Q96704|REP_CALCV^Q:5339-4803,H:45-244^27.67%ID^E:6e-06^.^.`sp|Q96704|REP_CALCV^sp|Q96704|REP_CALCV^Q:1631-1095,H:45-244^27.67%ID^E:6e-06^.^.	UniRef90_M9MHE5^UniRef90_M9MHE5^Q:5420-4677,H:15-251^30%ID^E:6e-13^.^.`UniRef90_M9MHE5^UniRef90_M9MHE5^Q:1712-969,H:15-251^30%ID^E:6e-13^.^.	-	TRINITY_DN7287_c0_g1_i1|m.6020	272-631[+]	-	-	-	-	-	-	-	-	-	-	-	-	-	-	ACB85864.1|CE4||bacteria|Natranaerobius	35.29	1.6	33.1	AEA08866.1|PL3||eukaryota|Globodera	35.06	5.1	29.6	CQR60795.1|GH2||bacteria|Streptomyces	32.14	1.8	36.6	-	-	-	-	-	-	-	-	-	-	-	-	-	-	-
TRINITY_DN7287_c0_g1	TRINITY_DN7287_c0_g1_i1	-	hypothetical protein	sp|Q96704|REP_CALCV^sp|Q96704|REP_CALCV^Q:5339-4803,H:45-244^27.67%ID^E:6e-06^.^.`sp|Q96704|REP_CALCV^sp|Q96704|REP_CALCV^Q:1631-1095,H:45-244^27.67%ID^E:6e-06^.^.	UniRef90_M9MHE5^UniRef90_M9MHE5^Q:5420-4677,H:15-251^30%ID^E:6e-13^.^.`UniRef90_M9MHE5^UniRef90_M9MHE5^Q:1712-969,H:15-251^30%ID^E:6e-13^.^.	-	TRINITY_DN7287_c0_g1_i1|m.6015	4080-5636[-]	sp|Q06657|REP_TMOV^sp|Q06657|REP_TMOV^Q:65-294,H:7-261^27.44%ID^E:5e-08^.^.	UniRef90_M9MHE5^UniRef90_M9MHE5^Q:65-320,H:7-251^29.81%ID^E:2e-15^.^.	PF00799.15^Gemini_AL1^Geminivirus Rep catalytic domain^65-163^E:1.1e-09	-	-	-	-	GO:0006260^biological_process^DNA replication	-	-	-	-	-	-	ACB85864.1|CE4||bacteria|Natranaerobius	35.29	1.6	33.1	AEA08866.1|PL3||eukaryota|Globodera	35.06	5.1	29.6	CQR60795.1|GH2||bacteria|Streptomyces	32.14	1.8	36.6	-	-	-	-	AGF61329.1|AA10|CBM2|bacteria|Streptomyces	40.62	3.9	28.5	-	-	-	-	AHC17930.1|PL1|CBM66|bacteria|Paenibacillus	35.56	0.62
TRINITY_DN4933_c0_g1	TRINITY_DN4933_c0_g1_i1	-	Putative viral replication protein	sp|Q9YUD3|REP_BFDV^sp|Q9YUD3|REP_BFDV^Q:364-639,H:7-98^30.85%ID^E:3e-07^.^.`sp|Q9YUD3|REP_BFDV^sp|Q9YUD3|REP_BFDV^Q:2182-2457,H:7-98^30.85%ID^E:3e-07^.^.	UniRef90_S4TF46^UniRef90_S4TF46^Q:355-723,H:1-122^32.26%ID^E:7e-10^.^.`UniRef90_S4TF46^UniRef90_S4TF46^Q:2173-2541,H:1-122^32.26%ID^E:7e-10^.^.	-	TRINITY_DN4933_c0_g1_i1|m.3363	977-1828[+]	-	-	-	-	-	-	-	-	-	-	-	-	-	-	CCO23400.1|CE9||bacteria|Desulfovibrio	35.59	0.24	35.4	ABE84460.1|PL1||eukaryota|Medicago	32.08	8.5	28.9	AJC82809.1|GH77||bacteria|Rhizobium	31.46	0.63	37.4	ADL50494.1|GT1||bacteria|Clostridium	33.33	0.045	40.8	ABC27701.1|AA10|CBM2|bacteria|Hahella	25.81	0.21	31.6	CCO23400.1|CE9||bacteria|Desulfovibrio	35.59	0.028	35.4	AAG42262.1|PL8||bacteria|Paenibacillus	40	1.3
TRINITY_DN7287_c0_g1	TRINITY_DN7287_c0_g1_i1	-	hypothetical protein	sp|Q96704|REP_CALCV^sp|Q96704|REP_CALCV^Q:5339-4803,H:45-244^27.67%ID^E:6e-06^.^.`sp|Q96704|REP_CALCV^sp|Q96704|REP_CALCV^Q:1631-1095,H:45-244^27.67%ID^E:6e-06^.^.	UniRef90_M9MHE5^UniRef90_M9MHE5^Q:5420-4677,H:15-251^30%ID^E:6e-13^.^.`UniRef90_M9MHE5^UniRef90_M9MHE5^Q:1712-969,H:15-251^30%ID^E:6e-13^.^.	-	TRINITY_DN7287_c0_g1_i1|m.6017	2132-2980[-]	-	-	-	-	-	-	-	-	-	-	-	-	-	-	ACB85864.1|CE4||bacteria|Natranaerobius	35.29	1.6	33.1	AEA08866.1|PL3||eukaryota|Globodera	35.06	5.1	29.6	CQR60795.1|GH2||bacteria|Streptomyces	32.14	1.8	36.6	-	-	-	-	AAZ38192.1|AA10||viruses|Agrotis	30.51	1.4	28.9	AEI82156.1|CE1||bacteria|Cupriavidus	33.33	2.2	29.6	-	-	-
TRINITY_DN7287_c0_g1	TRINITY_DN7287_c0_g1_i1	-	hypothetical protein	sp|Q96704|REP_CALCV^sp|Q96704|REP_CALCV^Q:5339-4803,H:45-244^27.67%ID^E:6e-06^.^.`sp|Q96704|REP_CALCV^sp|Q96704|REP_CALCV^Q:1631-1095,H:45-244^27.67%ID^E:6e-06^.^.	UniRef90_M9MHE5^UniRef90_M9MHE5^Q:5420-4677,H:15-251^30%ID^E:6e-13^.^.`UniRef90_M9MHE5^UniRef90_M9MHE5^Q:1712-969,H:15-251^30%ID^E:6e-13^.^.	-	TRINITY_DN7287_c0_g1_i1|m.6016	372-1928[-]	sp|Q06657|REP_TMOV^sp|Q06657|REP_TMOV^Q:65-294,H:7-261^27.44%ID^E:5e-08^.^.	UniRef90_M9MHE5^UniRef90_M9MHE5^Q:65-320,H:7-251^29.81%ID^E:2e-15^.^.	PF00799.15^Gemini_AL1^Geminivirus Rep catalytic domain^65-163^E:1.1e-09	-	-	-	-	GO:0006260^biological_process^DNA replication	-	-	-	-	-	-	ACB85864.1|CE4||bacteria|Natranaerobius	35.29	1.6	33.1	AEA08866.1|PL3||eukaryota|Globodera	35.06	5.1	29.6	CQR60795.1|GH2||bacteria|Streptomyces	32.14	1.8	36.6	-	-	-	-	AGF61329.1|AA10|CBM2|bacteria|Streptomyces	40.62	3.9	28.5	-	-	-	-	AHC17930.1|PL1|CBM66|bacteria|Paenibacillus	35.56	0.62
TRINITY_DN4933_c0_g1	TRINITY_DN4933_c0_g1_i1	-	Putative viral replication protein	sp|Q9YUD3|REP_BFDV^sp|Q9YUD3|REP_BFDV^Q:364-639,H:7-98^30.85%ID^E:3e-07^.^.`sp|Q9YUD3|REP_BFDV^sp|Q9YUD3|REP_BFDV^Q:2182-2457,H:7-98^30.85%ID^E:3e-07^.^.	UniRef90_S4TF46^UniRef90_S4TF46^Q:355-723,H:1-122^32.26%ID^E:7e-10^.^.`UniRef90_S4TF46^UniRef90_S4TF46^Q:2173-2541,H:1-122^32.26%ID^E:7e-10^.^.	-	TRINITY_DN4933_c0_g1_i1|m.3364	2795-3646[+]	-	-	-	-	-	-	-	-	-	-	-	-	-	-	CCO23400.1|CE9||bacteria|Desulfovibrio	35.59	0.24	35.4	ABE84460.1|PL1||eukaryota|Medicago	32.08	8.5	28.9	AJC82809.1|GH77||bacteria|Rhizobium	31.46	0.63	37.4	ADL50494.1|GT1||bacteria|Clostridium	33.33	0.045	40.8	ABC27701.1|AA10|CBM2|bacteria|Hahella	25.81	0.21	31.6	CCO23400.1|CE9||bacteria|Desulfovibrio	35.59	0.028	35.4	AAG42262.1|PL8||bacteria|Paenibacillus	40	1.3
TRINITY_DN4933_c0_g1	TRINITY_DN4933_c0_g1_i1	-	Putative viral replication protein	sp|Q9YUD3|REP_BFDV^sp|Q9YUD3|REP_BFDV^Q:364-639,H:7-98^30.85%ID^E:3e-07^.^.`sp|Q9YUD3|REP_BFDV^sp|Q9YUD3|REP_BFDV^Q:2182-2457,H:7-98^30.85%ID^E:3e-07^.^.	UniRef90_S4TF46^UniRef90_S4TF46^Q:355-723,H:1-122^32.26%ID^E:7e-10^.^.`UniRef90_S4TF46^UniRef90_S4TF46^Q:2173-2541,H:1-122^32.26%ID^E:7e-10^.^.	-	TRINITY_DN4933_c0_g1_i1|m.3367	1485-1910[+]	-	-	-	-	-	-	-	-	-	-	-	-	-	-	CCO23400.1|CE9||bacteria|Desulfovibrio	35.59	0.24	35.4	ABE84460.1|PL1||eukaryota|Medicago	32.08	8.5	28.9	AJC82809.1|GH77||bacteria|Rhizobium	31.46	0.63	37.4	ADL50494.1|GT1||bacteria|Clostridium	33.33	0.045	40.8	-	-	-	-	-	-	-	-	ABQ07099.1|PL1||bacteria|Flavobacterium	29.17	1.2
TRINITY_DN4933_c0_g1	TRINITY_DN4933_c0_g1_i1	-	Putative viral replication protein	sp|Q9YUD3|REP_BFDV^sp|Q9YUD3|REP_BFDV^Q:364-639,H:7-98^30.85%ID^E:3e-07^.^.`sp|Q9YUD3|REP_BFDV^sp|Q9YUD3|REP_BFDV^Q:2182-2457,H:7-98^30.85%ID^E:3e-07^.^.	UniRef90_S4TF46^UniRef90_S4TF46^Q:355-723,H:1-122^32.26%ID^E:7e-10^.^.`UniRef90_S4TF46^UniRef90_S4TF46^Q:2173-2541,H:1-122^32.26%ID^E:7e-10^.^.	-	TRINITY_DN4933_c0_g1_i1|m.3366	2173-2976[+]	sp|Q9YUD3|REP_BFDV^sp|Q9YUD3|REP_BFDV^Q:7-72,H:12-77^36.36%ID^E:4e-08^.^.	UniRef90_S4TF46^UniRef90_S4TF46^Q:1-139,H:1-137^30.71%ID^E:7e-11^.^.	PF02407.11^Viral_Rep^Putative viral replication protein^5-90^E:2e-13	-	-	-	-	GO:0016779^molecular_function^nucleotidyltransferase activity`GO:0016888^molecular_function^endodeoxyribonuclease activity, producing 5'-phosphomonoesters`GO:0042624^molecular_function^ATPase activity, uncoupled`GO:0006260^biological_process^DNA replication`GO:0018142^biological_process^protein-DNA covalent cross-linking	-	-	-	-	-	-	CCO23400.1|CE9||bacteria|Desulfovibrio	35.59	0.24	35.4	ABE84460.1|PL1||eukaryota|Medicago	32.08	8.5	28.9	AJC82809.1|GH77||bacteria|Rhizobium	31.46	0.63	37.4	ADL50494.1|GT1||bacteria|Clostridium	33.33	0.045	40.8	AHG02079.1|AA3||archaea|Halostagnicola	23.08	5.5	27.3	-	-	-	-	-	-	-
TRINITY_DN4933_c0_g1	TRINITY_DN4933_c0_g1_i1	-	Putative viral replication protein	sp|Q9YUD3|REP_BFDV^sp|Q9YUD3|REP_BFDV^Q:364-639,H:7-98^30.85%ID^E:3e-07^.^.`sp|Q9YUD3|REP_BFDV^sp|Q9YUD3|REP_BFDV^Q:2182-2457,H:7-98^30.85%ID^E:3e-07^.^.	UniRef90_S4TF46^UniRef90_S4TF46^Q:355-723,H:1-122^32.26%ID^E:7e-10^.^.`UniRef90_S4TF46^UniRef90_S4TF46^Q:2173-2541,H:1-122^32.26%ID^E:7e-10^.^.	-	TRINITY_DN4933_c0_g1_i1|m.3368	3303-3728[+]	-	-	-	-	-	-	-	-	-	-	-	-	-	-	CCO23400.1|CE9||bacteria|Desulfovibrio	35.59	0.24	35.4	ABE84460.1|PL1||eukaryota|Medicago	32.08	8.5	28.9	AJC82809.1|GH77||bacteria|Rhizobium	31.46	0.63	37.4	ADL50494.1|GT1||bacteria|Clostridium	33.33	0.045	40.8	-	-	-	-	-	-	-	-	ABQ07099.1|PL1||bacteria|Flavobacterium	29.17	1.2
TRINITY_DN4933_c0_g1	TRINITY_DN4933_c0_g1_i1	-	Putative viral replication protein	sp|Q9YUD3|REP_BFDV^sp|Q9YUD3|REP_BFDV^Q:364-639,H:7-98^30.85%ID^E:3e-07^.^.`sp|Q9YUD3|REP_BFDV^sp|Q9YUD3|REP_BFDV^Q:2182-2457,H:7-98^30.85%ID^E:3e-07^.^.	UniRef90_S4TF46^UniRef90_S4TF46^Q:355-723,H:1-122^32.26%ID^E:7e-10^.^.`UniRef90_S4TF46^UniRef90_S4TF46^Q:2173-2541,H:1-122^32.26%ID^E:7e-10^.^.	-	TRINITY_DN4933_c0_g1_i1|m.3365	355-1158[+]	sp|Q9YUD3|REP_BFDV^sp|Q9YUD3|REP_BFDV^Q:7-72,H:12-77^36.36%ID^E:4e-08^.^.	UniRef90_S4TF46^UniRef90_S4TF46^Q:1-139,H:1-137^30.71%ID^E:7e-11^.^.	PF02407.11^Viral_Rep^Putative viral replication protein^5-90^E:2e-13	-	-	-	-	GO:0016779^molecular_function^nucleotidyltransferase activity`GO:0016888^molecular_function^endodeoxyribonuclease activity, producing 5'-phosphomonoesters`GO:0042624^molecular_function^ATPase activity, uncoupled`GO:0006260^biological_process^DNA replication`GO:0018142^biological_process^protein-DNA covalent cross-linking	-	-	-	-	-	-	CCO23400.1|CE9||bacteria|Desulfovibrio	35.59	0.24	35.4	ABE84460.1|PL1||eukaryota|Medicago	32.08	8.5	28.9	AJC82809.1|GH77||bacteria|Rhizobium	31.46	0.63	37.4	ADL50494.1|GT1||bacteria|Clostridium	33.33	0.045	40.8	AHG02079.1|AA3||archaea|Halostagnicola	23.08	5.5	27.3	-	-	-	-	-	-	-
TRINITY_DN7287_c0_g1	TRINITY_DN7287_c0_g1_i1	-	hypothetical protein	sp|Q96704|REP_CALCV^sp|Q96704|REP_CALCV^Q:5339-4803,H:45-244^27.67%ID^E:6e-06^.^.`sp|Q96704|REP_CALCV^sp|Q96704|REP_CALCV^Q:1631-1095,H:45-244^27.67%ID^E:6e-06^.^.	UniRef90_M9MHE5^UniRef90_M9MHE5^Q:5420-4677,H:15-251^30%ID^E:6e-13^.^.`UniRef90_M9MHE5^UniRef90_M9MHE5^Q:1712-969,H:15-251^30%ID^E:6e-13^.^.	-	TRINITY_DN7287_c0_g1_i1|m.6022	3524-3850[-]	-	-	-	-	-	-	-	-	-	-	-	-	-	-	ACB85864.1|CE4||bacteria|Natranaerobius	35.29	1.6	33.1	AEA08866.1|PL3||eukaryota|Globodera	35.06	5.1	29.6	CQR60795.1|GH2||bacteria|Streptomyces	32.14	1.8	36.6	-	-	-	-	-	-	-	-	ACB85864.1|CE4||bacteria|Natranaerobius	37.5	0.046	32	ALJ06378.1|PL17||bacteria|Algibacter	23.91	4.6
TRINITY_DN1627_c0_g1	TRINITY_DN1627_c0_g1_i1	-	hypothetical protein	-	-	-	-	-	-	-	-	-	-	-	-	-	-	-	AHG65246.1|AA3||bacteria|Advenella	38.46	9.5	26.2	AIQ40965.1|CE7||bacteria|Paenibacillus	29.63	0.96	30	-	-	-	-	BAL88945.1|GH3|CBM6|bacteria|Actinoplanes	42.5	0.84	33.5	-	-	-	-	-	-	-	-	-	-	-	-	-	-	-
TRINITY_DN1627_c0_g1	TRINITY_DN1627_c0_g1_i2	-	-	-	-	-	-	-	-	-	-	-	-	-	-	-	-	-	-	-	-	-	AIQ40965.1|CE7||bacteria|Paenibacillus	29.63	0.99	30	-	-	-	-	BAL88945.1|GH3|CBM6|bacteria|Actinoplanes	42.5	0.99	33.5	-	-	-	-	-	-	-	-	-	-	-	-	-	-	-
TRINITY_DN8123_c2_g7	TRINITY_DN8123_c2_g7_i3	-	hypothetical protein	-	UniRef90_G1C9G2^UniRef90_G1C9G2^Q:744-1163,H:160-293^31.21%ID^E:4e-09^.^.	-	-	-	-	-	-	-	-	-	-	-	-	-	CEG59261.1|AA1||bacteria|Legionella	24.82	0.37	32.3	AEV69010.1|CE1|CBM9,CBM9,CBM9|bacteria|Clostridium	34.43	1.7	31.2	AKV00914.1|PL0||bacteria|Labilithrix	27.94	0.66	30.8	-	-	-	-	AAD21086.1|GT1||eukaryota|Forsythia	33.96	2.3	33.5	-	-	-	-	-	-	-	-	-	-	-
TRINITY_DN8123_c2_g7	TRINITY_DN8123_c2_g7_i2	-	hypothetical protein	-	-	-	TRINITY_DN8123_c2_g7_i2|m.8993	246-581[+]	-	-	-	-	-	-	-	-	-	-	AKC86043.1|AA6||bacteria|Pseudoxanthomonas	30.23	1.9	29.6	-	-	-	-	-	-	-	-	-	-	-	-	-	-	-	-	-	-	-	-	AFT98594.1|CE1||bacteria|Nocardia	38.3	1.8	27.3	CAV27775.1|PL1||eukaryota|Vitis	50	2.9
TRINITY_DN8123_c2_g7	TRINITY_DN8123_c2_g7_i1	-	hypothetical protein	-	UniRef90_G1C9G2^UniRef90_G1C9G2^Q:788-1207,H:160-293^31.21%ID^E:6e-09^.^.	-	-	-	-	-	-	-	-	-	-	-	-	-	CEG59261.1|AA1||bacteria|Legionella	24.82	0.47	32.3	AEV69010.1|CE1|CBM9,CBM9,CBM9|bacteria|Clostridium	34.43	2.2	31.2	AKV00914.1|PL0||bacteria|Labilithrix	27.94	0.84	30.8	-	-	-	-	AAD21086.1|GT1||eukaryota|Forsythia	33.96	3	33.5	-	-	-	-	-	-	-	-	-	-	-
TRINITY_DN11228_c0_g1	TRINITY_DN11228_c0_g1_i1	-	hypothetical protein	-	-	-	TRINITY_DN11228_c0_g1_i1|m.12725	2710-3948[+]	-	-	-	-	-	-	-	-	-	-	-	-	-	-	-	-	-	-	-	-	-	-	-	-	-	-	ADV46966.1|GT4||bacteria|Nitratifractor	31.25	0.83	36.6	-	-	-	-	AIF44138.1|CE14||bacteria|Virgibacillus	29.41	0.88	31.2	AEA93237.1|PL8||bacteria|Enterococcus	27.4	2.6
TRINITY_DN11228_c0_g1	TRINITY_DN11228_c0_g1_i1	-	hypothetical protein	-	-	-	TRINITY_DN11228_c0_g1_i1|m.12728	4206-4571[-]	-	-	-	-	-	-	-	-	-	-	-	-	-	-	-	-	-	-	-	-	-	-	-	-	-	-	ADV46966.1|GT4||bacteria|Nitratifractor	31.25	0.83	36.6	-	-	-	-	AEN96277.1|CE1||bacteria|Roseburia	35	0.33	30	ADL35105.1|PL1||bacteria|Butyrivibrio	35.48	9.3
TRINITY_DN11228_c0_g1	TRINITY_DN11228_c0_g1_i1	-	hypothetical protein	-	-	-	TRINITY_DN11228_c0_g1_i1|m.12727	1-372[-]	-	-	-	-	-	-	-	-	-	-	-	-	-	-	-	-	-	-	-	-	-	-	-	-	-	-	ADV46966.1|GT4||bacteria|Nitratifractor	31.25	0.83	36.6	AIS12949.1|AA3||bacteria|Pseudomonas	40.62	1.6	26.9	-	-	-	-	ADV51464.1|PL6||bacteria|Cellulophaga	52.63	5.6
TRINITY_DN8457_c0_g1	TRINITY_DN8457_c0_g1_i1	-	hypothetical protein	-	UniRef90_S4TFA0^UniRef90_S4TFA0^Q:292-1005,H:27-265^24.8%ID^E:9e-07^.^.`UniRef90_S4TFA0^UniRef90_S4TFA0^Q:1891-2604,H:27-265^24.8%ID^E:9e-07^.^.	-	TRINITY_DN8457_c0_g1_i1|m.11401	2733-3221[+]	-	UniRef90_G1JRN5^UniRef90_G1JRN5^Q:27-122,H:19-111^36.08%ID^E:1e-07^.^.	PF02407.11^Viral_Rep^Putative viral replication protein^31-112^E:6e-10	-	-	-	-	GO:0016779^molecular_function^nucleotidyltransferase activity`GO:0016888^molecular_function^endodeoxyribonuclease activity, producing 5'-phosphomonoesters`GO:0042624^molecular_function^ATPase activity, uncoupled`GO:0006260^biological_process^DNA replication`GO:0018142^biological_process^protein-DNA covalent cross-linking	-	-	-	-	-	-	-	-	-	-	AIQ38798.1|PL1||bacteria|Paenibacillus	31.82	5.6	29.3	AIS55700.1|GH102||bacteria|Vibrio	25.37	4.9	33.9	AAV45465.1|GT66||archaea|Haloarcula	34.43	2.8	34.7	AKA05626.1|AA3||bacteria|Streptomyces	26.53	1.2	28.1	ADQ41707.1|CE15|CBM9,CBM9,CBM9,CBM22|bacteria|Caldicellulosiruptor	22.92	1.6	28.9	-	-	-
TRINITY_DN20595_c0_g1	TRINITY_DN20595_c0_g1_i1	-	hypothetical protein	sp|Q87009|REP2_SCSVF^sp|Q87009|REP2_SCSVF^Q:3191-2319,H:2-279^35.59%ID^E:8e-36^.^.`sp|Q87009|REP2_SCSVF^sp|Q87009|REP2_SCSVF^Q:842-9,H:2-266^34.75%ID^E:1e-31^.^.	UniRef90_S4TE35^UniRef90_S4TE35^Q:3191-2316,H:79-373^48.82%ID^E:2e-77^.^.`UniRef90_S4TE35^UniRef90_S4TE35^Q:842-6,H:79-360^49.3%ID^E:2e-73^.^.	-	TRINITY_DN20595_c0_g1_i1|m.16301	2313-3203[-]	sp|Q87009|REP2_SCSVF^sp|Q87009|REP2_SCSVF^Q:5-295,H:2-279^35.59%ID^E:4e-39^.^.	UniRef90_S4TE35^UniRef90_S4TE35^Q:5-296,H:79-373^48.82%ID^E:1e-85^.^.	PF02407.11^Viral_Rep^Putative viral replication protein^5-90^E:7e-27	-	-	-	-	GO:0016779^molecular_function^nucleotidyltransferase activity`GO:0016888^molecular_function^endodeoxyribonuclease activity, producing 5'-phosphomonoesters`GO:0042624^molecular_function^ATPase activity, uncoupled`GO:0006260^biological_process^DNA replication`GO:0018142^biological_process^protein-DNA covalent cross-linking	-	-	-	-	-	-	-	-	-	-	BAK32272.1|PL12||bacteria|Erysipelothrix	29.55	4.1	30	AFV72133.1|GH1||bacteria|Streptococcus	22.58	7.1	34.3	-	-	-	-	-	-	-	-	ADY12033.1|CE9||bacteria|Sphaerochaeta	41.3	3.9	28.9	BAK32272.1|PL12||bacteria|Erysipelothrix	28.57	1.6
TRINITY_DN20595_c0_g1	TRINITY_DN20595_c0_g1_i1	-	hypothetical protein	sp|Q87009|REP2_SCSVF^sp|Q87009|REP2_SCSVF^Q:3191-2319,H:2-279^35.59%ID^E:8e-36^.^.`sp|Q87009|REP2_SCSVF^sp|Q87009|REP2_SCSVF^Q:842-9,H:2-266^34.75%ID^E:1e-31^.^.	UniRef90_S4TE35^UniRef90_S4TE35^Q:3191-2316,H:79-373^48.82%ID^E:2e-77^.^.`UniRef90_S4TE35^UniRef90_S4TE35^Q:842-6,H:79-360^49.3%ID^E:2e-73^.^.	-	TRINITY_DN20595_c0_g1_i1|m.16304	2621-3007[+]	-	-	-	-	-	-	-	-	-	-	-	-	-	-	-	-	-	-	BAK32272.1|PL12||bacteria|Erysipelothrix	29.55	4.1	30	AFV72133.1|GH1||bacteria|Streptococcus	22.58	7.1	34.3	-	-	-	-	BAO40026.1|AA1||eukaryota|Kluyveromyces	32.26	3.3	26.2	AFC28766.1|CE4||bacteria|Paenibacillus	36.36	0.83	28.9	AJR05271.1|PL15||bacteria|Photobacterium	36.11	0.49
TRINITY_DN20595_c0_g1	TRINITY_DN20595_c0_g1_i1	-	hypothetical protein	sp|Q87009|REP2_SCSVF^sp|Q87009|REP2_SCSVF^Q:3191-2319,H:2-279^35.59%ID^E:8e-36^.^.`sp|Q87009|REP2_SCSVF^sp|Q87009|REP2_SCSVF^Q:842-9,H:2-266^34.75%ID^E:1e-31^.^.	UniRef90_S4TE35^UniRef90_S4TE35^Q:3191-2316,H:79-373^48.82%ID^E:2e-77^.^.`UniRef90_S4TE35^UniRef90_S4TE35^Q:842-6,H:79-360^49.3%ID^E:2e-73^.^.	-	TRINITY_DN20595_c0_g1_i1|m.16302	3-854[-]	sp|Q87009|REP2_SCSVF^sp|Q87009|REP2_SCSVF^Q:5-282,H:2-266^34.75%ID^E:9e-35^.^.	UniRef90_S4TE35^UniRef90_S4TE35^Q:5-283,H:79-360^49.3%ID^E:2e-81^.^.	PF02407.11^Viral_Rep^Putative viral replication protein^5-90^E:6.4e-27	-	-	-	-	GO:0016779^molecular_function^nucleotidyltransferase activity`GO:0016888^molecular_function^endodeoxyribonuclease activity, producing 5'-phosphomonoesters`GO:0042624^molecular_function^ATPase activity, uncoupled`GO:0006260^biological_process^DNA replication`GO:0018142^biological_process^protein-DNA covalent cross-linking	-	-	-	-	-	-	-	-	-	-	BAK32272.1|PL12||bacteria|Erysipelothrix	29.55	4.1	30	AFV72133.1|GH1||bacteria|Streptococcus	22.58	7.1	34.3	-	-	-	-	-	-	-	-	ADY12033.1|CE9||bacteria|Sphaerochaeta	41.3	3.3	28.9	BAK32272.1|PL12||bacteria|Erysipelothrix	28.57	1.4
TRINITY_DN20595_c0_g1	TRINITY_DN20595_c0_g1_i1	-	hypothetical protein	sp|Q87009|REP2_SCSVF^sp|Q87009|REP2_SCSVF^Q:3191-2319,H:2-279^35.59%ID^E:8e-36^.^.`sp|Q87009|REP2_SCSVF^sp|Q87009|REP2_SCSVF^Q:842-9,H:2-266^34.75%ID^E:1e-31^.^.	UniRef90_S4TE35^UniRef90_S4TE35^Q:3191-2316,H:79-373^48.82%ID^E:2e-77^.^.`UniRef90_S4TE35^UniRef90_S4TE35^Q:842-6,H:79-360^49.3%ID^E:2e-73^.^.	-	TRINITY_DN20595_c0_g1_i1|m.16299	1231-2316[+]	-	-	-	-	-	-	-	-	-	-	-	-	-	-	-	-	-	-	BAK32272.1|PL12||bacteria|Erysipelothrix	29.55	4.1	30	AFV72133.1|GH1||bacteria|Streptococcus	22.58	7.1	34.3	-	-	-	-	AGN17747.1|AA3||bacteria|Corynebacterium	25.29	3.7	28.1	AHY57700.1|CE9||bacteria|Stenotrophomonas	31.25	0.6	31.6	AEY66847.1|PL9||bacteria|Clostridium	28.05	2.2
TRINITY_DN20595_c0_g1	TRINITY_DN20595_c0_g1_i1	-	hypothetical protein	sp|Q87009|REP2_SCSVF^sp|Q87009|REP2_SCSVF^Q:3191-2319,H:2-279^35.59%ID^E:8e-36^.^.`sp|Q87009|REP2_SCSVF^sp|Q87009|REP2_SCSVF^Q:842-9,H:2-266^34.75%ID^E:1e-31^.^.	UniRef90_S4TE35^UniRef90_S4TE35^Q:3191-2316,H:79-373^48.82%ID^E:2e-77^.^.`UniRef90_S4TE35^UniRef90_S4TE35^Q:842-6,H:79-360^49.3%ID^E:2e-73^.^.	-	TRINITY_DN20595_c0_g1_i1|m.16300	3580-4665[+]	-	-	-	-	-	-	-	-	-	-	-	-	-	-	-	-	-	-	BAK32272.1|PL12||bacteria|Erysipelothrix	29.55	4.1	30	AFV72133.1|GH1||bacteria|Streptococcus	22.58	7.1	34.3	-	-	-	-	AGN17747.1|AA3||bacteria|Corynebacterium	25.29	3.7	28.1	AHY57700.1|CE9||bacteria|Stenotrophomonas	31.25	0.6	31.6	AEY66847.1|PL9||bacteria|Clostridium	28.05	2.2
TRINITY_DN20595_c0_g1	TRINITY_DN20595_c0_g1_i1	-	hypothetical protein	sp|Q87009|REP2_SCSVF^sp|Q87009|REP2_SCSVF^Q:3191-2319,H:2-279^35.59%ID^E:8e-36^.^.`sp|Q87009|REP2_SCSVF^sp|Q87009|REP2_SCSVF^Q:842-9,H:2-266^34.75%ID^E:1e-31^.^.	UniRef90_S4TE35^UniRef90_S4TE35^Q:3191-2316,H:79-373^48.82%ID^E:2e-77^.^.`UniRef90_S4TE35^UniRef90_S4TE35^Q:842-6,H:79-360^49.3%ID^E:2e-73^.^.	-	TRINITY_DN20595_c0_g1_i1|m.16303	272-658[+]	-	-	-	-	-	-	-	-	-	-	-	-	-	-	-	-	-	-	BAK32272.1|PL12||bacteria|Erysipelothrix	29.55	4.1	30	AFV72133.1|GH1||bacteria|Streptococcus	22.58	7.1	34.3	-	-	-	-	BAO40026.1|AA1||eukaryota|Kluyveromyces	32.26	3.3	26.2	AFC28766.1|CE4||bacteria|Paenibacillus	36.36	0.83	28.9	AJR05271.1|PL15||bacteria|Photobacterium	36.11	0.49
TRINITY_DN8457_c0_g1	TRINITY_DN8457_c0_g1_i1	-	hypothetical protein	-	UniRef90_S4TFA0^UniRef90_S4TFA0^Q:292-1005,H:27-265^24.8%ID^E:9e-07^.^.`UniRef90_S4TFA0^UniRef90_S4TFA0^Q:1891-2604,H:27-265^24.8%ID^E:9e-07^.^.	-	TRINITY_DN8457_c0_g1_i1|m.11398	184-1008[+]	-	UniRef90_S4TFA0^UniRef90_S4TFA0^Q:28-274,H:18-265^24.71%ID^E:7e-10^.^.	-	-	-	-	-	-	-	-	-	-	-	-	-	-	-	-	AIQ38798.1|PL1||bacteria|Paenibacillus	31.82	5.6	29.3	AIS55700.1|GH102||bacteria|Vibrio	25.37	4.9	33.9	AAV45465.1|GT66||archaea|Haloarcula	34.43	2.8	34.7	AHA72247.1|AA10|CBM5|bacteria|Bacillus	29.33	3.2	28.1	ABE78837.1|CE8||eukaryota|Medicago	33.33	6.6	27.7	AAZ36583.1|PL0||bacteria|Pseudomonas	26.61	0.19
TRINITY_DN8457_c0_g1	TRINITY_DN8457_c0_g1_i1	-	hypothetical protein	-	UniRef90_S4TFA0^UniRef90_S4TFA0^Q:292-1005,H:27-265^24.8%ID^E:9e-07^.^.`UniRef90_S4TFA0^UniRef90_S4TFA0^Q:1891-2604,H:27-265^24.8%ID^E:9e-07^.^.	-	TRINITY_DN8457_c0_g1_i1|m.11400	1134-1892[+]	-	UniRef90_G1JRN5^UniRef90_G1JRN5^Q:29-122,H:12-111^36.54%ID^E:3e-07^.^.	PF02407.11^Viral_Rep^Putative viral replication protein^31-112^E:1.6e-09	-	-	-	-	GO:0016779^molecular_function^nucleotidyltransferase activity`GO:0016888^molecular_function^endodeoxyribonuclease activity, producing 5'-phosphomonoesters`GO:0042624^molecular_function^ATPase activity, uncoupled`GO:0006260^biological_process^DNA replication`GO:0018142^biological_process^protein-DNA covalent cross-linking	-	-	-	-	-	-	-	-	-	-	AIQ38798.1|PL1||bacteria|Paenibacillus	31.82	5.6	29.3	AIS55700.1|GH102||bacteria|Vibrio	25.37	4.9	33.9	AAV45465.1|GT66||archaea|Haloarcula	34.43	2.8	34.7	ABO66939.1|AA0||bacteria|Geobacillus	28.57	4	27.3	ADQ41707.1|CE15|CBM9,CBM9,CBM9,CBM22|bacteria|Caldicellulosiruptor	23.46	7.3	27.7	BAN24848.1|PL1||bacteria|Burkholderia	33.33	1.2
TRINITY_DN8587_c0_g1	TRINITY_DN8587_c0_g1_i1	-	-	-	-	-	TRINITY_DN8587_c0_g1_i1|m.11555	3-356[-]	-	-	-	-	-	-	-	-	-	-	-	-	-	-	-	-	-	-	-	-	-	-	-	-	-	-	-	-	-	-	-	-	-	-	-	-	-	-	-	-	-
TRINITY_DN8457_c0_g1	TRINITY_DN8457_c0_g1_i1	-	hypothetical protein	-	UniRef90_S4TFA0^UniRef90_S4TFA0^Q:292-1005,H:27-265^24.8%ID^E:9e-07^.^.`UniRef90_S4TFA0^UniRef90_S4TFA0^Q:1891-2604,H:27-265^24.8%ID^E:9e-07^.^.	-	TRINITY_DN8457_c0_g1_i1|m.11399	1783-2607[+]	-	UniRef90_S4TFA0^UniRef90_S4TFA0^Q:28-274,H:18-265^24.71%ID^E:7e-10^.^.	-	-	-	-	-	-	-	-	-	-	-	-	-	-	-	-	AIQ38798.1|PL1||bacteria|Paenibacillus	31.82	5.6	29.3	AIS55700.1|GH102||bacteria|Vibrio	25.37	4.9	33.9	AAV45465.1|GT66||archaea|Haloarcula	34.43	2.8	34.7	AHA72247.1|AA10|CBM5|bacteria|Bacillus	29.33	3.2	28.1	ABE78837.1|CE8||eukaryota|Medicago	33.33	6.6	27.7	AAZ36583.1|PL0||bacteria|Pseudomonas	26.61	0.19
TRINITY_DN1639_c0_g2	TRINITY_DN1639_c0_g2_i1	-	hypothetical protein	-	-	-	TRINITY_DN1639_c0_g2_i1|m.1081	731-1219[-]	-	-	-	-	-	-	-	-	-	-	AID59412.1|AA1||eukaryota|Cerrena	31.25	3.1	30.4	-	-	-	-	-	-	-	-	-	-	-	-	-	-	-	-	ABB83812.1|AA2||eukaryota|Ceriporiopsis	44.44	0.57	28.9	ADG88677.1|CE7||bacteria|Thermobispora	39.02	1.7	28.5	AFR05640.1|PL9||bacteria|Pectobacterium	31.25	2
TRINITY_DN1639_c0_g2	TRINITY_DN1639_c0_g2_i1	-	hypothetical protein	-	-	-	TRINITY_DN1639_c0_g2_i1|m.1082	708-1097[+]	-	-	PF05534.7^HicB^HicB family^2-30^E:0.0001	-	-	-	-	-	-	-	AID59412.1|AA1||eukaryota|Cerrena	31.25	3.1	30.4	-	-	-	-	-	-	-	-	-	-	-	-	-	-	-	-	CEF85876.1|AA9|CBM18|eukaryota|Fusarium	28.57	0.46	28.9	ABS23939.1|CE4||bacteria|Bacillus	25.71	0.65	29.3	XP_361874.1|PL1||eukaryota|Magnaporthe	34.78	3.9
TRINITY_DN1639_c0_g2	TRINITY_DN1639_c0_g2_i1	-	hypothetical protein	-	-	-	TRINITY_DN1639_c0_g2_i1|m.1080	2122-2610[-]	-	-	-	-	-	-	-	-	-	-	AID59412.1|AA1||eukaryota|Cerrena	31.25	3.1	30.4	-	-	-	-	-	-	-	-	-	-	-	-	-	-	-	-	ABB83812.1|AA2||eukaryota|Ceriporiopsis	44.44	0.57	28.9	ADG88677.1|CE7||bacteria|Thermobispora	39.02	1.7	28.5	AFR05640.1|PL9||bacteria|Pectobacterium	31.25	2
TRINITY_DN1639_c0_g2	TRINITY_DN1639_c0_g2_i1	-	hypothetical protein	-	-	-	TRINITY_DN1639_c0_g2_i1|m.1083	2099-2488[+]	-	-	PF05534.7^HicB^HicB family^2-30^E:0.0001	-	-	-	-	-	-	-	AID59412.1|AA1||eukaryota|Cerrena	31.25	3.1	30.4	-	-	-	-	-	-	-	-	-	-	-	-	-	-	-	-	CEF85876.1|AA9|CBM18|eukaryota|Fusarium	28.57	0.46	28.9	ABS23939.1|CE4||bacteria|Bacillus	25.71	0.65	29.3	XP_361874.1|PL1||eukaryota|Magnaporthe	34.78	3.9
TRINITY_DN7597_c2_g1	TRINITY_DN7597_c2_g1_i1	-	Putative viral replication protein	sp|Q805H4|REP_PCV1C^sp|Q805H4|REP_PCV1C^Q:1268-510,H:39-288^33.98%ID^E:3e-32^.^.	UniRef90_S4TFC1^UniRef90_S4TFC1^Q:1346-534,H:27-305^46.67%ID^E:5e-75^.^.	-	TRINITY_DN7597_c2_g1_i1|m.6483	387-1391[-]	sp|Q805H4|REP_PCV1C^sp|Q805H4|REP_PCV1C^Q:42-294,H:39-288^33.98%ID^E:3e-33^.^.	UniRef90_S4TFC1^UniRef90_S4TFC1^Q:16-286,H:27-305^46.67%ID^E:2e-77^.^.	PF02407.11^Viral_Rep^Putative viral replication protein^18-99^E:3.6e-09`PF00910.17^RNA_helicase^RNA helicase^170-233^E:1.7e-07	-	-	-	-	GO:0016779^molecular_function^nucleotidyltransferase activity`GO:0016888^molecular_function^endodeoxyribonuclease activity, producing 5'-phosphomonoesters`GO:0042624^molecular_function^ATPase activity, uncoupled`GO:0006260^biological_process^DNA replication`GO:0018142^biological_process^protein-DNA covalent cross-linking`GO:0003723^molecular_function^RNA binding`GO:0003724^molecular_function^RNA …	-	-	-	-	-	-	-	-	-	-	AFU98349.1|PL0||bacteria|Simiduia	29.63	3.7	23.5	-	-	-	-	-	-	-	-	AKH44127.1|AA4||bacteria|Altererythrobacter	27.5	3.3	28.5	CDS13458.1|CE6||eukaryota|Absidia	26.87	4.8	28.9	AAW03313.1|PL1||eukaryota|Aspergillus	28.33	3.7
TRINITY_DN11228_c0_g1	TRINITY_DN11228_c0_g1_i1	-	hypothetical protein	-	-	-	TRINITY_DN11228_c0_g1_i1|m.12724	435-1673[+]	-	-	-	-	-	-	-	-	-	-	-	-	-	-	-	-	-	-	-	-	-	-	-	-	-	-	ADV46966.1|GT4||bacteria|Nitratifractor	31.25	0.83	36.6	-	-	-	-	AIF44138.1|CE14||bacteria|Virgibacillus	29.41	0.88	31.2	AEA93237.1|PL8||bacteria|Enterococcus	27.4	2.6
TRINITY_DN11228_c0_g1	TRINITY_DN11228_c0_g1_i1	-	hypothetical protein	-	-	-	TRINITY_DN11228_c0_g1_i1|m.12729	442-768[+]	-	-	-	-	-	-	-	-	-	-	-	-	-	-	-	-	-	-	-	-	-	-	-	-	-	-	ADV46966.1|GT4||bacteria|Nitratifractor	31.25	0.83	36.6	-	-	-	-	ABR74226.1|CE4||bacteria|Actinobacillus	27.87	3.1	26.6	AEB10034.1|PL12||bacteria|Desulfobacca	28.95	8.1
TRINITY_DN11228_c0_g1	TRINITY_DN11228_c0_g1_i1	-	hypothetical protein	-	-	-	TRINITY_DN11228_c0_g1_i1|m.12726	1931-2647[-]	-	-	-	-	-	-	-	-	-	-	-	-	-	-	-	-	-	-	-	-	-	-	-	-	-	-	ADV46966.1|GT4||bacteria|Nitratifractor	31.25	0.83	36.6	-	-	-	-	AEN96277.1|CE1||bacteria|Roseburia	35	1.6	29.6	-	-	-
TRINITY_DN17464_c0_g1	TRINITY_DN17464_c0_g1_i1	-	-	-	-	-	-	-	-	-	-	-	-	-	-	-	-	-	-	-	-	-	-	-	-	-	-	-	-	-	-	-	-	-	-	-	-	-	-	-	-	-	-	-	-	-	-	-	-
TRINITY_DN8389_c13_g48	TRINITY_DN8389_c13_g48_i1	-	-	-	-	-	-	-	-	-	-	-	-	-	-	-	-	-	-	-	-	-	AEM71976.1|CE14||bacteria|Muricauda	34.78	1.8	28.9	AEL28422.1|PL12||bacteria|Cyclobacterium	42.86	2.2	27.3	-	-	-	-	-	-	-	-	-	-	-	-	-	-	-	-	-	-	-
TRINITY_DN7746_c0_g1	TRINITY_DN7746_c0_g1_i1	-	hypothetical protein	-	UniRef90_S5SYC3^UniRef90_S5SYC3^Q:1311-874,H:96-242^27.04%ID^E:2e-06^.^.	-	TRINITY_DN7746_c0_g1_i1|m.6899	3-473[-]	-	UniRef90_S5SYG4^UniRef90_S5SYG4^Q:31-156,H:55-176^31.5%ID^E:7e-06^.^.	-	-	-	-	-	-	-	-	-	-	-	-	-	-	-	-	AKZ59292.1|PL11||bacteria|Streptomyces	43.33	3.7	28.5	AKK68515.1|GH33||bacteria|Xanthomonas	34	8.4	32	ABB37919.1|GT4||bacteria|Desulfovibrio	35.29	7.3	32	CAP80988.1|AA9|CBM1|eukaryota|Penicillium	41.94	2.6	26.9	BAC93383.1|CE11||bacteria|Vibrio	28.12	0.31	30.8	AIV33082.1|PL11||bacteria|Streptomyces	45.83	2.4
TRINITY_DN7746_c0_g1	TRINITY_DN7746_c0_g1_i1	-	hypothetical protein	-	UniRef90_S5SYC3^UniRef90_S5SYC3^Q:1311-874,H:96-242^27.04%ID^E:2e-06^.^.	-	TRINITY_DN7746_c0_g1_i1|m.6898	823-1377[-]	-	UniRef90_S5SYC3^UniRef90_S5SYC3^Q:23-168,H:96-242^28.67%ID^E:1e-08^.^.	-	-	-	-	-	-	-	-	-	-	-	-	-	-	-	-	AKZ59292.1|PL11||bacteria|Streptomyces	43.33	3.7	28.5	AKK68515.1|GH33||bacteria|Xanthomonas	34	8.4	32	ABB37919.1|GT4||bacteria|Desulfovibrio	35.29	7.3	32	CEF77610.1|AA3||eukaryota|Fusarium	31.37	5.6	26.2	CCO56439.1|CE11||bacteria|Vibrio	28.04	0.51	30.4	AKZ59292.1|PL11||bacteria|Streptomyces	43.33	1.3
TRINITY_DN8334_c3_g1	TRINITY_DN8334_c3_g1_i17	-	hypothetical protein	-	-	-	-	-	-	-	-	-	-	-	-	-	-	-	-	-	-	-	AAD34550.1|CE3||eukaryota|Aspergillus	30.56	1.1	31.2	-	-	-	-	-	-	-	-	AFM41692.1|GT51||bacteria|Desulfosporosinus	32	5.8	31.6	-	-	-	-	-	-	-	-	-	-	-
TRINITY_DN17503_c0_g1	TRINITY_DN17503_c0_g1_i1	-	Putative viral replication protein	sp|Q9YUD3|REP_BFDV^sp|Q9YUD3|REP_BFDV^Q:1516-719,H:4-267^35.32%ID^E:3e-36^.^.`sp|Q9YUD3|REP_BFDV^sp|Q9YUD3|REP_BFDV^Q:3465-2668,H:4-267^35.32%ID^E:3e-36^.^.	UniRef90_S4TEH8^UniRef90_S4TEH8^Q:1492-779,H:10-248^53.33%ID^E:3e-79^.^.`UniRef90_S4TEH8^UniRef90_S4TEH8^Q:3441-2728,H:10-248^53.33%ID^E:4e-79^.^.	-	TRINITY_DN17503_c0_g1_i1|m.15268	704-1519[-]	sp|Q9YUD3|REP_BFDV^sp|Q9YUD3|REP_BFDV^Q:2-267,H:4-267^35.32%ID^E:1e-39^.^.	UniRef90_S4TEH8^UniRef90_S4TEH8^Q:10-247,H:10-248^53.33%ID^E:3e-87^.^.	PF02407.11^Viral_Rep^Putative viral replication protein^8-92^E:3.6e-20	-	-	-	-	GO:0016779^molecular_function^nucleotidyltransferase activity`GO:0016888^molecular_function^endodeoxyribonuclease activity, producing 5'-phosphomonoesters`GO:0042624^molecular_function^ATPase activity, uncoupled`GO:0006260^biological_process^DNA replication`GO:0018142^biological_process^protein-DNA covalent cross-linking	-	-	-	-	-	-	-	-	-	-	-	-	-	-	-	-	-	-	-	-	-	-	AIY65860.1|AA10|,CBM5|bacteria|Pseudoalteromonas	24.76	2.6	28.1	-	-	-	-	AFO38200.1|PL2||bacteria|Klebsiella	30.43	3.7
TRINITY_DN17503_c0_g1	TRINITY_DN17503_c0_g1_i1	-	Putative viral replication protein	sp|Q9YUD3|REP_BFDV^sp|Q9YUD3|REP_BFDV^Q:1516-719,H:4-267^35.32%ID^E:3e-36^.^.`sp|Q9YUD3|REP_BFDV^sp|Q9YUD3|REP_BFDV^Q:3465-2668,H:4-267^35.32%ID^E:3e-36^.^.	UniRef90_S4TEH8^UniRef90_S4TEH8^Q:1492-779,H:10-248^53.33%ID^E:3e-79^.^.`UniRef90_S4TEH8^UniRef90_S4TEH8^Q:3441-2728,H:10-248^53.33%ID^E:4e-79^.^.	-	TRINITY_DN17503_c0_g1_i1|m.15270	2-682[-]	-	-	-	-	-	-	-	-	-	-	-	-	-	-	-	-	-	-	-	-	-	-	-	-	-	-	-	-	-	-	AAD54310.1|AA2||eukaryota|Pleurotus	29.41	0.38	30.4	AHH18307.1|CE14||bacteria|Nocardia	25.29	7.4	27.3	-	-	-
TRINITY_DN17503_c0_g1	TRINITY_DN17503_c0_g1_i1	-	Putative viral replication protein	sp|Q9YUD3|REP_BFDV^sp|Q9YUD3|REP_BFDV^Q:1516-719,H:4-267^35.32%ID^E:3e-36^.^.`sp|Q9YUD3|REP_BFDV^sp|Q9YUD3|REP_BFDV^Q:3465-2668,H:4-267^35.32%ID^E:3e-36^.^.	UniRef90_S4TEH8^UniRef90_S4TEH8^Q:1492-779,H:10-248^53.33%ID^E:3e-79^.^.`UniRef90_S4TEH8^UniRef90_S4TEH8^Q:3441-2728,H:10-248^53.33%ID^E:4e-79^.^.	-	TRINITY_DN17503_c0_g1_i1|m.15267	2653-3468[-]	sp|Q9YUD3|REP_BFDV^sp|Q9YUD3|REP_BFDV^Q:2-267,H:4-267^35.32%ID^E:1e-39^.^.	UniRef90_S4TEH8^UniRef90_S4TEH8^Q:10-247,H:10-248^53.33%ID^E:3e-87^.^.	PF02407.11^Viral_Rep^Putative viral replication protein^8-92^E:3.6e-20	-	-	-	-	GO:0016779^molecular_function^nucleotidyltransferase activity`GO:0016888^molecular_function^endodeoxyribonuclease activity, producing 5'-phosphomonoesters`GO:0042624^molecular_function^ATPase activity, uncoupled`GO:0006260^biological_process^DNA replication`GO:0018142^biological_process^protein-DNA covalent cross-linking	-	-	-	-	-	-	-	-	-	-	-	-	-	-	-	-	-	-	-	-	-	-	AIY65860.1|AA10|,CBM5|bacteria|Pseudoalteromonas	24.76	2.6	28.1	-	-	-	-	AFO38200.1|PL2||bacteria|Klebsiella	30.43	3.7
TRINITY_DN17503_c0_g1	TRINITY_DN17503_c0_g1_i1	-	Putative viral replication protein	sp|Q9YUD3|REP_BFDV^sp|Q9YUD3|REP_BFDV^Q:1516-719,H:4-267^35.32%ID^E:3e-36^.^.`sp|Q9YUD3|REP_BFDV^sp|Q9YUD3|REP_BFDV^Q:3465-2668,H:4-267^35.32%ID^E:3e-36^.^.	UniRef90_S4TEH8^UniRef90_S4TEH8^Q:1492-779,H:10-248^53.33%ID^E:3e-79^.^.`UniRef90_S4TEH8^UniRef90_S4TEH8^Q:3441-2728,H:10-248^53.33%ID^E:4e-79^.^.	-	TRINITY_DN17503_c0_g1_i1|m.15269	1840-2631[-]	-	UniRef90_S4TEK5^UniRef90_S4TEK5^Q:39-249,H:37-256^27.71%ID^E:1e-05^.^.	-	-	-	-	-	-	-	-	-	-	-	-	-	-	-	-	-	-	-	-	-	-	-	-	-	-	-	-	AAD54310.1|AA2||eukaryota|Pleurotus	29.41	0.84	29.6	-	-	-	-	ACU04855.1|PL0||bacteria|Pedobacter	25.77	10
TRINITY_DN8452_c0_g1	TRINITY_DN8452_c0_g1_i1	-	Replication initiation factor	-	UniRef90_W2SUR7^UniRef90_W2SUR7^Q:2806-1820,H:14-340^53.92%ID^E:7e-104^.^.`UniRef90_W2SUR7^UniRef90_W2SUR7^Q:1288-302,H:14-340^53.92%ID^E:7e-104^.^.	-	TRINITY_DN8452_c0_g1_i1|m.11291	1158-1511[-]	-	-	-	-	-	-	-	-	-	-	-	-	-	-	ADB16591.1|CE0||bacteria|Pirellula	32.18	2.7	31.2	CCA59904.1|PL1||bacteria|Streptomyces	24.43	7.2	28.5	-	-	-	-	-	-	-	-	AAT90348.1|AA2||eukaryota|Trametes	30	0.52	28.1	AIJ47130.1|CE4||bacteria|Comamonas	33.33	2.2	27.3	AHF16202.1|PL12||bacteria|Niabella	30	2.8
TRINITY_DN8452_c0_g1	TRINITY_DN8452_c0_g1_i1	-	Replication initiation factor	-	UniRef90_W2SUR7^UniRef90_W2SUR7^Q:2806-1820,H:14-340^53.92%ID^E:7e-104^.^.`UniRef90_W2SUR7^UniRef90_W2SUR7^Q:1288-302,H:14-340^53.92%ID^E:7e-104^.^.	-	TRINITY_DN8452_c0_g1_i1|m.11289	221-1078[-]	-	UniRef90_W2SUR7^UniRef90_W2SUR7^Q:1-259,H:82-340^60%ID^E:5e-105^.^.	PF02486.14^Rep_trans^Replication initiation factor^74-252^E:3.8e-21	-	-	-	-	GO:0003677^molecular_function^DNA binding`GO:0003916^molecular_function^DNA topoisomerase activity`GO:0006270^biological_process^DNA replication initiation	-	-	-	-	-	-	ADB16591.1|CE0||bacteria|Pirellula	32.18	2.7	31.2	CCA59904.1|PL1||bacteria|Streptomyces	24.43	7.2	28.5	-	-	-	-	-	-	-	-	-	-	-	-	ADB16591.1|CE0||bacteria|Pirellula	66.67	0.46	31.2	ABD56958.1|PL0||bacteria|Jannaschia	36.11	2.6
TRINITY_DN8452_c0_g1	TRINITY_DN8452_c0_g1_i1	-	Replication initiation factor	-	UniRef90_W2SUR7^UniRef90_W2SUR7^Q:2806-1820,H:14-340^53.92%ID^E:7e-104^.^.`UniRef90_W2SUR7^UniRef90_W2SUR7^Q:1288-302,H:14-340^53.92%ID^E:7e-104^.^.	-	TRINITY_DN8452_c0_g1_i1|m.11290	2676-3029[-]	-	-	-	-	-	-	-	-	-	-	-	-	-	-	ADB16591.1|CE0||bacteria|Pirellula	32.18	2.7	31.2	CCA59904.1|PL1||bacteria|Streptomyces	24.43	7.2	28.5	-	-	-	-	-	-	-	-	AAT90348.1|AA2||eukaryota|Trametes	30	0.52	28.1	AIJ47130.1|CE4||bacteria|Comamonas	33.33	2.2	27.3	AHF16202.1|PL12||bacteria|Niabella	30	2.8
TRINITY_DN8452_c0_g1	TRINITY_DN8452_c0_g1_i1	-	Replication initiation factor	-	UniRef90_W2SUR7^UniRef90_W2SUR7^Q:2806-1820,H:14-340^53.92%ID^E:7e-104^.^.`UniRef90_W2SUR7^UniRef90_W2SUR7^Q:1288-302,H:14-340^53.92%ID^E:7e-104^.^.	-	TRINITY_DN8452_c0_g1_i1|m.11288	1739-2596[-]	-	UniRef90_W2SUR7^UniRef90_W2SUR7^Q:1-259,H:82-340^60%ID^E:5e-105^.^.	PF02486.14^Rep_trans^Replication initiation factor^74-252^E:3.8e-21	-	-	-	-	GO:0003677^molecular_function^DNA binding`GO:0003916^molecular_function^DNA topoisomerase activity`GO:0006270^biological_process^DNA replication initiation	-	-	-	-	-	-	ADB16591.1|CE0||bacteria|Pirellula	32.18	2.7	31.2	CCA59904.1|PL1||bacteria|Streptomyces	24.43	7.2	28.5	-	-	-	-	-	-	-	-	-	-	-	-	ADB16591.1|CE0||bacteria|Pirellula	66.67	0.46	31.2	ABD56958.1|PL0||bacteria|Jannaschia	36.11	2.6
TRINITY_DN8389_c13_g16	TRINITY_DN8389_c13_g16_i1	-	hypothetical protein	-	-	-	-	-	-	-	-	-	-	-	-	-	-	-	AFS60669.1|AA0||bacteria|Aeromonas	41.03	1.2	28.1	AIQ66124.1|CE4||bacteria|Paenibacillus	30.34	0.52	30	-	-	-	-	AIQ17969.1|GH94||bacteria|Paenibacillus	33.96	9.5	29.6	AFY29286.1|GT35||bacteria|Cyanobium	45.83	4.9	30	-	-	-	-	-	-	-	-	-	-	-
TRINITY_DN14311_c0_g1	TRINITY_DN14311_c0_g1_i1	-	hypothetical protein	-	-	-	-	-	-	-	-	-	-	-	-	-	-	-	-	-	-	-	-	-	-	-	-	-	-	-	-	-	-	-	-	-	-	-	-	-	-	-	-	-	-	-	-	-	-
TRINITY_DN7710_c0_g1	TRINITY_DN7710_c0_g1_i1	TRINITY_DN7710_c0_g1_i1	hypothetical protein	sp|P17456|CAPSD_CRV^sp|P17456|CAPSD_CRV^Q:4997-4428,H:91-268^29.5%ID^E:1e-07^.^.`sp|P17456|CAPSD_CRV^sp|P17456|CAPSD_CRV^Q:1998-1429,H:91-268^29.5%ID^E:2e-07^.^.	UniRef90_E2IBR0^UniRef90_E2IBR0^Q:5099-4269,H:15-281^33.45%ID^E:2e-31^.^.`UniRef90_E2IBR0^UniRef90_E2IBR0^Q:2100-1270,H:15-281^33.45%ID^E:2e-31^.^.	-	TRINITY_DN7710_c0_g1_i1|m.6861	2342-3271[-]	-	UniRef90_M9M293^UniRef90_M9M293^Q:23-299,H:22-268^31.32%ID^E:4e-28^.^.	-	-	-	-	-	-	-	-	CDR47162.1|AA1||eukaryota|Cyberlindnera	52.17	4.7	30	-	-	-	-	-	-	-	-	-	-	-	-	CCV64495.1|GT8||bacteria|Acholeplasma	22.22	7.9	33.5	CDR47162.1|AA1||eukaryota|Cyberlindnera	52.17	0.9	30	CDF60359.1|CE9||bacteria|Xanthomonas	28.24	0.59	31.6	AHF16213.1|PL15||bacteria|Niabella	29.79	5.3
TRINITY_DN7710_c0_g1	TRINITY_DN7710_c0_g1_i1	TRINITY_DN7710_c0_g1_i1	hypothetical protein	sp|P17456|CAPSD_CRV^sp|P17456|CAPSD_CRV^Q:4997-4428,H:91-268^29.5%ID^E:1e-07^.^.`sp|P17456|CAPSD_CRV^sp|P17456|CAPSD_CRV^Q:1998-1429,H:91-268^29.5%ID^E:2e-07^.^.	UniRef90_E2IBR0^UniRef90_E2IBR0^Q:5099-4269,H:15-281^33.45%ID^E:2e-31^.^.`UniRef90_E2IBR0^UniRef90_E2IBR0^Q:2100-1270,H:15-281^33.45%ID^E:2e-31^.^.	-	TRINITY_DN7710_c0_g1_i1|m.6859	3882-5360[-]	sp|P17456|CAPSD_CRV^sp|P17456|CAPSD_CRV^Q:122-311,H:91-268^29.5%ID^E:2e-08^.^.	UniRef90_E2IBR0^UniRef90_E2IBR0^Q:88-364,H:15-281^33.22%ID^E:4e-33^.^.	PF00729.13^Viral_coat^Viral coat protein (S domain)^121-304^E:1.5e-18	-	-	-	-	GO:0005198^molecular_function^structural molecule activity`GO:0019028^cellular_component^viral capsid	-	-	CDR47162.1|AA1||eukaryota|Cyberlindnera	52.17	4.7	30	-	-	-	-	-	-	-	-	-	-	-	-	CCV64495.1|GT8||bacteria|Acholeplasma	22.22	7.9	33.5	ACF78987.1|AA1||eukaryota|Zea	27.27	4.9	28.5	-	-	-	-	CUI25009.1|PL9||bacteria|Janthinobacterium	30.38	1.6
TRINITY_DN7710_c0_g1	TRINITY_DN7710_c0_g1_i1	TRINITY_DN7710_c0_g1_i1	hypothetical protein	sp|P17456|CAPSD_CRV^sp|P17456|CAPSD_CRV^Q:4997-4428,H:91-268^29.5%ID^E:1e-07^.^.`sp|P17456|CAPSD_CRV^sp|P17456|CAPSD_CRV^Q:1998-1429,H:91-268^29.5%ID^E:2e-07^.^.	UniRef90_E2IBR0^UniRef90_E2IBR0^Q:5099-4269,H:15-281^33.45%ID^E:2e-31^.^.`UniRef90_E2IBR0^UniRef90_E2IBR0^Q:2100-1270,H:15-281^33.45%ID^E:2e-31^.^.	-	TRINITY_DN7710_c0_g1_i1|m.6860	883-2280[-]	sp|P17456|CAPSD_CRV^sp|P17456|CAPSD_CRV^Q:95-284,H:91-268^29.5%ID^E:1e-08^.^.	UniRef90_E2IBR0^UniRef90_E2IBR0^Q:61-337,H:15-281^33.22%ID^E:3e-33^.^.	PF00729.13^Viral_coat^Viral coat protein (S domain)^93-277^E:1.3e-18	-	-	-	-	GO:0005198^molecular_function^structural molecule activity`GO:0019028^cellular_component^viral capsid	-	-	CDR47162.1|AA1||eukaryota|Cyberlindnera	52.17	4.7	30	-	-	-	-	-	-	-	-	-	-	-	-	CCV64495.1|GT8||bacteria|Acholeplasma	22.22	7.9	33.5	ACF78987.1|AA1||eukaryota|Zea	27.27	4	28.5	-	-	-	-	CUI25009.1|PL9||bacteria|Janthinobacterium	30.38	1.5
TRINITY_DN8334_c3_g1	TRINITY_DN8334_c3_g1_i12	-	-	-	-	-	TRINITY_DN8334_c3_g1_i12|m.10664	3-413[-]	-	-	-	-	-	-	-	-	-	-	CBX92031.1|AA12||eukaryota|Leptosphaeria	52.63	3.7	26.6	AHN24584.1|CE12||bacteria|Gilliamella	28.57	4.3	26.9	BAS34773.1|PL17||bacteria|Klebsiella	22	1.3	27.3	-	-	-	-	ABB38819.1|GT9||bacteria|Desulfovibrio	27.42	0.85	32	-	-	-	-	-	-	-	-	BAS34773.1|PL17||bacteria|Klebsiella	22	1.2
TRINITY_DN8334_c3_g1	TRINITY_DN8334_c3_g1_i19	-	-	-	-	-	TRINITY_DN8334_c3_g1_i19|m.10666	195-503[-]	-	-	-	-	-	-	-	-	-	-	AAA33747.1|AA5||eukaryota|Phanerochaete	30.61	5.9	26.2	ACP22935.1|CE0||bacteria|Rhizobium	32.2	1.3	28.9	AGW36999.1|PL8||bacteria|Staphylococcus	50	1.2	24.6	ADO77267.1|GH13||bacteria|Halanaerobium	31.25	6.6	30	ADU97104.1|GT51||bacteria|Thermovibrio	35.82	0.95	32.3	AAA33747.1|AA5||eukaryota|Phanerochaete	29.63	2.7	25.8	ACA38476.1|CE4||bacteria|Lysinibacillus	31.71	0.56	28.5	AJC68275.1|PL9||bacteria|Dickeya	22.22	2
TRINITY_DN8391_c5_g1	TRINITY_DN8391_c5_g1_i1	-	hypothetical protein	-	UniRef90_A0K3X4^UniRef90_A0K3X4^Q:1789-1241,H:1-188^48.4%ID^E:2e-44^.^.	-	TRINITY_DN8391_c5_g1_i1|m.10838	1792-2814[-]	-	UniRef90_X1S5I3^UniRef90_X1S5I3^Q:229-336,H:1-111^63.39%ID^E:7e-34^.^.	PF00589.17^Phage_integrase^Phage integrase family^145-286^E:1.2e-05	-	-	-	-	GO:0003677^molecular_function^DNA binding`GO:0006310^biological_process^DNA recombination`GO:0015074^biological_process^DNA integration	-	-	-	-	-	-	-	-	-	-	YP_007250454.1|PL23||viruses|Thysanoplusia	31.58	2.8	30	ACA73283.1|GH23||bacteria|Pseudomonas	24.44	5.3	33.1	AIO66139.1|GT2||bacteria|Burkholderia	37.25	1.3	35	-	-	-	-	ACX74291.1|CE8|CBM35|bacteria|Fibrobacter	27.78	0.92	31.2	CBK42097.1|PL0||bacteria|Candidatus	26.83	0.92
TRINITY_DN8391_c5_g1	TRINITY_DN8391_c5_g1_i1	-	hypothetical protein	-	UniRef90_A0K3X4^UniRef90_A0K3X4^Q:1789-1241,H:1-188^48.4%ID^E:2e-44^.^.	-	TRINITY_DN8391_c5_g1_i1|m.10840	2386-2814[+]	-	-	-	-	-	-	-	-	-	-	-	-	-	-	-	-	-	-	YP_007250454.1|PL23||viruses|Thysanoplusia	31.58	2.8	30	ACA73283.1|GH23||bacteria|Pseudomonas	24.44	5.3	33.1	AIO66139.1|GT2||bacteria|Burkholderia	37.25	1.3	35	-	-	-	-	CQR57955.1|CE9||bacteria|Paenibacillus	47.37	8.2	26.2	-	-	-
TRINITY_DN8391_c5_g1	TRINITY_DN8391_c5_g1_i1	-	hypothetical protein	-	UniRef90_A0K3X4^UniRef90_A0K3X4^Q:1789-1241,H:1-188^48.4%ID^E:2e-44^.^.	-	TRINITY_DN8391_c5_g1_i1|m.10841	3-374[-]	-	-	-	-	-	-	-	-	-	-	-	-	-	-	-	-	-	-	YP_007250454.1|PL23||viruses|Thysanoplusia	31.58	2.8	30	ACA73283.1|GH23||bacteria|Pseudomonas	24.44	5.3	33.1	AIO66139.1|GT2||bacteria|Burkholderia	37.25	1.3	35	-	-	-	-	AGX43728.1|CE4||bacteria|Clostridium	26.67	4.1	26.6	YP_007250454.1|PL23||viruses|Thysanoplusia	26.76	0.009
TRINITY_DN8391_c5_g1	TRINITY_DN8391_c5_g1_i1	-	hypothetical protein	-	UniRef90_A0K3X4^UniRef90_A0K3X4^Q:1789-1241,H:1-188^48.4%ID^E:2e-44^.^.	-	TRINITY_DN8391_c5_g1_i1|m.10839	1214-1795[-]	-	UniRef90_A0K3X4^UniRef90_A0K3X4^Q:3-185,H:1-188^48.4%ID^E:2e-49^.^.	PF13730.1^HTH_36^Helix-turn-helix domain^26-76^E:3.5e-08	-	-	-	-	-	-	-	-	-	-	-	-	-	-	-	YP_007250454.1|PL23||viruses|Thysanoplusia	31.58	2.8	30	ACA73283.1|GH23||bacteria|Pseudomonas	24.44	5.3	33.1	AIO66139.1|GT2||bacteria|Burkholderia	37.25	1.3	35	CAP64870.1|AA1||eukaryota|Podospora	48	2	27.7	-	-	-	-	ACU36973.1|PL9||bacteria|Actinosynnema	46.43	2.2
TRINITY_DN8389_c13_g2	TRINITY_DN8389_c13_g2_i1	-	-	-	-	-	TRINITY_DN8389_c13_g2_i1|m.10848	54-416[-]	-	-	-	-	-	-	-	-	-	-	-	-	-	-	-	-	-	-	AEL28422.1|PL12||bacteria|Cyclobacterium	42.86	1.4	27.3	AGA76780.1|GH43||bacteria|Echinicola	37.14	1.9	31.2	AFY29286.1|GT35||bacteria|Cyanobium	45.83	4	30	-	-	-	-	-	-	-	-	-	-	-
TRINITY_DN8152_c7_g3	TRINITY_DN8152_c7_g3_i1	-	hypothetical protein	-	-	-	TRINITY_DN8152_c7_g3_i1|m.8704	1845-2186[-]	-	-	-	-	-	-	-	-	-	-	CDP27814.1|AA3||eukaryota|Podospora	80	8.7	28.9	CBS89694.1|CE9||bacteria|Azospirillum	34.38	1.7	32	AFU91439.1|PL1||unclassified|uncultured	34.78	2.4	28.1	AIQ99723.1|GH73||bacteria|Pluralibacter	39.47	2.2	34.7	ACV69262.1|GT4||bacteria|Desulfohalobium	29.27	6.1	33.1	BAO02576.1|AA1||bacteria|uncultured	35.42	0.4	28.5	AGA77334.1|CE1||bacteria|Echinicola	27.52	0.12	30.8	AEV99313.1|PL8||bacteria|Niastella	30.61	4.7
TRINITY_DN8063_c10_g5	TRINITY_DN8063_c10_g5_i1	-	hypothetical protein	-	-	-	-	-	-	-	-	-	-	-	-	-	-	-	-	-	-	-	AEE24159.1|CE0||bacteria|Glaciecola	39.02	2	29.3	ACR11173.1|PL11|CBM2,CBM35|bacteria|Teredinibacter	52.17	1.7	28.5	ZP_02866504.1|GH36|CBM32,CBM32,CBM32|bacteria|Clostridium	37.5	5.3	31.6	ADJ29596.1|GT4||bacteria|Nitrosococcus	33.8	1.1	33.5	-	-	-	-	-	-	-	-	-	-	-
TRINITY_DN11228_c0_g1	TRINITY_DN11228_c0_g1_i1	-	hypothetical protein	-	-	-	TRINITY_DN11228_c0_g1_i1|m.12730	2717-3043[+]	-	-	-	-	-	-	-	-	-	-	-	-	-	-	-	-	-	-	-	-	-	-	-	-	-	-	ADV46966.1|GT4||bacteria|Nitratifractor	31.25	0.83	36.6	-	-	-	-	ABR74226.1|CE4||bacteria|Actinobacillus	27.87	3.1	26.6	AEB10034.1|PL12||bacteria|Desulfobacca	28.95	8.1
TRINITY_DN4592_c0_g1	TRINITY_DN4592_c0_g1_i1	-	hypothetical protein	-	-	-	-	-	-	-	-	-	-	-	-	-	-	-	-	-	-	-	AJG22718.1|CE1||bacteria|Cupriavidus	37.29	1.5	30.4	ACE94911.1|PL1||bacteria|Rhizobium	41.18	9.3	26.6	-	-	-	-	AGB81800.1|GT2||bacteria|Serratia	37.04	1.5	33.5	-	-	-	-	-	-	-	-	-	-	-
TRINITY_DN7909_c8_g1	TRINITY_DN7909_c8_g1_i1	-	hypothetical protein	-	-	-	TRINITY_DN7909_c8_g1_i1|m.7398	3-317[+]	-	-	-	-	-	-	-	-	-	-	ALG59810.1|AA3||bacteria|Citromicrobium	34.78	5.3	29.3	CPR15752.1|CE4||bacteria|Filomicrobium	37.21	2.3	31.6	ACO77321.1|PL5||bacteria|Azotobacter	35.14	4.6	28.9	-	-	-	-	AEF42612.1|GT87||bacteria|Amycolicicoccus	29.55	6.3	33.1	AKO84023.1|AA1||eukaryota|Populus	40	0.56	26.6	-	-	-	-	ADY52365.1|PL15||bacteria|Pedobacter	27.59	1.8
TRINITY_DN7909_c8_g1	TRINITY_DN7909_c8_g1_i1	-	hypothetical protein	-	-	-	TRINITY_DN7909_c8_g1_i1|m.7397	455-793[-]	-	-	-	-	-	-	-	-	-	-	ALG59810.1|AA3||bacteria|Citromicrobium	34.78	5.3	29.3	CPR15752.1|CE4||bacteria|Filomicrobium	37.21	2.3	31.6	ACO77321.1|PL5||bacteria|Azotobacter	35.14	4.6	28.9	-	-	-	-	AEF42612.1|GT87||bacteria|Amycolicicoccus	29.55	6.3	33.1	BAJ01778.1|AA10||bacteria|Shewanella	40	2.5	26.2	CPR20978.1|CE4||bacteria|Filomicrobium	40.91	3.4	26.6	-	-	-
TRINITY_DN7909_c8_g1	TRINITY_DN7909_c8_g1_i1	-	hypothetical protein	-	-	-	TRINITY_DN7909_c8_g1_i1|m.7396	705-1064[+]	-	-	-	-	-	-	-	-	-	-	ALG59810.1|AA3||bacteria|Citromicrobium	34.78	5.3	29.3	CPR15752.1|CE4||bacteria|Filomicrobium	37.21	2.3	31.6	ACO77321.1|PL5||bacteria|Azotobacter	35.14	4.6	28.9	-	-	-	-	AEF42612.1|GT87||bacteria|Amycolicicoccus	29.55	6.3	33.1	AGB23019.1|AA3||bacteria|Mycobacterium	30.65	0.97	27.7	CRY80986.1|CE5||bacteria|Nocardia	31.25	4.9	26.2	-	-	-
TRINITY_DN1639_c0_g1	TRINITY_DN1639_c0_g1_i1	-	hypothetical protein	-	-	-	TRINITY_DN1639_c0_g1_i1|m.1079	2099-2488[+]	-	-	PF05534.7^HicB^HicB family^2-30^E:0.0001	-	-	-	-	-	-	-	AID59412.1|AA1||eukaryota|Cerrena	31.25	3.1	30.4	-	-	-	-	-	-	-	-	-	-	-	-	-	-	-	-	CEF85876.1|AA9|CBM18|eukaryota|Fusarium	28.57	0.46	28.9	ABS23939.1|CE4||bacteria|Bacillus	25.71	0.65	29.3	XP_361874.1|PL1||eukaryota|Magnaporthe	34.78	3.9
TRINITY_DN7296_c0_g1	TRINITY_DN7296_c0_g1_i1	-	hypothetical protein	-	-	-	TRINITY_DN7296_c0_g1_i1|m.6014	1924-2229[+]	-	-	-	-	-	-	-	-	-	-	AHG64176.1|AA3||bacteria|Advenella	27.94	4.9	29.3	-	-	-	-	-	-	-	-	CKG83235.1|GH1||bacteria|Peptoclostridium	32.11	5.3	33.5	CCB66021.1|GT0||bacteria|Hyphomicrobium	37.7	0.62	36.2	CCJ34835.1|AA0||eukaryota|Armoracia	33.96	0.078	30	AIM17716.1|CE4||bacteria|Geobacillus	33.33	5.1	25.8	-	-	-
TRINITY_DN23961_c0_g1	TRINITY_DN23961_c0_g1_i1	-	hypothetical protein	sp|Q87013|REP6_SCSVF^sp|Q87013|REP6_SCSVF^Q:2015-1278,H:38-279^30.86%ID^E:7e-14^.^.	UniRef90_S4TE35^UniRef90_S4TE35^Q:2141-1275,H:79-368^37.46%ID^E:7e-48^.^.`UniRef90_S4TE35^UniRef90_S4TE35^Q:669-13,H:79-297^33.77%ID^E:1e-24^.^.`UniRef90_S4TE35^UniRef90_S4TE35^Q:2965-2747,H:295-368^50%ID^E:9e-12^.^.	-	TRINITY_DN23961_c0_g1_i1|m.17771	1212-2153[-]	sp|Q87013|REP6_SCSVF^sp|Q87013|REP6_SCSVF^Q:47-292,H:38-279^30.86%ID^E:4e-15^.^.	UniRef90_S4TE35^UniRef90_S4TE35^Q:5-293,H:79-368^37.46%ID^E:1e-51^.^.	PF02407.11^Viral_Rep^Putative viral replication protein^6-93^E:8e-17	-	-	-	-	GO:0016779^molecular_function^nucleotidyltransferase activity`GO:0016888^molecular_function^endodeoxyribonuclease activity, producing 5'-phosphomonoesters`GO:0042624^molecular_function^ATPase activity, uncoupled`GO:0006260^biological_process^DNA replication`GO:0018142^biological_process^protein-DNA covalent cross-linking	-	-	CCK27378.1|AA5||bacteria|Streptomyces	25.4	0.6	32.7	-	-	-	-	ABG84856.1|PL8||bacteria|Clostridium	41.18	7.4	28.9	CEP26917.1|GH13||bacteria|Propionibacterium	28.57	2.2	35	-	-	-	-	ACE84760.1|AA10|CBM10|bacteria|Cellvibrio	31.62	0.76	30	-	-	-	-	ABG84856.1|PL8||bacteria|Clostridium	41.38	0.71
TRINITY_DN23961_c0_g1	TRINITY_DN23961_c0_g1_i1	-	hypothetical protein	sp|Q87013|REP6_SCSVF^sp|Q87013|REP6_SCSVF^Q:2015-1278,H:38-279^30.86%ID^E:7e-14^.^.	UniRef90_S4TE35^UniRef90_S4TE35^Q:2141-1275,H:79-368^37.46%ID^E:7e-48^.^.`UniRef90_S4TE35^UniRef90_S4TE35^Q:669-13,H:79-297^33.77%ID^E:1e-24^.^.`UniRef90_S4TE35^UniRef90_S4TE35^Q:2965-2747,H:295-368^50%ID^E:9e-12^.^.	-	TRINITY_DN23961_c0_g1_i1|m.17772	1-681[-]	sp|Q9IG45|REP_PICV^sp|Q9IG45|REP_PICV^Q:4-194,H:35-208^30.73%ID^E:1e-12^.^.	UniRef90_S4TE35^UniRef90_S4TE35^Q:5-223,H:79-297^33.77%ID^E:2e-27^.^.	PF02407.11^Viral_Rep^Putative viral replication protein^6-93^E:4.1e-17	-	-	-	-	GO:0016779^molecular_function^nucleotidyltransferase activity`GO:0016888^molecular_function^endodeoxyribonuclease activity, producing 5'-phosphomonoesters`GO:0042624^molecular_function^ATPase activity, uncoupled`GO:0006260^biological_process^DNA replication`GO:0018142^biological_process^protein-DNA covalent cross-linking	-	-	CCK27378.1|AA5||bacteria|Streptomyces	25.4	0.6	32.7	-	-	-	-	ABG84856.1|PL8||bacteria|Clostridium	41.18	7.4	28.9	CEP26917.1|GH13||bacteria|Propionibacterium	28.57	2.2	35	-	-	-	-	ACE84760.1|AA10|CBM10|bacteria|Cellvibrio	31.62	0.63	29.6	-	-	-	-	CKH05333.1|PL16||bacteria|Streptococcus	23.66	0.91
TRINITY_DN23961_c0_g1	TRINITY_DN23961_c0_g1_i1	-	hypothetical protein	sp|Q87013|REP6_SCSVF^sp|Q87013|REP6_SCSVF^Q:2015-1278,H:38-279^30.86%ID^E:7e-14^.^.	UniRef90_S4TE35^UniRef90_S4TE35^Q:2141-1275,H:79-368^37.46%ID^E:7e-48^.^.`UniRef90_S4TE35^UniRef90_S4TE35^Q:669-13,H:79-297^33.77%ID^E:1e-24^.^.`UniRef90_S4TE35^UniRef90_S4TE35^Q:2965-2747,H:295-368^50%ID^E:9e-12^.^.	-	TRINITY_DN23961_c0_g1_i1|m.17773	1541-2101[-]	-	-	-	-	-	-	-	-	-	-	CCK27378.1|AA5||bacteria|Streptomyces	25.4	0.6	32.7	-	-	-	-	ABG84856.1|PL8||bacteria|Clostridium	41.18	7.4	28.9	CEP26917.1|GH13||bacteria|Propionibacterium	28.57	2.2	35	-	-	-	-	AFJ11909.1|AA4||eukaryota|Fusarium	30.56	5.7	26.6	ALC84119.1|CE4||bacteria|Bacillus	27.45	2.3	28.5	AKH86416.1|PL8||bacteria|Streptomyces	41.38	2.5
TRINITY_DN23961_c0_g1	TRINITY_DN23961_c0_g1_i1	-	hypothetical protein	sp|Q87013|REP6_SCSVF^sp|Q87013|REP6_SCSVF^Q:2015-1278,H:38-279^30.86%ID^E:7e-14^.^.	UniRef90_S4TE35^UniRef90_S4TE35^Q:2141-1275,H:79-368^37.46%ID^E:7e-48^.^.`UniRef90_S4TE35^UniRef90_S4TE35^Q:669-13,H:79-297^33.77%ID^E:1e-24^.^.`UniRef90_S4TE35^UniRef90_S4TE35^Q:2965-2747,H:295-368^50%ID^E:9e-12^.^.	-	TRINITY_DN23961_c0_g1_i1|m.17774	69-629[-]	-	-	-	-	-	-	-	-	-	-	CCK27378.1|AA5||bacteria|Streptomyces	25.4	0.6	32.7	-	-	-	-	ABG84856.1|PL8||bacteria|Clostridium	41.18	7.4	28.9	CEP26917.1|GH13||bacteria|Propionibacterium	28.57	2.2	35	-	-	-	-	AFJ11909.1|AA4||eukaryota|Fusarium	30.56	5.7	26.6	ALC84119.1|CE4||bacteria|Bacillus	27.45	2.3	28.5	AKH86416.1|PL8||bacteria|Streptomyces	41.38	2.5
TRINITY_DN5133_c0_g1	TRINITY_DN5133_c0_g1_i1	-	hypothetical protein	-	UniRef90_UPI000380B820^UniRef90_UPI000380B820^Q:1256-600,H:25-234^37.73%ID^E:2e-29^.^.`UniRef90_UPI000380B820^UniRef90_UPI000380B820^Q:2380-2081,H:137-234^43.56%ID^E:1e-12^.^.	-	TRINITY_DN5133_c0_g1_i1|m.3523	471-1418[-]	-	UniRef90_UPI000380B820^UniRef90_UPI000380B820^Q:55-291,H:25-257^35.39%ID^E:1e-34^.^.	-	-	-	-	-	-	-	-	CDR36607.1|AA5||eukaryota|Rhodosporidium	34.29	5.4	29.3	-	-	-	-	-	-	-	-	-	-	-	-	-	-	-	-	CDR36607.1|AA5||eukaryota|Rhodosporidium	35.06	0.065	33.5	-	-	-	-	-	-	-
TRINITY_DN5133_c0_g1	TRINITY_DN5133_c0_g1_i1	-	hypothetical protein	-	UniRef90_UPI000380B820^UniRef90_UPI000380B820^Q:1256-600,H:25-234^37.73%ID^E:2e-29^.^.`UniRef90_UPI000380B820^UniRef90_UPI000380B820^Q:2380-2081,H:137-234^43.56%ID^E:1e-12^.^.	-	TRINITY_DN5133_c0_g1_i1|m.3525	1390-1809[+]	-	-	-	-	-	-	-	-	-	-	CDR36607.1|AA5||eukaryota|Rhodosporidium	34.29	5.4	29.3	-	-	-	-	-	-	-	-	-	-	-	-	-	-	-	-	AKA89302.1|AA3||bacteria|Escherichia	52.17	2.3	26.9	-	-	-	-	ALJ49446.1|PL15||bacteria|Bacteroides	27.85	1.1
TRINITY_DN5133_c0_g1	TRINITY_DN5133_c0_g1_i1	-	hypothetical protein	-	UniRef90_UPI000380B820^UniRef90_UPI000380B820^Q:1256-600,H:25-234^37.73%ID^E:2e-29^.^.`UniRef90_UPI000380B820^UniRef90_UPI000380B820^Q:2380-2081,H:137-234^43.56%ID^E:1e-12^.^.	-	TRINITY_DN5133_c0_g1_i1|m.3527	2-328[+]	-	-	-	-	-	-	-	-	-	-	CDR36607.1|AA5||eukaryota|Rhodosporidium	34.29	5.4	29.3	-	-	-	-	-	-	-	-	-	-	-	-	-	-	-	-	AKH25320.1|AA3||bacteria|Escherichia	52.17	1.5	26.9	-	-	-	-	AFP55609.1|PL5||bacteria|Pseudomonas	35.14	2.5
TRINITY_DN5133_c0_g1	TRINITY_DN5133_c0_g1_i1	-	hypothetical protein	-	UniRef90_UPI000380B820^UniRef90_UPI000380B820^Q:1256-600,H:25-234^37.73%ID^E:2e-29^.^.`UniRef90_UPI000380B820^UniRef90_UPI000380B820^Q:2380-2081,H:137-234^43.56%ID^E:1e-12^.^.	-	TRINITY_DN5133_c0_g1_i1|m.3528	3-305[+]	-	-	-	-	-	-	-	-	-	-	CDR36607.1|AA5||eukaryota|Rhodosporidium	34.29	5.4	29.3	-	-	-	-	-	-	-	-	-	-	-	-	-	-	-	-	-	-	-	-	-	-	-	-	-	-	-
TRINITY_DN5133_c0_g1	TRINITY_DN5133_c0_g1_i1	-	hypothetical protein	-	UniRef90_UPI000380B820^UniRef90_UPI000380B820^Q:1256-600,H:25-234^37.73%ID^E:2e-29^.^.`UniRef90_UPI000380B820^UniRef90_UPI000380B820^Q:2380-2081,H:137-234^43.56%ID^E:1e-12^.^.	-	TRINITY_DN5133_c0_g1_i1|m.3524	1952-2383[-]	-	UniRef90_UPI000380B820^UniRef90_UPI000380B820^Q:2-119,H:137-257^37.9%ID^E:6e-15^.^.	-	-	-	-	-	-	-	-	CDR36607.1|AA5||eukaryota|Rhodosporidium	34.29	5.4	29.3	-	-	-	-	-	-	-	-	-	-	-	-	-	-	-	-	CDR36607.1|AA5||eukaryota|Rhodosporidium	34.62	0.005	35	-	-	-	-	BAR73166.1|PL6||bacteria|uncultured	37.14	3.5
TRINITY_DN5133_c0_g1	TRINITY_DN5133_c0_g1_i1	-	hypothetical protein	-	UniRef90_UPI000380B820^UniRef90_UPI000380B820^Q:1256-600,H:25-234^37.73%ID^E:2e-29^.^.`UniRef90_UPI000380B820^UniRef90_UPI000380B820^Q:2380-2081,H:137-234^43.56%ID^E:1e-12^.^.	-	TRINITY_DN5133_c0_g1_i1|m.3526	1034-1402[-]	-	-	-	-	-	-	-	-	-	-	CDR36607.1|AA5||eukaryota|Rhodosporidium	34.29	5.4	29.3	-	-	-	-	-	-	-	-	-	-	-	-	-	-	-	-	-	-	-	-	AFZ29898.1|CE3||bacteria|Gloeocapsa	40.74	2.5	27.3	AEE24583.1|PL6||bacteria|Glaciecola	38.24	1.9
TRINITY_DN8343_c7_g6	TRINITY_DN8343_c7_g6_i2	-	-	-	-	-	-	-	-	-	-	-	-	-	-	-	-	-	-	-	-	-	-	-	-	-	-	-	-	-	-	-	-	-	-	-	-	-	-	-	-	-	-	-	-	-	-	-	-
TRINITY_DN8334_c3_g1	TRINITY_DN8334_c3_g1_i4	-	-	-	-	-	-	-	-	-	-	-	-	-	-	-	-	-	-	-	-	-	EAQ41981.2|CE14||bacteria|Polaribacter	43.33	2.4	26.9	AGC75474.1|PL7||bacteria|Nonlabens	48	1.1	26.2	AIZ78284.1|GH77||bacteria|Actinobacillus	43.24	0.36	32	ABB24231.1|GT4||bacteria|Pelodictyon	22.83	1.2	30	-	-	-	-	-	-	-	-	-	-	-
TRINITY_DN8334_c3_g1	TRINITY_DN8334_c3_g1_i21	-	-	-	-	-	TRINITY_DN8334_c3_g1_i21|m.10668	3-380[-]	-	-	-	-	-	-	-	-	-	-	CBX92031.1|AA12||eukaryota|Leptosphaeria	52.63	3.1	26.6	AHN24584.1|CE12||bacteria|Gilliamella	28.57	3.6	26.9	AAW84078.1|PL10||bacteria|uncultured	37.93	1.7	26.6	-	-	-	-	AGC71889.1|GT4||bacteria|uncultured	29.63	4.5	29.6	-	-	-	-	-	-	-	-	AAW84078.1|PL10||bacteria|uncultured	37.93	1.6
TRINITY_DN8334_c3_g1	TRINITY_DN8334_c3_g1_i3	-	-	-	-	-	-	-	-	-	-	-	-	-	-	-	-	-	-	-	-	-	AII65940.1|CE1||bacteria|Bacteroides	40.74	1.6	28.1	-	-	-	-	ADZ25147.1|GH23||bacteria|Nitrosomonas	43.64	0.74	32	AEW01300.1|GT51||bacteria|Niastella	55.56	7.3	28.9	-	-	-	-	-	-	-	-	-	-	-
TRINITY_DN8121_c10_g15	TRINITY_DN8121_c10_g15_i11	-	-	-	-	-	-	-	-	-	-	-	-	-	-	-	-	-	-	-	-	-	-	-	-	-	ACG62635.1|PL8|CBM70|bacteria|Streptococcus	30.61	1.4	29.3	AHF89348.1|GH39||bacteria|Opitutaceae	36.59	1.8	33.5	ACP44916.1|GT2||archaea|Sulfolobus	30.99	0.24	34.7	-	-	-	-	-	-	-	-	-	-	-
TRINITY_DN8152_c6_g1	TRINITY_DN8152_c6_g1_i3	-	hypothetical protein	-	-	-	-	-	-	-	-	-	-	-	-	-	-	-	-	-	-	-	-	-	-	-	AAW84056.1|PL10||bacteria|uncultured	30	8.6	27.7	-	-	-	-	CAD39435.1|GT47||eukaryota|Oryza	33.96	7.9	32.3	-	-	-	-	-	-	-	-	-	-	-
TRINITY_DN7718_c0_g1	TRINITY_DN7718_c0_g1_i1	-	hypothetical protein	-	UniRef90_D8TPZ3^UniRef90_D8TPZ3^Q:1642-1055,H:3-198^30.69%ID^E:7e-17^.^.	-	TRINITY_DN7718_c0_g1_i1|m.6826	1915-2313[-]	-	-	-	-	-	-	-	-	-	-	-	-	-	-	CCO16471.1|CE11||eukaryota|Bathycoccus	40.48	0.85	32.7	ACZ76952.1|PL4||bacteria|Dickeya	28.21	2.4	29.6	-	-	-	-	-	-	-	-	AIN14556.1|AA0||bacteria|Yersinia	32.69	3.4	26.2	-	-	-	-	AEE24563.1|PL6||bacteria|Glaciecola	39.62	1.1
TRINITY_DN7718_c0_g1	TRINITY_DN7718_c0_g1_i1	-	hypothetical protein	-	UniRef90_D8TPZ3^UniRef90_D8TPZ3^Q:1642-1055,H:3-198^30.69%ID^E:7e-17^.^.	-	TRINITY_DN7718_c0_g1_i1|m.6824	113-898[-]	-	UniRef90_S4TFA0^UniRef90_S4TFA0^Q:12-261,H:5-265^27.01%ID^E:5e-10^.^.	-	-	-	-	-	-	-	-	-	-	-	-	CCO16471.1|CE11||eukaryota|Bathycoccus	40.48	0.85	32.7	ACZ76952.1|PL4||bacteria|Dickeya	28.21	2.4	29.6	-	-	-	-	-	-	-	-	-	-	-	-	-	-	-	-	ACZ76952.1|PL4||bacteria|Dickeya	28.21	0.33
TRINITY_DN7718_c0_g1	TRINITY_DN7718_c0_g1_i1	-	hypothetical protein	-	UniRef90_D8TPZ3^UniRef90_D8TPZ3^Q:1642-1055,H:3-198^30.69%ID^E:7e-17^.^.	-	TRINITY_DN7718_c0_g1_i1|m.6825	1046-1669[-]	-	UniRef90_D8TPZ3^UniRef90_D8TPZ3^Q:10-205,H:3-198^30.69%ID^E:9e-19^.^.	-	-	-	-	-	-	-	-	-	-	-	-	CCO16471.1|CE11||eukaryota|Bathycoccus	40.48	0.85	32.7	ACZ76952.1|PL4||bacteria|Dickeya	28.21	2.4	29.6	-	-	-	-	-	-	-	-	-	-	-	-	ABS51179.1|CE4||bacteria|Campylobacter	30.59	2	28.9	-	-	-
TRINITY_DN8323_c0_g5	TRINITY_DN8323_c0_g5_i1	-	-	-	-	-	TRINITY_DN8323_c0_g5_i1|m.10191	1-456[+]	-	-	-	-	-	-	-	-	-	-	AGG01719.1|AA7||bacteria|Bacillus	25.68	0.62	30.4	-	-	-	-	AGP38325.1|PL3|CBM6|bacteria|Sorangium	28.21	0.06	33.1	-	-	-	-	BAT23321.1|GT4||bacteria|Klebsiella	31.25	1.2	33.5	AFZ68258.1|AA5||bacteria|Deinococcus	34.04	2.4	26.9	AIQ24892.1|CE9||bacteria|Paenibacillus	23.97	0.63	29.6	AGP38325.1|PL3|CBM6|bacteria|Sorangium	28.21	0.02
TRINITY_DN17396_c0_g1	TRINITY_DN17396_c0_g1_i1	-	hypothetical protein	-	-	-	-	-	-	-	-	-	-	-	-	-	-	-	-	-	-	-	-	-	-	-	-	-	-	-	-	-	-	-	-	-	-	-	-	-	-	-	-	-	-	-	-	-	-
TRINITY_DN6750_c0_g1	TRINITY_DN6750_c0_g1_i1	-	hypothetical protein	-	-	-	TRINITY_DN6750_c0_g1_i1|m.5158	777-1235[+]	-	-	-	-	-	-	-	-	-	-	AHH15149.1|AA3||bacteria|Nocardia	35.85	0.71	31.2	ABG31347.1|CE9||bacteria|Roseobacter	40.91	0.026	36.6	-	-	-	-	ABU60273.1|GH13||bacteria|Roseiflexus	39.58	7.6	32.3	-	-	-	-	EAA28998.1|AA8||eukaryota|Neurospora	23.17	6.6	25.8	-	-	-	-	ADD27138.1|PL0||bacteria|Meiothermus	25	2.9
TRINITY_DN6750_c0_g1	TRINITY_DN6750_c0_g1_i1	-	hypothetical protein	-	-	-	TRINITY_DN6750_c0_g1_i1|m.5157	1-519[+]	-	-	-	-	-	-	-	-	-	-	AHH15149.1|AA3||bacteria|Nocardia	35.85	0.71	31.2	ABG31347.1|CE9||bacteria|Roseobacter	40.91	0.026	36.6	-	-	-	-	ABU60273.1|GH13||bacteria|Roseiflexus	39.58	7.6	32.3	-	-	-	-	-	-	-	-	-	-	-	-	ABQ04263.1|PL1||bacteria|Flavobacterium	39.13	5.8
TRINITY_DN1639_c0_g1	TRINITY_DN1639_c0_g1_i1	-	hypothetical protein	-	-	-	TRINITY_DN1639_c0_g1_i1|m.1077	731-1219[-]	-	-	-	-	-	-	-	-	-	-	AID59412.1|AA1||eukaryota|Cerrena	31.25	3.1	30.4	-	-	-	-	-	-	-	-	-	-	-	-	-	-	-	-	ABB83812.1|AA2||eukaryota|Ceriporiopsis	44.44	0.57	28.9	ADG88677.1|CE7||bacteria|Thermobispora	39.02	1.7	28.5	AFR05640.1|PL9||bacteria|Pectobacterium	31.25	2
TRINITY_DN1639_c0_g1	TRINITY_DN1639_c0_g1_i1	-	hypothetical protein	-	-	-	TRINITY_DN1639_c0_g1_i1|m.1078	708-1097[+]	-	-	PF05534.7^HicB^HicB family^2-30^E:0.0001	-	-	-	-	-	-	-	AID59412.1|AA1||eukaryota|Cerrena	31.25	3.1	30.4	-	-	-	-	-	-	-	-	-	-	-	-	-	-	-	-	CEF85876.1|AA9|CBM18|eukaryota|Fusarium	28.57	0.46	28.9	ABS23939.1|CE4||bacteria|Bacillus	25.71	0.65	29.3	XP_361874.1|PL1||eukaryota|Magnaporthe	34.78	3.9
TRINITY_DN1639_c0_g1	TRINITY_DN1639_c0_g1_i1	-	hypothetical protein	-	-	-	TRINITY_DN1639_c0_g1_i1|m.1076	2122-2610[-]	-	-	-	-	-	-	-	-	-	-	AID59412.1|AA1||eukaryota|Cerrena	31.25	3.1	30.4	-	-	-	-	-	-	-	-	-	-	-	-	-	-	-	-	ABB83812.1|AA2||eukaryota|Ceriporiopsis	44.44	0.57	28.9	ADG88677.1|CE7||bacteria|Thermobispora	39.02	1.7	28.5	AFR05640.1|PL9||bacteria|Pectobacterium	31.25	2
TRINITY_DN7837_c0_g1	TRINITY_DN7837_c0_g1_i1	-	Replication protein	sp|P22406|REP_STRLI^sp|P22406|REP_STRLI^Q:717-1418,H:21-314^26.69%ID^E:2e-11^.^.	UniRef90_X1PX44^UniRef90_X1PX44^Q:411-1604,H:38-421^44%ID^E:2e-91^.^.	-	TRINITY_DN7837_c0_g1_i1|m.7277	603-1076[-]	-	-	-	-	-	-	-	-	-	-	AHG02080.1|AA3||archaea|Halostagnicola	42.86	1.8	30.8	-	-	-	-	AIE47817.1|PL23||viruses|Peridroma	35.9	1.3	30.8	-	-	-	-	-	-	-	-	CCT67584.1|AA9|CBM1|eukaryota|Fusarium	32.65	0.27	30	-	-	-	-	AIE47817.1|PL23||viruses|Peridroma	35.9	0.14
TRINITY_DN8334_c3_g1	TRINITY_DN8334_c3_g1_i8	-	hypothetical protein	-	-	-	-	-	-	-	-	-	-	-	-	-	-	-	-	-	-	-	AJE43066.1|CE4||bacteria|Streptomyces	48.15	3.1	28.5	ACF13677.1|PL12||bacteria|Chloroherpeton	43.48	3.8	26.9	ADV24207.1|GH16||eukaryota|Cryptococcus	41.03	4.8	31.2	AAF48079.1|GT23||eukaryota|Drosophila	25	4.1	31.2	-	-	-	-	-	-	-	-	-	-	-
TRINITY_DN14321_c0_g1	TRINITY_DN14321_c0_g1_i1	-	hypothetical protein	-	-	-	TRINITY_DN14321_c0_g1_i1|m.13891	820-1182[+]	-	-	-	-	-	-	-	-	-	-	-	-	-	-	-	-	-	-	AEE52227.1|PL10||bacteria|Haliscomenobacter	39.39	8.1	28.5	ABK22090.1|GH16||eukaryota|Picea	42.86	7.3	33.1	-	-	-	-	CAK49173.1|AA7||eukaryota|Aspergillus	30	3.7	25.8	-	-	-	-	-	-	-
TRINITY_DN14321_c0_g1	TRINITY_DN14321_c0_g1_i1	-	hypothetical protein	-	-	-	TRINITY_DN14321_c0_g1_i1|m.13892	2483-2845[+]	-	-	-	-	-	-	-	-	-	-	-	-	-	-	-	-	-	-	AEE52227.1|PL10||bacteria|Haliscomenobacter	39.39	8.1	28.5	ABK22090.1|GH16||eukaryota|Picea	42.86	7.3	33.1	-	-	-	-	CAK49173.1|AA7||eukaryota|Aspergillus	30	3.7	25.8	-	-	-	-	-	-	-
TRINITY_DN2362_c0_g2	TRINITY_DN2362_c0_g2_i1	-	-	-	-	-	-	-	-	-	-	-	-	-	-	-	-	-	-	-	-	-	AKB53617.1|CE4||archaea|Methanosarcina	32.79	2.7	28.9	-	-	-	-	-	-	-	-	-	-	-	-	-	-	-	-	-	-	-	-	-	-	-
TRINITY_DN8113_c1_g2	TRINITY_DN8113_c1_g2_i7	TRINITY_DN8113_c1_g2_i7	hypothetical protein	sp|Q9Z0D5|REP1_MDV1^sp|Q9Z0D5|REP1_MDV1^Q:338-69,H:7-96^43.01%ID^E:2e-13^.^.	UniRef90_C6LX25^UniRef90_C6LX25^Q:425-18,H:1-118^33.82%ID^E:3e-12^.^.	-	TRINITY_DN8113_c1_g2_i7|m.8574	3-425[-]	sp|Q9Z0D5|REP1_MDV1^sp|Q9Z0D5|REP1_MDV1^Q:30-119,H:7-96^43.01%ID^E:1e-15^.^.	UniRef90_C6LX25^UniRef90_C6LX25^Q:1-136,H:1-118^33.82%ID^E:1e-14^.^.	PF02407.11^Viral_Rep^Putative viral replication protein^46-106^E:6e-13	-	-	-	-	GO:0016779^molecular_function^nucleotidyltransferase activity`GO:0016888^molecular_function^endodeoxyribonuclease activity, producing 5'-phosphomonoesters`GO:0042624^molecular_function^ATPase activity, uncoupled`GO:0006260^biological_process^DNA replication`GO:0018142^biological_process^protein-DNA covalent cross-linking	-	-	BAE91880.1|AA1||eukaryota|Flammulina	32.53	1.9	30.4	-	-	-	-	-	-	-	-	CDI53624.1|GH18||eukaryota|Melanopsichium	29.49	6.4	33.1	ADY40261.1|GT2||eukaryota|Ascaris	31.25	4.8	33.5	CEF84054.1|AA7||eukaryota|Fusarium	29.27	5.4	25.8	AFZ11679.1|CE4||bacteria|Crinalium	34.55	0.93	29.3	ABU69702.1|PL0||bacteria|Vibrio	26.56	1.2
TRINITY_DN8334_c3_g1	TRINITY_DN8334_c3_g1_i11	-	-	-	-	-	-	-	-	-	-	-	-	-	-	-	-	-	ALE02062.1|AA3||bacteria|Candidatus	29.41	3.2	24.6	CBK67642.1|CE7||bacteria|Bacteroides	50	7	24.6	BAH54051.1|PL12||bacteria|Rhodococcus	41.18	6.1	23.1	ADZ25147.1|GH23||bacteria|Nitrosomonas	45.45	0.09	33.1	ALB29214.1|GT51||bacteria|Lactobacillus	44	1.1	29.6	-	-	-	-	-	-	-	-	-	-	-
TRINITY_DN7296_c0_g1	TRINITY_DN7296_c0_g1_i1	-	hypothetical protein	-	-	-	TRINITY_DN7296_c0_g1_i1|m.6012	994-1815[+]	-	-	-	-	-	-	-	-	-	-	AHG64176.1|AA3||bacteria|Advenella	27.94	4.9	29.3	-	-	-	-	-	-	-	-	CKG83235.1|GH1||bacteria|Peptoclostridium	32.11	5.3	33.5	CCB66021.1|GT0||bacteria|Hyphomicrobium	37.7	0.62	36.2	AHG64176.1|AA3||bacteria|Advenella	27.94	1.6	28.9	-	-	-	-	CAI86821.1|PL6||bacteria|Pseudoalteromonas	38.89	2.3
TRINITY_DN8236_c3_g5	TRINITY_DN8236_c3_g5_i6	-	ATP synthase subunit beta	sp|Q06J29|ATPB_BIGNA^sp|Q06J29|ATPB_BIGNA^Q:1349-228,H:114-470^62.3%ID^E:4e-156^.^.	UniRef90_U6EFV1^UniRef90_U6EFV1^Q:2015-246,H:20-568^54.94%ID^E:0^.^.	-	TRINITY_DN8236_c3_g5_i6|m.9679	225-1997[-]	sp|Q06J29|ATPB_BIGNA^sp|Q06J29|ATPB_BIGNA^Q:217-590,H:114-470^62.3%ID^E:7e-161^.^.	UniRef90_U6EFV1^UniRef90_U6EFV1^Q:1-584,H:26-568^56.1%ID^E:0^.^.	PF00006.20^ATP-synt_ab^ATP synthase alpha/beta family, nucleotide-binding domain^238-476^E:2e-51`PF00306.22^ATP-synt_ab_C^ATP synthase alpha/beta chain, C terminal domain^491-578^E:1e-18	-	-	-	-	GO:0005524^molecular_function^ATP binding`GO:0016820^molecular_function^hydrolase activity, acting on acid anhydrides, catalyzing transmembrane movement of substances`GO:0015991^biological_process^ATP hydrolysis coupled proton transport`GO:0033178^cellular_component^proton-transporting two-sector ATPase complex, catalytic domain	-	-	-	-	-	-	ADK13700.1|CE4||bacteria|Clostridium	30	8.2	29.6	-	-	-	-	AAO47607.1|GH18|CBM5|bacteria|Saccharophagus	30.08	0.1	39.7	-	-	-	-	-	-	-	-	ADK13700.1|CE4||bacteria|Clostridium	30	4.1	29.6	CAN90954.1|PL9||bacteria|Sorangium	25	0.64
TRINITY_DN7297_c0_g1	TRINITY_DN7297_c0_g1_i1	-	hypothetical protein	sp|Q805H4|REP_PCV1C^sp|Q805H4|REP_PCV1C^Q:2703-3512,H:16-278^34.91%ID^E:3e-33^.^.	UniRef90_M9M271^UniRef90_M9M271^Q:2676-3503,H:4-284^38.46%ID^E:8e-54^.^.`UniRef90_M9M271^UniRef90_M9M271^Q:1-159,H:232-284^50.94%ID^E:2e-07^.^.	-	TRINITY_DN7297_c0_g1_i1|m.6001	1295-1657[+]	-	-	-	-	-	-	-	-	-	-	AIP11684.1|AA0||bacteria|Burkholderia	25.35	7.3	29.6	-	-	-	-	AJE85037.1|PL8||bacteria|Streptomyces	23.42	2.5	30.8	AKC87594.1|GH31||bacteria|Pseudoxanthomonas	25.85	1.4	36.6	AJE19909.1|GT4||bacteria|Azotobacter	31.58	5.2	33.9	ADV22716.1|AA5||eukaryota|Cryptococcus	25	0.75	28.1	-	-	-	-	-	-	-
TRINITY_DN7297_c0_g1	TRINITY_DN7297_c0_g1_i1	-	hypothetical protein	sp|Q805H4|REP_PCV1C^sp|Q805H4|REP_PCV1C^Q:2703-3512,H:16-278^34.91%ID^E:3e-33^.^.	UniRef90_M9M271^UniRef90_M9M271^Q:2676-3503,H:4-284^38.46%ID^E:8e-54^.^.`UniRef90_M9M271^UniRef90_M9M271^Q:1-159,H:232-284^50.94%ID^E:2e-07^.^.	-	TRINITY_DN7297_c0_g1_i1|m.5998	2785-3690[+]	-	-	-	-	-	-	-	-	-	-	AIP11684.1|AA0||bacteria|Burkholderia	25.35	7.3	29.6	-	-	-	-	AJE85037.1|PL8||bacteria|Streptomyces	23.42	2.5	30.8	AKC87594.1|GH31||bacteria|Pseudoxanthomonas	25.85	1.4	36.6	AJE19909.1|GT4||bacteria|Azotobacter	31.58	5.2	33.9	-	-	-	-	-	-	-	-	CAZ94916.1|PL0||bacteria|Zobellia	51.72	1.1
TRINITY_DN7297_c0_g1	TRINITY_DN7297_c0_g1_i1	-	hypothetical protein	sp|Q805H4|REP_PCV1C^sp|Q805H4|REP_PCV1C^Q:2703-3512,H:16-278^34.91%ID^E:3e-33^.^.	UniRef90_M9M271^UniRef90_M9M271^Q:2676-3503,H:4-284^38.46%ID^E:8e-54^.^.`UniRef90_M9M271^UniRef90_M9M271^Q:1-159,H:232-284^50.94%ID^E:2e-07^.^.	-	TRINITY_DN7297_c0_g1_i1|m.5997	2679-3755[+]	sp|Q805H4|REP_PCV1C^sp|Q805H4|REP_PCV1C^Q:9-278,H:16-278^34.91%ID^E:1e-35^.^.	UniRef90_M9M271^UniRef90_M9M271^Q:2-275,H:6-284^38.38%ID^E:6e-58^.^.	PF02407.11^Viral_Rep^Putative viral replication protein^7-92^E:9.4e-19	-	-	-	-	GO:0016779^molecular_function^nucleotidyltransferase activity`GO:0016888^molecular_function^endodeoxyribonuclease activity, producing 5'-phosphomonoesters`GO:0042624^molecular_function^ATPase activity, uncoupled`GO:0006260^biological_process^DNA replication`GO:0018142^biological_process^protein-DNA covalent cross-linking	-	-	AIP11684.1|AA0||bacteria|Burkholderia	25.35	7.3	29.6	-	-	-	-	AJE85037.1|PL8||bacteria|Streptomyces	23.42	2.5	30.8	AKC87594.1|GH31||bacteria|Pseudoxanthomonas	25.85	1.4	36.6	AJE19909.1|GT4||bacteria|Azotobacter	31.58	5.2	33.9	AIP11684.1|AA0||bacteria|Burkholderia	25.35	1.5	29.6	BAH08386.1|CE4||bacteria|Clostridium	29.89	3.4	29.3	AJE85037.1|PL8||bacteria|Streptomyces	23.42	0.55
TRINITY_DN7297_c0_g1	TRINITY_DN7297_c0_g1_i1	-	hypothetical protein	sp|Q805H4|REP_PCV1C^sp|Q805H4|REP_PCV1C^Q:2703-3512,H:16-278^34.91%ID^E:3e-33^.^.	UniRef90_M9M271^UniRef90_M9M271^Q:2676-3503,H:4-284^38.46%ID^E:8e-54^.^.`UniRef90_M9M271^UniRef90_M9M271^Q:1-159,H:232-284^50.94%ID^E:2e-07^.^.	-	TRINITY_DN7297_c0_g1_i1|m.6002	2-346[+]	-	-	-	-	-	-	-	-	-	-	AIP11684.1|AA0||bacteria|Burkholderia	25.35	7.3	29.6	-	-	-	-	AJE85037.1|PL8||bacteria|Streptomyces	23.42	2.5	30.8	AKC87594.1|GH31||bacteria|Pseudoxanthomonas	25.85	1.4	36.6	AJE19909.1|GT4||bacteria|Azotobacter	31.58	5.2	33.9	CCO61757.1|AA3||bacteria|Vibrio	34.29	0.96	27.3	-	-	-	-	CAZ94916.1|PL0||bacteria|Zobellia	51.72	0.17
TRINITY_DN7297_c0_g1	TRINITY_DN7297_c0_g1_i1	-	hypothetical protein	sp|Q805H4|REP_PCV1C^sp|Q805H4|REP_PCV1C^Q:2703-3512,H:16-278^34.91%ID^E:3e-33^.^.	UniRef90_M9M271^UniRef90_M9M271^Q:2676-3503,H:4-284^38.46%ID^E:8e-54^.^.`UniRef90_M9M271^UniRef90_M9M271^Q:1-159,H:232-284^50.94%ID^E:2e-07^.^.	-	TRINITY_DN7297_c0_g1_i1|m.5996	427-1881[-]	-	-	-	-	-	-	-	-	-	-	AIP11684.1|AA0||bacteria|Burkholderia	25.35	7.3	29.6	-	-	-	-	AJE85037.1|PL8||bacteria|Streptomyces	23.42	2.5	30.8	AKC87594.1|GH31||bacteria|Pseudoxanthomonas	25.85	1.4	36.6	AJE19909.1|GT4||bacteria|Azotobacter	31.58	5.2	33.9	ALE66818.1|AA1||eukaryota|Antrodiella	36.36	2.1	29.6	-	-	-	-	AFM56632.1|PL1||eukaryota|Aspergillus	43.48	4.6
TRINITY_DN7297_c0_g1	TRINITY_DN7297_c0_g1_i1	-	hypothetical protein	sp|Q805H4|REP_PCV1C^sp|Q805H4|REP_PCV1C^Q:2703-3512,H:16-278^34.91%ID^E:3e-33^.^.	UniRef90_M9M271^UniRef90_M9M271^Q:2676-3503,H:4-284^38.46%ID^E:8e-54^.^.`UniRef90_M9M271^UniRef90_M9M271^Q:1-159,H:232-284^50.94%ID^E:2e-07^.^.	-	TRINITY_DN7297_c0_g1_i1|m.5999	2841-3464[-]	-	-	-	-	-	-	-	-	-	-	AIP11684.1|AA0||bacteria|Burkholderia	25.35	7.3	29.6	-	-	-	-	AJE85037.1|PL8||bacteria|Streptomyces	23.42	2.5	30.8	AKC87594.1|GH31||bacteria|Pseudoxanthomonas	25.85	1.4	36.6	AJE19909.1|GT4||bacteria|Azotobacter	31.58	5.2	33.9	-	-	-	-	ABD05422.1|CE1||bacteria|Rhodopseudomonas	27.27	7.2	27.3	CAN95995.1|PL1||bacteria|Sorangium	37.5	3.9
TRINITY_DN7297_c0_g1	TRINITY_DN7297_c0_g1_i1	-	hypothetical protein	sp|Q805H4|REP_PCV1C^sp|Q805H4|REP_PCV1C^Q:2703-3512,H:16-278^34.91%ID^E:3e-33^.^.	UniRef90_M9M271^UniRef90_M9M271^Q:2676-3503,H:4-284^38.46%ID^E:8e-54^.^.`UniRef90_M9M271^UniRef90_M9M271^Q:1-159,H:232-284^50.94%ID^E:2e-07^.^.	-	TRINITY_DN7297_c0_g1_i1|m.6000	1-411[+]	sp|Q8BB16|REP_PCV2^sp|Q8BB16|REP_PCV2^Q:1-57,H:226-282^40.35%ID^E:1e-05^.^.	UniRef90_M9MHB5^UniRef90_M9MHB5^Q:1-58,H:204-261^48.28%ID^E:4e-11^.^.	-	-	-	-	-	-	-	-	AIP11684.1|AA0||bacteria|Burkholderia	25.35	7.3	29.6	-	-	-	-	AJE85037.1|PL8||bacteria|Streptomyces	23.42	2.5	30.8	AKC87594.1|GH31||bacteria|Pseudoxanthomonas	25.85	1.4	36.6	AJE19909.1|GT4||bacteria|Azotobacter	31.58	5.2	33.9	AIS47338.1|AA1||bacteria|Burkholderia	31.58	0.37	29.3	AJI76879.1|CE4||eukaryota|Metarhizium	30.3	1.3	28.1	CUM37113.1|PL4||bacteria|Streptomyces	32.56	1.4
TRINITY_DN7235_c0_g2	TRINITY_DN7235_c0_g2_i1	-	hypothetical protein	-	UniRef90_M3JBL1^UniRef90_M3JBL1^Q:735-1181,H:7-152^39.87%ID^E:8e-23^.^.	-	TRINITY_DN7235_c0_g2_i1|m.5994	732-1217[+]	-	UniRef90_M3JBL1^UniRef90_M3JBL1^Q:2-149,H:7-151^40.13%ID^E:2e-25^.^.	-	-	-	-	-	-	-	-	AGZ39344.1|AA5||bacteria|Actinoplanes	42.5	0.61	32	AHV94581.1|CE4||bacteria|Bordetella	31.86	0.98	31.6	-	-	-	-	AGT98631.1|GH50||bacteria|Thalassotalea	22.5	3.9	33.5	-	-	-	-	CAG85260.2|AA1||eukaryota|Debaryomyces	31.67	1.8	27.7	AHI06901.1|CE4||bacteria|Bdellovibrio	29.63	2.8	27.7	CED60136.1|PL14||bacteria|Moritella	44.83	3
TRINITY_DN7065_c0_g1	TRINITY_DN7065_c0_g1_i1	-	hypothetical protein	sp|P07676|TRFA_ECOLX^sp|P07676|TRFA_ECOLX^Q:4807-4061,H:97-362^21.48%ID^E:3e-06^.^.`sp|P07676|TRFA_ECOLX^sp|P07676|TRFA_ECOLX^Q:1648-902,H:97-362^21.48%ID^E:3e-06^.^.	UniRef90_A0A015JHU5^UniRef90_A0A015JHU5^Q:4735-3953,H:26-284^57.47%ID^E:2e-77^.^.`UniRef90_A0A015JHU5^UniRef90_A0A015JHU5^Q:1576-794,H:26-284^57.47%ID^E:2e-77^.^.	-	TRINITY_DN7065_c0_g1_i1|m.5611	238-540[-]	-	-	-	-	-	-	-	-	-	-	CBQ71929.1|AA3||eukaryota|Sporisorium	34.92	5.5	30.8	ACC39554.1|CE5||bacteria|Mycobacterium	32.26	1.1	33.5	CBG69454.1|PL12||bacteria|Streptomyces	48.65	0.81	33.1	-	-	-	-	AIQ61901.1|GT51||bacteria|Paenibacillus	24.67	3.9	35.4	CAP85828.1|AA3||eukaryota|Penicillium	35	1.2	26.9	AKU66988.1|CE4||bacteria|Ottowia	50	4.4	26.2	ABM06902.1|PL1||bacteria|Arthrobacter	46.15	0.45
TRINITY_DN7065_c0_g1	TRINITY_DN7065_c0_g1_i1	-	hypothetical protein	sp|P07676|TRFA_ECOLX^sp|P07676|TRFA_ECOLX^Q:4807-4061,H:97-362^21.48%ID^E:3e-06^.^.`sp|P07676|TRFA_ECOLX^sp|P07676|TRFA_ECOLX^Q:1648-902,H:97-362^21.48%ID^E:3e-06^.^.	UniRef90_A0A015JHU5^UniRef90_A0A015JHU5^Q:4735-3953,H:26-284^57.47%ID^E:2e-77^.^.`UniRef90_A0A015JHU5^UniRef90_A0A015JHU5^Q:1576-794,H:26-284^57.47%ID^E:2e-77^.^.	-	TRINITY_DN7065_c0_g1_i1|m.5605	4430-4972[+]	-	-	-	-	-	-	-	-	-	-	CBQ71929.1|AA3||eukaryota|Sporisorium	34.92	5.5	30.8	ACC39554.1|CE5||bacteria|Mycobacterium	32.26	1.1	33.5	CBG69454.1|PL12||bacteria|Streptomyces	48.65	0.81	33.1	-	-	-	-	AIQ61901.1|GT51||bacteria|Paenibacillus	24.67	3.9	35.4	CCT61895.1|AA6||eukaryota|Fusarium	27.94	5.9	26.2	-	-	-	-	EDK04511.1|PL20||eukaryota|Magnaporthe	40.54	1.7
TRINITY_DN7065_c0_g1	TRINITY_DN7065_c0_g1_i1	-	hypothetical protein	sp|P07676|TRFA_ECOLX^sp|P07676|TRFA_ECOLX^Q:4807-4061,H:97-362^21.48%ID^E:3e-06^.^.`sp|P07676|TRFA_ECOLX^sp|P07676|TRFA_ECOLX^Q:1648-902,H:97-362^21.48%ID^E:3e-06^.^.	UniRef90_A0A015JHU5^UniRef90_A0A015JHU5^Q:4735-3953,H:26-284^57.47%ID^E:2e-77^.^.`UniRef90_A0A015JHU5^UniRef90_A0A015JHU5^Q:1576-794,H:26-284^57.47%ID^E:2e-77^.^.	-	TRINITY_DN7065_c0_g1_i1|m.5601	1642-2910[-]	-	UniRef90_X1S5I3^UniRef90_X1S5I3^Q:312-420,H:1-110^80.18%ID^E:4e-50^.^.	PF00589.17^Phage_integrase^Phage integrase family^232-369^E:1e-08	-	-	-	-	GO:0003677^molecular_function^DNA binding`GO:0006310^biological_process^DNA recombination`GO:0015074^biological_process^DNA integration	-	-	CBQ71929.1|AA3||eukaryota|Sporisorium	34.92	5.5	30.8	ACC39554.1|CE5||bacteria|Mycobacterium	32.26	1.1	33.5	CBG69454.1|PL12||bacteria|Streptomyces	48.65	0.81	33.1	-	-	-	-	AIQ61901.1|GT51||bacteria|Paenibacillus	24.67	3.9	35.4	-	-	-	-	AFC29177.1|CE12||bacteria|Paenibacillus	27.03	9.5	28.1	-	-	-
TRINITY_DN7065_c0_g1	TRINITY_DN7065_c0_g1_i1	-	hypothetical protein	sp|P07676|TRFA_ECOLX^sp|P07676|TRFA_ECOLX^Q:4807-4061,H:97-362^21.48%ID^E:3e-06^.^.`sp|P07676|TRFA_ECOLX^sp|P07676|TRFA_ECOLX^Q:1648-902,H:97-362^21.48%ID^E:3e-06^.^.	UniRef90_A0A015JHU5^UniRef90_A0A015JHU5^Q:4735-3953,H:26-284^57.47%ID^E:2e-77^.^.`UniRef90_A0A015JHU5^UniRef90_A0A015JHU5^Q:1576-794,H:26-284^57.47%ID^E:2e-77^.^.	-	TRINITY_DN7065_c0_g1_i1|m.5610	3397-3699[-]	-	-	-	-	-	-	-	-	-	-	CBQ71929.1|AA3||eukaryota|Sporisorium	34.92	5.5	30.8	ACC39554.1|CE5||bacteria|Mycobacterium	32.26	1.1	33.5	CBG69454.1|PL12||bacteria|Streptomyces	48.65	0.81	33.1	-	-	-	-	AIQ61901.1|GT51||bacteria|Paenibacillus	24.67	3.9	35.4	CAP85828.1|AA3||eukaryota|Penicillium	35	1.2	26.9	AKU66988.1|CE4||bacteria|Ottowia	50	4.4	26.2	ABM06902.1|PL1||bacteria|Arthrobacter	46.15	0.45
TRINITY_DN7065_c0_g1	TRINITY_DN7065_c0_g1_i1	-	hypothetical protein	sp|P07676|TRFA_ECOLX^sp|P07676|TRFA_ECOLX^Q:4807-4061,H:97-362^21.48%ID^E:3e-06^.^.`sp|P07676|TRFA_ECOLX^sp|P07676|TRFA_ECOLX^Q:1648-902,H:97-362^21.48%ID^E:3e-06^.^.	UniRef90_A0A015JHU5^UniRef90_A0A015JHU5^Q:4735-3953,H:26-284^57.47%ID^E:2e-77^.^.`UniRef90_A0A015JHU5^UniRef90_A0A015JHU5^Q:1576-794,H:26-284^57.47%ID^E:2e-77^.^.	-	TRINITY_DN7065_c0_g1_i1|m.5604	1271-1813[+]	-	-	-	-	-	-	-	-	-	-	CBQ71929.1|AA3||eukaryota|Sporisorium	34.92	5.5	30.8	ACC39554.1|CE5||bacteria|Mycobacterium	32.26	1.1	33.5	CBG69454.1|PL12||bacteria|Streptomyces	48.65	0.81	33.1	-	-	-	-	AIQ61901.1|GT51||bacteria|Paenibacillus	24.67	3.9	35.4	CCT61895.1|AA6||eukaryota|Fusarium	27.94	5.9	26.2	-	-	-	-	EDK04511.1|PL20||eukaryota|Magnaporthe	40.54	1.7
TRINITY_DN7065_c0_g1	TRINITY_DN7065_c0_g1_i1	-	hypothetical protein	sp|P07676|TRFA_ECOLX^sp|P07676|TRFA_ECOLX^Q:4807-4061,H:97-362^21.48%ID^E:3e-06^.^.`sp|P07676|TRFA_ECOLX^sp|P07676|TRFA_ECOLX^Q:1648-902,H:97-362^21.48%ID^E:3e-06^.^.	UniRef90_A0A015JHU5^UniRef90_A0A015JHU5^Q:4735-3953,H:26-284^57.47%ID^E:2e-77^.^.`UniRef90_A0A015JHU5^UniRef90_A0A015JHU5^Q:1576-794,H:26-284^57.47%ID^E:2e-77^.^.	-	TRINITY_DN7065_c0_g1_i1|m.5602	3950-4717[-]	sp|P07676|TRFA_ECOLX^sp|P07676|TRFA_ECOLX^Q:6-219,H:143-362^22.77%ID^E:1e-12^.^.	UniRef90_A0A015JHU5^UniRef90_A0A015JHU5^Q:1-255,H:32-284^57.65%ID^E:1e-100^.^.	PF07042.6^TrfA^TrfA protein^4-222^E:3.3e-12`PF06504.6^RepC^Replication protein C (RepC)^79-222^E:4.1e-06	-	-	-	-	-	-	-	CBQ71929.1|AA3||eukaryota|Sporisorium	34.92	5.5	30.8	ACC39554.1|CE5||bacteria|Mycobacterium	32.26	1.1	33.5	CBG69454.1|PL12||bacteria|Streptomyces	48.65	0.81	33.1	-	-	-	-	AIQ61901.1|GT51||bacteria|Paenibacillus	24.67	3.9	35.4	AFR06447.1|AA7||bacteria|Nocardiopsis	26.88	3.5	27.7	-	-	-	-	ACO31420.1|PL0||bacteria|Acidobacterium	25.37	5.2
TRINITY_DN7065_c0_g1	TRINITY_DN7065_c0_g1_i1	-	hypothetical protein	sp|P07676|TRFA_ECOLX^sp|P07676|TRFA_ECOLX^Q:4807-4061,H:97-362^21.48%ID^E:3e-06^.^.`sp|P07676|TRFA_ECOLX^sp|P07676|TRFA_ECOLX^Q:1648-902,H:97-362^21.48%ID^E:3e-06^.^.	UniRef90_A0A015JHU5^UniRef90_A0A015JHU5^Q:4735-3953,H:26-284^57.47%ID^E:2e-77^.^.`UniRef90_A0A015JHU5^UniRef90_A0A015JHU5^Q:1576-794,H:26-284^57.47%ID^E:2e-77^.^.	-	TRINITY_DN7065_c0_g1_i1|m.5600	4801-6069[-]	-	UniRef90_X1S5I3^UniRef90_X1S5I3^Q:312-420,H:1-110^80.18%ID^E:4e-50^.^.	PF00589.17^Phage_integrase^Phage integrase family^232-369^E:1e-08	-	-	-	-	GO:0003677^molecular_function^DNA binding`GO:0006310^biological_process^DNA recombination`GO:0015074^biological_process^DNA integration	-	-	CBQ71929.1|AA3||eukaryota|Sporisorium	34.92	5.5	30.8	ACC39554.1|CE5||bacteria|Mycobacterium	32.26	1.1	33.5	CBG69454.1|PL12||bacteria|Streptomyces	48.65	0.81	33.1	-	-	-	-	AIQ61901.1|GT51||bacteria|Paenibacillus	24.67	3.9	35.4	-	-	-	-	AFC29177.1|CE12||bacteria|Paenibacillus	27.03	9.5	28.1	-	-	-
TRINITY_DN7065_c0_g1	TRINITY_DN7065_c0_g1_i1	-	hypothetical protein	sp|P07676|TRFA_ECOLX^sp|P07676|TRFA_ECOLX^Q:4807-4061,H:97-362^21.48%ID^E:3e-06^.^.`sp|P07676|TRFA_ECOLX^sp|P07676|TRFA_ECOLX^Q:1648-902,H:97-362^21.48%ID^E:3e-06^.^.	UniRef90_A0A015JHU5^UniRef90_A0A015JHU5^Q:4735-3953,H:26-284^57.47%ID^E:2e-77^.^.`UniRef90_A0A015JHU5^UniRef90_A0A015JHU5^Q:1576-794,H:26-284^57.47%ID^E:2e-77^.^.	-	TRINITY_DN7065_c0_g1_i1|m.5608	2221-2547[+]	-	-	-	-	-	-	-	-	-	-	CBQ71929.1|AA3||eukaryota|Sporisorium	34.92	5.5	30.8	ACC39554.1|CE5||bacteria|Mycobacterium	32.26	1.1	33.5	CBG69454.1|PL12||bacteria|Streptomyces	48.65	0.81	33.1	-	-	-	-	AIQ61901.1|GT51||bacteria|Paenibacillus	24.67	3.9	35.4	-	-	-	-	AIQ41832.1|CE4||bacteria|Paenibacillus	32.56	0.65	28.5	-	-	-
TRINITY_DN7065_c0_g1	TRINITY_DN7065_c0_g1_i1	-	hypothetical protein	sp|P07676|TRFA_ECOLX^sp|P07676|TRFA_ECOLX^Q:4807-4061,H:97-362^21.48%ID^E:3e-06^.^.`sp|P07676|TRFA_ECOLX^sp|P07676|TRFA_ECOLX^Q:1648-902,H:97-362^21.48%ID^E:3e-06^.^.	UniRef90_A0A015JHU5^UniRef90_A0A015JHU5^Q:4735-3953,H:26-284^57.47%ID^E:2e-77^.^.`UniRef90_A0A015JHU5^UniRef90_A0A015JHU5^Q:1576-794,H:26-284^57.47%ID^E:2e-77^.^.	-	TRINITY_DN7065_c0_g1_i1|m.5606	4026-4373[-]	-	-	-	-	-	-	-	-	-	-	CBQ71929.1|AA3||eukaryota|Sporisorium	34.92	5.5	30.8	ACC39554.1|CE5||bacteria|Mycobacterium	32.26	1.1	33.5	CBG69454.1|PL12||bacteria|Streptomyces	48.65	0.81	33.1	-	-	-	-	AIQ61901.1|GT51||bacteria|Paenibacillus	24.67	3.9	35.4	-	-	-	-	ADE83298.1|CE7||bacteria|Prevotella	40.91	2	27.7	-	-	-
TRINITY_DN7065_c0_g1	TRINITY_DN7065_c0_g1_i1	-	hypothetical protein	sp|P07676|TRFA_ECOLX^sp|P07676|TRFA_ECOLX^Q:4807-4061,H:97-362^21.48%ID^E:3e-06^.^.`sp|P07676|TRFA_ECOLX^sp|P07676|TRFA_ECOLX^Q:1648-902,H:97-362^21.48%ID^E:3e-06^.^.	UniRef90_A0A015JHU5^UniRef90_A0A015JHU5^Q:4735-3953,H:26-284^57.47%ID^E:2e-77^.^.`UniRef90_A0A015JHU5^UniRef90_A0A015JHU5^Q:1576-794,H:26-284^57.47%ID^E:2e-77^.^.	-	TRINITY_DN7065_c0_g1_i1|m.5609	5380-5706[+]	-	-	-	-	-	-	-	-	-	-	CBQ71929.1|AA3||eukaryota|Sporisorium	34.92	5.5	30.8	ACC39554.1|CE5||bacteria|Mycobacterium	32.26	1.1	33.5	CBG69454.1|PL12||bacteria|Streptomyces	48.65	0.81	33.1	-	-	-	-	AIQ61901.1|GT51||bacteria|Paenibacillus	24.67	3.9	35.4	-	-	-	-	AIQ41832.1|CE4||bacteria|Paenibacillus	32.56	0.65	28.5	-	-	-
TRINITY_DN7065_c0_g1	TRINITY_DN7065_c0_g1_i1	-	hypothetical protein	sp|P07676|TRFA_ECOLX^sp|P07676|TRFA_ECOLX^Q:4807-4061,H:97-362^21.48%ID^E:3e-06^.^.`sp|P07676|TRFA_ECOLX^sp|P07676|TRFA_ECOLX^Q:1648-902,H:97-362^21.48%ID^E:3e-06^.^.	UniRef90_A0A015JHU5^UniRef90_A0A015JHU5^Q:4735-3953,H:26-284^57.47%ID^E:2e-77^.^.`UniRef90_A0A015JHU5^UniRef90_A0A015JHU5^Q:1576-794,H:26-284^57.47%ID^E:2e-77^.^.	-	TRINITY_DN7065_c0_g1_i1|m.5607	867-1214[-]	-	-	-	-	-	-	-	-	-	-	CBQ71929.1|AA3||eukaryota|Sporisorium	34.92	5.5	30.8	ACC39554.1|CE5||bacteria|Mycobacterium	32.26	1.1	33.5	CBG69454.1|PL12||bacteria|Streptomyces	48.65	0.81	33.1	-	-	-	-	AIQ61901.1|GT51||bacteria|Paenibacillus	24.67	3.9	35.4	-	-	-	-	ADE83298.1|CE7||bacteria|Prevotella	40.91	2	27.7	-	-	-
TRINITY_DN7065_c0_g1	TRINITY_DN7065_c0_g1_i1	-	hypothetical protein	sp|P07676|TRFA_ECOLX^sp|P07676|TRFA_ECOLX^Q:4807-4061,H:97-362^21.48%ID^E:3e-06^.^.`sp|P07676|TRFA_ECOLX^sp|P07676|TRFA_ECOLX^Q:1648-902,H:97-362^21.48%ID^E:3e-06^.^.	UniRef90_A0A015JHU5^UniRef90_A0A015JHU5^Q:4735-3953,H:26-284^57.47%ID^E:2e-77^.^.`UniRef90_A0A015JHU5^UniRef90_A0A015JHU5^Q:1576-794,H:26-284^57.47%ID^E:2e-77^.^.	-	TRINITY_DN7065_c0_g1_i1|m.5603	791-1558[-]	sp|P07676|TRFA_ECOLX^sp|P07676|TRFA_ECOLX^Q:6-219,H:143-362^22.77%ID^E:1e-12^.^.	UniRef90_A0A015JHU5^UniRef90_A0A015JHU5^Q:1-255,H:32-284^57.65%ID^E:1e-100^.^.	PF07042.6^TrfA^TrfA protein^4-222^E:3.3e-12`PF06504.6^RepC^Replication protein C (RepC)^79-222^E:4.1e-06	-	-	-	-	-	-	-	CBQ71929.1|AA3||eukaryota|Sporisorium	34.92	5.5	30.8	ACC39554.1|CE5||bacteria|Mycobacterium	32.26	1.1	33.5	CBG69454.1|PL12||bacteria|Streptomyces	48.65	0.81	33.1	-	-	-	-	AIQ61901.1|GT51||bacteria|Paenibacillus	24.67	3.9	35.4	AFR06447.1|AA7||bacteria|Nocardiopsis	26.88	3.5	27.7	-	-	-	-	ACO31420.1|PL0||bacteria|Acidobacterium	25.37	5.2
TRINITY_DN8236_c3_g5	TRINITY_DN8236_c3_g5_i3	-	ATP synthase subunit beta	sp|Q06J29|ATPB_BIGNA^sp|Q06J29|ATPB_BIGNA^Q:1343-228,H:116-470^62.63%ID^E:3e-155^.^.	UniRef90_U6EFV1^UniRef90_U6EFV1^Q:1346-246,H:200-568^70.89%ID^E:9e-180^.^.`UniRef90_U6EFV1^UniRef90_U6EFV1^Q:1857-1576,H:20-113^48.94%ID^E:3e-12^.^.	-	TRINITY_DN8236_c3_g5_i3|m.9674	225-1322[-]	sp|Q06J29|ATPB_BIGNA^sp|Q06J29|ATPB_BIGNA^Q:4-365,H:126-470^63.81%ID^E:6e-161^.^.	UniRef90_U6EFV1^UniRef90_U6EFV1^Q:1-359,H:208-568^70.8%ID^E:0^.^.	PF00006.20^ATP-synt_ab^ATP synthase alpha/beta family, nucleotide-binding domain^13-251^E:5.9e-52`PF00306.22^ATP-synt_ab_C^ATP synthase alpha/beta chain, C terminal domain^266-353^E:4.6e-19	-	-	-	-	GO:0005524^molecular_function^ATP binding`GO:0016820^molecular_function^hydrolase activity, acting on acid anhydrides, catalyzing transmembrane movement of substances`GO:0015991^biological_process^ATP hydrolysis coupled proton transport`GO:0033178^cellular_component^proton-transporting two-sector ATPase complex, catalytic domain	-	-	-	-	-	-	ADK13700.1|CE4||bacteria|Clostridium	30	7.5	29.6	-	-	-	-	AAO47607.1|GH18|CBM5|bacteria|Saccharophagus	30.08	0.1	39.3	-	-	-	-	-	-	-	-	ADK13700.1|CE4||bacteria|Clostridium	30	1.9	30	AIQ55707.1|PL1||bacteria|Paenibacillus	29.37	5.7
TRINITY_DN3910_c0_g3	TRINITY_DN3910_c0_g3_i1	-	Putative viral replication protein	-	UniRef90_G1C9H1^UniRef90_G1C9H1^Q:274-543,H:7-99^34.41%ID^E:2e-10^.^.	-	TRINITY_DN3910_c0_g3_i1|m.2509	253-879[+]	-	UniRef90_G1C9H1^UniRef90_G1C9H1^Q:8-97,H:7-99^34.41%ID^E:4e-11^.^.	PF02407.11^Viral_Rep^Putative viral replication protein^6-85^E:8.6e-10	-	-	-	-	GO:0016779^molecular_function^nucleotidyltransferase activity`GO:0016888^molecular_function^endodeoxyribonuclease activity, producing 5'-phosphomonoesters`GO:0042624^molecular_function^ATPase activity, uncoupled`GO:0006260^biological_process^DNA replication`GO:0018142^biological_process^protein-DNA covalent cross-linking	-	-	-	-	-	-	AGB26544.1|CE5||bacteria|Mycobacterium	39.39	3.8	28.9	-	-	-	-	AKD05868.1|GH63||bacteria|Pontibacter	23.53	0.4	35.4	BAL26053.1|GT2||bacteria|Azoarcus	24.22	3.7	32	-	-	-	-	-	-	-	-	AEH01596.1|PL17||bacteria|Lacinutrix	31.25	4.5
TRINITY_DN8236_c3_g5	TRINITY_DN8236_c3_g5_i3	-	ATP synthase subunit beta	sp|Q06J29|ATPB_BIGNA^sp|Q06J29|ATPB_BIGNA^Q:1343-228,H:116-470^62.63%ID^E:3e-155^.^.	UniRef90_U6EFV1^UniRef90_U6EFV1^Q:1346-246,H:200-568^70.89%ID^E:9e-180^.^.`UniRef90_U6EFV1^UniRef90_U6EFV1^Q:1857-1576,H:20-113^48.94%ID^E:3e-12^.^.	-	TRINITY_DN8236_c3_g5_i3|m.9675	1390-1839[-]	sp|Q2GKK8|ATPB_ANAPZ^sp|Q2GKK8|ATPB_ANAPZ^Q:18-92,H:48-121^45.33%ID^E:9e-10^.^.	UniRef90_U6EFV1^UniRef90_U6EFV1^Q:1-143,H:26-154^39.31%ID^E:5e-19^.^.	-	-	-	-	-	-	-	-	-	-	-	-	ADK13700.1|CE4||bacteria|Clostridium	30	7.5	29.6	-	-	-	-	AAO47607.1|GH18|CBM5|bacteria|Saccharophagus	30.08	0.1	39.3	-	-	-	-	-	-	-	-	AIQ32086.1|CE9||bacteria|Paenibacillus	45.16	8.1	26.2	AAW74332.1|PL4||bacteria|Xanthomonas	23.76	0.58
TRINITY_DN1602_c0_g1	TRINITY_DN1602_c0_g1_i1	-	hypothetical protein	sp|Q9YUD3|REP_BFDV^sp|Q9YUD3|REP_BFDV^Q:1799-2596,H:10-277^33.57%ID^E:4e-18^.^.`sp|Q9YUD3|REP_BFDV^sp|Q9YUD3|REP_BFDV^Q:4189-4743,H:10-194^33.33%ID^E:4e-15^.^.	UniRef90_M1T805^UniRef90_M1T805^Q:1790-2608,H:2-275^54.55%ID^E:1e-81^.^.`UniRef90_M1T805^UniRef90_M1T805^Q:4180-4743,H:2-190^51.05%ID^E:1e-49^.^.`UniRef90_M1T805^UniRef90_M1T805^Q:9-218,H:206-275^64.29%ID^E:2e-19^.^.	-	TRINITY_DN1602_c0_g1_i1|m.1013	2762-3877[+]	-	-	-	-	-	-	-	-	-	-	-	-	-	-	-	-	-	-	-	-	-	-	-	-	-	-	-	-	-	-	AHK34724.1|AA4||bacteria|Rhodococcus	27.08	5.3	27.7	AFY56861.1|CE3|CBM6|bacteria|Rivularia	28.57	1.6	30.4	BAH85845.1|PL3||bacteria|Streptomyces	38.24	1.5
TRINITY_DN1602_c0_g1	TRINITY_DN1602_c0_g1_i1	-	hypothetical protein	sp|Q9YUD3|REP_BFDV^sp|Q9YUD3|REP_BFDV^Q:1799-2596,H:10-277^33.57%ID^E:4e-18^.^.`sp|Q9YUD3|REP_BFDV^sp|Q9YUD3|REP_BFDV^Q:4189-4743,H:10-194^33.33%ID^E:4e-15^.^.	UniRef90_M1T805^UniRef90_M1T805^Q:1790-2608,H:2-275^54.55%ID^E:1e-81^.^.`UniRef90_M1T805^UniRef90_M1T805^Q:4180-4743,H:2-190^51.05%ID^E:1e-49^.^.`UniRef90_M1T805^UniRef90_M1T805^Q:9-218,H:206-275^64.29%ID^E:2e-19^.^.	-	TRINITY_DN1602_c0_g1_i1|m.1012	372-1487[+]	-	-	-	-	-	-	-	-	-	-	-	-	-	-	-	-	-	-	-	-	-	-	-	-	-	-	-	-	-	-	AHK34724.1|AA4||bacteria|Rhodococcus	27.08	5.3	27.7	AFY56861.1|CE3|CBM6|bacteria|Rivularia	28.57	1.6	30.4	BAH85845.1|PL3||bacteria|Streptomyces	38.24	1.5
TRINITY_DN1602_c0_g1	TRINITY_DN1602_c0_g1_i1	-	hypothetical protein	sp|Q9YUD3|REP_BFDV^sp|Q9YUD3|REP_BFDV^Q:1799-2596,H:10-277^33.57%ID^E:4e-18^.^.`sp|Q9YUD3|REP_BFDV^sp|Q9YUD3|REP_BFDV^Q:4189-4743,H:10-194^33.33%ID^E:4e-15^.^.	UniRef90_M1T805^UniRef90_M1T805^Q:1790-2608,H:2-275^54.55%ID^E:1e-81^.^.`UniRef90_M1T805^UniRef90_M1T805^Q:4180-4743,H:2-190^51.05%ID^E:1e-49^.^.`UniRef90_M1T805^UniRef90_M1T805^Q:9-218,H:206-275^64.29%ID^E:2e-19^.^.	-	TRINITY_DN1602_c0_g1_i1|m.1016	4111-4779[+]	sp|Q9YUD3|REP_BFDV^sp|Q9YUD3|REP_BFDV^Q:27-222,H:10-205^34.5%ID^E:4e-21^.^.	UniRef90_M1T805^UniRef90_M1T805^Q:24-223,H:2-202^51.49%ID^E:3e-62^.^.	PF02407.11^Viral_Rep^Putative viral replication protein^27-107^E:1.6e-16`PF00910.17^RNA_helicase^RNA helicase^178-222^E:6.4e-09	-	-	-	-	GO:0016779^molecular_function^nucleotidyltransferase activity`GO:0016888^molecular_function^endodeoxyribonuclease activity, producing 5'-phosphomonoesters`GO:0042624^molecular_function^ATPase activity, uncoupled`GO:0006260^biological_process^DNA replication`GO:0018142^biological_process^protein-DNA covalent cross-linking`GO:0003723^molecular_function^RNA binding`GO:0003724^molecular_function^RNA …	-	-	-	-	-	-	-	-	-	-	-	-	-	-	-	-	-	-	-	-	-	-	-	-	-	-	ACO63809.1|CE11||eukaryota|Micromonas	26.25	1.6	29.6	ALJ06119.1|PL12||bacteria|Algibacter	23.53	2.3
TRINITY_DN1602_c0_g1	TRINITY_DN1602_c0_g1_i1	-	hypothetical protein	sp|Q9YUD3|REP_BFDV^sp|Q9YUD3|REP_BFDV^Q:1799-2596,H:10-277^33.57%ID^E:4e-18^.^.`sp|Q9YUD3|REP_BFDV^sp|Q9YUD3|REP_BFDV^Q:4189-4743,H:10-194^33.33%ID^E:4e-15^.^.	UniRef90_M1T805^UniRef90_M1T805^Q:1790-2608,H:2-275^54.55%ID^E:1e-81^.^.`UniRef90_M1T805^UniRef90_M1T805^Q:4180-4743,H:2-190^51.05%ID^E:1e-49^.^.`UniRef90_M1T805^UniRef90_M1T805^Q:9-218,H:206-275^64.29%ID^E:2e-19^.^.	-	TRINITY_DN1602_c0_g1_i1|m.1014	1721-2620[+]	sp|Q9YUD3|REP_BFDV^sp|Q9YUD3|REP_BFDV^Q:27-292,H:10-277^33.45%ID^E:3e-25^.^.	UniRef90_M1T805^UniRef90_M1T805^Q:24-296,H:2-275^54.55%ID^E:2e-99^.^.	PF02407.11^Viral_Rep^Putative viral replication protein^27-107^E:3e-16`PF00910.17^RNA_helicase^RNA helicase^178-225^E:2.4e-09	-	-	-	-	GO:0016779^molecular_function^nucleotidyltransferase activity`GO:0016888^molecular_function^endodeoxyribonuclease activity, producing 5'-phosphomonoesters`GO:0042624^molecular_function^ATPase activity, uncoupled`GO:0006260^biological_process^DNA replication`GO:0018142^biological_process^protein-DNA covalent cross-linking`GO:0003723^molecular_function^RNA binding`GO:0003724^molecular_function^RNA …	-	-	-	-	-	-	-	-	-	-	-	-	-	-	-	-	-	-	-	-	-	-	AHY47294.1|AA6||bacteria|Rubrobacter	31.65	0.49	30	ACO63809.1|CE11||eukaryota|Micromonas	26.25	2.8	29.3	ALJ06119.1|PL12||bacteria|Algibacter	23.53	3.3
TRINITY_DN1602_c0_g1	TRINITY_DN1602_c0_g1_i1	-	hypothetical protein	sp|Q9YUD3|REP_BFDV^sp|Q9YUD3|REP_BFDV^Q:1799-2596,H:10-277^33.57%ID^E:4e-18^.^.`sp|Q9YUD3|REP_BFDV^sp|Q9YUD3|REP_BFDV^Q:4189-4743,H:10-194^33.33%ID^E:4e-15^.^.	UniRef90_M1T805^UniRef90_M1T805^Q:1790-2608,H:2-275^54.55%ID^E:1e-81^.^.`UniRef90_M1T805^UniRef90_M1T805^Q:4180-4743,H:2-190^51.05%ID^E:1e-49^.^.`UniRef90_M1T805^UniRef90_M1T805^Q:9-218,H:206-275^64.29%ID^E:2e-19^.^.	-	TRINITY_DN1602_c0_g1_i1|m.1017	4163-4777[+]	-	-	-	-	-	-	-	-	-	-	-	-	-	-	-	-	-	-	-	-	-	-	-	-	-	-	-	-	-	-	ABE65674.1|AA7||eukaryota|Arabidopsis	38.46	1.8	28.1	ADV49102.1|CE0||bacteria|Cellulophaga	32.69	1	29.6	AAK34249.1|PL16||bacteria|Streptococcus	42.42	2
TRINITY_DN1602_c0_g1	TRINITY_DN1602_c0_g1_i1	-	hypothetical protein	sp|Q9YUD3|REP_BFDV^sp|Q9YUD3|REP_BFDV^Q:1799-2596,H:10-277^33.57%ID^E:4e-18^.^.`sp|Q9YUD3|REP_BFDV^sp|Q9YUD3|REP_BFDV^Q:4189-4743,H:10-194^33.33%ID^E:4e-15^.^.	UniRef90_M1T805^UniRef90_M1T805^Q:1790-2608,H:2-275^54.55%ID^E:1e-81^.^.`UniRef90_M1T805^UniRef90_M1T805^Q:4180-4743,H:2-190^51.05%ID^E:1e-49^.^.`UniRef90_M1T805^UniRef90_M1T805^Q:9-218,H:206-275^64.29%ID^E:2e-19^.^.	-	TRINITY_DN1602_c0_g1_i1|m.1015	1773-2582[+]	-	-	-	-	-	-	-	-	-	-	-	-	-	-	-	-	-	-	-	-	-	-	-	-	-	-	-	-	-	-	BAN26148.1|AA3||bacteria|Burkholderia	24.11	0.69	30	ADV49102.1|CE0||bacteria|Cellulophaga	32.69	1.2	30	AAK34249.1|PL16||bacteria|Streptococcus	42.42	4.1
TRINITY_DN8263_c0_g1	TRINITY_DN8263_c0_g1_i2	-	hypothetical protein	sp|Q8BB16|REP_PCV2^sp|Q8BB16|REP_PCV2^Q:685-35,H:43-263^34.65%ID^E:3e-21^.^.`sp|Q8BB16|REP_PCV2^sp|Q8BB16|REP_PCV2^Q:3400-2690,H:43-283^33.06%ID^E:3e-20^.^.	UniRef90_W5U7Q2^UniRef90_W5U7Q2^Q:3481-2690,H:1-265^67.55%ID^E:1e-119^.^.`UniRef90_W5U7Q2^UniRef90_W5U7Q2^Q:766-2,H:1-256^70.31%ID^E:2e-118^.^.	-	TRINITY_DN8263_c0_g1_i2|m.9701	2797-3435[-]	-	-	-	-	-	-	-	-	-	-	CCO71486.1|AA0||bacteria|Enterococcus	30.77	4.2	30.8	-	-	-	-	-	-	-	-	ACU91035.1|GH13|CBM48|bacteria|Desulfomicrobium	32.69	8.8	34.3	-	-	-	-	AKM08143.1|AA3||bacteria|Altererythrobacter	28.99	0.38	30.4	BAB01036.1|CE8||eukaryota|Arabidopsis	31.37	1.4	29.6	CAW61561.1|PL1||eukaryota|Brassica	45.16	1.1
TRINITY_DN8263_c0_g1	TRINITY_DN8263_c0_g1_i2	-	hypothetical protein	sp|Q8BB16|REP_PCV2^sp|Q8BB16|REP_PCV2^Q:685-35,H:43-263^34.65%ID^E:3e-21^.^.`sp|Q8BB16|REP_PCV2^sp|Q8BB16|REP_PCV2^Q:3400-2690,H:43-283^33.06%ID^E:3e-20^.^.	UniRef90_W5U7Q2^UniRef90_W5U7Q2^Q:3481-2690,H:1-265^67.55%ID^E:1e-119^.^.`UniRef90_W5U7Q2^UniRef90_W5U7Q2^Q:766-2,H:1-256^70.31%ID^E:2e-118^.^.	-	TRINITY_DN8263_c0_g1_i2|m.9698	1095-2513[-]	-	UniRef90_J7LKW0^UniRef90_J7LKW0^Q:89-453,H:102-474^28.8%ID^E:1e-37^.^.	-	-	-	-	-	-	-	-	CCO71486.1|AA0||bacteria|Enterococcus	30.77	4.2	30.8	-	-	-	-	-	-	-	-	ACU91035.1|GH13|CBM48|bacteria|Desulfomicrobium	32.69	8.8	34.3	-	-	-	-	AFZ08627.1|AA3||bacteria|Oscillatoria	28.92	1.9	29.6	ACL76991.1|CE1|CBM9|bacteria|Clostridium	32.89	4.3	29.6	AGI38675.1|PL11||bacteria|Clostridium	27.06	2.8
TRINITY_DN8263_c0_g1	TRINITY_DN8263_c0_g1_i2	-	hypothetical protein	sp|Q8BB16|REP_PCV2^sp|Q8BB16|REP_PCV2^Q:685-35,H:43-263^34.65%ID^E:3e-21^.^.`sp|Q8BB16|REP_PCV2^sp|Q8BB16|REP_PCV2^Q:3400-2690,H:43-283^33.06%ID^E:3e-20^.^.	UniRef90_W5U7Q2^UniRef90_W5U7Q2^Q:3481-2690,H:1-265^67.55%ID^E:1e-119^.^.`UniRef90_W5U7Q2^UniRef90_W5U7Q2^Q:766-2,H:1-256^70.31%ID^E:2e-118^.^.	-	TRINITY_DN8263_c0_g1_i2|m.9699	2684-3481[-]	sp|Q8BB16|REP_PCV2^sp|Q8BB16|REP_PCV2^Q:28-264,H:43-283^33.06%ID^E:1e-22^.^.	UniRef90_W5U7Q2^UniRef90_W5U7Q2^Q:1-264,H:1-265^67.55%ID^E:8e-133^.^.	PF02407.11^Viral_Rep^Putative viral replication protein^20-83^E:8e-12`PF00910.17^RNA_helicase^RNA helicase^153-237^E:1.9e-08	-	-	-	-	GO:0016779^molecular_function^nucleotidyltransferase activity`GO:0016888^molecular_function^endodeoxyribonuclease activity, producing 5'-phosphomonoesters`GO:0042624^molecular_function^ATPase activity, uncoupled`GO:0006260^biological_process^DNA replication`GO:0018142^biological_process^protein-DNA covalent cross-linking`GO:0003723^molecular_function^RNA binding`GO:0003724^molecular_function^RNA …	-	-	CCO71486.1|AA0||bacteria|Enterococcus	30.77	4.2	30.8	-	-	-	-	-	-	-	-	ACU91035.1|GH13|CBM48|bacteria|Desulfomicrobium	32.69	8.8	34.3	-	-	-	-	AKZ25122.1|AA3||bacteria|Ralstonia	21.5	6.2	26.9	AHY58433.1|CE4||bacteria|Stenotrophomonas	36.67	5.2	28.1	ABD79376.1|PL0|CBM6,CBM16|bacteria|Saccharophagus	24.07	3.2
TRINITY_DN8263_c0_g1	TRINITY_DN8263_c0_g1_i2	-	hypothetical protein	sp|Q8BB16|REP_PCV2^sp|Q8BB16|REP_PCV2^Q:685-35,H:43-263^34.65%ID^E:3e-21^.^.`sp|Q8BB16|REP_PCV2^sp|Q8BB16|REP_PCV2^Q:3400-2690,H:43-283^33.06%ID^E:3e-20^.^.	UniRef90_W5U7Q2^UniRef90_W5U7Q2^Q:3481-2690,H:1-265^67.55%ID^E:1e-119^.^.`UniRef90_W5U7Q2^UniRef90_W5U7Q2^Q:766-2,H:1-256^70.31%ID^E:2e-118^.^.	-	TRINITY_DN8263_c0_g1_i2|m.9702	82-720[-]	-	-	-	-	-	-	-	-	-	-	CCO71486.1|AA0||bacteria|Enterococcus	30.77	4.2	30.8	-	-	-	-	-	-	-	-	ACU91035.1|GH13|CBM48|bacteria|Desulfomicrobium	32.69	8.8	34.3	-	-	-	-	CCE73644.1|AA1||eukaryota|Fusarium	25.15	0.011	35	BAC15556.1|CE1||bacteria|Abiotrophia	36.17	8.3	26.9	-	-	-
TRINITY_DN8263_c0_g1	TRINITY_DN8263_c0_g1_i2	-	hypothetical protein	sp|Q8BB16|REP_PCV2^sp|Q8BB16|REP_PCV2^Q:685-35,H:43-263^34.65%ID^E:3e-21^.^.`sp|Q8BB16|REP_PCV2^sp|Q8BB16|REP_PCV2^Q:3400-2690,H:43-283^33.06%ID^E:3e-20^.^.	UniRef90_W5U7Q2^UniRef90_W5U7Q2^Q:3481-2690,H:1-265^67.55%ID^E:1e-119^.^.`UniRef90_W5U7Q2^UniRef90_W5U7Q2^Q:766-2,H:1-256^70.31%ID^E:2e-118^.^.	-	TRINITY_DN8263_c0_g1_i2|m.9703	2864-3328[+]	-	-	-	-	-	-	-	-	-	-	CCO71486.1|AA0||bacteria|Enterococcus	30.77	4.2	30.8	-	-	-	-	-	-	-	-	ACU91035.1|GH13|CBM48|bacteria|Desulfomicrobium	32.69	8.8	34.3	-	-	-	-	CAA74695.1|AA10||bacteria|Streptomyces	32.73	6.4	25.4	-	-	-	-	AJQ25521.1|PL9||bacteria|Pelosinus	43.48	0.59
TRINITY_DN8263_c0_g1	TRINITY_DN8263_c0_g1_i2	-	hypothetical protein	sp|Q8BB16|REP_PCV2^sp|Q8BB16|REP_PCV2^Q:685-35,H:43-263^34.65%ID^E:3e-21^.^.`sp|Q8BB16|REP_PCV2^sp|Q8BB16|REP_PCV2^Q:3400-2690,H:43-283^33.06%ID^E:3e-20^.^.	UniRef90_W5U7Q2^UniRef90_W5U7Q2^Q:3481-2690,H:1-265^67.55%ID^E:1e-119^.^.`UniRef90_W5U7Q2^UniRef90_W5U7Q2^Q:766-2,H:1-256^70.31%ID^E:2e-118^.^.	-	TRINITY_DN8263_c0_g1_i2|m.9697	3934-5370[-]	-	UniRef90_J7LKW0^UniRef90_J7LKW0^Q:121-467,H:110-482^29.69%ID^E:7e-31^.^.	-	-	-	-	-	-	-	-	CCO71486.1|AA0||bacteria|Enterococcus	30.77	4.2	30.8	-	-	-	-	-	-	-	-	ACU91035.1|GH13|CBM48|bacteria|Desulfomicrobium	32.69	8.8	34.3	-	-	-	-	ACK81004.1|AA5|CBM13|bacteria|Methylobacterium	32.14	6.9	28.1	-	-	-	-	CAD74167.1|PL1||bacteria|Rhodopirellula	27.4	3.9
TRINITY_DN8263_c0_g1	TRINITY_DN8263_c0_g1_i2	-	hypothetical protein	sp|Q8BB16|REP_PCV2^sp|Q8BB16|REP_PCV2^Q:685-35,H:43-263^34.65%ID^E:3e-21^.^.`sp|Q8BB16|REP_PCV2^sp|Q8BB16|REP_PCV2^Q:3400-2690,H:43-283^33.06%ID^E:3e-20^.^.	UniRef90_W5U7Q2^UniRef90_W5U7Q2^Q:3481-2690,H:1-265^67.55%ID^E:1e-119^.^.`UniRef90_W5U7Q2^UniRef90_W5U7Q2^Q:766-2,H:1-256^70.31%ID^E:2e-118^.^.	-	TRINITY_DN8263_c0_g1_i2|m.9700	2-766[-]	sp|Q8BB16|REP_PCV2^sp|Q8BB16|REP_PCV2^Q:28-244,H:43-263^34.65%ID^E:2e-23^.^.	UniRef90_W5U7Q2^UniRef90_W5U7Q2^Q:1-255,H:1-256^70.31%ID^E:9e-132^.^.	PF02407.11^Viral_Rep^Putative viral replication protein^21-83^E:8e-13`PF00910.17^RNA_helicase^RNA helicase^153-237^E:8.1e-08	-	-	-	-	GO:0016779^molecular_function^nucleotidyltransferase activity`GO:0016888^molecular_function^endodeoxyribonuclease activity, producing 5'-phosphomonoesters`GO:0042624^molecular_function^ATPase activity, uncoupled`GO:0006260^biological_process^DNA replication`GO:0018142^biological_process^protein-DNA covalent cross-linking`GO:0003723^molecular_function^RNA binding`GO:0003724^molecular_function^RNA …	-	-	CCO71486.1|AA0||bacteria|Enterococcus	30.77	4.2	30.8	-	-	-	-	-	-	-	-	ACU91035.1|GH13|CBM48|bacteria|Desulfomicrobium	32.69	8.8	34.3	-	-	-	-	AGU01017.1|AA10|CBM5,CBM5|bacteria|Pseudoalteromonas	23.75	4.8	27.3	AHY58433.1|CE4||bacteria|Stenotrophomonas	37.5	1.3	30	-	-	-
TRINITY_DN8226_c8_g6	TRINITY_DN8226_c8_g6_i2	-	-	-	-	-	-	-	-	-	-	-	-	-	-	-	-	-	-	-	-	-	-	-	-	-	ABK03092.1|PL8||bacteria|Arthrobacter	35.9	5.7	26.9	-	-	-	-	-	-	-	-	-	-	-	-	-	-	-	-	-	-	-
TRINITY_DN17668_c0_g1	TRINITY_DN17668_c0_g1_i1	-	hypothetical protein	-	UniRef90_Q02M32^UniRef90_Q02M32^Q:2908-3240,H:14-130^47.58%ID^E:1e-22^.^.`UniRef90_Q02M32^UniRef90_Q02M32^Q:1294-1626,H:14-130^47.58%ID^E:1e-22^.^.	-	TRINITY_DN17668_c0_g1_i1|m.15348	2908-3249[+]	-	UniRef90_Q02M32^UniRef90_Q02M32^Q:1-111,H:14-130^47.58%ID^E:2e-26^.^.	PF12651.2^RHH_3^Ribbon-helix-helix domain^70-113^E:1.7e-07	-	-	-	-	-	-	-	-	-	-	-	-	-	-	-	AIQ58695.1|PL11||bacteria|Paenibacillus	48.28	2.8	30.4	-	-	-	-	-	-	-	-	CBX94899.1|AA5|CBM18|eukaryota|Leptosphaeria	35.71	2	26.6	ADC88632.1|CE4||bacteria|Staphylococcus	35.14	0.53	28.9	AEI43411.1|PL1||bacteria|Paenibacillus	32.84	0.87
TRINITY_DN17668_c0_g1	TRINITY_DN17668_c0_g1_i1	-	hypothetical protein	-	UniRef90_Q02M32^UniRef90_Q02M32^Q:2908-3240,H:14-130^47.58%ID^E:1e-22^.^.`UniRef90_Q02M32^UniRef90_Q02M32^Q:1294-1626,H:14-130^47.58%ID^E:1e-22^.^.	-	TRINITY_DN17668_c0_g1_i1|m.15346	1031-1471[-]	-	-	-	-	-	-	-	-	-	-	-	-	-	-	-	-	-	-	AIQ58695.1|PL11||bacteria|Paenibacillus	48.28	2.8	30.4	-	-	-	-	-	-	-	-	-	-	-	-	ADG05292.1|CE4||bacteria|Bacillus	30.77	1.2	28.9	ADW71257.1|PL5||bacteria|Acidobacterium	34.78	0.78
TRINITY_DN17668_c0_g1	TRINITY_DN17668_c0_g1_i1	-	hypothetical protein	-	UniRef90_Q02M32^UniRef90_Q02M32^Q:2908-3240,H:14-130^47.58%ID^E:1e-22^.^.`UniRef90_Q02M32^UniRef90_Q02M32^Q:1294-1626,H:14-130^47.58%ID^E:1e-22^.^.	-	TRINITY_DN17668_c0_g1_i1|m.15344	961-1425[-]	-	-	-	-	-	-	-	-	-	-	-	-	-	-	-	-	-	-	AIQ58695.1|PL11||bacteria|Paenibacillus	48.28	2.8	30.4	-	-	-	-	-	-	-	-	-	-	-	-	-	-	-	-	-	-	-
TRINITY_DN17668_c0_g1	TRINITY_DN17668_c0_g1_i1	-	hypothetical protein	-	UniRef90_Q02M32^UniRef90_Q02M32^Q:2908-3240,H:14-130^47.58%ID^E:1e-22^.^.`UniRef90_Q02M32^UniRef90_Q02M32^Q:1294-1626,H:14-130^47.58%ID^E:1e-22^.^.	-	TRINITY_DN17668_c0_g1_i1|m.15345	2645-3085[-]	-	-	-	-	-	-	-	-	-	-	-	-	-	-	-	-	-	-	AIQ58695.1|PL11||bacteria|Paenibacillus	48.28	2.8	30.4	-	-	-	-	-	-	-	-	-	-	-	-	ADG05292.1|CE4||bacteria|Bacillus	30.77	1.2	28.9	ADW71257.1|PL5||bacteria|Acidobacterium	34.78	0.78
TRINITY_DN17668_c0_g1	TRINITY_DN17668_c0_g1_i1	-	hypothetical protein	-	UniRef90_Q02M32^UniRef90_Q02M32^Q:2908-3240,H:14-130^47.58%ID^E:1e-22^.^.`UniRef90_Q02M32^UniRef90_Q02M32^Q:1294-1626,H:14-130^47.58%ID^E:1e-22^.^.	-	TRINITY_DN17668_c0_g1_i1|m.15347	1294-1638[+]	-	UniRef90_Q02M32^UniRef90_Q02M32^Q:1-111,H:14-130^47.58%ID^E:2e-26^.^.	PF12651.2^RHH_3^Ribbon-helix-helix domain^70-113^E:1.7e-07	-	-	-	-	-	-	-	-	-	-	-	-	-	-	-	AIQ58695.1|PL11||bacteria|Paenibacillus	48.28	2.8	30.4	-	-	-	-	-	-	-	-	CBX94899.1|AA5|CBM18|eukaryota|Leptosphaeria	35.71	2.1	26.6	ADC88632.1|CE4||bacteria|Staphylococcus	35.14	0.55	28.9	AEI43411.1|PL1||bacteria|Paenibacillus	32.84	0.89
TRINITY_DN17668_c0_g1	TRINITY_DN17668_c0_g1_i1	-	hypothetical protein	-	UniRef90_Q02M32^UniRef90_Q02M32^Q:2908-3240,H:14-130^47.58%ID^E:1e-22^.^.`UniRef90_Q02M32^UniRef90_Q02M32^Q:1294-1626,H:14-130^47.58%ID^E:1e-22^.^.	-	TRINITY_DN17668_c0_g1_i1|m.15343	2575-3039[-]	-	-	-	-	-	-	-	-	-	-	-	-	-	-	-	-	-	-	AIQ58695.1|PL11||bacteria|Paenibacillus	48.28	2.8	30.4	-	-	-	-	-	-	-	-	-	-	-	-	-	-	-	-	-	-	-
TRINITY_DN4762_c0_g1	TRINITY_DN4762_c0_g1_i1	-	hypothetical protein	sp|P15419|REP_BPI22^sp|P15419|REP_BPI22^Q:3811-4794,H:1-336^31.98%ID^E:1e-25^.^.	UniRef90_N9GC16^UniRef90_N9GC16^Q:3811-4779,H:1-327^34.03%ID^E:6e-43^.^.	-	TRINITY_DN4762_c0_g1_i1|m.3119	2062-3348[+]	-	-	PF00263.16^Secretin^Bacterial type II and III secretion system protein^259-375^E:1.9e-08	-	-	-	-	GO:0009306^biological_process^protein secretion	-	-	AID59412.1|AA1||eukaryota|Cerrena	23.6	0.43	35	-	-	-	-	CDF78745.1|PL0||bacteria|Formosa	31.82	0.26	35.4	-	-	-	-	-	-	-	-	AGK77381.1|AA5||bacteria|Streptomyces	31.43	1.1	30.4	-	-	-	-	AGC44820.1|PL0||bacteria|Myxococcus	24.56	5.1
TRINITY_DN4762_c0_g1	TRINITY_DN4762_c0_g1_i1	-	hypothetical protein	sp|P15419|REP_BPI22^sp|P15419|REP_BPI22^Q:3811-4794,H:1-336^31.98%ID^E:1e-25^.^.	UniRef90_N9GC16^UniRef90_N9GC16^Q:3811-4779,H:1-327^34.03%ID^E:6e-43^.^.	-	TRINITY_DN4762_c0_g1_i1|m.3128	5756-6169[-]	-	-	-	-	-	-	-	-	-	-	AID59412.1|AA1||eukaryota|Cerrena	23.6	0.43	35	-	-	-	-	CDF78745.1|PL0||bacteria|Formosa	31.82	0.26	35.4	-	-	-	-	-	-	-	-	-	-	-	-	AAN65362.1|CE4||eukaryota|Gongronella	33.33	5.3	26.6	-	-	-
TRINITY_DN4762_c0_g1	TRINITY_DN4762_c0_g1_i1	-	hypothetical protein	sp|P15419|REP_BPI22^sp|P15419|REP_BPI22^Q:3811-4794,H:1-336^31.98%ID^E:1e-25^.^.	UniRef90_N9GC16^UniRef90_N9GC16^Q:3811-4779,H:1-327^34.03%ID^E:6e-43^.^.	-	TRINITY_DN4762_c0_g1_i1|m.3135	4444-4764[-]	-	-	-	-	-	-	-	-	-	-	AID59412.1|AA1||eukaryota|Cerrena	23.6	0.43	35	-	-	-	-	CDF78745.1|PL0||bacteria|Formosa	31.82	0.26	35.4	-	-	-	-	-	-	-	-	CBX94532.1|AA9||eukaryota|Leptosphaeria	40.62	2.5	25.8	-	-	-	-	AGA80153.1|PL1||bacteria|Echinicola	23.61	0.36
TRINITY_DN4762_c0_g1	TRINITY_DN4762_c0_g1_i1	-	hypothetical protein	sp|P15419|REP_BPI22^sp|P15419|REP_BPI22^Q:3811-4794,H:1-336^31.98%ID^E:1e-25^.^.	UniRef90_N9GC16^UniRef90_N9GC16^Q:3811-4779,H:1-327^34.03%ID^E:6e-43^.^.	-	TRINITY_DN4762_c0_g1_i1|m.3133	7579-7920[+]	-	-	-	-	-	-	-	-	-	-	AID59412.1|AA1||eukaryota|Cerrena	23.6	0.43	35	-	-	-	-	CDF78745.1|PL0||bacteria|Formosa	31.82	0.26	35.4	-	-	-	-	-	-	-	-	AKQ47589.1|AA7||bacteria|Rufibacter	48.15	3.7	25.8	ADB38188.1|CE0||bacteria|Spirosoma	36.11	6.6	25.8	CAN96527.1|PL9||bacteria|Sorangium	33.33	5
TRINITY_DN4762_c0_g1	TRINITY_DN4762_c0_g1_i1	-	hypothetical protein	sp|P15419|REP_BPI22^sp|P15419|REP_BPI22^Q:3811-4794,H:1-336^31.98%ID^E:1e-25^.^.	UniRef90_N9GC16^UniRef90_N9GC16^Q:3811-4779,H:1-327^34.03%ID^E:6e-43^.^.	-	TRINITY_DN4762_c0_g1_i1|m.3122	7920-8945[+]	-	UniRef90_A0A014N9S8^UniRef90_A0A014N9S8^Q:1-292,H:1-284^27.72%ID^E:1e-19^.^.	PF05707.7^Zot^Zonular occludens toxin (Zot)^6-189^E:4.7e-18	-	-	-	-	-	-	-	AID59412.1|AA1||eukaryota|Cerrena	23.6	0.43	35	-	-	-	-	CDF78745.1|PL0||bacteria|Formosa	31.82	0.26	35.4	-	-	-	-	-	-	-	-	AAD45231.1|AA10||viruses|Mamestra	30	2.7	28.5	AGZ52335.1|CE5||bacteria|Mycobacterium	28.05	0.65	31.2	CTQ98772.1|PL8||bacteria|Kibdelosporangium	36.67	4.7
TRINITY_DN4762_c0_g1	TRINITY_DN4762_c0_g1_i1	-	hypothetical protein	sp|P15419|REP_BPI22^sp|P15419|REP_BPI22^Q:3811-4794,H:1-336^31.98%ID^E:1e-25^.^.	UniRef90_N9GC16^UniRef90_N9GC16^Q:3811-4779,H:1-327^34.03%ID^E:6e-43^.^.	-	TRINITY_DN4762_c0_g1_i1|m.3125	1182-2030[-]	-	-	-	-	-	-	-	-	-	-	AID59412.1|AA1||eukaryota|Cerrena	23.6	0.43	35	-	-	-	-	CDF78745.1|PL0||bacteria|Formosa	31.82	0.26	35.4	-	-	-	-	-	-	-	-	AID59412.1|AA1||eukaryota|Cerrena	23.6	0.018	35	-	-	-	-	BAK43911.1|PL0||bacteria|Eggerthella	25.61	1.8
TRINITY_DN4762_c0_g1	TRINITY_DN4762_c0_g1_i1	-	hypothetical protein	sp|P15419|REP_BPI22^sp|P15419|REP_BPI22^Q:3811-4794,H:1-336^31.98%ID^E:1e-25^.^.	UniRef90_N9GC16^UniRef90_N9GC16^Q:3811-4779,H:1-327^34.03%ID^E:6e-43^.^.	-	TRINITY_DN4762_c0_g1_i1|m.3127	3787-4236[-]	-	-	-	-	-	-	-	-	-	-	AID59412.1|AA1||eukaryota|Cerrena	23.6	0.43	35	-	-	-	-	CDF78745.1|PL0||bacteria|Formosa	31.82	0.26	35.4	-	-	-	-	-	-	-	-	AKA85883.1|AA3||bacteria|Pseudomonas	35.42	0.082	31.6	ABL92610.1|CE4||bacteria|Mycobacterium	30.38	1.6	28.5	AEW01544.1|PL1||bacteria|Niastella	42.86	4.4
TRINITY_DN4762_c0_g1	TRINITY_DN4762_c0_g1_i1	-	hypothetical protein	sp|P15419|REP_BPI22^sp|P15419|REP_BPI22^Q:3811-4794,H:1-336^31.98%ID^E:1e-25^.^.	UniRef90_N9GC16^UniRef90_N9GC16^Q:3811-4779,H:1-327^34.03%ID^E:6e-43^.^.	-	TRINITY_DN4762_c0_g1_i1|m.3118	6185-7579[+]	-	-	-	-	-	-	-	-	-	-	AID59412.1|AA1||eukaryota|Cerrena	23.6	0.43	35	-	-	-	-	CDF78745.1|PL0||bacteria|Formosa	31.82	0.26	35.4	-	-	-	-	-	-	-	-	ABK50503.1|AA1||bacteria|Shewanella	24.81	0.1	33.9	AHL34214.1|CE4||bacteria|Pseudomonas	26.61	0.21	33.5	-	-	-
TRINITY_DN4762_c0_g1	TRINITY_DN4762_c0_g1_i1	-	hypothetical protein	sp|P15419|REP_BPI22^sp|P15419|REP_BPI22^Q:3811-4794,H:1-336^31.98%ID^E:1e-25^.^.	UniRef90_N9GC16^UniRef90_N9GC16^Q:3811-4779,H:1-327^34.03%ID^E:6e-43^.^.	-	TRINITY_DN4762_c0_g1_i1|m.3129	9604-9993[-]	-	-	-	-	-	-	-	-	-	-	AID59412.1|AA1||eukaryota|Cerrena	23.6	0.43	35	-	-	-	-	CDF78745.1|PL0||bacteria|Formosa	31.82	0.26	35.4	-	-	-	-	-	-	-	-	AAC12819.1|AA7||eukaryota|Arabidopsis	29.51	0.077	31.2	AIG28460.1|CE4||bacteria|Brevibacillus	29.79	0.054	32.3	ADV46072.1|PL9||bacteria|Nitratifractor	43.33	2
TRINITY_DN4762_c0_g1	TRINITY_DN4762_c0_g1_i1	-	hypothetical protein	sp|P15419|REP_BPI22^sp|P15419|REP_BPI22^Q:3811-4794,H:1-336^31.98%ID^E:1e-25^.^.	UniRef90_N9GC16^UniRef90_N9GC16^Q:3811-4779,H:1-327^34.03%ID^E:6e-43^.^.	-	TRINITY_DN4762_c0_g1_i1|m.3120	8851-10137[+]	-	-	PF00263.16^Secretin^Bacterial type II and III secretion system protein^259-375^E:1.9e-08	-	-	-	-	GO:0009306^biological_process^protein secretion	-	-	AID59412.1|AA1||eukaryota|Cerrena	23.6	0.43	35	-	-	-	-	CDF78745.1|PL0||bacteria|Formosa	31.82	0.26	35.4	-	-	-	-	-	-	-	-	AGK77381.1|AA5||bacteria|Streptomyces	31.43	1.1	30.4	-	-	-	-	AGC44820.1|PL0||bacteria|Myxococcus	24.56	5.1
TRINITY_DN4762_c0_g1	TRINITY_DN4762_c0_g1_i1	-	hypothetical protein	sp|P15419|REP_BPI22^sp|P15419|REP_BPI22^Q:3811-4794,H:1-336^31.98%ID^E:1e-25^.^.	UniRef90_N9GC16^UniRef90_N9GC16^Q:3811-4779,H:1-327^34.03%ID^E:6e-43^.^.	-	TRINITY_DN4762_c0_g1_i1|m.3121	1131-2156[+]	-	UniRef90_A0A014N9S8^UniRef90_A0A014N9S8^Q:1-292,H:1-284^27.72%ID^E:1e-19^.^.	PF05707.7^Zot^Zonular occludens toxin (Zot)^6-189^E:4.7e-18	-	-	-	-	-	-	-	AID59412.1|AA1||eukaryota|Cerrena	23.6	0.43	35	-	-	-	-	CDF78745.1|PL0||bacteria|Formosa	31.82	0.26	35.4	-	-	-	-	-	-	-	-	AAD45231.1|AA10||viruses|Mamestra	30	2.7	28.5	AGZ52335.1|CE5||bacteria|Mycobacterium	28.05	0.65	31.2	CTQ98772.1|PL8||bacteria|Kibdelosporangium	36.67	4.7
TRINITY_DN4762_c0_g1	TRINITY_DN4762_c0_g1_i1	-	hypothetical protein	sp|P15419|REP_BPI22^sp|P15419|REP_BPI22^Q:3811-4794,H:1-336^31.98%ID^E:1e-25^.^.	UniRef90_N9GC16^UniRef90_N9GC16^Q:3811-4779,H:1-327^34.03%ID^E:6e-43^.^.	-	TRINITY_DN4762_c0_g1_i1|m.3123	3808-4818[+]	sp|P15419|REP_BPI22^sp|P15419|REP_BPI22^Q:2-329,H:1-336^31.98%ID^E:2e-37^.^.	UniRef90_W1I4A9^UniRef90_W1I4A9^Q:2-325,H:1-336^35.78%ID^E:3e-56^.^.	PF05144.9^Phage_CRI^Phage replication protein CRI^2-219^E:5.3e-31`PF05155.10^Phage_X^Phage X family^263-325^E:4.3e-09	-	-	-	-	GO:0006260^biological_process^DNA replication	-	-	AID59412.1|AA1||eukaryota|Cerrena	23.6	0.43	35	-	-	-	-	CDF78745.1|PL0||bacteria|Formosa	31.82	0.26	35.4	-	-	-	-	-	-	-	-	AEJ37995.1|AA2||eukaryota|Polyporus	27.63	1.6	29.3	AKM01382.1|CE4||bacteria|Burkholderia	29.17	1	30.4	AEU36647.1|PL22||bacteria|Granulicella	29.06	1.3
TRINITY_DN4762_c0_g1	TRINITY_DN4762_c0_g1_i1	-	hypothetical protein	sp|P15419|REP_BPI22^sp|P15419|REP_BPI22^Q:3811-4794,H:1-336^31.98%ID^E:1e-25^.^.	UniRef90_N9GC16^UniRef90_N9GC16^Q:3811-4779,H:1-327^34.03%ID^E:6e-43^.^.	-	TRINITY_DN4762_c0_g1_i1|m.3126	2-790[+]	-	-	-	-	-	-	-	-	-	-	AID59412.1|AA1||eukaryota|Cerrena	23.6	0.43	35	-	-	-	-	CDF78745.1|PL0||bacteria|Formosa	31.82	0.26	35.4	-	-	-	-	-	-	-	-	CAP73339.1|AA3||eukaryota|Podospora	37.21	0.95	29.6	AIG25005.1|CE4||bacteria|Brevibacillus	37.5	4.4	28.5	-	-	-
TRINITY_DN4762_c0_g1	TRINITY_DN4762_c0_g1_i1	-	hypothetical protein	sp|P15419|REP_BPI22^sp|P15419|REP_BPI22^Q:3811-4794,H:1-336^31.98%ID^E:1e-25^.^.	UniRef90_N9GC16^UniRef90_N9GC16^Q:3811-4779,H:1-327^34.03%ID^E:6e-43^.^.	-	TRINITY_DN4762_c0_g1_i1|m.3130	2815-3204[-]	-	-	-	-	-	-	-	-	-	-	AID59412.1|AA1||eukaryota|Cerrena	23.6	0.43	35	-	-	-	-	CDF78745.1|PL0||bacteria|Formosa	31.82	0.26	35.4	-	-	-	-	-	-	-	-	AAC12819.1|AA7||eukaryota|Arabidopsis	29.51	0.077	31.2	AIG28460.1|CE4||bacteria|Brevibacillus	29.79	0.054	32.3	ADV46072.1|PL9||bacteria|Nitratifractor	43.33	2
TRINITY_DN4762_c0_g1	TRINITY_DN4762_c0_g1_i1	-	hypothetical protein	sp|P15419|REP_BPI22^sp|P15419|REP_BPI22^Q:3811-4794,H:1-336^31.98%ID^E:1e-25^.^.	UniRef90_N9GC16^UniRef90_N9GC16^Q:3811-4779,H:1-327^34.03%ID^E:6e-43^.^.	-	TRINITY_DN4762_c0_g1_i1|m.3124	7971-8819[-]	-	-	-	-	-	-	-	-	-	-	AID59412.1|AA1||eukaryota|Cerrena	23.6	0.43	35	-	-	-	-	CDF78745.1|PL0||bacteria|Formosa	31.82	0.26	35.4	-	-	-	-	-	-	-	-	AID59412.1|AA1||eukaryota|Cerrena	23.6	0.018	35	-	-	-	-	BAK43911.1|PL0||bacteria|Eggerthella	25.61	1.8
TRINITY_DN4762_c0_g1	TRINITY_DN4762_c0_g1_i1	-	hypothetical protein	sp|P15419|REP_BPI22^sp|P15419|REP_BPI22^Q:3811-4794,H:1-336^31.98%ID^E:1e-25^.^.	UniRef90_N9GC16^UniRef90_N9GC16^Q:3811-4779,H:1-327^34.03%ID^E:6e-43^.^.	-	TRINITY_DN4762_c0_g1_i1|m.3131	5282-5632[+]	-	-	PF02303.12^Phage_DNA_bind^Helix-destabilising protein^34-95^E:2.4e-07	-	-	-	-	GO:0003697^molecular_function^single-stranded DNA binding`GO:0006260^biological_process^DNA replication	-	-	AID59412.1|AA1||eukaryota|Cerrena	23.6	0.43	35	-	-	-	-	CDF78745.1|PL0||bacteria|Formosa	31.82	0.26	35.4	-	-	-	-	-	-	-	-	AFY91005.1|AA1||bacteria|Chroococcidiopsis	32.69	0.87	27.7	-	-	-	-	ALD14341.1|PL3||bacteria|Clavibacter	25.71	2.9
TRINITY_DN4762_c0_g1	TRINITY_DN4762_c0_g1_i1	-	hypothetical protein	sp|P15419|REP_BPI22^sp|P15419|REP_BPI22^Q:3811-4794,H:1-336^31.98%ID^E:1e-25^.^.	UniRef90_N9GC16^UniRef90_N9GC16^Q:3811-4779,H:1-327^34.03%ID^E:6e-43^.^.	-	TRINITY_DN4762_c0_g1_i1|m.3134	4870-5199[-]	-	-	-	-	-	-	-	-	-	-	AID59412.1|AA1||eukaryota|Cerrena	23.6	0.43	35	-	-	-	-	CDF78745.1|PL0||bacteria|Formosa	31.82	0.26	35.4	-	-	-	-	-	-	-	-	AAG09229.1|AA1||eukaryota|Polyporus	34.78	0.23	29.3	AIZ45329.1|CE14||bacteria|Deinococcus	40	0.071	31.6	AGC75480.1|PL6||bacteria|Nonlabens	50	1.1
TRINITY_DN4762_c0_g1	TRINITY_DN4762_c0_g1_i1	-	hypothetical protein	sp|P15419|REP_BPI22^sp|P15419|REP_BPI22^Q:3811-4794,H:1-336^31.98%ID^E:1e-25^.^.	UniRef90_N9GC16^UniRef90_N9GC16^Q:3811-4779,H:1-327^34.03%ID^E:6e-43^.^.	-	TRINITY_DN4762_c0_g1_i1|m.3132	790-1131[+]	-	-	-	-	-	-	-	-	-	-	AID59412.1|AA1||eukaryota|Cerrena	23.6	0.43	35	-	-	-	-	CDF78745.1|PL0||bacteria|Formosa	31.82	0.26	35.4	-	-	-	-	-	-	-	-	AKQ47589.1|AA7||bacteria|Rufibacter	48.15	3.7	25.8	ADB38188.1|CE0||bacteria|Spirosoma	36.11	6.6	25.8	CAN96527.1|PL9||bacteria|Sorangium	33.33	5
TRINITY_DN8430_c0_g1	TRINITY_DN8430_c0_g1_i1	-	Plasmid recombination enzyme	sp|P13015|PRE_BACSP^sp|P13015|PRE_BACSP^Q:237-809,H:1-196^28.22%ID^E:6e-14^.^.`sp|P13015|PRE_BACSP^sp|P13015|PRE_BACSP^Q:2156-2728,H:1-196^28.22%ID^E:8e-14^.^.	UniRef90_H2G1Z4^UniRef90_H2G1Z4^Q:237-1139,H:1-297^31.39%ID^E:1e-30^.^.`UniRef90_H2G1Z4^UniRef90_H2G1Z4^Q:2156-3058,H:1-297^31.39%ID^E:2e-30^.^.	-	TRINITY_DN8430_c0_g1_i1|m.11278	1940-3103[+]	sp|P13015|PRE_BACSP^sp|P13015|PRE_BACSP^Q:73-263,H:1-196^28.22%ID^E:4e-15^.^.	UniRef90_UPI0003666CB0^UniRef90_UPI0003666CB0^Q:73-285,H:1-212^34.84%ID^E:9e-33^.^.	PF01076.14^Mob_Pre^Plasmid recombination enzyme^73-261^E:1.1e-27	-	-	-	-	GO:0003677^molecular_function^DNA binding`GO:0006310^biological_process^DNA recombination`GO:0005727^cellular_component^extrachromosomal circular DNA	-	-	-	-	-	-	-	-	-	-	-	-	-	-	-	-	-	-	ALE58407.1|GT41||bacteria|Burkholderia	25	1.3	36.2	-	-	-	-	-	-	-	-	-	-	-
TRINITY_DN7296_c0_g1	TRINITY_DN7296_c0_g1_i1	-	hypothetical protein	-	-	-	TRINITY_DN7296_c0_g1_i1|m.6013	248-874[+]	-	-	-	-	-	-	-	-	-	-	AHG64176.1|AA3||bacteria|Advenella	27.94	4.9	29.3	-	-	-	-	-	-	-	-	CKG83235.1|GH1||bacteria|Peptoclostridium	32.11	5.3	33.5	CCB66021.1|GT0||bacteria|Hyphomicrobium	37.7	0.62	36.2	CCJ34835.1|AA0||eukaryota|Armoracia	33.96	0.75	29.3	-	-	-	-	-	-	-
TRINITY_DN8113_c1_g2	TRINITY_DN8113_c1_g2_i7	TRINITY_DN8113_c1_g2_i7	hypothetical protein	sp|Q9Z0D5|REP1_MDV1^sp|Q9Z0D5|REP1_MDV1^Q:338-69,H:7-96^43.01%ID^E:2e-13^.^.	UniRef90_C6LX25^UniRef90_C6LX25^Q:425-18,H:1-118^33.82%ID^E:3e-12^.^.	-	TRINITY_DN8113_c1_g2_i7|m.8573	576-1898[+]	-	-	-	-	-	-	-	-	-	-	BAE91880.1|AA1||eukaryota|Flammulina	32.53	1.9	30.4	-	-	-	-	-	-	-	-	CDI53624.1|GH18||eukaryota|Melanopsichium	29.49	6.4	33.1	ADY40261.1|GT2||eukaryota|Ascaris	31.25	4.8	33.5	-	-	-	-	-	-	-	-	-	-	-
TRINITY_DN8236_c3_g5	TRINITY_DN8236_c3_g5_i2	-	ATP synthase subunit beta	sp|Q06J29|ATPB_BIGNA^sp|Q06J29|ATPB_BIGNA^Q:830-228,H:270-470^67.16%ID^E:1e-83^.^.	UniRef90_U6EFV1^UniRef90_U6EFV1^Q:830-246,H:374-568^74.87%ID^E:6e-92^.^.`UniRef90_U6EFV1^UniRef90_U6EFV1^Q:1716-1435,H:20-113^48.94%ID^E:2e-11^.^.	-	TRINITY_DN8236_c3_g5_i2|m.9673	225-812[-]	sp|Q06J29|ATPB_BIGNA^sp|Q06J29|ATPB_BIGNA^Q:1-195,H:276-470^66.67%ID^E:4e-88^.^.	UniRef90_U6EFV1^UniRef90_U6EFV1^Q:1-189,H:380-568^74.07%ID^E:2e-95^.^.	PF00006.20^ATP-synt_ab^ATP synthase alpha/beta family, nucleotide-binding domain^1-81^E:1.9e-17`PF00306.22^ATP-synt_ab_C^ATP synthase alpha/beta chain, C terminal domain^96-183^E:1.2e-19	-	-	-	-	GO:0005524^molecular_function^ATP binding`GO:0016820^molecular_function^hydrolase activity, acting on acid anhydrides, catalyzing transmembrane movement of substances`GO:0015991^biological_process^ATP hydrolysis coupled proton transport`GO:0033178^cellular_component^proton-transporting two-sector ATPase complex, catalytic domain	-	-	CTQ97300.1|AA7||bacteria|Kibdelosporangium	37.14	9.7	28.5	-	-	-	-	-	-	-	-	AAO47607.1|GH18|CBM5|bacteria|Saccharophagus	30.08	0.039	40.8	-	-	-	-	ALG91428.1|AA3||bacteria|Confluentimicrobium	26.36	6.7	26.2	CBL11645.1|CE4||bacteria|Roseburia	31.13	0.55	30.4	AEI42328.1|PL1||bacteria|Paenibacillus	28.85	4
TRINITY_DN8236_c3_g5	TRINITY_DN8236_c3_g5_i2	-	ATP synthase subunit beta	sp|Q06J29|ATPB_BIGNA^sp|Q06J29|ATPB_BIGNA^Q:830-228,H:270-470^67.16%ID^E:1e-83^.^.	UniRef90_U6EFV1^UniRef90_U6EFV1^Q:830-246,H:374-568^74.87%ID^E:6e-92^.^.`UniRef90_U6EFV1^UniRef90_U6EFV1^Q:1716-1435,H:20-113^48.94%ID^E:2e-11^.^.	-	TRINITY_DN8236_c3_g5_i2|m.9672	931-1698[-]	sp|Q2GKK8|ATPB_ANAPZ^sp|Q2GKK8|ATPB_ANAPZ^Q:17-92,H:47-121^44.74%ID^E:3e-11^.^.	UniRef90_U6EFV1^UniRef90_U6EFV1^Q:1-249,H:26-231^36.11%ID^E:2e-28^.^.	-	-	-	-	-	-	-	-	CTQ97300.1|AA7||bacteria|Kibdelosporangium	37.14	9.7	28.5	-	-	-	-	-	-	-	-	AAO47607.1|GH18|CBM5|bacteria|Saccharophagus	30.08	0.039	40.8	-	-	-	-	-	-	-	-	-	-	-	-	CAN90954.1|PL9||bacteria|Sorangium	25	0.29
TRINITY_DN8236_c3_g5	TRINITY_DN8236_c3_g5_i1	-	ATP synthase subunit beta	sp|Q06J29|ATPB_BIGNA^sp|Q06J29|ATPB_BIGNA^Q:1349-228,H:114-470^62.3%ID^E:8e-156^.^.	UniRef90_U6EFV1^UniRef90_U6EFV1^Q:2015-246,H:20-568^54.94%ID^E:0^.^.	-	TRINITY_DN8236_c3_g5_i1|m.9671	225-1997[-]	sp|Q06J29|ATPB_BIGNA^sp|Q06J29|ATPB_BIGNA^Q:217-590,H:114-470^62.3%ID^E:7e-161^.^.	UniRef90_U6EFV1^UniRef90_U6EFV1^Q:1-584,H:26-568^56.1%ID^E:0^.^.	PF00006.20^ATP-synt_ab^ATP synthase alpha/beta family, nucleotide-binding domain^238-476^E:2e-51`PF00306.22^ATP-synt_ab_C^ATP synthase alpha/beta chain, C terminal domain^491-578^E:1e-18	-	-	-	-	GO:0005524^molecular_function^ATP binding`GO:0016820^molecular_function^hydrolase activity, acting on acid anhydrides, catalyzing transmembrane movement of substances`GO:0015991^biological_process^ATP hydrolysis coupled proton transport`GO:0033178^cellular_component^proton-transporting two-sector ATPase complex, catalytic domain	-	-	-	-	-	-	ADK13700.1|CE4||bacteria|Clostridium	30	8.4	29.6	-	-	-	-	AAO47607.1|GH18|CBM5|bacteria|Saccharophagus	30.08	0.11	39.7	ABA72353.1|GT44||bacteria|Pseudomonas	28.43	1.7	35.4	-	-	-	-	ADK13700.1|CE4||bacteria|Clostridium	30	4.1	29.6	CAN90954.1|PL9||bacteria|Sorangium	25	0.64
TRINITY_DN8236_c3_g5	TRINITY_DN8236_c3_g5_i4	-	ATP synthase subunit beta	sp|Q06J29|ATPB_BIGNA^sp|Q06J29|ATPB_BIGNA^Q:1349-228,H:114-470^62.3%ID^E:1e-155^.^.	UniRef90_U6EFV1^UniRef90_U6EFV1^Q:2015-246,H:20-568^54.94%ID^E:0^.^.	-	TRINITY_DN8236_c3_g5_i4|m.9676	225-1997[-]	sp|Q06J29|ATPB_BIGNA^sp|Q06J29|ATPB_BIGNA^Q:217-590,H:114-470^62.3%ID^E:7e-161^.^.	UniRef90_U6EFV1^UniRef90_U6EFV1^Q:1-584,H:26-568^56.1%ID^E:0^.^.	PF00006.20^ATP-synt_ab^ATP synthase alpha/beta family, nucleotide-binding domain^238-476^E:2e-51`PF00306.22^ATP-synt_ab_C^ATP synthase alpha/beta chain, C terminal domain^491-578^E:1e-18	-	-	-	-	GO:0005524^molecular_function^ATP binding`GO:0016820^molecular_function^hydrolase activity, acting on acid anhydrides, catalyzing transmembrane movement of substances`GO:0015991^biological_process^ATP hydrolysis coupled proton transport`GO:0033178^cellular_component^proton-transporting two-sector ATPase complex, catalytic domain	-	-	-	-	-	-	ADK13700.1|CE4||bacteria|Clostridium	30	8.5	29.6	-	-	-	-	AAO47607.1|GH18|CBM5|bacteria|Saccharophagus	30.08	0.11	39.7	-	-	-	-	-	-	-	-	ADK13700.1|CE4||bacteria|Clostridium	30	4.1	29.6	CAN90954.1|PL9||bacteria|Sorangium	25	0.64
TRINITY_DN8236_c3_g5	TRINITY_DN8236_c3_g5_i5	-	ATP synthase subunit beta	sp|Q06J29|ATPB_BIGNA^sp|Q06J29|ATPB_BIGNA^Q:830-228,H:270-470^67.16%ID^E:1e-86^.^.	UniRef90_U6EFV1^UniRef90_U6EFV1^Q:830-246,H:374-568^74.87%ID^E:3e-95^.^.`UniRef90_U6EFV1^UniRef90_U6EFV1^Q:1538-1374,H:20-74^41.82%ID^E:6e-12^.^.`UniRef90_U6EFV1^UniRef90_U6EFV1^Q:1393-1277,H:75-113^58.97%ID^E:6e-12^.^.	-	TRINITY_DN8236_c3_g5_i5|m.9677	225-812[-]	sp|Q06J29|ATPB_BIGNA^sp|Q06J29|ATPB_BIGNA^Q:1-195,H:276-470^66.67%ID^E:4e-88^.^.	UniRef90_U6EFV1^UniRef90_U6EFV1^Q:1-189,H:380-568^74.07%ID^E:2e-95^.^.	PF00006.20^ATP-synt_ab^ATP synthase alpha/beta family, nucleotide-binding domain^1-81^E:1.9e-17`PF00306.22^ATP-synt_ab_C^ATP synthase alpha/beta chain, C terminal domain^96-183^E:1.2e-19	-	-	-	-	GO:0005524^molecular_function^ATP binding`GO:0016820^molecular_function^hydrolase activity, acting on acid anhydrides, catalyzing transmembrane movement of substances`GO:0015991^biological_process^ATP hydrolysis coupled proton transport`GO:0033178^cellular_component^proton-transporting two-sector ATPase complex, catalytic domain	-	-	CTQ97300.1|AA7||bacteria|Kibdelosporangium	35.29	6.2	28.5	-	-	-	-	-	-	-	-	AAO47607.1|GH18|CBM5|bacteria|Saccharophagus	30.08	0.022	40.8	-	-	-	-	ALG91428.1|AA3||bacteria|Confluentimicrobium	26.36	6.7	26.2	CBL11645.1|CE4||bacteria|Roseburia	31.13	0.55	30.4	AEI42328.1|PL1||bacteria|Paenibacillus	28.85	4
TRINITY_DN8236_c3_g5	TRINITY_DN8236_c3_g5_i5	-	ATP synthase subunit beta	sp|Q06J29|ATPB_BIGNA^sp|Q06J29|ATPB_BIGNA^Q:830-228,H:270-470^67.16%ID^E:1e-86^.^.	UniRef90_U6EFV1^UniRef90_U6EFV1^Q:830-246,H:374-568^74.87%ID^E:3e-95^.^.`UniRef90_U6EFV1^UniRef90_U6EFV1^Q:1538-1374,H:20-74^41.82%ID^E:6e-12^.^.`UniRef90_U6EFV1^UniRef90_U6EFV1^Q:1393-1277,H:75-113^58.97%ID^E:6e-12^.^.	-	TRINITY_DN8236_c3_g5_i5|m.9678	1091-1402[-]	-	-	-	-	-	-	-	-	-	-	CTQ97300.1|AA7||bacteria|Kibdelosporangium	35.29	6.2	28.5	-	-	-	-	-	-	-	-	AAO47607.1|GH18|CBM5|bacteria|Saccharophagus	30.08	0.022	40.8	-	-	-	-	-	-	-	-	AIQ76304.1|CE9||bacteria|Paenibacillus	45.16	3.2	26.6	CAN90954.1|PL9||bacteria|Sorangium	21.74	4.1
TRINITY_DN3910_c0_g1	TRINITY_DN3910_c0_g1_i1	-	hypothetical protein	-	-	-	TRINITY_DN3910_c0_g1_i1|m.2507	195-935[-]	-	-	-	-	-	-	-	-	-	-	AIR00869.1|AA3||bacteria|Pluralibacter	33.33	7.7	26.9	-	-	-	-	ABE89751.1|PL4||eukaryota|Medicago	23.08	3.6	27.3	-	-	-	-	ABO01150.1|GT53||bacteria|Mycobacterium	27.27	1.7	33.5	AIR00869.1|AA3||bacteria|Pluralibacter	33.33	5	26.9	ADL33693.1|CE4||bacteria|Butyrivibrio	25	3.9	28.5	ABE89751.1|PL4||eukaryota|Medicago	24.21	0.056
TRINITY_DN14391_c0_g1	TRINITY_DN14391_c0_g1_i1	-	Replication initiation factor	-	UniRef90_W2SUR7^UniRef90_W2SUR7^Q:3407-2610,H:97-340^36.33%ID^E:3e-42^.^.`UniRef90_W2SUR7^UniRef90_W2SUR7^Q:1301-504,H:97-340^36.33%ID^E:3e-42^.^.`UniRef90_W2SUR7^UniRef90_W2SUR7^Q:3882-3637,H:1-77^47.56%ID^E:3e-11^.^.`UniRef90_W2SUR7^UniRef90_W2SUR7^Q:1776-1531,H:1-77^47.56%ID^E:3e-11^.^.	-	TRINITY_DN14391_c0_g1_i1|m.13971	2045-2362[-]	-	-	-	-	-	-	-	-	-	-	-	-	-	-	-	-	-	-	AKH95479.1|PL8||bacteria|Elizabethkingia	28.4	1.5	31.6	-	-	-	-	AJY14561.1|GT4||bacteria|Burkholderia	35.62	0.99	36.6	AFY96888.1|AA0||bacteria|Chamaesiphon	25.29	1.3	26.9	-	-	-	-	AEJ62011.1|PL7||bacteria|Spirochaeta	41.94	1.1
TRINITY_DN14391_c0_g1	TRINITY_DN14391_c0_g1_i1	-	Replication initiation factor	-	UniRef90_W2SUR7^UniRef90_W2SUR7^Q:3407-2610,H:97-340^36.33%ID^E:3e-42^.^.`UniRef90_W2SUR7^UniRef90_W2SUR7^Q:1301-504,H:97-340^36.33%ID^E:3e-42^.^.`UniRef90_W2SUR7^UniRef90_W2SUR7^Q:3882-3637,H:1-77^47.56%ID^E:3e-11^.^.`UniRef90_W2SUR7^UniRef90_W2SUR7^Q:1776-1531,H:1-77^47.56%ID^E:3e-11^.^.	-	TRINITY_DN14391_c0_g1_i1|m.13969	3544-3882[-]	-	UniRef90_W2SUR7^UniRef90_W2SUR7^Q:1-82,H:1-77^47.56%ID^E:3e-14^.^.	-	-	-	-	-	-	-	-	-	-	-	-	-	-	-	-	AKH95479.1|PL8||bacteria|Elizabethkingia	28.4	1.5	31.6	-	-	-	-	AJY14561.1|GT4||bacteria|Burkholderia	35.62	0.99	36.6	CBQ69120.1|AA7||eukaryota|Sporisorium	28.17	0.33	28.9	-	-	-	-	AKH81734.1|PL1||bacteria|Streptomyces	32.56	0.85
TRINITY_DN14391_c0_g1	TRINITY_DN14391_c0_g1_i1	-	Replication initiation factor	-	UniRef90_W2SUR7^UniRef90_W2SUR7^Q:3407-2610,H:97-340^36.33%ID^E:3e-42^.^.`UniRef90_W2SUR7^UniRef90_W2SUR7^Q:1301-504,H:97-340^36.33%ID^E:3e-42^.^.`UniRef90_W2SUR7^UniRef90_W2SUR7^Q:3882-3637,H:1-77^47.56%ID^E:3e-11^.^.`UniRef90_W2SUR7^UniRef90_W2SUR7^Q:1776-1531,H:1-77^47.56%ID^E:3e-11^.^.	-	TRINITY_DN14391_c0_g1_i1|m.13968	2544-2891[+]	-	-	-	-	-	-	-	-	-	-	-	-	-	-	-	-	-	-	AKH95479.1|PL8||bacteria|Elizabethkingia	28.4	1.5	31.6	-	-	-	-	AJY14561.1|GT4||bacteria|Burkholderia	35.62	0.99	36.6	-	-	-	-	AFK03766.1|CE4||bacteria|Emticicia	35.71	0.86	28.5	-	-	-
TRINITY_DN14391_c0_g1	TRINITY_DN14391_c0_g1_i1	-	Replication initiation factor	-	UniRef90_W2SUR7^UniRef90_W2SUR7^Q:3407-2610,H:97-340^36.33%ID^E:3e-42^.^.`UniRef90_W2SUR7^UniRef90_W2SUR7^Q:1301-504,H:97-340^36.33%ID^E:3e-42^.^.`UniRef90_W2SUR7^UniRef90_W2SUR7^Q:3882-3637,H:1-77^47.56%ID^E:3e-11^.^.`UniRef90_W2SUR7^UniRef90_W2SUR7^Q:1776-1531,H:1-77^47.56%ID^E:3e-11^.^.	-	TRINITY_DN14391_c0_g1_i1|m.13967	438-785[+]	-	-	-	-	-	-	-	-	-	-	-	-	-	-	-	-	-	-	AKH95479.1|PL8||bacteria|Elizabethkingia	28.4	1.5	31.6	-	-	-	-	AJY14561.1|GT4||bacteria|Burkholderia	35.62	0.99	36.6	-	-	-	-	AFK03766.1|CE4||bacteria|Emticicia	35.71	0.86	28.5	-	-	-
TRINITY_DN14391_c0_g1	TRINITY_DN14391_c0_g1_i1	-	Replication initiation factor	-	UniRef90_W2SUR7^UniRef90_W2SUR7^Q:3407-2610,H:97-340^36.33%ID^E:3e-42^.^.`UniRef90_W2SUR7^UniRef90_W2SUR7^Q:1301-504,H:97-340^36.33%ID^E:3e-42^.^.`UniRef90_W2SUR7^UniRef90_W2SUR7^Q:3882-3637,H:1-77^47.56%ID^E:3e-11^.^.`UniRef90_W2SUR7^UniRef90_W2SUR7^Q:1776-1531,H:1-77^47.56%ID^E:3e-11^.^.	-	TRINITY_DN14391_c0_g1_i1|m.13970	1438-1776[-]	-	UniRef90_W2SUR7^UniRef90_W2SUR7^Q:1-82,H:1-77^47.56%ID^E:3e-14^.^.	-	-	-	-	-	-	-	-	-	-	-	-	-	-	-	-	AKH95479.1|PL8||bacteria|Elizabethkingia	28.4	1.5	31.6	-	-	-	-	AJY14561.1|GT4||bacteria|Burkholderia	35.62	0.99	36.6	CBQ69120.1|AA7||eukaryota|Sporisorium	28.17	0.33	28.9	-	-	-	-	AKH81734.1|PL1||bacteria|Streptomyces	32.56	0.85
TRINITY_DN14391_c0_g1	TRINITY_DN14391_c0_g1_i1	-	Replication initiation factor	-	UniRef90_W2SUR7^UniRef90_W2SUR7^Q:3407-2610,H:97-340^36.33%ID^E:3e-42^.^.`UniRef90_W2SUR7^UniRef90_W2SUR7^Q:1301-504,H:97-340^36.33%ID^E:3e-42^.^.`UniRef90_W2SUR7^UniRef90_W2SUR7^Q:3882-3637,H:1-77^47.56%ID^E:3e-11^.^.`UniRef90_W2SUR7^UniRef90_W2SUR7^Q:1776-1531,H:1-77^47.56%ID^E:3e-11^.^.	-	TRINITY_DN14391_c0_g1_i1|m.13965	2538-3533[-]	-	UniRef90_W2SUR7^UniRef90_W2SUR7^Q:43-308,H:97-340^36.33%ID^E:3e-46^.^.	PF02486.14^Rep_trans^Replication initiation factor^102-309^E:1.6e-22	-	-	-	-	GO:0003677^molecular_function^DNA binding`GO:0003916^molecular_function^DNA topoisomerase activity`GO:0006270^biological_process^DNA replication initiation	-	-	-	-	-	-	-	-	-	-	AKH95479.1|PL8||bacteria|Elizabethkingia	28.4	1.5	31.6	-	-	-	-	AJY14561.1|GT4||bacteria|Burkholderia	35.62	0.99	36.6	-	-	-	-	AKO21639.1|CE4||bacteria|Xanthomonas	43.59	1.9	30	AFK65224.1|PL11||bacteria|Paenibacillus	23.53	1.2
TRINITY_DN14391_c0_g1	TRINITY_DN14391_c0_g1_i1	-	Replication initiation factor	-	UniRef90_W2SUR7^UniRef90_W2SUR7^Q:3407-2610,H:97-340^36.33%ID^E:3e-42^.^.`UniRef90_W2SUR7^UniRef90_W2SUR7^Q:1301-504,H:97-340^36.33%ID^E:3e-42^.^.`UniRef90_W2SUR7^UniRef90_W2SUR7^Q:3882-3637,H:1-77^47.56%ID^E:3e-11^.^.`UniRef90_W2SUR7^UniRef90_W2SUR7^Q:1776-1531,H:1-77^47.56%ID^E:3e-11^.^.	-	TRINITY_DN14391_c0_g1_i1|m.13966	432-1427[-]	-	UniRef90_W2SUR7^UniRef90_W2SUR7^Q:43-308,H:97-340^36.33%ID^E:3e-46^.^.	PF02486.14^Rep_trans^Replication initiation factor^102-309^E:1.6e-22	-	-	-	-	GO:0003677^molecular_function^DNA binding`GO:0003916^molecular_function^DNA topoisomerase activity`GO:0006270^biological_process^DNA replication initiation	-	-	-	-	-	-	-	-	-	-	AKH95479.1|PL8||bacteria|Elizabethkingia	28.4	1.5	31.6	-	-	-	-	AJY14561.1|GT4||bacteria|Burkholderia	35.62	0.99	36.6	-	-	-	-	AKO21639.1|CE4||bacteria|Xanthomonas	43.59	1.9	30	AFK65224.1|PL11||bacteria|Paenibacillus	23.53	1.2
TRINITY_DN8063_c15_g1	TRINITY_DN8063_c15_g1_i1	-	hypothetical protein	-	-	-	TRINITY_DN8063_c15_g1_i1|m.8131	568-906[+]	-	-	-	-	-	-	-	-	-	-	ALC25114.1|AA1||bacteria|Streptomyces	55	9.6	27.3	-	-	-	-	-	-	-	-	-	-	-	-	-	-	-	-	CAP79436.1|AA11||eukaryota|Penicillium	25.35	3.9	25.4	CEG61159.1|CE4||bacteria|Tatlockia	37.93	1.4	27.7	CAI08577.1|PL0||bacteria|Aromatoleum	36.36	5.4
TRINITY_DN8430_c0_g1	TRINITY_DN8430_c0_g1_i1	-	Plasmid recombination enzyme	sp|P13015|PRE_BACSP^sp|P13015|PRE_BACSP^Q:237-809,H:1-196^28.22%ID^E:6e-14^.^.`sp|P13015|PRE_BACSP^sp|P13015|PRE_BACSP^Q:2156-2728,H:1-196^28.22%ID^E:8e-14^.^.	UniRef90_H2G1Z4^UniRef90_H2G1Z4^Q:237-1139,H:1-297^31.39%ID^E:1e-30^.^.`UniRef90_H2G1Z4^UniRef90_H2G1Z4^Q:2156-3058,H:1-297^31.39%ID^E:2e-30^.^.	-	TRINITY_DN8430_c0_g1_i1|m.11277	3-1184[+]	sp|P13015|PRE_BACSP^sp|P13015|PRE_BACSP^Q:79-269,H:1-196^28.22%ID^E:5e-15^.^.	UniRef90_H2G1Z4^UniRef90_H2G1Z4^Q:79-379,H:1-297^31.39%ID^E:1e-32^.^.	PF01076.14^Mob_Pre^Plasmid recombination enzyme^79-267^E:1.1e-27	-	-	-	-	GO:0003677^molecular_function^DNA binding`GO:0006310^biological_process^DNA recombination`GO:0005727^cellular_component^extrachromosomal circular DNA	-	-	-	-	-	-	-	-	-	-	-	-	-	-	-	-	-	-	ALE58407.1|GT41||bacteria|Burkholderia	25	1.3	36.2	AFL49266.1|AA3||bacteria|Sinorhizobium	22.02	8.6	27.3	-	-	-	-	-	-	-
TRINITY_DN17306_c0_g1	TRINITY_DN17306_c0_g1_i1	-	hypothetical protein	sp|P15255|65KD_ZYMMA^sp|P15255|65KD_ZYMMA^Q:4195-3416,H:2-262^32.22%ID^E:2e-26^.^.`sp|P15255|65KD_ZYMMA^sp|P15255|65KD_ZYMMA^Q:1338-559,H:2-262^32.22%ID^E:2e-26^.^.	UniRef90_T8I2R1^UniRef90_T8I2R1^Q:4201-3212,H:1-333^62.46%ID^E:2e-125^.^.`UniRef90_T8I2R1^UniRef90_T8I2R1^Q:1344-355,H:1-333^62.46%ID^E:2e-125^.^.	-	TRINITY_DN17306_c0_g1_i1|m.15096	4244-4609[+]	-	-	-	-	-	-	-	-	-	-	AJT64892.1|AA3||bacteria|Streptomyces	28.33	0.62	33.5	-	-	-	-	ALD70665.1|PL8||bacteria|Propionibacterium	23.95	0.79	32.7	AJE84815.1|GH23||bacteria|Streptomyces	25.68	1.7	36.6	-	-	-	-	AJI52951.1|AA10|,CBM5|bacteria|Francisella	36.67	0.32	28.9	-	-	-	-	CAW61456.1|PL1||eukaryota|Fusarium	47.06	0.53
TRINITY_DN8113_c1_g2	TRINITY_DN8113_c1_g2_i7	TRINITY_DN8113_c1_g2_i7	hypothetical protein	sp|Q9Z0D5|REP1_MDV1^sp|Q9Z0D5|REP1_MDV1^Q:338-69,H:7-96^43.01%ID^E:2e-13^.^.	UniRef90_C6LX25^UniRef90_C6LX25^Q:425-18,H:1-118^33.82%ID^E:3e-12^.^.	-	TRINITY_DN8113_c1_g2_i7|m.8576	2-373[-]	-	-	-	-	-	-	-	-	-	-	BAE91880.1|AA1||eukaryota|Flammulina	32.53	1.9	30.4	-	-	-	-	-	-	-	-	CDI53624.1|GH18||eukaryota|Melanopsichium	29.49	6.4	33.1	ADY40261.1|GT2||eukaryota|Ascaris	31.25	4.8	33.5	BAE91880.1|AA1||eukaryota|Flammulina	34.72	1.3	27.3	AAC72288.1|CE8||eukaryota|Arabidopsis	40	8.6	25.8	AEL08575.1|PL4||bacteria|Xanthomonas	38	2.9
TRINITY_DN8113_c1_g2	TRINITY_DN8113_c1_g2_i7	TRINITY_DN8113_c1_g2_i7	hypothetical protein	sp|Q9Z0D5|REP1_MDV1^sp|Q9Z0D5|REP1_MDV1^Q:338-69,H:7-96^43.01%ID^E:2e-13^.^.	UniRef90_C6LX25^UniRef90_C6LX25^Q:425-18,H:1-118^33.82%ID^E:3e-12^.^.	-	TRINITY_DN8113_c1_g2_i7|m.8577	3-320[+]	-	-	-	-	-	-	-	-	-	-	BAE91880.1|AA1||eukaryota|Flammulina	32.53	1.9	30.4	-	-	-	-	-	-	-	-	CDI53624.1|GH18||eukaryota|Melanopsichium	29.49	6.4	33.1	ADY40261.1|GT2||eukaryota|Ascaris	31.25	4.8	33.5	CDR44461.1|AA7||eukaryota|Rhodosporidium	32.56	4.3	25.4	-	-	-	-	ADI11756.1|PL11||bacteria|Streptomyces	34.15	2.1
TRINITY_DN8323_c0_g4	TRINITY_DN8323_c0_g4_i1	-	hypothetical protein	-	-	-	TRINITY_DN8323_c0_g4_i1|m.10190	1-345[+]	-	-	-	-	-	-	-	-	-	-	AHI03331.1|AA3||bacteria|Corynebacterium	29.55	2.6	28.9	-	-	-	-	-	-	-	-	-	-	-	-	EAL00279.1|GT91||eukaryota|Candida	26.25	1	34.3	CCJ08802.1|AA0||bacteria|Methylocystis	42.86	2.4	26.2	CEF79749.1|CE3||eukaryota|Fusarium	29.51	1.8	27.7	CCO58454.1|PL8||bacteria|Vibrio	47.06	3.1
TRINITY_DN8472_c0_g1	TRINITY_DN8472_c0_g1_i1	-	hypothetical protein	-	-	-	TRINITY_DN8472_c0_g1_i1|m.11392	1102-1830[-]	-	-	-	-	-	-	-	-	-	-	-	-	-	-	ABF39292.1|CE4||bacteria|Candidatus	27.55	7.1	30	CDM68184.1|PL1|CBM13|bacteria|Clostridium	29.29	2.2	30	-	-	-	-	-	-	-	-	AJQ93626.1|AA3||bacteria|Gynuella	21.21	8.1	26.6	AHJ97421.1|CE1||bacteria|Hymenobacter	25.23	2.4	28.9	CDM68184.1|PL1|CBM13|bacteria|Clostridium	28.71	1.3
TRINITY_DN8472_c0_g1	TRINITY_DN8472_c0_g1_i1	-	hypothetical protein	-	-	-	TRINITY_DN8472_c0_g1_i1|m.11393	2-670[-]	-	-	-	-	-	-	-	-	-	-	-	-	-	-	ABF39292.1|CE4||bacteria|Candidatus	27.55	7.1	30	CDM68184.1|PL1|CBM13|bacteria|Clostridium	29.29	2.2	30	-	-	-	-	-	-	-	-	AJQ93626.1|AA3||bacteria|Gynuella	21.21	9.2	26.2	AHJ97421.1|CE1||bacteria|Hymenobacter	25.23	2.1	28.9	CDM68184.1|PL1|CBM13|bacteria|Clostridium	28.71	1.3
TRINITY_DN8113_c1_g2	TRINITY_DN8113_c1_g2_i7	TRINITY_DN8113_c1_g2_i7	hypothetical protein	sp|Q9Z0D5|REP1_MDV1^sp|Q9Z0D5|REP1_MDV1^Q:338-69,H:7-96^43.01%ID^E:2e-13^.^.	UniRef90_C6LX25^UniRef90_C6LX25^Q:425-18,H:1-118^33.82%ID^E:3e-12^.^.	-	TRINITY_DN8113_c1_g2_i7|m.8575	1620-2003[-]	-	-	-	-	-	-	-	-	-	-	BAE91880.1|AA1||eukaryota|Flammulina	32.53	1.9	30.4	-	-	-	-	-	-	-	-	CDI53624.1|GH18||eukaryota|Melanopsichium	29.49	6.4	33.1	ADY40261.1|GT2||eukaryota|Ascaris	31.25	4.8	33.5	-	-	-	-	ABX09322.1|CE11||bacteria|Prochlorococcus	50	6	26.2	-	-	-
TRINITY_DN8113_c1_g2	TRINITY_DN8113_c1_g2_i7	TRINITY_DN8113_c1_g2_i7	hypothetical protein	sp|Q9Z0D5|REP1_MDV1^sp|Q9Z0D5|REP1_MDV1^Q:338-69,H:7-96^43.01%ID^E:2e-13^.^.	UniRef90_C6LX25^UniRef90_C6LX25^Q:425-18,H:1-118^33.82%ID^E:3e-12^.^.	-	TRINITY_DN8113_c1_g2_i7|m.8578	1855-2172[-]	-	-	-	-	-	-	-	-	-	-	BAE91880.1|AA1||eukaryota|Flammulina	32.53	1.9	30.4	-	-	-	-	-	-	-	-	CDI53624.1|GH18||eukaryota|Melanopsichium	29.49	6.4	33.1	ADY40261.1|GT2||eukaryota|Ascaris	31.25	4.8	33.5	-	-	-	-	AGV17562.1|CE4|CBM12,CBM12|bacteria|Vibrio	42.31	6.2	25.8	CCD50884.1|PL3||eukaryota|Botryotinia	37.5	3
TRINITY_DN8113_c1_g2	TRINITY_DN8113_c1_g2_i4	-	hypothetical protein	sp|Q66862|REP1_FBNY2^sp|Q66862|REP1_FBNY2^Q:2935-2285,H:70-277^29.2%ID^E:7e-22^.^.`sp|Q66862|REP1_FBNY2^sp|Q66862|REP1_FBNY2^Q:332-69,H:8-94^41.57%ID^E:7e-11^.^.	UniRef90_S4TDR4^UniRef90_S4TDR4^Q:2935-2285,H:71-297^32.89%ID^E:1e-29^.^.`UniRef90_S4TDR4^UniRef90_S4TDR4^Q:284-3,H:25-116^33.33%ID^E:7e-06^.^.	-	TRINITY_DN8113_c1_g2_i4|m.8557	1508-1969[+]	-	-	-	-	-	-	-	-	-	-	AKI01834.1|AA3||bacteria|Hoeflea	26.67	0.42	33.1	AKC86180.1|CE16||bacteria|Pseudoxanthomonas	36.25	6.9	30.4	XP_003711481.1|PL1||eukaryota|Magnaporthe	27.16	0.2	33.5	CDM91588.1|GH4||bacteria|Xenorhabdus	23.81	2	35	ADM10321.1|GT4||bacteria|Parvularcula	25.47	5.6	33.5	-	-	-	-	CEJ98147.1|CE4||bacteria|Peptoclostridium	25.97	1.7	28.5	NP_059297.1|PL23||viruses|Xestia	48.15	2.8
TRINITY_DN23755_c0_g1	TRINITY_DN23755_c0_g1_i1	-	hypothetical protein	sp|P15256|21KD_ZYMMA^sp|P15256|21KD_ZYMMA^Q:111-605,H:15-184^27.84%ID^E:1e-07^.^.`sp|P15256|21KD_ZYMMA^sp|P15256|21KD_ZYMMA^Q:2450-2944,H:15-184^27.84%ID^E:1e-07^.^.	UniRef90_UPI0003827774^UniRef90_UPI0003827774^Q:81-626,H:5-188^54.35%ID^E:5e-57^.^.`UniRef90_UPI0003827774^UniRef90_UPI0003827774^Q:2420-2965,H:5-188^54.35%ID^E:5e-57^.^.	-	TRINITY_DN23755_c0_g1_i1|m.17574	2417-2974[+]	sp|P15256|21KD_ZYMMA^sp|P15256|21KD_ZYMMA^Q:12-176,H:15-184^27.84%ID^E:1e-09^.^.	UniRef90_UPI0003827774^UniRef90_UPI0003827774^Q:2-183,H:5-188^54.35%ID^E:2e-64^.^.	-	-	-	-	-	-	-	-	-	-	-	-	-	-	-	-	-	-	-	-	-	-	-	-	-	-	-	-	-	-	-	-	CCD67046.1|CE0||eukaryota|Caenorhabditis	30.51	5.4	27.7	-	-	-
TRINITY_DN8301_c7_g1	TRINITY_DN8301_c7_g1_i1	-	Firmicute plasmid replication protein (RepL)	-	UniRef90_A0A015KGK5^UniRef90_A0A015KGK5^Q:232-702,H:12-169^56.33%ID^E:9e-52^.^.	-	TRINITY_DN8301_c7_g1_i1|m.10075	160-705[+]	-	UniRef90_A0A015KGK5^UniRef90_A0A015KGK5^Q:25-181,H:12-169^56.33%ID^E:3e-55^.^.	PF05732.6^RepL^Firmicute plasmid replication protein (RepL)^55-126^E:2.2e-06`PF00325.15^Crp^Bacterial regulatory proteins, crp family^69-94^E:0.00076	-	-	-	-	GO:0006260^biological_process^DNA replication`GO:0006276^biological_process^plasmid maintenance`GO:0003700^molecular_function^sequence-specific DNA binding transcription factor activity`GO:0006355^biological_process^regulation of transcription, DNA-templated`GO:0005622^cellular_component^intracellular	-	-	-	-	-	-	AGZ38457.1|CE3||bacteria|Actinoplanes	28.3	0.56	32.3	ADP78251.1|PL14||bacteria|Frankia	35.29	1	30	ADZ79201.1|GH115||bacteria|Sphingobacterium	28.57	0.39	36.2	AGH40660.1|GT2||bacteria|Bifidobacterium	32.14	2.1	33.9	CCK71592.1|AA6||eukaryota|Kazachstania	40.91	3.4	26.6	AIQ20228.1|CE9||bacteria|Paenibacillus	26.13	2.5	28.5	-	-	-
TRINITY_DN7981_c0_g2	TRINITY_DN7981_c0_g2_i1	-	-	-	-	-	-	-	-	-	-	-	-	-	-	-	-	-	-	-	-	-	-	-	-	-	-	-	-	-	-	-	-	-	-	-	-	-	-	-	-	-	-	-	-	-	-	-	-
TRINITY_DN8113_c1_g2	TRINITY_DN8113_c1_g2_i4	-	hypothetical protein	sp|Q66862|REP1_FBNY2^sp|Q66862|REP1_FBNY2^Q:2935-2285,H:70-277^29.2%ID^E:7e-22^.^.`sp|Q66862|REP1_FBNY2^sp|Q66862|REP1_FBNY2^Q:332-69,H:8-94^41.57%ID^E:7e-11^.^.	UniRef90_S4TDR4^UniRef90_S4TDR4^Q:2935-2285,H:71-297^32.89%ID^E:1e-29^.^.`UniRef90_S4TDR4^UniRef90_S4TDR4^Q:284-3,H:25-116^33.33%ID^E:7e-06^.^.	-	TRINITY_DN8113_c1_g2_i4|m.8561	3-320[+]	-	-	-	-	-	-	-	-	-	-	AKI01834.1|AA3||bacteria|Hoeflea	26.67	0.42	33.1	AKC86180.1|CE16||bacteria|Pseudoxanthomonas	36.25	6.9	30.4	XP_003711481.1|PL1||eukaryota|Magnaporthe	27.16	0.2	33.5	CDM91588.1|GH4||bacteria|Xenorhabdus	23.81	2	35	ADM10321.1|GT4||bacteria|Parvularcula	25.47	5.6	33.5	CDR44461.1|AA7||eukaryota|Rhodosporidium	32.56	4.3	25.4	-	-	-	-	ADI11756.1|PL11||bacteria|Streptomyces	34.15	2.1
TRINITY_DN8113_c1_g2	TRINITY_DN8113_c1_g2_i4	-	hypothetical protein	sp|Q66862|REP1_FBNY2^sp|Q66862|REP1_FBNY2^Q:2935-2285,H:70-277^29.2%ID^E:7e-22^.^.`sp|Q66862|REP1_FBNY2^sp|Q66862|REP1_FBNY2^Q:332-69,H:8-94^41.57%ID^E:7e-11^.^.	UniRef90_S4TDR4^UniRef90_S4TDR4^Q:2935-2285,H:71-297^32.89%ID^E:1e-29^.^.`UniRef90_S4TDR4^UniRef90_S4TDR4^Q:284-3,H:25-116^33.33%ID^E:7e-06^.^.	-	TRINITY_DN8113_c1_g2_i4|m.8559	2518-2937[-]	-	-	-	-	-	-	-	-	-	-	AKI01834.1|AA3||bacteria|Hoeflea	26.67	0.42	33.1	AKC86180.1|CE16||bacteria|Pseudoxanthomonas	36.25	6.9	30.4	XP_003711481.1|PL1||eukaryota|Magnaporthe	27.16	0.2	33.5	CDM91588.1|GH4||bacteria|Xenorhabdus	23.81	2	35	ADM10321.1|GT4||bacteria|Parvularcula	25.47	5.6	33.5	AGY56954.1|AA1||bacteria|Gloeobacter	39.53	6.3	25.4	AKC86180.1|CE16||bacteria|Pseudoxanthomonas	38	1.3	28.5	AAT96222.1|PL3||bacteria|Pseudomonas	35.71	9.1
TRINITY_DN23755_c0_g1	TRINITY_DN23755_c0_g1_i1	-	hypothetical protein	sp|P15256|21KD_ZYMMA^sp|P15256|21KD_ZYMMA^Q:111-605,H:15-184^27.84%ID^E:1e-07^.^.`sp|P15256|21KD_ZYMMA^sp|P15256|21KD_ZYMMA^Q:2450-2944,H:15-184^27.84%ID^E:1e-07^.^.	UniRef90_UPI0003827774^UniRef90_UPI0003827774^Q:81-626,H:5-188^54.35%ID^E:5e-57^.^.`UniRef90_UPI0003827774^UniRef90_UPI0003827774^Q:2420-2965,H:5-188^54.35%ID^E:5e-57^.^.	-	TRINITY_DN23755_c0_g1_i1|m.17572	3601-4434[+]	-	UniRef90_D7VYV5^UniRef90_D7VYV5^Q:3-195,H:2-191^44.56%ID^E:3e-45^.^.	-	-	-	-	-	-	-	-	-	-	-	-	-	-	-	-	-	-	-	-	-	-	-	-	-	-	-	-	-	-	-	-	BAR96349.1|CE6||bacteria|Prevotella	29.23	4.3	28.5	ABB36771.1|PL7||bacteria|Vibrio	32.76	6.7
TRINITY_DN14339_c0_g1	TRINITY_DN14339_c0_g1_i1	-	hypothetical protein	-	-	-	TRINITY_DN14339_c0_g1_i1|m.13907	4820-6664[-]	-	-	-	-	-	-	-	-	-	-	-	-	-	-	-	-	-	-	-	-	-	-	-	-	-	-	-	-	-	-	BAN24540.1|AA3||bacteria|Burkholderia	25	2.1	30	-	-	-	-	-	-	-
TRINITY_DN14339_c0_g1	TRINITY_DN14339_c0_g1_i1	-	hypothetical protein	-	-	-	TRINITY_DN14339_c0_g1_i1|m.13913	3807-4139[-]	-	UniRef90_K9VEQ1^UniRef90_K9VEQ1^Q:21-87,H:55-120^32.84%ID^E:6e-06^.^.	-	-	-	-	-	-	-	-	-	-	-	-	-	-	-	-	-	-	-	-	-	-	-	-	-	-	-	-	AKD24695.1|AA3||bacteria|Polynucleobacter	35	10	24.3	CBH50342.1|CE1||bacteria|Rhodococcus	26.67	8.1	25.4	AEL24001.1|PL1||bacteria|Cyclobacterium	40	1.5
TRINITY_DN14339_c0_g1	TRINITY_DN14339_c0_g1_i1	-	hypothetical protein	-	-	-	TRINITY_DN14339_c0_g1_i1|m.13908	1072-2916[-]	-	-	-	-	-	-	-	-	-	-	-	-	-	-	-	-	-	-	-	-	-	-	-	-	-	-	-	-	-	-	BAN24540.1|AA3||bacteria|Burkholderia	25	2.1	30	-	-	-	-	-	-	-
TRINITY_DN14339_c0_g1	TRINITY_DN14339_c0_g1_i1	-	hypothetical protein	-	-	-	TRINITY_DN14339_c0_g1_i1|m.13909	4357-4716[-]	-	-	-	-	-	-	-	-	-	-	-	-	-	-	-	-	-	-	-	-	-	-	-	-	-	-	-	-	-	-	AJG19226.1|AA3||bacteria|Cupriavidus	54.55	0.97	27.7	CBL87085.1|CE1||bacteria|uncultured	32.43	1.5	27.7	ACR13233.1|PL10|CBM2,CBM35|bacteria|Teredinibacter	37.5	5.1
TRINITY_DN14339_c0_g1	TRINITY_DN14339_c0_g1_i1	-	hypothetical protein	-	-	-	TRINITY_DN14339_c0_g1_i1|m.13912	6962-7318[+]	-	-	-	-	-	-	-	-	-	-	-	-	-	-	-	-	-	-	-	-	-	-	-	-	-	-	-	-	-	-	CCT75908.1|AA3||eukaryota|Fusarium	27.4	3.9	25.8	ACE84027.1|CE8||bacteria|Cellvibrio	29.17	1.7	27.7	ADG66180.1|PL9||bacteria|Planctomyces	32.65	0.52
TRINITY_DN14339_c0_g1	TRINITY_DN14339_c0_g1_i1	-	hypothetical protein	-	-	-	TRINITY_DN14339_c0_g1_i1|m.13910	609-968[-]	-	-	-	-	-	-	-	-	-	-	-	-	-	-	-	-	-	-	-	-	-	-	-	-	-	-	-	-	-	-	AJG19226.1|AA3||bacteria|Cupriavidus	54.55	0.97	27.7	CBL87085.1|CE1||bacteria|uncultured	32.43	1.5	27.7	ACR13233.1|PL10|CBM2,CBM35|bacteria|Teredinibacter	37.5	5.1
TRINITY_DN14339_c0_g1	TRINITY_DN14339_c0_g1_i1	-	hypothetical protein	-	-	-	TRINITY_DN14339_c0_g1_i1|m.13914	59-391[-]	-	UniRef90_K9VEQ1^UniRef90_K9VEQ1^Q:21-87,H:55-120^32.84%ID^E:6e-06^.^.	-	-	-	-	-	-	-	-	-	-	-	-	-	-	-	-	-	-	-	-	-	-	-	-	-	-	-	-	AKD24695.1|AA3||bacteria|Polynucleobacter	35	10	24.3	CBH50342.1|CE1||bacteria|Rhodococcus	26.67	8.1	25.4	AEL24001.1|PL1||bacteria|Cyclobacterium	40	1.5
TRINITY_DN14339_c0_g1	TRINITY_DN14339_c0_g1_i1	-	hypothetical protein	-	-	-	TRINITY_DN14339_c0_g1_i1|m.13911	3214-3570[+]	-	-	-	-	-	-	-	-	-	-	-	-	-	-	-	-	-	-	-	-	-	-	-	-	-	-	-	-	-	-	CCT75908.1|AA3||eukaryota|Fusarium	27.4	3.9	25.8	ACE84027.1|CE8||bacteria|Cellvibrio	29.17	1.7	27.7	ADG66180.1|PL9||bacteria|Planctomyces	32.65	0.52
TRINITY_DN7235_c0_g3	TRINITY_DN7235_c0_g3_i1	-	hypothetical protein	sp|P17492|REPA_NEIGO^sp|P17492|REPA_NEIGO^Q:599-1213,H:3-204^33.98%ID^E:1e-34^.^.	UniRef90_Q0HPE2^UniRef90_Q0HPE2^Q:596-1213,H:1-207^75.36%ID^E:1e-107^.^.	-	TRINITY_DN7235_c0_g3_i1|m.5995	596-1213[+]	sp|P17492|REPA_NEIGO^sp|P17492|REPA_NEIGO^Q:2-206,H:3-204^33.98%ID^E:1e-36^.^.	UniRef90_Q0HPE2^UniRef90_Q0HPE2^Q:1-206,H:1-207^75.36%ID^E:9e-111^.^.	PF01051.16^Rep_3^Initiator Replication protein^2-205^E:1.3e-49	-	-	-	-	GO:0003887^molecular_function^DNA-directed DNA polymerase activity`GO:0006270^biological_process^DNA replication initiation`GO:0005727^cellular_component^extrachromosomal circular DNA	-	-	-	-	-	-	-	-	-	-	ALJ60398.1|PL17||bacteria|Bacteroides	27.4	5.2	27.7	-	-	-	-	ADB48530.1|GT2||bacteria|Conexibacter	35.56	5.1	32	AAQ63039.1|AA1||eukaryota|Climacocystis	29.91	0.079	32	-	-	-	-	ALJ60398.1|PL17||bacteria|Bacteroides	27.4	2.4
TRINITY_DN23755_c0_g1	TRINITY_DN23755_c0_g1_i1	-	hypothetical protein	sp|P15256|21KD_ZYMMA^sp|P15256|21KD_ZYMMA^Q:111-605,H:15-184^27.84%ID^E:1e-07^.^.`sp|P15256|21KD_ZYMMA^sp|P15256|21KD_ZYMMA^Q:2450-2944,H:15-184^27.84%ID^E:1e-07^.^.	UniRef90_UPI0003827774^UniRef90_UPI0003827774^Q:81-626,H:5-188^54.35%ID^E:5e-57^.^.`UniRef90_UPI0003827774^UniRef90_UPI0003827774^Q:2420-2965,H:5-188^54.35%ID^E:5e-57^.^.	-	TRINITY_DN23755_c0_g1_i1|m.17571	1262-2095[+]	-	UniRef90_D7VYV5^UniRef90_D7VYV5^Q:3-195,H:2-191^44.56%ID^E:3e-45^.^.	-	-	-	-	-	-	-	-	-	-	-	-	-	-	-	-	-	-	-	-	-	-	-	-	-	-	-	-	-	-	-	-	BAR96349.1|CE6||bacteria|Prevotella	29.23	4.3	28.5	ABB36771.1|PL7||bacteria|Vibrio	32.76	6.7
TRINITY_DN23755_c0_g1	TRINITY_DN23755_c0_g1_i1	-	hypothetical protein	sp|P15256|21KD_ZYMMA^sp|P15256|21KD_ZYMMA^Q:111-605,H:15-184^27.84%ID^E:1e-07^.^.`sp|P15256|21KD_ZYMMA^sp|P15256|21KD_ZYMMA^Q:2450-2944,H:15-184^27.84%ID^E:1e-07^.^.	UniRef90_UPI0003827774^UniRef90_UPI0003827774^Q:81-626,H:5-188^54.35%ID^E:5e-57^.^.`UniRef90_UPI0003827774^UniRef90_UPI0003827774^Q:2420-2965,H:5-188^54.35%ID^E:5e-57^.^.	-	TRINITY_DN23755_c0_g1_i1|m.17573	78-635[+]	sp|P15256|21KD_ZYMMA^sp|P15256|21KD_ZYMMA^Q:12-176,H:15-184^27.84%ID^E:1e-09^.^.	UniRef90_UPI0003827774^UniRef90_UPI0003827774^Q:2-183,H:5-188^54.35%ID^E:2e-64^.^.	-	-	-	-	-	-	-	-	-	-	-	-	-	-	-	-	-	-	-	-	-	-	-	-	-	-	-	-	-	-	-	-	CCD67046.1|CE0||eukaryota|Caenorhabditis	30.51	5.4	27.7	-	-	-
TRINITY_DN8113_c1_g2	TRINITY_DN8113_c1_g2_i4	-	hypothetical protein	sp|Q66862|REP1_FBNY2^sp|Q66862|REP1_FBNY2^Q:2935-2285,H:70-277^29.2%ID^E:7e-22^.^.`sp|Q66862|REP1_FBNY2^sp|Q66862|REP1_FBNY2^Q:332-69,H:8-94^41.57%ID^E:7e-11^.^.	UniRef90_S4TDR4^UniRef90_S4TDR4^Q:2935-2285,H:71-297^32.89%ID^E:1e-29^.^.`UniRef90_S4TDR4^UniRef90_S4TDR4^Q:284-3,H:25-116^33.33%ID^E:7e-06^.^.	-	TRINITY_DN8113_c1_g2_i4|m.8555	574-1926[+]	-	-	-	-	-	-	-	-	-	-	AKI01834.1|AA3||bacteria|Hoeflea	26.67	0.42	33.1	AKC86180.1|CE16||bacteria|Pseudoxanthomonas	36.25	6.9	30.4	XP_003711481.1|PL1||eukaryota|Magnaporthe	27.16	0.2	33.5	CDM91588.1|GH4||bacteria|Xenorhabdus	23.81	2	35	ADM10321.1|GT4||bacteria|Parvularcula	25.47	5.6	33.5	AJE42989.1|AA10|,CBM2|bacteria|Streptomyces	29.63	3.5	28.5	ABR30587.1|CE0||bacteria|Thermosipho	33.87	2.2	30	AEV33184.1|PL6||bacteria|Owenweeksia	30.99	1.8
TRINITY_DN23755_c0_g1	TRINITY_DN23755_c0_g1_i1	-	hypothetical protein	sp|P15256|21KD_ZYMMA^sp|P15256|21KD_ZYMMA^Q:111-605,H:15-184^27.84%ID^E:1e-07^.^.`sp|P15256|21KD_ZYMMA^sp|P15256|21KD_ZYMMA^Q:2450-2944,H:15-184^27.84%ID^E:1e-07^.^.	UniRef90_UPI0003827774^UniRef90_UPI0003827774^Q:81-626,H:5-188^54.35%ID^E:5e-57^.^.`UniRef90_UPI0003827774^UniRef90_UPI0003827774^Q:2420-2965,H:5-188^54.35%ID^E:5e-57^.^.	-	TRINITY_DN23755_c0_g1_i1|m.17575	1872-2192[+]	-	-	-	-	-	-	-	-	-	-	-	-	-	-	-	-	-	-	-	-	-	-	-	-	-	-	-	-	-	-	-	-	-	-	AEL28586.1|CE1||bacteria|Cyclobacterium	25.81	7.7	25.4	-	-	-
TRINITY_DN4547_c0_g1	TRINITY_DN4547_c0_g1_i1	-	hypothetical protein	-	-	-	TRINITY_DN4547_c0_g1_i1|m.2894	3141-3779[+]	-	-	-	-	-	-	-	-	-	-	CAP96757.1|AA5|CBM32|eukaryota|Penicillium	39.02	3.1	30.8	AAP57749.1|CE15|CBM1|eukaryota|Trichoderma	30.26	6.5	30.8	-	-	-	-	-	-	-	-	-	-	-	-	-	-	-	-	-	-	-	-	CBK68006.1|PL15||bacteria|Bacteroides	26.09	0.84
TRINITY_DN4547_c0_g1	TRINITY_DN4547_c0_g1_i1	-	hypothetical protein	-	-	-	TRINITY_DN4547_c0_g1_i1|m.2895	3296-3679[-]	-	-	-	-	-	-	-	-	-	-	CAP96757.1|AA5|CBM32|eukaryota|Penicillium	39.02	3.1	30.8	AAP57749.1|CE15|CBM1|eukaryota|Trichoderma	30.26	6.5	30.8	-	-	-	-	-	-	-	-	-	-	-	-	AII87083.1|AA3||bacteria|Planktomarina	31.71	2.5	26.6	AGB49917.1|CE0||archaea|Methanomethylovorans	24.69	1.5	28.1	AIQ73887.1|PL1||bacteria|Paenibacillus	30.77	3
TRINITY_DN4547_c0_g1	TRINITY_DN4547_c0_g1_i1	-	hypothetical protein	-	-	-	TRINITY_DN4547_c0_g1_i1|m.2897	3786-4163[+]	-	-	-	-	-	-	-	-	-	-	CAP96757.1|AA5|CBM32|eukaryota|Penicillium	39.02	3.1	30.8	AAP57749.1|CE15|CBM1|eukaryota|Trichoderma	30.26	6.5	30.8	-	-	-	-	-	-	-	-	-	-	-	-	CAD45378.1|AA1||eukaryota|Lentinus	30	2.8	26.6	-	-	-	-	BAR87240.1|PL9||bacteria|Bacillus	35.29	6.1
TRINITY_DN8113_c1_g2	TRINITY_DN8113_c1_g2_i4	-	hypothetical protein	sp|Q66862|REP1_FBNY2^sp|Q66862|REP1_FBNY2^Q:2935-2285,H:70-277^29.2%ID^E:7e-22^.^.`sp|Q66862|REP1_FBNY2^sp|Q66862|REP1_FBNY2^Q:332-69,H:8-94^41.57%ID^E:7e-11^.^.	UniRef90_S4TDR4^UniRef90_S4TDR4^Q:2935-2285,H:71-297^32.89%ID^E:1e-29^.^.`UniRef90_S4TDR4^UniRef90_S4TDR4^Q:284-3,H:25-116^33.33%ID^E:7e-06^.^.	-	TRINITY_DN8113_c1_g2_i4|m.8556	2240-2935[-]	sp|Q66862|REP1_FBNY2^sp|Q66862|REP1_FBNY2^Q:1-217,H:70-277^29.2%ID^E:4e-24^.^.	UniRef90_S4TDR4^UniRef90_S4TDR4^Q:1-217,H:71-297^32.89%ID^E:5e-33^.^.	-	-	-	-	-	-	-	-	AKI01834.1|AA3||bacteria|Hoeflea	26.67	0.42	33.1	AKC86180.1|CE16||bacteria|Pseudoxanthomonas	36.25	6.9	30.4	XP_003711481.1|PL1||eukaryota|Magnaporthe	27.16	0.2	33.5	CDM91588.1|GH4||bacteria|Xenorhabdus	23.81	2	35	ADM10321.1|GT4||bacteria|Parvularcula	25.47	5.6	33.5	-	-	-	-	ABS22515.1|CE4||bacteria|Bacillus	40.54	5.4	27.7	-	-	-
TRINITY_DN8113_c1_g2	TRINITY_DN8113_c1_g2_i4	-	hypothetical protein	sp|Q66862|REP1_FBNY2^sp|Q66862|REP1_FBNY2^Q:2935-2285,H:70-277^29.2%ID^E:7e-22^.^.`sp|Q66862|REP1_FBNY2^sp|Q66862|REP1_FBNY2^Q:332-69,H:8-94^41.57%ID^E:7e-11^.^.	UniRef90_S4TDR4^UniRef90_S4TDR4^Q:2935-2285,H:71-297^32.89%ID^E:1e-29^.^.`UniRef90_S4TDR4^UniRef90_S4TDR4^Q:284-3,H:25-116^33.33%ID^E:7e-06^.^.	-	TRINITY_DN8113_c1_g2_i4|m.8560	2-373[-]	-	-	-	-	-	-	-	-	-	-	AKI01834.1|AA3||bacteria|Hoeflea	26.67	0.42	33.1	AKC86180.1|CE16||bacteria|Pseudoxanthomonas	36.25	6.9	30.4	XP_003711481.1|PL1||eukaryota|Magnaporthe	27.16	0.2	33.5	CDM91588.1|GH4||bacteria|Xenorhabdus	23.81	2	35	ADM10321.1|GT4||bacteria|Parvularcula	25.47	5.6	33.5	BAE91880.1|AA1||eukaryota|Flammulina	34.72	1.3	27.3	AAC72288.1|CE8||eukaryota|Arabidopsis	40	8.6	25.8	AEL08575.1|PL4||bacteria|Xanthomonas	38	2.9
TRINITY_DN4547_c0_g1	TRINITY_DN4547_c0_g1_i1	-	hypothetical protein	-	-	-	TRINITY_DN4547_c0_g1_i1|m.2896	1213-1596[-]	-	-	-	-	-	-	-	-	-	-	CAP96757.1|AA5|CBM32|eukaryota|Penicillium	39.02	3.1	30.8	AAP57749.1|CE15|CBM1|eukaryota|Trichoderma	30.26	6.5	30.8	-	-	-	-	-	-	-	-	-	-	-	-	AII87083.1|AA3||bacteria|Planktomarina	31.71	2.5	26.6	AGB49917.1|CE0||archaea|Methanomethylovorans	24.69	1.5	28.1	AIQ73887.1|PL1||bacteria|Paenibacillus	30.77	3
TRINITY_DN4547_c0_g1	TRINITY_DN4547_c0_g1_i1	-	hypothetical protein	-	-	-	TRINITY_DN4547_c0_g1_i1|m.2893	1058-1696[+]	-	-	-	-	-	-	-	-	-	-	CAP96757.1|AA5|CBM32|eukaryota|Penicillium	39.02	3.1	30.8	AAP57749.1|CE15|CBM1|eukaryota|Trichoderma	30.26	6.5	30.8	-	-	-	-	-	-	-	-	-	-	-	-	-	-	-	-	-	-	-	-	CBK68006.1|PL15||bacteria|Bacteroides	26.09	0.84
TRINITY_DN4547_c0_g1	TRINITY_DN4547_c0_g1_i1	-	hypothetical protein	-	-	-	TRINITY_DN4547_c0_g1_i1|m.2891	1703-2767[+]	-	-	-	-	-	-	-	-	-	-	CAP96757.1|AA5|CBM32|eukaryota|Penicillium	39.02	3.1	30.8	AAP57749.1|CE15|CBM1|eukaryota|Trichoderma	30.26	6.5	30.8	-	-	-	-	-	-	-	-	-	-	-	-	AHD24908.1|AA1||eukaryota|Flammulina	23.64	2.6	28.9	AEJ31921.1|CE4||unclassified|uncultured	25.81	9.9	27.7	-	-	-
TRINITY_DN4547_c0_g1	TRINITY_DN4547_c0_g1_i1	-	hypothetical protein	-	-	-	TRINITY_DN4547_c0_g1_i1|m.2892	1-684[+]	-	-	-	-	-	-	-	-	-	-	CAP96757.1|AA5|CBM32|eukaryota|Penicillium	39.02	3.1	30.8	AAP57749.1|CE15|CBM1|eukaryota|Trichoderma	30.26	6.5	30.8	-	-	-	-	-	-	-	-	-	-	-	-	AHD24908.1|AA1||eukaryota|Flammulina	23.64	2.9	27.7	AEJ31921.1|CE4||unclassified|uncultured	25.81	4.9	27.7	AFV72474.1|PL8|CBM70|bacteria|Streptococcus	28.3	4.1
TRINITY_DN1711_c0_g2	TRINITY_DN1711_c0_g2_i1	-	hypothetical protein	-	-	-	TRINITY_DN1711_c0_g2_i1|m.1189	292-1140[+]	-	-	-	-	-	-	-	-	-	-	-	-	-	-	-	-	-	-	CBX92041.1|PL1||eukaryota|Leptosphaeria	37.14	5	29.3	ADU29458.1|GH95||bacteria|Bacillus	25.93	0.93	36.6	-	-	-	-	CKI29117.1|AA3||bacteria|Mycobacterium	27.78	2.7	27.7	AER05208.1|CE4||bacteria|Propionibacterium	35.9	2.7	29.3	CBX92041.1|PL1||eukaryota|Leptosphaeria	37.14	1.9
TRINITY_DN1711_c0_g2	TRINITY_DN1711_c0_g2_i1	-	hypothetical protein	-	-	-	TRINITY_DN1711_c0_g2_i1|m.1190	2124-2972[+]	-	-	-	-	-	-	-	-	-	-	-	-	-	-	-	-	-	-	CBX92041.1|PL1||eukaryota|Leptosphaeria	37.14	5	29.3	ADU29458.1|GH95||bacteria|Bacillus	25.93	0.93	36.6	-	-	-	-	CKI29117.1|AA3||bacteria|Mycobacterium	27.78	2.7	27.7	AER05208.1|CE4||bacteria|Propionibacterium	35.9	2.7	29.3	CBX92041.1|PL1||eukaryota|Leptosphaeria	37.14	1.9
TRINITY_DN1711_c0_g2	TRINITY_DN1711_c0_g2_i1	-	hypothetical protein	-	-	-	TRINITY_DN1711_c0_g2_i1|m.1191	1353-2069[+]	-	-	-	-	-	-	-	-	-	-	-	-	-	-	-	-	-	-	CBX92041.1|PL1||eukaryota|Leptosphaeria	37.14	5	29.3	ADU29458.1|GH95||bacteria|Bacillus	25.93	0.93	36.6	-	-	-	-	-	-	-	-	ABC32249.1|CE4||bacteria|Hahella	31.06	6.8	27.7	CEF73043.1|PL4||eukaryota|Fusarium	27.4	6.5
TRINITY_DN6594_c0_g2	TRINITY_DN6594_c0_g2_i1	-	hypothetical protein	-	-	-	TRINITY_DN6594_c0_g2_i1|m.4912	3-842[+]	-	-	-	-	-	-	-	-	-	-	AIT86907.1|AA3||bacteria|Mycobacterium	27.27	4.4	29.3	-	-	-	-	AIQ51600.1|PL11||bacteria|Paenibacillus	33.33	4	28.9	-	-	-	-	-	-	-	-	AIT86907.1|AA3||bacteria|Mycobacterium	27.27	1.2	29.3	-	-	-	-	BAK43911.1|PL0||bacteria|Eggerthella	28.1	0.4
TRINITY_DN6594_c0_g2	TRINITY_DN6594_c0_g2_i1	-	hypothetical protein	-	-	-	TRINITY_DN6594_c0_g2_i1|m.4914	1649-1969[+]	-	-	-	-	-	-	-	-	-	-	AIT86907.1|AA3||bacteria|Mycobacterium	27.27	4.4	29.3	-	-	-	-	AIQ51600.1|PL11||bacteria|Paenibacillus	33.33	4	28.9	-	-	-	-	-	-	-	-	AFW02625.1|AA0||bacteria|Gluconobacter	28.3	1.5	26.6	CCT73237.1|CE3||eukaryota|Fusarium	29.51	0.65	28.5	CAN95101.1|PL3|CBM0|bacteria|Sorangium	24.29	0.44
TRINITY_DN6594_c0_g2	TRINITY_DN6594_c0_g2_i1	-	hypothetical protein	-	-	-	TRINITY_DN6594_c0_g2_i1|m.4913	1007-1636[+]	-	-	-	-	-	-	-	-	-	-	AIT86907.1|AA3||bacteria|Mycobacterium	27.27	4.4	29.3	-	-	-	-	AIQ51600.1|PL11||bacteria|Paenibacillus	33.33	4	28.9	-	-	-	-	-	-	-	-	AEO58496.1|AA1||eukaryota|Myceliophthora	28.79	1.9	28.1	-	-	-	-	NP_703036.1|PL23||viruses|Rachiplusia	36	8.3
TRINITY_DN7327_c2_g1	TRINITY_DN7327_c2_g1_i1	-	Plasmid recombination enzyme	sp|P15255|65KD_ZYMMA^sp|P15255|65KD_ZYMMA^Q:3521-2871,H:1-209^35.04%ID^E:9e-19^.^.`sp|P15255|65KD_ZYMMA^sp|P15255|65KD_ZYMMA^Q:1260-610,H:1-209^35.04%ID^E:9e-19^.^.	UniRef90_A0A015NHL0^UniRef90_A0A015NHL0^Q:4273-3764,H:16-185^62.94%ID^E:1e-63^.^.`UniRef90_A0A015NHL0^UniRef90_A0A015NHL0^Q:2012-1503,H:16-185^62.94%ID^E:1e-63^.^.	-	TRINITY_DN7327_c2_g1_i1|m.6080	2454-3587[-]	sp|P15255|65KD_ZYMMA^sp|P15255|65KD_ZYMMA^Q:23-298,H:1-240^30.8%ID^E:4e-20^.^.	UniRef90_B8J048^UniRef90_B8J048^Q:23-245,H:1-216^33.9%ID^E:1e-26^.^.	PF01076.14^Mob_Pre^Plasmid recombination enzyme^23-222^E:1.8e-25	-	-	-	-	GO:0003677^molecular_function^DNA binding`GO:0006310^biological_process^DNA recombination`GO:0005727^cellular_component^extrachromosomal circular DNA	-	-	ALE56201.1|AA3||bacteria|Burkholderia	38.3	1.2	32.3	-	-	-	-	-	-	-	-	-	-	-	-	-	-	-	-	AGR07876.1|AA10|CBM5,CBM5|bacteria|Listeria	41.38	5.3	27.7	AKK26362.1|CE14||bacteria|Mycobacterium	37.78	2.1	30	-	-	-
TRINITY_DN7327_c2_g1	TRINITY_DN7327_c2_g1_i1	-	Plasmid recombination enzyme	sp|P15255|65KD_ZYMMA^sp|P15255|65KD_ZYMMA^Q:3521-2871,H:1-209^35.04%ID^E:9e-19^.^.`sp|P15255|65KD_ZYMMA^sp|P15255|65KD_ZYMMA^Q:1260-610,H:1-209^35.04%ID^E:9e-19^.^.	UniRef90_A0A015NHL0^UniRef90_A0A015NHL0^Q:4273-3764,H:16-185^62.94%ID^E:1e-63^.^.`UniRef90_A0A015NHL0^UniRef90_A0A015NHL0^Q:2012-1503,H:16-185^62.94%ID^E:1e-63^.^.	-	TRINITY_DN7327_c2_g1_i1|m.6081	193-1326[-]	sp|P15255|65KD_ZYMMA^sp|P15255|65KD_ZYMMA^Q:23-298,H:1-240^30.8%ID^E:4e-20^.^.	UniRef90_B8J048^UniRef90_B8J048^Q:23-245,H:1-216^33.9%ID^E:1e-26^.^.	PF01076.14^Mob_Pre^Plasmid recombination enzyme^23-222^E:1.8e-25	-	-	-	-	GO:0003677^molecular_function^DNA binding`GO:0006310^biological_process^DNA recombination`GO:0005727^cellular_component^extrachromosomal circular DNA	-	-	ALE56201.1|AA3||bacteria|Burkholderia	38.3	1.2	32.3	-	-	-	-	-	-	-	-	-	-	-	-	-	-	-	-	AGR07876.1|AA10|CBM5,CBM5|bacteria|Listeria	41.38	5.3	27.7	AKK26362.1|CE14||bacteria|Mycobacterium	37.78	2.1	30	-	-	-
TRINITY_DN7327_c2_g1	TRINITY_DN7327_c2_g1_i1	-	Plasmid recombination enzyme	sp|P15255|65KD_ZYMMA^sp|P15255|65KD_ZYMMA^Q:3521-2871,H:1-209^35.04%ID^E:9e-19^.^.`sp|P15255|65KD_ZYMMA^sp|P15255|65KD_ZYMMA^Q:1260-610,H:1-209^35.04%ID^E:9e-19^.^.	UniRef90_A0A015NHL0^UniRef90_A0A015NHL0^Q:4273-3764,H:16-185^62.94%ID^E:1e-63^.^.`UniRef90_A0A015NHL0^UniRef90_A0A015NHL0^Q:2012-1503,H:16-185^62.94%ID^E:1e-63^.^.	-	TRINITY_DN7327_c2_g1_i1|m.6083	1446-2069[-]	sp|P15256|21KD_ZYMMA^sp|P15256|21KD_ZYMMA^Q:19-177,H:3-167^35.09%ID^E:3e-16^.^.	UniRef90_A0A015NHL0^UniRef90_A0A015NHL0^Q:20-189,H:16-185^62.94%ID^E:5e-78^.^.	-	-	-	-	-	-	-	-	ALE56201.1|AA3||bacteria|Burkholderia	38.3	1.2	32.3	-	-	-	-	-	-	-	-	-	-	-	-	-	-	-	-	AIA25255.1|AA0||bacteria|Enterobacter	23.44	2.9	27.3	CBX93269.1|CE9||eukaryota|Leptosphaeria	23.08	2.1	28.9	ACE00421.1|PL1||eukaryota|Aspergillus	50	0.79
TRINITY_DN7327_c2_g1	TRINITY_DN7327_c2_g1_i1	-	Plasmid recombination enzyme	sp|P15255|65KD_ZYMMA^sp|P15255|65KD_ZYMMA^Q:3521-2871,H:1-209^35.04%ID^E:9e-19^.^.`sp|P15255|65KD_ZYMMA^sp|P15255|65KD_ZYMMA^Q:1260-610,H:1-209^35.04%ID^E:9e-19^.^.	UniRef90_A0A015NHL0^UniRef90_A0A015NHL0^Q:4273-3764,H:16-185^62.94%ID^E:1e-63^.^.`UniRef90_A0A015NHL0^UniRef90_A0A015NHL0^Q:2012-1503,H:16-185^62.94%ID^E:1e-63^.^.	-	TRINITY_DN7327_c2_g1_i1|m.6082	3707-4330[-]	sp|P15256|21KD_ZYMMA^sp|P15256|21KD_ZYMMA^Q:19-177,H:3-167^35.09%ID^E:3e-16^.^.	UniRef90_A0A015NHL0^UniRef90_A0A015NHL0^Q:20-189,H:16-185^62.94%ID^E:5e-78^.^.	-	-	-	-	-	-	-	-	ALE56201.1|AA3||bacteria|Burkholderia	38.3	1.2	32.3	-	-	-	-	-	-	-	-	-	-	-	-	-	-	-	-	AIA25255.1|AA0||bacteria|Enterobacter	23.44	2.9	27.3	CBX93269.1|CE9||eukaryota|Leptosphaeria	23.08	2.1	28.9	ACE00421.1|PL1||eukaryota|Aspergillus	50	0.79
TRINITY_DN8746_c0_g1	TRINITY_DN8746_c0_g1_i1	-	hypothetical protein	-	UniRef90_C0YE10^UniRef90_C0YE10^Q:1675-2208,H:3-180^61.24%ID^E:1e-66^.^.`UniRef90_C0YE10^UniRef90_C0YE10^Q:4051-4584,H:3-180^61.24%ID^E:1e-66^.^.	-	TRINITY_DN8746_c0_g1_i1|m.11698	4039-4617[+]	-	UniRef90_C0YE10^UniRef90_C0YE10^Q:5-182,H:3-180^61.24%ID^E:4e-75^.^.	PF13730.1^HTH_36^Helix-turn-helix domain^32-85^E:5.3e-08	-	-	-	-	-	-	-	-	-	-	-	AJE02841.1|CE11||bacteria|Geobacter	26.45	3.5	31.6	ALD70665.1|PL8||bacteria|Propionibacterium	45.45	9.4	28.9	-	-	-	-	BAK15574.1|GT51||bacteria|Solibacillus	40	0.5	37.7	CBQ69852.1|AA10||eukaryota|Sporisorium	54.17	7.3	25.8	AAK60128.1|CE1||eukaryota|Aspergillus	23.49	0.15	32	AEE21778.1|PL6||bacteria|Glaciecola	27.54	1.7
TRINITY_DN8746_c0_g1	TRINITY_DN8746_c0_g1_i1	-	hypothetical protein	-	UniRef90_C0YE10^UniRef90_C0YE10^Q:1675-2208,H:3-180^61.24%ID^E:1e-66^.^.`UniRef90_C0YE10^UniRef90_C0YE10^Q:4051-4584,H:3-180^61.24%ID^E:1e-66^.^.	-	TRINITY_DN8746_c0_g1_i1|m.11695	431-1666[+]	-	UniRef90_X1S5I3^UniRef90_X1S5I3^Q:306-395,H:1-90^74.44%ID^E:1e-38^.^.	PF00589.17^Phage_integrase^Phage integrase family^214-361^E:1.7e-05	-	-	-	-	GO:0003677^molecular_function^DNA binding`GO:0006310^biological_process^DNA recombination`GO:0015074^biological_process^DNA integration	-	-	-	-	-	-	AJE02841.1|CE11||bacteria|Geobacter	26.45	3.5	31.6	ALD70665.1|PL8||bacteria|Propionibacterium	45.45	9.4	28.9	-	-	-	-	BAK15574.1|GT51||bacteria|Solibacillus	40	0.5	37.7	AGC41476.1|AA0||bacteria|Myxococcus	33.87	4.1	28.5	AJE02841.1|CE11||bacteria|Geobacter	26.45	0.6	32	AGC48001.1|PL9||bacteria|Myxococcus	30.14	0.66
TRINITY_DN8746_c0_g1	TRINITY_DN8746_c0_g1_i1	-	hypothetical protein	-	UniRef90_C0YE10^UniRef90_C0YE10^Q:1675-2208,H:3-180^61.24%ID^E:1e-66^.^.`UniRef90_C0YE10^UniRef90_C0YE10^Q:4051-4584,H:3-180^61.24%ID^E:1e-66^.^.	-	TRINITY_DN8746_c0_g1_i1|m.11700	444-752[-]	-	-	-	-	-	-	-	-	-	-	-	-	-	-	AJE02841.1|CE11||bacteria|Geobacter	26.45	3.5	31.6	ALD70665.1|PL8||bacteria|Propionibacterium	45.45	9.4	28.9	-	-	-	-	BAK15574.1|GT51||bacteria|Solibacillus	40	0.5	37.7	AJH21790.1|AA7||bacteria|Bacillus	25.32	1.4	26.6	-	-	-	-	-	-	-
TRINITY_DN8746_c0_g1	TRINITY_DN8746_c0_g1_i1	-	hypothetical protein	-	UniRef90_C0YE10^UniRef90_C0YE10^Q:1675-2208,H:3-180^61.24%ID^E:1e-66^.^.`UniRef90_C0YE10^UniRef90_C0YE10^Q:4051-4584,H:3-180^61.24%ID^E:1e-66^.^.	-	TRINITY_DN8746_c0_g1_i1|m.11697	1663-2241[+]	-	UniRef90_C0YE10^UniRef90_C0YE10^Q:5-182,H:3-180^61.24%ID^E:4e-75^.^.	PF13730.1^HTH_36^Helix-turn-helix domain^32-85^E:5.3e-08	-	-	-	-	-	-	-	-	-	-	-	AJE02841.1|CE11||bacteria|Geobacter	26.45	3.5	31.6	ALD70665.1|PL8||bacteria|Propionibacterium	45.45	9.4	28.9	-	-	-	-	BAK15574.1|GT51||bacteria|Solibacillus	40	0.5	37.7	CBQ69852.1|AA10||eukaryota|Sporisorium	54.17	7.3	25.8	AAK60128.1|CE1||eukaryota|Aspergillus	23.49	0.15	32	AEE21778.1|PL6||bacteria|Glaciecola	27.54	1.7
TRINITY_DN8746_c0_g1	TRINITY_DN8746_c0_g1_i1	-	hypothetical protein	-	UniRef90_C0YE10^UniRef90_C0YE10^Q:1675-2208,H:3-180^61.24%ID^E:1e-66^.^.`UniRef90_C0YE10^UniRef90_C0YE10^Q:4051-4584,H:3-180^61.24%ID^E:1e-66^.^.	-	TRINITY_DN8746_c0_g1_i1|m.11699	2820-3128[-]	-	-	-	-	-	-	-	-	-	-	-	-	-	-	AJE02841.1|CE11||bacteria|Geobacter	26.45	3.5	31.6	ALD70665.1|PL8||bacteria|Propionibacterium	45.45	9.4	28.9	-	-	-	-	BAK15574.1|GT51||bacteria|Solibacillus	40	0.5	37.7	AJH21790.1|AA7||bacteria|Bacillus	25.32	1.4	26.6	-	-	-	-	-	-	-
TRINITY_DN8746_c0_g1	TRINITY_DN8746_c0_g1_i1	-	hypothetical protein	-	UniRef90_C0YE10^UniRef90_C0YE10^Q:1675-2208,H:3-180^61.24%ID^E:1e-66^.^.`UniRef90_C0YE10^UniRef90_C0YE10^Q:4051-4584,H:3-180^61.24%ID^E:1e-66^.^.	-	TRINITY_DN8746_c0_g1_i1|m.11696	2807-4042[+]	-	UniRef90_X1S5I3^UniRef90_X1S5I3^Q:306-395,H:1-90^74.44%ID^E:1e-38^.^.	PF00589.17^Phage_integrase^Phage integrase family^214-361^E:1.7e-05	-	-	-	-	GO:0003677^molecular_function^DNA binding`GO:0006310^biological_process^DNA recombination`GO:0015074^biological_process^DNA integration	-	-	-	-	-	-	AJE02841.1|CE11||bacteria|Geobacter	26.45	3.5	31.6	ALD70665.1|PL8||bacteria|Propionibacterium	45.45	9.4	28.9	-	-	-	-	BAK15574.1|GT51||bacteria|Solibacillus	40	0.5	37.7	AGC41476.1|AA0||bacteria|Myxococcus	33.87	4.1	28.5	AJE02841.1|CE11||bacteria|Geobacter	26.45	0.6	32	AGC48001.1|PL9||bacteria|Myxococcus	30.14	0.66
TRINITY_DN8243_c0_g1	TRINITY_DN8243_c0_g1_i1	-	hypothetical protein	-	UniRef90_X1S425^UniRef90_X1S425^Q:2656-2015,H:1-219^30.94%ID^E:2e-12^.^.`UniRef90_X1S425^UniRef90_X1S425^Q:847-206,H:1-219^30.94%ID^E:2e-12^.^.	-	TRINITY_DN8243_c0_g1_i1|m.9453	2939-3400[-]	-	UniRef90_J0YHY3^UniRef90_J0YHY3^Q:1-153,H:1-153^36.97%ID^E:7e-12^.^.	-	-	-	-	-	-	-	-	-	-	-	-	-	-	-	-	-	-	-	-	ADI05191.1|GH95||bacteria|Streptomyces	29.85	4.7	34.7	-	-	-	-	ALC48839.1|AA3||eukaryota|Drosophila	34.25	7.9	25.4	AIE19254.1|CE4||bacteria|Desulfonatronum	31.4	3.3	27.3	BAH79133.1|PL7|CBM32|bacteria|Vibrio	46.67	2.9
TRINITY_DN8243_c0_g1	TRINITY_DN8243_c0_g1_i1	-	hypothetical protein	-	UniRef90_X1S425^UniRef90_X1S425^Q:2656-2015,H:1-219^30.94%ID^E:2e-12^.^.`UniRef90_X1S425^UniRef90_X1S425^Q:847-206,H:1-219^30.94%ID^E:2e-12^.^.	-	TRINITY_DN8243_c0_g1_i1|m.9454	1130-1591[-]	-	UniRef90_J0YHY3^UniRef90_J0YHY3^Q:1-153,H:1-153^36.97%ID^E:7e-12^.^.	-	-	-	-	-	-	-	-	-	-	-	-	-	-	-	-	-	-	-	-	ADI05191.1|GH95||bacteria|Streptomyces	29.85	4.7	34.7	-	-	-	-	ALC48839.1|AA3||eukaryota|Drosophila	34.25	7.9	25.4	AIE19254.1|CE4||bacteria|Desulfonatronum	31.4	3.3	27.3	BAH79133.1|PL7|CBM32|bacteria|Vibrio	46.67	2.9
TRINITY_DN8243_c0_g1	TRINITY_DN8243_c0_g1_i1	-	hypothetical protein	-	UniRef90_X1S425^UniRef90_X1S425^Q:2656-2015,H:1-219^30.94%ID^E:2e-12^.^.`UniRef90_X1S425^UniRef90_X1S425^Q:847-206,H:1-219^30.94%ID^E:2e-12^.^.	-	TRINITY_DN8243_c0_g1_i1|m.9451	1838-2656[-]	-	UniRef90_X1S425^UniRef90_X1S425^Q:1-214,H:1-219^30.94%ID^E:6e-16^.^.	-	-	-	-	-	-	-	-	-	-	-	-	-	-	-	-	-	-	-	-	ADI05191.1|GH95||bacteria|Streptomyces	29.85	4.7	34.7	-	-	-	-	CAP72740.1|AA9||eukaryota|Podospora	40.74	3.7	27.3	-	-	-	-	AJC66869.1|PL9||bacteria|Dickeya	22.92	1.4
TRINITY_DN8243_c0_g1	TRINITY_DN8243_c0_g1_i1	-	hypothetical protein	-	UniRef90_X1S425^UniRef90_X1S425^Q:2656-2015,H:1-219^30.94%ID^E:2e-12^.^.`UniRef90_X1S425^UniRef90_X1S425^Q:847-206,H:1-219^30.94%ID^E:2e-12^.^.	-	TRINITY_DN8243_c0_g1_i1|m.9452	29-847[-]	-	UniRef90_X1S425^UniRef90_X1S425^Q:1-214,H:1-219^30.94%ID^E:6e-16^.^.	-	-	-	-	-	-	-	-	-	-	-	-	-	-	-	-	-	-	-	-	ADI05191.1|GH95||bacteria|Streptomyces	29.85	4.7	34.7	-	-	-	-	CAP72740.1|AA9||eukaryota|Podospora	40.74	3.7	27.3	-	-	-	-	AJC66869.1|PL9||bacteria|Dickeya	22.92	1.4
TRINITY_DN23755_c0_g1	TRINITY_DN23755_c0_g1_i1	-	hypothetical protein	sp|P15256|21KD_ZYMMA^sp|P15256|21KD_ZYMMA^Q:111-605,H:15-184^27.84%ID^E:1e-07^.^.`sp|P15256|21KD_ZYMMA^sp|P15256|21KD_ZYMMA^Q:2450-2944,H:15-184^27.84%ID^E:1e-07^.^.	UniRef90_UPI0003827774^UniRef90_UPI0003827774^Q:81-626,H:5-188^54.35%ID^E:5e-57^.^.`UniRef90_UPI0003827774^UniRef90_UPI0003827774^Q:2420-2965,H:5-188^54.35%ID^E:5e-57^.^.	-	TRINITY_DN23755_c0_g1_i1|m.17576	4211-4531[+]	-	-	-	-	-	-	-	-	-	-	-	-	-	-	-	-	-	-	-	-	-	-	-	-	-	-	-	-	-	-	-	-	-	-	AEL28586.1|CE1||bacteria|Cyclobacterium	25.81	7.7	25.4	-	-	-
TRINITY_DN8297_c4_g8	TRINITY_DN8297_c4_g8_i11	-	-	-	-	-	-	-	-	-	-	-	-	-	-	-	-	-	CDP25016.1|AA1||eukaryota|Podospora	27.27	3.9	26.2	BAK16277.1|CE4||bacteria|Solibacillus	44.83	0.62	29.3	-	-	-	-	CAL74527.1|GH3||bacteria|Bradyrhizobium	36.36	6.1	29.3	-	-	-	-	-	-	-	-	-	-	-	-	-	-	-
TRINITY_DN4731_c0_g1	TRINITY_DN4731_c0_g1_i1	-	Viral coat protein (S domain)	sp|P11689|CAPSD_TBSVC^sp|P11689|CAPSD_TBSVC^Q:1872-1333,H:94-263^29.63%ID^E:5e-11^.^.	UniRef90_Q8BES8^UniRef90_Q8BES8^Q:1998-1126,H:49-325^34.25%ID^E:7e-38^.^.	-	TRINITY_DN4731_c0_g1_i1|m.3049	2247-3170[-]	sp|Q87013|REP6_SCSVF^sp|Q87013|REP6_SCSVF^Q:37-290,H:6-285^26.09%ID^E:1e-06^.^.	UniRef90_M9M293^UniRef90_M9M293^Q:29-299,H:24-268^35.4%ID^E:6e-35^.^.	-	-	-	-	-	-	-	-	AGK47728.1|AA0||bacteria|Burkholderia	29.51	0.94	32.3	-	-	-	-	AAO79515.1|PL0||bacteria|Bacteroides	27.41	2	30.8	CDK97735.1|GH13|CBM48|bacteria|Magnetospirillum	30	0.29	38.1	-	-	-	-	BAS83623.1|AA2||eukaryota|Oryza	35.21	4.9	27.3	AGH94985.1|CE1||bacteria|Bdellovibrio	34.78	8.8	27.7	AAO79515.1|PL0||bacteria|Bacteroides	27.41	0.4
TRINITY_DN4731_c0_g1	TRINITY_DN4731_c0_g1_i1	-	Viral coat protein (S domain)	sp|P11689|CAPSD_TBSVC^sp|P11689|CAPSD_TBSVC^Q:1872-1333,H:94-263^29.63%ID^E:5e-11^.^.	UniRef90_Q8BES8^UniRef90_Q8BES8^Q:1998-1126,H:49-325^34.25%ID^E:7e-38^.^.	-	TRINITY_DN4731_c0_g1_i1|m.3048	757-2166[-]	sp|P11689|CAPSD_TBSVC^sp|P11689|CAPSD_TBSVC^Q:99-278,H:94-263^29.63%ID^E:9e-12^.^.	UniRef90_Q8BES8^UniRef90_Q8BES8^Q:57-347,H:49-325^34.25%ID^E:6e-40^.^.	PF00729.13^Viral_coat^Viral coat protein (S domain)^96-280^E:1.3e-20	-	-	-	-	GO:0005198^molecular_function^structural molecule activity`GO:0019028^cellular_component^viral capsid	-	-	AGK47728.1|AA0||bacteria|Burkholderia	29.51	0.94	32.3	-	-	-	-	AAO79515.1|PL0||bacteria|Bacteroides	27.41	2	30.8	CDK97735.1|GH13|CBM48|bacteria|Magnetospirillum	30	0.29	38.1	-	-	-	-	AGK47728.1|AA0||bacteria|Burkholderia	29.51	0.21	32.7	-	-	-	-	CAN95101.1|PL3|CBM0|bacteria|Sorangium	30.34	6.2
TRINITY_DN8035_c4_g2	TRINITY_DN8035_c4_g2_i1	-	-	-	-	-	-	-	-	-	-	-	-	-	-	-	-	-	CAK46289.1|AA1||eukaryota|Aspergillus	35	0.99	29.6	ABB82568.1|CE8||eukaryota|Primula	30.43	5.3	27.3	-	-	-	-	-	-	-	-	-	-	-	-	-	-	-	-	-	-	-	-	-	-	-
TRINITY_DN8696_c0_g1	TRINITY_DN8696_c0_g1_i1	-	hypothetical protein	-	UniRef90_W1I8G2^UniRef90_W1I8G2^Q:751-1560,H:33-310^33.33%ID^E:7e-30^.^.`UniRef90_W1I8G2^UniRef90_W1I8G2^Q:2134-2781,H:33-252^33.48%ID^E:5e-22^.^.	-	TRINITY_DN8696_c0_g1_i1|m.11643	676-1563[+]	-	UniRef90_W1I8G2^UniRef90_W1I8G2^Q:26-295,H:33-310^33.33%ID^E:2e-32^.^.	-	-	-	-	-	-	-	-	-	-	-	-	-	-	-	-	-	-	-	-	AGZ44274.1|GH92|CBM32|bacteria|Actinoplanes	43.24	1.1	36.2	-	-	-	-	-	-	-	-	AGB27919.1|CE12||bacteria|Prevotella	29.58	2.8	29.3	ADU22445.1|PL1|CBM37|bacteria|Ruminococcus	32.14	4
TRINITY_DN8696_c0_g1	TRINITY_DN8696_c0_g1_i1	-	hypothetical protein	-	UniRef90_W1I8G2^UniRef90_W1I8G2^Q:751-1560,H:33-310^33.33%ID^E:7e-30^.^.`UniRef90_W1I8G2^UniRef90_W1I8G2^Q:2134-2781,H:33-252^33.48%ID^E:5e-22^.^.	-	TRINITY_DN8696_c0_g1_i1|m.11644	2059-2787[+]	-	UniRef90_UPI000379FFA6^UniRef90_UPI000379FFA6^Q:20-241,H:35-252^35.53%ID^E:2e-26^.^.	-	-	-	-	-	-	-	-	-	-	-	-	-	-	-	-	-	-	-	-	AGZ44274.1|GH92|CBM32|bacteria|Actinoplanes	43.24	1.1	36.2	-	-	-	-	-	-	-	-	CBK68201.1|CE12||bacteria|Bacteroides	39.39	4.9	28.1	-	-	-
TRINITY_DN4592_c0_g2	TRINITY_DN4592_c0_g2_i1	-	hypothetical protein	-	-	-	-	-	-	-	-	-	-	-	-	-	-	-	CCT72064.1|AA8||eukaryota|Fusarium	42.42	1.2	28.9	-	-	-	-	-	-	-	-	AKQ75556.1|GH42||bacteria|Bacillus	32.61	3	32	-	-	-	-	-	-	-	-	-	-	-	-	-	-	-
TRINITY_DN8404_c9_g17	TRINITY_DN8404_c9_g17_i1	-	-	-	-	-	-	-	-	-	-	-	-	-	-	-	-	-	AKJ68575.1|AA6||bacteria|Pandoraea	39.47	4.3	25	-	-	-	-	AEB58651.1|PL7||bacteria|Pseudomonas	40	2.3	25.4	-	-	-	-	-	-	-	-	-	-	-	-	-	-	-	-	-	-	-
TRINITY_DN5974_c0_g3	TRINITY_DN5974_c0_g3_i1	-	-	-	-	-	TRINITY_DN5974_c0_g3_i1|m.4251	1-300[+]	-	-	-	-	-	-	-	-	-	-	CAL63521.1|AA3||bacteria|Herminiimonas	22.06	0.4	31.2	-	-	-	-	AKH88081.1|PL8||bacteria|Edwardsiella	38.24	3.3	28.1	-	-	-	-	-	-	-	-	CCT70837.1|AA5||eukaryota|Fusarium	35.9	0.4	28.1	-	-	-	-	AAT86917.1|PL8||bacteria|Streptococcus	26.09	0.51
TRINITY_DN1032_c0_g1	TRINITY_DN1032_c0_g1_i1	-	hypothetical protein	sp|Q9G059|F_BPPHM^sp|Q9G059|F_BPPHM^Q:4635-3082,H:12-533^46.05%ID^E:3e-133^.^.`sp|Q9G059|F_BPPHM^sp|Q9G059|F_BPPHM^Q:9223-7700,H:22-533^46.17%ID^E:5e-131^.^.	UniRef90_U5KPZ6^UniRef90_U5KPZ6^Q:4662-3082,H:4-539^55.68%ID^E:0^.^.`UniRef90_U5KPZ6^UniRef90_U5KPZ6^Q:9235-7700,H:19-539^55.56%ID^E:7e-180^.^.	-	TRINITY_DN1032_c0_g1_i1|m.594	4803-5102[-]	sp|Q9G052|C_BPPHM^sp|Q9G052|C_BPPHM^Q:15-97,H:1-81^34.94%ID^E:8e-10^.^.	UniRef90_M1X4Q3^UniRef90_M1X4Q3^Q:15-88,H:1-74^40.54%ID^E:3e-14^.^.	-	-	-	-	-	-	-	-	-	-	-	-	CCA72779.1|CE8||eukaryota|Piriformospora	35.71	2.8	33.1	-	-	-	-	-	-	-	-	CAG81624.1|GT48||eukaryota|Yarrowia	31.65	2.3	37	AKB73999.1|AA6||archaea|Methanosarcina	33.33	1.8	26.2	ACR10920.1|CE12||bacteria|Teredinibacter	30	7.1	25.4	YP_008378605.1|PL23||viruses|Choristoneura	34.15	0.69
TRINITY_DN1032_c0_g1	TRINITY_DN1032_c0_g1_i1	-	hypothetical protein	sp|Q9G059|F_BPPHM^sp|Q9G059|F_BPPHM^Q:4635-3082,H:12-533^46.05%ID^E:3e-133^.^.`sp|Q9G059|F_BPPHM^sp|Q9G059|F_BPPHM^Q:9223-7700,H:22-533^46.17%ID^E:5e-131^.^.	UniRef90_U5KPZ6^UniRef90_U5KPZ6^Q:4662-3082,H:4-539^55.68%ID^E:0^.^.`UniRef90_U5KPZ6^UniRef90_U5KPZ6^Q:9235-7700,H:19-539^55.56%ID^E:7e-180^.^.	-	TRINITY_DN1032_c0_g1_i1|m.583	439-1317[-]	sp|Q9G050|REP_BPPHM^sp|Q9G050|REP_BPPHM^Q:1-257,H:1-255^34.32%ID^E:8e-39^.^.	UniRef90_M1WXW7^UniRef90_M1WXW7^Q:1-290,H:1-306^49.84%ID^E:1e-95^.^.	-	-	-	-	-	-	-	-	-	-	-	-	CCA72779.1|CE8||eukaryota|Piriformospora	35.71	2.8	33.1	-	-	-	-	-	-	-	-	CAG81624.1|GT48||eukaryota|Yarrowia	31.65	2.3	37	-	-	-	-	CDI09373.1|CE1||bacteria|Rhizobium	30.16	0.43	32	AGC75457.1|PL17||bacteria|Nonlabens	37.14	9.9
TRINITY_DN1032_c0_g1	TRINITY_DN1032_c0_g1_i1	-	hypothetical protein	sp|Q9G059|F_BPPHM^sp|Q9G059|F_BPPHM^Q:4635-3082,H:12-533^46.05%ID^E:3e-133^.^.`sp|Q9G059|F_BPPHM^sp|Q9G059|F_BPPHM^Q:9223-7700,H:22-533^46.17%ID^E:5e-131^.^.	UniRef90_U5KPZ6^UniRef90_U5KPZ6^Q:4662-3082,H:4-539^55.68%ID^E:0^.^.`UniRef90_U5KPZ6^UniRef90_U5KPZ6^Q:9235-7700,H:19-539^55.56%ID^E:7e-180^.^.	-	TRINITY_DN1032_c0_g1_i1|m.579	7697-9235[-]	sp|Q9G059|F_BPPHM^sp|Q9G059|F_BPPHM^Q:5-512,H:22-533^46.36%ID^E:4e-148^.^.	UniRef90_U5KPZ6^UniRef90_U5KPZ6^Q:1-512,H:19-539^56.19%ID^E:0^.^.	PF02305.12^Phage_F^Capsid protein (F protein)^2-508^E:2e-163	-	-	-	-	GO:0005198^molecular_function^structural molecule activity`GO:0019028^cellular_component^viral capsid	-	-	-	-	-	-	CCA72779.1|CE8||eukaryota|Piriformospora	35.71	2.8	33.1	-	-	-	-	-	-	-	-	CAG81624.1|GT48||eukaryota|Yarrowia	31.65	2.3	37	CBX91313.1|AA9||eukaryota|Leptosphaeria	30.99	2.6	29.3	-	-	-	-	AFR02426.1|PL3||bacteria|Pectobacterium	34.43	0.91
TRINITY_DN1032_c0_g1	TRINITY_DN1032_c0_g1_i1	-	hypothetical protein	sp|Q9G059|F_BPPHM^sp|Q9G059|F_BPPHM^Q:4635-3082,H:12-533^46.05%ID^E:3e-133^.^.`sp|Q9G059|F_BPPHM^sp|Q9G059|F_BPPHM^Q:9223-7700,H:22-533^46.17%ID^E:5e-131^.^.	UniRef90_U5KPZ6^UniRef90_U5KPZ6^Q:4662-3082,H:4-539^55.68%ID^E:0^.^.`UniRef90_U5KPZ6^UniRef90_U5KPZ6^Q:9235-7700,H:19-539^55.56%ID^E:7e-180^.^.	-	TRINITY_DN1032_c0_g1_i1|m.578	3079-4674[-]	sp|Q9G059|F_BPPHM^sp|Q9G059|F_BPPHM^Q:14-531,H:12-533^46.24%ID^E:1e-150^.^.	UniRef90_U5KPZ6^UniRef90_U5KPZ6^Q:5-531,H:4-539^56.3%ID^E:0^.^.	PF02305.12^Phage_F^Capsid protein (F protein)^15-527^E:1.5e-164	-	-	-	-	GO:0005198^molecular_function^structural molecule activity`GO:0019028^cellular_component^viral capsid	-	-	-	-	-	-	CCA72779.1|CE8||eukaryota|Piriformospora	35.71	2.8	33.1	-	-	-	-	-	-	-	-	CAG81624.1|GT48||eukaryota|Yarrowia	31.65	2.3	37	ALC48844.1|AA3||eukaryota|Drosophila	21.47	1.1	30.8	-	-	-	-	AFR02426.1|PL3||bacteria|Pectobacterium	34.43	0.94
TRINITY_DN1032_c0_g1	TRINITY_DN1032_c0_g1_i1	-	hypothetical protein	sp|Q9G059|F_BPPHM^sp|Q9G059|F_BPPHM^Q:4635-3082,H:12-533^46.05%ID^E:3e-133^.^.`sp|Q9G059|F_BPPHM^sp|Q9G059|F_BPPHM^Q:9223-7700,H:22-533^46.17%ID^E:5e-131^.^.	UniRef90_U5KPZ6^UniRef90_U5KPZ6^Q:4662-3082,H:4-539^55.68%ID^E:0^.^.`UniRef90_U5KPZ6^UniRef90_U5KPZ6^Q:9235-7700,H:19-539^55.56%ID^E:7e-180^.^.	-	TRINITY_DN1032_c0_g1_i1|m.593	2886-3215[-]	-	-	-	-	-	-	-	-	-	-	-	-	-	-	CCA72779.1|CE8||eukaryota|Piriformospora	35.71	2.8	33.1	-	-	-	-	-	-	-	-	CAG81624.1|GT48||eukaryota|Yarrowia	31.65	2.3	37	AGG88846.1|AA1||bacteria|Rhodanobacter	30	2.6	26.2	ABJ85237.1|CE15||bacteria|Solibacter	26.74	0.06	31.6	-	-	-
TRINITY_DN1032_c0_g1	TRINITY_DN1032_c0_g1_i1	-	hypothetical protein	sp|Q9G059|F_BPPHM^sp|Q9G059|F_BPPHM^Q:4635-3082,H:12-533^46.05%ID^E:3e-133^.^.`sp|Q9G059|F_BPPHM^sp|Q9G059|F_BPPHM^Q:9223-7700,H:22-533^46.17%ID^E:5e-131^.^.	UniRef90_U5KPZ6^UniRef90_U5KPZ6^Q:4662-3082,H:4-539^55.68%ID^E:0^.^.`UniRef90_U5KPZ6^UniRef90_U5KPZ6^Q:9235-7700,H:19-539^55.56%ID^E:7e-180^.^.	-	TRINITY_DN1032_c0_g1_i1|m.589	1670-2074[-]	-	-	-	-	-	-	-	-	-	-	-	-	-	-	CCA72779.1|CE8||eukaryota|Piriformospora	35.71	2.8	33.1	-	-	-	-	-	-	-	-	CAG81624.1|GT48||eukaryota|Yarrowia	31.65	2.3	37	ALJ82899.1|AA3||eukaryota|Irpex	52.38	5.4	25.8	BAQ32706.1|CE9||bacteria|Gardnerella	33.96	3.9	26.9	-	-	-
TRINITY_DN1032_c0_g1	TRINITY_DN1032_c0_g1_i1	-	hypothetical protein	sp|Q9G059|F_BPPHM^sp|Q9G059|F_BPPHM^Q:4635-3082,H:12-533^46.05%ID^E:3e-133^.^.`sp|Q9G059|F_BPPHM^sp|Q9G059|F_BPPHM^Q:9223-7700,H:22-533^46.17%ID^E:5e-131^.^.	UniRef90_U5KPZ6^UniRef90_U5KPZ6^Q:4662-3082,H:4-539^55.68%ID^E:0^.^.`UniRef90_U5KPZ6^UniRef90_U5KPZ6^Q:9235-7700,H:19-539^55.56%ID^E:7e-180^.^.	-	TRINITY_DN1032_c0_g1_i1|m.581	2167-3060[-]	sp|P19193|H_BPCHP^sp|P19193|H_BPCHP^Q:39-83,H:85-128^62.22%ID^E:4e-07^.^.	UniRef90_Q6KF03^UniRef90_Q6KF03^Q:8-83,H:16-92^55.13%ID^E:6e-15^.^.	-	-	-	-	-	-	-	-	-	-	-	-	CCA72779.1|CE8||eukaryota|Piriformospora	35.71	2.8	33.1	-	-	-	-	-	-	-	-	CAG81624.1|GT48||eukaryota|Yarrowia	31.65	2.3	37	-	-	-	-	AGH98604.1|CE11||bacteria|Micavibrio	34.09	0.45	31.6	CBK62838.1|PL12||bacteria|Alistipes	30.26	0.84
TRINITY_DN1032_c0_g1	TRINITY_DN1032_c0_g1_i1	-	hypothetical protein	sp|Q9G059|F_BPPHM^sp|Q9G059|F_BPPHM^Q:4635-3082,H:12-533^46.05%ID^E:3e-133^.^.`sp|Q9G059|F_BPPHM^sp|Q9G059|F_BPPHM^Q:9223-7700,H:22-533^46.17%ID^E:5e-131^.^.	UniRef90_U5KPZ6^UniRef90_U5KPZ6^Q:4662-3082,H:4-539^55.68%ID^E:0^.^.`UniRef90_U5KPZ6^UniRef90_U5KPZ6^Q:9235-7700,H:19-539^55.56%ID^E:7e-180^.^.	-	TRINITY_DN1032_c0_g1_i1|m.587	4883-5362[+]	-	-	-	-	-	-	-	-	-	-	-	-	-	-	CCA72779.1|CE8||eukaryota|Piriformospora	35.71	2.8	33.1	-	-	-	-	-	-	-	-	CAG81624.1|GT48||eukaryota|Yarrowia	31.65	2.3	37	CDG56636.1|AA4||bacteria|Campylobacter	34.21	8.3	25.4	XP_366218.1|CE5||eukaryota|Magnaporthe	27.27	0.8	29.3	-	-	-
TRINITY_DN1032_c0_g1	TRINITY_DN1032_c0_g1_i1	-	hypothetical protein	sp|Q9G059|F_BPPHM^sp|Q9G059|F_BPPHM^Q:4635-3082,H:12-533^46.05%ID^E:3e-133^.^.`sp|Q9G059|F_BPPHM^sp|Q9G059|F_BPPHM^Q:9223-7700,H:22-533^46.17%ID^E:5e-131^.^.	UniRef90_U5KPZ6^UniRef90_U5KPZ6^Q:4662-3082,H:4-539^55.68%ID^E:0^.^.`UniRef90_U5KPZ6^UniRef90_U5KPZ6^Q:9235-7700,H:19-539^55.56%ID^E:7e-180^.^.	-	TRINITY_DN1032_c0_g1_i1|m.588	6288-6692[-]	-	-	-	-	-	-	-	-	-	-	-	-	-	-	CCA72779.1|CE8||eukaryota|Piriformospora	35.71	2.8	33.1	-	-	-	-	-	-	-	-	CAG81624.1|GT48||eukaryota|Yarrowia	31.65	2.3	37	ALJ82899.1|AA3||eukaryota|Irpex	52.38	5.4	25.8	BAQ32706.1|CE9||bacteria|Gardnerella	33.96	3.9	26.9	-	-	-
TRINITY_DN1032_c0_g1	TRINITY_DN1032_c0_g1_i1	-	hypothetical protein	sp|Q9G059|F_BPPHM^sp|Q9G059|F_BPPHM^Q:4635-3082,H:12-533^46.05%ID^E:3e-133^.^.`sp|Q9G059|F_BPPHM^sp|Q9G059|F_BPPHM^Q:9223-7700,H:22-533^46.17%ID^E:5e-131^.^.	UniRef90_U5KPZ6^UniRef90_U5KPZ6^Q:4662-3082,H:4-539^55.68%ID^E:0^.^.`UniRef90_U5KPZ6^UniRef90_U5KPZ6^Q:9235-7700,H:19-539^55.56%ID^E:7e-180^.^.	-	TRINITY_DN1032_c0_g1_i1|m.586	265-744[+]	-	-	-	-	-	-	-	-	-	-	-	-	-	-	CCA72779.1|CE8||eukaryota|Piriformospora	35.71	2.8	33.1	-	-	-	-	-	-	-	-	CAG81624.1|GT48||eukaryota|Yarrowia	31.65	2.3	37	CDG56636.1|AA4||bacteria|Campylobacter	34.21	8.3	25.4	XP_366218.1|CE5||eukaryota|Magnaporthe	27.27	0.8	29.3	-	-	-
TRINITY_DN1032_c0_g1	TRINITY_DN1032_c0_g1_i1	-	hypothetical protein	sp|Q9G059|F_BPPHM^sp|Q9G059|F_BPPHM^Q:4635-3082,H:12-533^46.05%ID^E:3e-133^.^.`sp|Q9G059|F_BPPHM^sp|Q9G059|F_BPPHM^Q:9223-7700,H:22-533^46.17%ID^E:5e-131^.^.	UniRef90_U5KPZ6^UniRef90_U5KPZ6^Q:4662-3082,H:4-539^55.68%ID^E:0^.^.`UniRef90_U5KPZ6^UniRef90_U5KPZ6^Q:9235-7700,H:19-539^55.56%ID^E:7e-180^.^.	-	TRINITY_DN1032_c0_g1_i1|m.590	1830-2159[+]	-	-	-	-	-	-	-	-	-	-	-	-	-	-	CCA72779.1|CE8||eukaryota|Piriformospora	35.71	2.8	33.1	-	-	-	-	-	-	-	-	CAG81624.1|GT48||eukaryota|Yarrowia	31.65	2.3	37	-	-	-	-	-	-	-	-	BAL89619.1|PL1|CBM66|bacteria|Actinoplanes	35.9	2.6
TRINITY_DN1032_c0_g1	TRINITY_DN1032_c0_g1_i1	-	hypothetical protein	sp|Q9G059|F_BPPHM^sp|Q9G059|F_BPPHM^Q:4635-3082,H:12-533^46.05%ID^E:3e-133^.^.`sp|Q9G059|F_BPPHM^sp|Q9G059|F_BPPHM^Q:9223-7700,H:22-533^46.17%ID^E:5e-131^.^.	UniRef90_U5KPZ6^UniRef90_U5KPZ6^Q:4662-3082,H:4-539^55.68%ID^E:0^.^.`UniRef90_U5KPZ6^UniRef90_U5KPZ6^Q:9235-7700,H:19-539^55.56%ID^E:7e-180^.^.	-	TRINITY_DN1032_c0_g1_i1|m.585	1689-2216[-]	sp|Q9G053|B_BPPHM^sp|Q9G053|B_BPPHM^Q:61-173,H:21-136^34.48%ID^E:4e-12^.^.	UniRef90_M1X272^UniRef90_M1X272^Q:38-140,H:1-100^40%ID^E:4e-15^.^.	PF09675.5^Chlamy_scaf^Chlamydia-phage Chp2 scaffold (Chlamy_scaf)^74-155^E:1.1e-14	-	-	-	-	-	-	-	-	-	-	-	CCA72779.1|CE8||eukaryota|Piriformospora	35.71	2.8	33.1	-	-	-	-	-	-	-	-	CAG81624.1|GT48||eukaryota|Yarrowia	31.65	2.3	37	CCH29334.1|AA7||bacteria|Saccharothrix	32.08	0.76	28.5	BAN07981.1|CE4||bacteria|Lactobacillus	33.93	1.2	29.3	ADY57893.1|PL10||bacteria|Planctomyces	33.8	0.71
TRINITY_DN1032_c0_g1	TRINITY_DN1032_c0_g1_i1	-	hypothetical protein	sp|Q9G059|F_BPPHM^sp|Q9G059|F_BPPHM^Q:4635-3082,H:12-533^46.05%ID^E:3e-133^.^.`sp|Q9G059|F_BPPHM^sp|Q9G059|F_BPPHM^Q:9223-7700,H:22-533^46.17%ID^E:5e-131^.^.	UniRef90_U5KPZ6^UniRef90_U5KPZ6^Q:4662-3082,H:4-539^55.68%ID^E:0^.^.`UniRef90_U5KPZ6^UniRef90_U5KPZ6^Q:9235-7700,H:19-539^55.56%ID^E:7e-180^.^.	-	TRINITY_DN1032_c0_g1_i1|m.580	6785-7678[-]	sp|P19193|H_BPCHP^sp|P19193|H_BPCHP^Q:39-83,H:85-128^62.22%ID^E:4e-07^.^.	UniRef90_Q6KF03^UniRef90_Q6KF03^Q:8-83,H:16-92^55.13%ID^E:6e-15^.^.	-	-	-	-	-	-	-	-	-	-	-	-	CCA72779.1|CE8||eukaryota|Piriformospora	35.71	2.8	33.1	-	-	-	-	-	-	-	-	CAG81624.1|GT48||eukaryota|Yarrowia	31.65	2.3	37	-	-	-	-	AGH98604.1|CE11||bacteria|Micavibrio	34.09	0.45	31.6	CBK62838.1|PL12||bacteria|Alistipes	30.26	0.84
TRINITY_DN1032_c0_g1	TRINITY_DN1032_c0_g1_i1	-	hypothetical protein	sp|Q9G059|F_BPPHM^sp|Q9G059|F_BPPHM^Q:4635-3082,H:12-533^46.05%ID^E:3e-133^.^.`sp|Q9G059|F_BPPHM^sp|Q9G059|F_BPPHM^Q:9223-7700,H:22-533^46.17%ID^E:5e-131^.^.	UniRef90_U5KPZ6^UniRef90_U5KPZ6^Q:4662-3082,H:4-539^55.68%ID^E:0^.^.`UniRef90_U5KPZ6^UniRef90_U5KPZ6^Q:9235-7700,H:19-539^55.56%ID^E:7e-180^.^.	-	TRINITY_DN1032_c0_g1_i1|m.591	6448-6777[+]	-	-	-	-	-	-	-	-	-	-	-	-	-	-	CCA72779.1|CE8||eukaryota|Piriformospora	35.71	2.8	33.1	-	-	-	-	-	-	-	-	CAG81624.1|GT48||eukaryota|Yarrowia	31.65	2.3	37	-	-	-	-	-	-	-	-	BAL89619.1|PL1|CBM66|bacteria|Actinoplanes	35.9	2.6
TRINITY_DN1032_c0_g1	TRINITY_DN1032_c0_g1_i1	-	hypothetical protein	sp|Q9G059|F_BPPHM^sp|Q9G059|F_BPPHM^Q:4635-3082,H:12-533^46.05%ID^E:3e-133^.^.`sp|Q9G059|F_BPPHM^sp|Q9G059|F_BPPHM^Q:9223-7700,H:22-533^46.17%ID^E:5e-131^.^.	UniRef90_U5KPZ6^UniRef90_U5KPZ6^Q:4662-3082,H:4-539^55.68%ID^E:0^.^.`UniRef90_U5KPZ6^UniRef90_U5KPZ6^Q:9235-7700,H:19-539^55.56%ID^E:7e-180^.^.	-	TRINITY_DN1032_c0_g1_i1|m.595	185-484[-]	sp|Q9G052|C_BPPHM^sp|Q9G052|C_BPPHM^Q:15-97,H:1-81^34.94%ID^E:8e-10^.^.	UniRef90_M1X4Q3^UniRef90_M1X4Q3^Q:15-88,H:1-74^40.54%ID^E:3e-14^.^.	-	-	-	-	-	-	-	-	-	-	-	-	CCA72779.1|CE8||eukaryota|Piriformospora	35.71	2.8	33.1	-	-	-	-	-	-	-	-	CAG81624.1|GT48||eukaryota|Yarrowia	31.65	2.3	37	AKB73999.1|AA6||archaea|Methanosarcina	33.33	1.8	26.2	ACR10920.1|CE12||bacteria|Teredinibacter	30	7.1	25.4	YP_008378605.1|PL23||viruses|Choristoneura	34.15	0.69
TRINITY_DN1032_c0_g1	TRINITY_DN1032_c0_g1_i1	-	hypothetical protein	sp|Q9G059|F_BPPHM^sp|Q9G059|F_BPPHM^Q:4635-3082,H:12-533^46.05%ID^E:3e-133^.^.`sp|Q9G059|F_BPPHM^sp|Q9G059|F_BPPHM^Q:9223-7700,H:22-533^46.17%ID^E:5e-131^.^.	UniRef90_U5KPZ6^UniRef90_U5KPZ6^Q:4662-3082,H:4-539^55.68%ID^E:0^.^.`UniRef90_U5KPZ6^UniRef90_U5KPZ6^Q:9235-7700,H:19-539^55.56%ID^E:7e-180^.^.	-	TRINITY_DN1032_c0_g1_i1|m.582	5057-5935[-]	sp|Q9G050|REP_BPPHM^sp|Q9G050|REP_BPPHM^Q:1-257,H:1-255^34.32%ID^E:8e-39^.^.	UniRef90_M1WXW7^UniRef90_M1WXW7^Q:1-290,H:1-306^49.84%ID^E:1e-95^.^.	-	-	-	-	-	-	-	-	-	-	-	-	CCA72779.1|CE8||eukaryota|Piriformospora	35.71	2.8	33.1	-	-	-	-	-	-	-	-	CAG81624.1|GT48||eukaryota|Yarrowia	31.65	2.3	37	-	-	-	-	CDI09373.1|CE1||bacteria|Rhizobium	30.16	0.43	32	AGC75457.1|PL17||bacteria|Nonlabens	37.14	9.9
TRINITY_DN1032_c0_g1	TRINITY_DN1032_c0_g1_i1	-	hypothetical protein	sp|Q9G059|F_BPPHM^sp|Q9G059|F_BPPHM^Q:4635-3082,H:12-533^46.05%ID^E:3e-133^.^.`sp|Q9G059|F_BPPHM^sp|Q9G059|F_BPPHM^Q:9223-7700,H:22-533^46.17%ID^E:5e-131^.^.	UniRef90_U5KPZ6^UniRef90_U5KPZ6^Q:4662-3082,H:4-539^55.68%ID^E:0^.^.`UniRef90_U5KPZ6^UniRef90_U5KPZ6^Q:9235-7700,H:19-539^55.56%ID^E:7e-180^.^.	-	TRINITY_DN1032_c0_g1_i1|m.592	7504-7833[-]	-	-	-	-	-	-	-	-	-	-	-	-	-	-	CCA72779.1|CE8||eukaryota|Piriformospora	35.71	2.8	33.1	-	-	-	-	-	-	-	-	CAG81624.1|GT48||eukaryota|Yarrowia	31.65	2.3	37	AGG88846.1|AA1||bacteria|Rhodanobacter	30	2.6	26.2	ABJ85237.1|CE15||bacteria|Solibacter	26.74	0.06	31.6	-	-	-
TRINITY_DN1032_c0_g1	TRINITY_DN1032_c0_g1_i1	-	hypothetical protein	sp|Q9G059|F_BPPHM^sp|Q9G059|F_BPPHM^Q:4635-3082,H:12-533^46.05%ID^E:3e-133^.^.`sp|Q9G059|F_BPPHM^sp|Q9G059|F_BPPHM^Q:9223-7700,H:22-533^46.17%ID^E:5e-131^.^.	UniRef90_U5KPZ6^UniRef90_U5KPZ6^Q:4662-3082,H:4-539^55.68%ID^E:0^.^.`UniRef90_U5KPZ6^UniRef90_U5KPZ6^Q:9235-7700,H:19-539^55.56%ID^E:7e-180^.^.	-	TRINITY_DN1032_c0_g1_i1|m.584	6307-6834[-]	sp|Q9G053|B_BPPHM^sp|Q9G053|B_BPPHM^Q:61-173,H:21-136^34.48%ID^E:4e-12^.^.	UniRef90_M1X272^UniRef90_M1X272^Q:38-140,H:1-100^40%ID^E:4e-15^.^.	PF09675.5^Chlamy_scaf^Chlamydia-phage Chp2 scaffold (Chlamy_scaf)^74-155^E:1.1e-14	-	-	-	-	-	-	-	-	-	-	-	CCA72779.1|CE8||eukaryota|Piriformospora	35.71	2.8	33.1	-	-	-	-	-	-	-	-	CAG81624.1|GT48||eukaryota|Yarrowia	31.65	2.3	37	CCH29334.1|AA7||bacteria|Saccharothrix	32.08	0.76	28.5	BAN07981.1|CE4||bacteria|Lactobacillus	33.93	1.2	29.3	ADY57893.1|PL10||bacteria|Planctomyces	33.8	0.71
TRINITY_DN7912_c0_g1	TRINITY_DN7912_c0_g1_i1	-	hypothetical protein	sp|O91254|REP1_FBNY1^sp|O91254|REP1_FBNY1^Q:1494-2102,H:33-275^30.36%ID^E:4e-23^.^.`sp|O91254|REP1_FBNY1^sp|O91254|REP1_FBNY1^Q:1-318,H:177-279^33.64%ID^E:7e-08^.^.	UniRef90_S4TFC7^UniRef90_S4TFC7^Q:1341-2102,H:2-264^50.95%ID^E:8e-81^.^.`UniRef90_S4TFC7^UniRef90_S4TFC7^Q:1-327,H:162-271^46.36%ID^E:6e-27^.^.	-	TRINITY_DN7912_c0_g1_i1|m.7352	1329-2102[+]	sp|O91254|REP1_FBNY1^sp|O91254|REP1_FBNY1^Q:56-258,H:33-275^30.36%ID^E:7e-25^.^.	UniRef90_S4TFC7^UniRef90_S4TFC7^Q:5-258,H:2-264^50.95%ID^E:2e-86^.^.	PF02407.11^Viral_Rep^Putative viral replication protein^29-111^E:1.5e-14	-	-	-	-	GO:0016779^molecular_function^nucleotidyltransferase activity`GO:0016888^molecular_function^endodeoxyribonuclease activity, producing 5'-phosphomonoesters`GO:0042624^molecular_function^ATPase activity, uncoupled`GO:0006260^biological_process^DNA replication`GO:0018142^biological_process^protein-DNA covalent cross-linking	-	-	-	-	-	-	AKC40355.1|CE14||bacteria|Mycobacterium	37.04	0.8	32.3	BAR73166.1|PL6||bacteria|uncultured	27.59	1	30.8	-	-	-	-	-	-	-	-	-	-	-	-	AKC40355.1|CE14||bacteria|Mycobacterium	37.04	0.23	32.3	BAR73166.1|PL6||bacteria|uncultured	27.59	0.33
TRINITY_DN7912_c0_g1	TRINITY_DN7912_c0_g1_i1	-	hypothetical protein	sp|O91254|REP1_FBNY1^sp|O91254|REP1_FBNY1^Q:1494-2102,H:33-275^30.36%ID^E:4e-23^.^.`sp|O91254|REP1_FBNY1^sp|O91254|REP1_FBNY1^Q:1-318,H:177-279^33.64%ID^E:7e-08^.^.	UniRef90_S4TFC7^UniRef90_S4TFC7^Q:1341-2102,H:2-264^50.95%ID^E:8e-81^.^.`UniRef90_S4TFC7^UniRef90_S4TFC7^Q:1-327,H:162-271^46.36%ID^E:6e-27^.^.	-	TRINITY_DN7912_c0_g1_i1|m.7353	1-366[+]	sp|Q9WIK0|REP7_FBNY1^sp|Q9WIK0|REP7_FBNY1^Q:1-103,H:175-277^39.62%ID^E:1e-13^.^.	UniRef90_S4TFC3^UniRef90_S4TFC3^Q:1-109,H:159-268^49.09%ID^E:5e-33^.^.	-	-	-	-	-	-	-	-	-	-	-	-	AKC40355.1|CE14||bacteria|Mycobacterium	37.04	0.8	32.3	BAR73166.1|PL6||bacteria|uncultured	27.59	1	30.8	-	-	-	-	-	-	-	-	BAM18216.1|AA3||eukaryota|Papilio	37.78	1.2	26.9	AKC40355.1|CE14||bacteria|Mycobacterium	42.86	0.2	30.4	ACT60444.1|PL17||bacteria|Hirschia	31.37	0.68
TRINITY_DN7912_c0_g1	TRINITY_DN7912_c0_g1_i1	-	hypothetical protein	sp|O91254|REP1_FBNY1^sp|O91254|REP1_FBNY1^Q:1494-2102,H:33-275^30.36%ID^E:4e-23^.^.`sp|O91254|REP1_FBNY1^sp|O91254|REP1_FBNY1^Q:1-318,H:177-279^33.64%ID^E:7e-08^.^.	UniRef90_S4TFC7^UniRef90_S4TFC7^Q:1341-2102,H:2-264^50.95%ID^E:8e-81^.^.`UniRef90_S4TFC7^UniRef90_S4TFC7^Q:1-327,H:162-271^46.36%ID^E:6e-27^.^.	-	TRINITY_DN7912_c0_g1_i1|m.7351	453-1241[-]	-	UniRef90_M1STP0^UniRef90_M1STP0^Q:1-262,H:1-258^32.6%ID^E:4e-33^.^.	-	-	-	-	-	-	-	-	-	-	-	-	AKC40355.1|CE14||bacteria|Mycobacterium	37.04	0.8	32.3	BAR73166.1|PL6||bacteria|uncultured	27.59	1	30.8	-	-	-	-	-	-	-	-	-	-	-	-	ADZ80671.1|CE4||bacteria|Sphingobacterium	30.51	4.3	28.1	ADV47782.1|PL12||bacteria|Cellulophaga	29.51	1.6
TRINITY_DN7912_c0_g1	TRINITY_DN7912_c0_g1_i1	-	hypothetical protein	sp|O91254|REP1_FBNY1^sp|O91254|REP1_FBNY1^Q:1494-2102,H:33-275^30.36%ID^E:4e-23^.^.`sp|O91254|REP1_FBNY1^sp|O91254|REP1_FBNY1^Q:1-318,H:177-279^33.64%ID^E:7e-08^.^.	UniRef90_S4TFC7^UniRef90_S4TFC7^Q:1341-2102,H:2-264^50.95%ID^E:8e-81^.^.`UniRef90_S4TFC7^UniRef90_S4TFC7^Q:1-327,H:162-271^46.36%ID^E:6e-27^.^.	-	TRINITY_DN7912_c0_g1_i1|m.7354	1541-1858[-]	-	-	-	-	-	-	-	-	-	-	-	-	-	-	AKC40355.1|CE14||bacteria|Mycobacterium	37.04	0.8	32.3	BAR73166.1|PL6||bacteria|uncultured	27.59	1	30.8	-	-	-	-	-	-	-	-	-	-	-	-	-	-	-	-	AIX47970.1|PL23||viruses|Lymantria	37.84	2.6
TRINITY_DN11364_c0_g1	TRINITY_DN11364_c0_g1_i1	-	hypothetical protein	sp|P15256|21KD_ZYMMA^sp|P15256|21KD_ZYMMA^Q:2108-2650,H:2-184^46.45%ID^E:2e-45^.^.`sp|P15256|21KD_ZYMMA^sp|P15256|21KD_ZYMMA^Q:4541-4882,H:3-116^44.74%ID^E:3e-24^.^.`sp|P15256|21KD_ZYMMA^sp|P15256|21KD_ZYMMA^Q:20-220,H:118-184^50.75%ID^E:6e-12^.^.	UniRef90_S6JE99^UniRef90_S6JE99^Q:3825-2875,H:7-324^56.29%ID^E:2e-107^.^.`UniRef90_S6JE99^UniRef90_S6JE99^Q:1395-445,H:7-324^56.29%ID^E:2e-107^.^.	-	TRINITY_DN11364_c0_g1_i1|m.12801	4084-4575[+]	-	-	-	-	-	-	-	-	-	-	-	-	-	-	-	-	-	-	-	-	-	-	-	-	-	-	-	-	-	-	CDZ97968.1|AA6||eukaryota|Xanthophyllomyces	35.71	9.9	25.4	ACU76018.1|CE0||bacteria|Catenulispora	20.93	0.39	30.4	ADM71096.1|PL9||bacteria|Paenibacillus	32.56	7.5
TRINITY_DN11364_c0_g1	TRINITY_DN11364_c0_g1_i1	-	hypothetical protein	sp|P15256|21KD_ZYMMA^sp|P15256|21KD_ZYMMA^Q:2108-2650,H:2-184^46.45%ID^E:2e-45^.^.`sp|P15256|21KD_ZYMMA^sp|P15256|21KD_ZYMMA^Q:4541-4882,H:3-116^44.74%ID^E:3e-24^.^.`sp|P15256|21KD_ZYMMA^sp|P15256|21KD_ZYMMA^Q:20-220,H:118-184^50.75%ID^E:6e-12^.^.	UniRef90_S6JE99^UniRef90_S6JE99^Q:3825-2875,H:7-324^56.29%ID^E:2e-107^.^.`UniRef90_S6JE99^UniRef90_S6JE99^Q:1395-445,H:7-324^56.29%ID^E:2e-107^.^.	-	TRINITY_DN11364_c0_g1_i1|m.12798	412-1410[-]	sp|P10025|PREA_BACTU^sp|P10025|PREA_BACTU^Q:31-249,H:44-248^31.42%ID^E:3e-19^.^.	UniRef90_S6JE99^UniRef90_S6JE99^Q:2-322,H:3-324^56.21%ID^E:4e-128^.^.	PF01076.14^Mob_Pre^Plasmid recombination enzyme^2-186^E:5.6e-32	-	-	-	-	GO:0003677^molecular_function^DNA binding`GO:0006310^biological_process^DNA recombination`GO:0005727^cellular_component^extrachromosomal circular DNA	-	-	-	-	-	-	-	-	-	-	-	-	-	-	-	-	-	-	-	-	-	-	XP_003710939.1|AA8||eukaryota|Magnaporthe	50	2.7	28.5	BAL45996.1|CE0||bacteria|Bacillus	23	1.6	30	ABR80788.1|PL5||bacteria|Pseudomonas	47.83	5.3
TRINITY_DN11364_c0_g1	TRINITY_DN11364_c0_g1_i1	-	hypothetical protein	sp|P15256|21KD_ZYMMA^sp|P15256|21KD_ZYMMA^Q:2108-2650,H:2-184^46.45%ID^E:2e-45^.^.`sp|P15256|21KD_ZYMMA^sp|P15256|21KD_ZYMMA^Q:4541-4882,H:3-116^44.74%ID^E:3e-24^.^.`sp|P15256|21KD_ZYMMA^sp|P15256|21KD_ZYMMA^Q:20-220,H:118-184^50.75%ID^E:6e-12^.^.	UniRef90_S6JE99^UniRef90_S6JE99^Q:3825-2875,H:7-324^56.29%ID^E:2e-107^.^.`UniRef90_S6JE99^UniRef90_S6JE99^Q:1395-445,H:7-324^56.29%ID^E:2e-107^.^.	-	TRINITY_DN11364_c0_g1_i1|m.12802	3972-4310[-]	-	-	-	-	-	-	-	-	-	-	-	-	-	-	-	-	-	-	-	-	-	-	-	-	-	-	-	-	-	-	ADG86310.1|AA1||bacteria|Streptomyces	40.62	6.2	25	AEH08350.1|CE14||bacteria|Frankia	33.33	1.9	27.3	-	-	-
TRINITY_DN11364_c0_g1	TRINITY_DN11364_c0_g1_i1	-	hypothetical protein	sp|P15256|21KD_ZYMMA^sp|P15256|21KD_ZYMMA^Q:2108-2650,H:2-184^46.45%ID^E:2e-45^.^.`sp|P15256|21KD_ZYMMA^sp|P15256|21KD_ZYMMA^Q:4541-4882,H:3-116^44.74%ID^E:3e-24^.^.`sp|P15256|21KD_ZYMMA^sp|P15256|21KD_ZYMMA^Q:20-220,H:118-184^50.75%ID^E:6e-12^.^.	UniRef90_S6JE99^UniRef90_S6JE99^Q:3825-2875,H:7-324^56.29%ID^E:2e-107^.^.`UniRef90_S6JE99^UniRef90_S6JE99^Q:1395-445,H:7-324^56.29%ID^E:2e-107^.^.	-	TRINITY_DN11364_c0_g1_i1|m.12803	1542-1880[-]	-	-	-	-	-	-	-	-	-	-	-	-	-	-	-	-	-	-	-	-	-	-	-	-	-	-	-	-	-	-	ADG86310.1|AA1||bacteria|Streptomyces	40.62	6.2	25	AEH08350.1|CE14||bacteria|Frankia	33.33	1.9	27.3	-	-	-
TRINITY_DN11364_c0_g1	TRINITY_DN11364_c0_g1_i1	-	hypothetical protein	sp|P15256|21KD_ZYMMA^sp|P15256|21KD_ZYMMA^Q:2108-2650,H:2-184^46.45%ID^E:2e-45^.^.`sp|P15256|21KD_ZYMMA^sp|P15256|21KD_ZYMMA^Q:4541-4882,H:3-116^44.74%ID^E:3e-24^.^.`sp|P15256|21KD_ZYMMA^sp|P15256|21KD_ZYMMA^Q:20-220,H:118-184^50.75%ID^E:6e-12^.^.	UniRef90_S6JE99^UniRef90_S6JE99^Q:3825-2875,H:7-324^56.29%ID^E:2e-107^.^.`UniRef90_S6JE99^UniRef90_S6JE99^Q:1395-445,H:7-324^56.29%ID^E:2e-107^.^.	-	TRINITY_DN11364_c0_g1_i1|m.12799	2129-2662[+]	sp|P15256|21KD_ZYMMA^sp|P15256|21KD_ZYMMA^Q:2-174,H:10-184^47.43%ID^E:6e-51^.^.	UniRef90_UPI0003F18F5B^UniRef90_UPI0003F18F5B^Q:1-172,H:3-179^52.54%ID^E:8e-55^.^.	PF05732.6^RepL^Firmicute plasmid replication protein (RepL)^24-156^E:8.2e-06	-	-	-	-	GO:0006260^biological_process^DNA replication`GO:0006276^biological_process^plasmid maintenance	-	-	-	-	-	-	-	-	-	-	-	-	-	-	-	-	-	-	-	-	-	-	-	-	-	-	ABX42059.1|CE4|CBM36|bacteria|Clostridium	37.93	3.9	27.7	ABX40879.1|PL7|CBM50,CBM50|bacteria|Clostridium	38.46	2.2
TRINITY_DN11364_c0_g1	TRINITY_DN11364_c0_g1_i1	-	hypothetical protein	sp|P15256|21KD_ZYMMA^sp|P15256|21KD_ZYMMA^Q:2108-2650,H:2-184^46.45%ID^E:2e-45^.^.`sp|P15256|21KD_ZYMMA^sp|P15256|21KD_ZYMMA^Q:4541-4882,H:3-116^44.74%ID^E:3e-24^.^.`sp|P15256|21KD_ZYMMA^sp|P15256|21KD_ZYMMA^Q:20-220,H:118-184^50.75%ID^E:6e-12^.^.	UniRef90_S6JE99^UniRef90_S6JE99^Q:3825-2875,H:7-324^56.29%ID^E:2e-107^.^.`UniRef90_S6JE99^UniRef90_S6JE99^Q:1395-445,H:7-324^56.29%ID^E:2e-107^.^.	-	TRINITY_DN11364_c0_g1_i1|m.12800	1654-2145[+]	-	-	-	-	-	-	-	-	-	-	-	-	-	-	-	-	-	-	-	-	-	-	-	-	-	-	-	-	-	-	CDZ97968.1|AA6||eukaryota|Xanthophyllomyces	35.71	9.9	25.4	ACU76018.1|CE0||bacteria|Catenulispora	20.93	0.39	30.4	ADM71096.1|PL9||bacteria|Paenibacillus	32.56	7.5
TRINITY_DN11364_c0_g1	TRINITY_DN11364_c0_g1_i1	-	hypothetical protein	sp|P15256|21KD_ZYMMA^sp|P15256|21KD_ZYMMA^Q:2108-2650,H:2-184^46.45%ID^E:2e-45^.^.`sp|P15256|21KD_ZYMMA^sp|P15256|21KD_ZYMMA^Q:4541-4882,H:3-116^44.74%ID^E:3e-24^.^.`sp|P15256|21KD_ZYMMA^sp|P15256|21KD_ZYMMA^Q:20-220,H:118-184^50.75%ID^E:6e-12^.^.	UniRef90_S6JE99^UniRef90_S6JE99^Q:3825-2875,H:7-324^56.29%ID^E:2e-107^.^.`UniRef90_S6JE99^UniRef90_S6JE99^Q:1395-445,H:7-324^56.29%ID^E:2e-107^.^.	-	TRINITY_DN11364_c0_g1_i1|m.12804	4559-4882[+]	sp|P15256|21KD_ZYMMA^sp|P15256|21KD_ZYMMA^Q:2-108,H:10-116^45.79%ID^E:2e-28^.^.	UniRef90_M7FMV7^UniRef90_M7FMV7^Q:3-107,H:5-109^53.33%ID^E:4e-32^.^.	-	-	-	-	-	-	-	-	-	-	-	-	-	-	-	-	-	-	-	-	-	-	-	-	-	-	-	-	-	-	-	-	ABX42059.1|CE4|CBM36|bacteria|Clostridium	37.93	2.2	26.9	ALJ06125.1|PL8||bacteria|Algibacter	28	4.8
TRINITY_DN11364_c0_g1	TRINITY_DN11364_c0_g1_i1	-	hypothetical protein	sp|P15256|21KD_ZYMMA^sp|P15256|21KD_ZYMMA^Q:2108-2650,H:2-184^46.45%ID^E:2e-45^.^.`sp|P15256|21KD_ZYMMA^sp|P15256|21KD_ZYMMA^Q:4541-4882,H:3-116^44.74%ID^E:3e-24^.^.`sp|P15256|21KD_ZYMMA^sp|P15256|21KD_ZYMMA^Q:20-220,H:118-184^50.75%ID^E:6e-12^.^.	UniRef90_S6JE99^UniRef90_S6JE99^Q:3825-2875,H:7-324^56.29%ID^E:2e-107^.^.`UniRef90_S6JE99^UniRef90_S6JE99^Q:1395-445,H:7-324^56.29%ID^E:2e-107^.^.	-	TRINITY_DN11364_c0_g1_i1|m.12797	2842-3840[-]	sp|P10025|PREA_BACTU^sp|P10025|PREA_BACTU^Q:31-249,H:44-248^31.42%ID^E:3e-19^.^.	UniRef90_S6JE99^UniRef90_S6JE99^Q:2-322,H:3-324^56.21%ID^E:4e-128^.^.	PF01076.14^Mob_Pre^Plasmid recombination enzyme^2-186^E:5.6e-32	-	-	-	-	GO:0003677^molecular_function^DNA binding`GO:0006310^biological_process^DNA recombination`GO:0005727^cellular_component^extrachromosomal circular DNA	-	-	-	-	-	-	-	-	-	-	-	-	-	-	-	-	-	-	-	-	-	-	XP_003710939.1|AA8||eukaryota|Magnaporthe	50	2.7	28.5	BAL45996.1|CE0||bacteria|Bacillus	23	1.6	30	ABR80788.1|PL5||bacteria|Pseudomonas	47.83	5.3
TRINITY_DN23866_c0_g1	TRINITY_DN23866_c0_g1_i1	-	hypothetical protein	-	-	-	-	-	-	-	-	-	-	-	-	-	-	-	-	-	-	-	-	-	-	-	-	-	-	-	CQR58222.1|GH43|,CBM13,CBM35|bacteria|Paenibacillus	27.78	4.6	33.5	-	-	-	-	-	-	-	-	-	-	-	-	-	-	-
TRINITY_DN8313_c14_g6	TRINITY_DN8313_c14_g6_i5	-	-	-	-	-	-	-	-	-	-	-	-	-	-	-	-	-	ALG74352.1|AA3||bacteria|Azospirillum	34.25	6.6	25.4	CAY75049.1|CE9||bacteria|Erwinia	48.39	0.83	28.9	AHF90288.1|PL17||bacteria|Opitutaceae	36.96	6.4	25	-	-	-	-	-	-	-	-	-	-	-	-	-	-	-	-	-	-	-
TRINITY_DN8035_c4_g2	TRINITY_DN8035_c4_g2_i2	-	-	-	-	-	-	-	-	-	-	-	-	-	-	-	-	-	ALE90069.1|AA10||bacteria|Pseudomonas	26.87	0.22	31.6	AGL18526.1|CE8||bacteria|Actinoplanes	40.54	3.8	28.1	AGA84517.1|PL7||bacteria|Sphingomonas	32.35	0.096	32.3	-	-	-	-	-	-	-	-	-	-	-	-	-	-	-	-	-	-	-
TRINITY_DN8313_c14_g6	TRINITY_DN8313_c14_g6_i9	-	hypothetical protein	-	-	-	-	-	-	-	-	-	-	-	-	-	-	-	CEF78164.1|AA3||eukaryota|Fusarium	28.57	0.42	32.3	-	-	-	-	AGE53884.1|PL14||viruses|Paramecium	31.51	3.8	28.1	AJE21452.1|GH13|,CBM48|bacteria|Azotobacter	32.39	1.3	35	-	-	-	-	-	-	-	-	-	-	-	-	-	-	-
TRINITY_DN8074_c1_g2	TRINITY_DN8074_c1_g2_i9	-	-	-	-	-	-	-	-	-	-	-	-	-	-	-	-	-	CAP61476.1|AA9|CBM1|eukaryota|Podospora	34.09	0.66	29.6	AFZ82490.1|CE11||bacteria|Candidatus	39.29	3.6	28.1	-	-	-	-	-	-	-	-	-	-	-	-	-	-	-	-	-	-	-	-	-	-	-
TRINITY_DN4520_c0_g1	TRINITY_DN4520_c0_g1_i1	-	hypothetical protein	-	-	-	TRINITY_DN4520_c0_g1_i1|m.2883	3-530[-]	-	-	-	-	-	-	-	-	-	-	AGH55417.1|AA1||bacteria|Legionella	34.69	2.6	30.8	-	-	-	-	-	-	-	-	-	-	-	-	ABJ08254.1|GT4||bacteria|Rhodopseudomonas	22.86	2.6	35	CCF20609.1|AA3||bacteria|Rhizobium	27.08	0.49	29.6	-	-	-	-	-	-	-
TRINITY_DN4520_c0_g1	TRINITY_DN4520_c0_g1_i1	-	hypothetical protein	-	-	-	TRINITY_DN4520_c0_g1_i1|m.2881	782-1618[-]	-	-	-	-	-	-	-	-	-	-	AGH55417.1|AA1||bacteria|Legionella	34.69	2.6	30.8	-	-	-	-	-	-	-	-	-	-	-	-	ABJ08254.1|GT4||bacteria|Rhodopseudomonas	22.86	2.6	35	-	-	-	-	-	-	-	-	CAP61756.1|PL4||eukaryota|Podospora	26.53	0.52
TRINITY_DN4520_c0_g1	TRINITY_DN4520_c0_g1_i1	-	hypothetical protein	-	-	-	TRINITY_DN4520_c0_g1_i1|m.2882	1652-2428[-]	-	-	-	-	-	-	-	-	-	-	AGH55417.1|AA1||bacteria|Legionella	34.69	2.6	30.8	-	-	-	-	-	-	-	-	-	-	-	-	ABJ08254.1|GT4||bacteria|Rhodopseudomonas	22.86	2.6	35	CCF20609.1|AA3||bacteria|Rhizobium	27.08	0.76	29.6	AJB49072.1|CE4||bacteria|Acinetobacter	30.56	5.7	28.1	-	-	-
TRINITY_DN4520_c0_g1	TRINITY_DN4520_c0_g1_i1	-	hypothetical protein	-	-	-	TRINITY_DN4520_c0_g1_i1|m.2880	2680-3516[-]	-	-	-	-	-	-	-	-	-	-	AGH55417.1|AA1||bacteria|Legionella	34.69	2.6	30.8	-	-	-	-	-	-	-	-	-	-	-	-	ABJ08254.1|GT4||bacteria|Rhodopseudomonas	22.86	2.6	35	-	-	-	-	-	-	-	-	CAP61756.1|PL4||eukaryota|Podospora	26.53	0.52
TRINITY_DN8313_c14_g6	TRINITY_DN8313_c14_g6_i16	-	hypothetical protein	-	-	-	-	-	-	-	-	-	-	-	-	-	-	-	CEF78164.1|AA3||eukaryota|Fusarium	28.57	0.44	32.3	-	-	-	-	AGE53884.1|PL14||viruses|Paramecium	31.51	4	28.1	AJE21452.1|GH13|,CBM48|bacteria|Azotobacter	32.39	1.7	34.7	-	-	-	-	-	-	-	-	-	-	-	-	-	-	-
TRINITY_DN8406_c3_g3	TRINITY_DN8406_c3_g3_i5	-	hypothetical protein	sp|Q38617|REP_BPPHL^sp|Q38617|REP_BPPHL^Q:1326-478,H:37-333^29.87%ID^E:5e-22^.^.	UniRef90_K7S790^UniRef90_K7S790^Q:1167-400,H:42-292^49.43%ID^E:5e-72^.^.	-	TRINITY_DN8406_c3_g3_i5|m.10981	600-995[+]	-	-	-	-	-	-	-	-	-	-	ACA71302.1|AA10||bacteria|Pseudomonas	25.86	4.2	28.5	CAN67070.1|CE8||eukaryota|Vitis	39.13	5	29.6	AIR99526.1|PL9|CBM35|bacteria|Streptomyces	51.85	8.9	27.3	ACV35948.1|GH13||bacteria|Candidatus	28.7	0.39	36.6	AGF72628.1|GT4||bacteria|Corynebacterium	31.82	1.3	34.3	ACA71302.1|AA10||bacteria|Pseudomonas	25.86	0.29	29.3	NP_175118.2|CE8||eukaryota|Arabidopsis	27.59	3.9	26.9	-	-	-
TRINITY_DN8406_c3_g3	TRINITY_DN8406_c3_g3_i5	-	hypothetical protein	sp|Q38617|REP_BPPHL^sp|Q38617|REP_BPPHL^Q:1326-478,H:37-333^29.87%ID^E:5e-22^.^.	UniRef90_K7S790^UniRef90_K7S790^Q:1167-400,H:42-292^49.43%ID^E:5e-72^.^.	-	TRINITY_DN8406_c3_g3_i5|m.10980	388-798[-]	sp|Q38617|REP_BPPHL^sp|Q38617|REP_BPPHL^Q:11-107,H:234-333^36.63%ID^E:4e-11^.^.	UniRef90_K7S790^UniRef90_K7S790^Q:1-134,H:155-293^48.92%ID^E:3e-34^.^.	-	-	-	-	-	-	-	-	ACA71302.1|AA10||bacteria|Pseudomonas	25.86	4.2	28.5	CAN67070.1|CE8||eukaryota|Vitis	39.13	5	29.6	AIR99526.1|PL9|CBM35|bacteria|Streptomyces	51.85	8.9	27.3	ACV35948.1|GH13||bacteria|Candidatus	28.7	0.39	36.6	AGF72628.1|GT4||bacteria|Corynebacterium	31.82	1.3	34.3	XP_003720011.1|AA2||eukaryota|Magnaporthe	36.36	2.9	26.6	-	-	-	-	BAK53380.1|PL7||bacteria|Saccharophagus	38.18	3.1
TRINITY_DN8316_c2_g1	TRINITY_DN8316_c2_g1_i3	-	Cytochrome b6	sp|Q9XQU7|CYB6_HETTR^sp|Q9XQU7|CYB6_HETTR^Q:261-917,H:1-219^73.06%ID^E:8e-105^.^.	UniRef90_Q9XQU7^UniRef90_Q9XQU7^Q:261-917,H:1-219^73.06%ID^E:3e-103^.^.	-	TRINITY_DN8316_c2_g1_i3|m.10116	378-920[+]	sp|Q9XQU7|CYB6_HETTR^sp|Q9XQU7|CYB6_HETTR^Q:1-180,H:40-219^70.56%ID^E:2e-82^.^.	UniRef90_Q2I6P4^UniRef90_Q2I6P4^Q:1-180,H:40-219^71.11%ID^E:9e-87^.^.	PF00033.14^Cytochrom_B_N^Cytochrome b(N-terminal)/b6/petB^1-174^E:1.8e-09`PF13172.1^PepSY_TM_1^PepSY-associated TM helix^41-60^E:0.13`PF13631.1^Cytochrom_B_N_2^Cytochrome b(N-terminal)/b6/petB^53-179^E:2.6e-31`PF13172.1^PepSY_TM_1^PepSY-associated TM helix^79-96^E:25	-	-	-	-	GO:0022904^biological_process^respiratory electron transport chain`GO:0016020^cellular_component^membrane`GO:0009055^molecular_function^electron carrier activity`GO:0016491^molecular_function^oxidoreductase activity	-	-	-	-	-	-	BAF95866.1|CE8||eukaryota|Vitis	31.71	4.6	28.9	AEI39300.1|PL11||bacteria|Paenibacillus	30.99	0.1	33.5	-	-	-	-	ABV99876.1|GT83||bacteria|Salinispora	38.1	9.5	31.2	-	-	-	-	AHC69829.1|CE8||eukaryota|Nicotiana	27.06	3.9	27.7	AKM09437.1|PL17||bacteria|Croceicoccus	30.56	1.3
TRINITY_DN5032_c0_g1	TRINITY_DN5032_c0_g1_i1	-	hypothetical protein	sp|Q91EK3|REP_GOCV^sp|Q91EK3|REP_GOCV^Q:3563-2766,H:25-255^29.21%ID^E:4e-14^.^.	UniRef90_C6LW81^UniRef90_C6LW81^Q:3518-2760,H:119-345^31.2%ID^E:7e-17^.^.	-	TRINITY_DN5032_c0_g1_i1|m.3471	2487-3524[-]	sp|Q91EK3|REP_GOCV^sp|Q91EK3|REP_GOCV^Q:73-253,H:92-255^32.6%ID^E:1e-14^.^.	UniRef90_C6LW81^UniRef90_C6LW81^Q:3-255,H:119-345^31.2%ID^E:2e-18^.^.	-	-	-	-	-	-	-	-	AFR50366.1|AA3||bacteria|Gordonia	30.65	8.5	29.3	AIQ43998.1|CE1||bacteria|Paenibacillus	36.17	1.5	32.3	AJC66447.1|PL22||bacteria|Dickeya	48.15	3.6	29.6	-	-	-	-	AFY42717.1|GT83||bacteria|Nostoc	30	0.2	38.5	-	-	-	-	EAA66937.1|CE3||eukaryota|Aspergillus	26.4	3.5	29.3	AFT76417.1|PL1||bacteria|Alteromonas	30.23	5.4
TRINITY_DN5032_c0_g1	TRINITY_DN5032_c0_g1_i1	-	hypothetical protein	sp|Q91EK3|REP_GOCV^sp|Q91EK3|REP_GOCV^Q:3563-2766,H:25-255^29.21%ID^E:4e-14^.^.	UniRef90_C6LW81^UniRef90_C6LW81^Q:3518-2760,H:119-345^31.2%ID^E:7e-17^.^.	-	TRINITY_DN5032_c0_g1_i1|m.3472	836-1759[-]	-	-	-	-	-	-	-	-	-	-	AFR50366.1|AA3||bacteria|Gordonia	30.65	8.5	29.3	AIQ43998.1|CE1||bacteria|Paenibacillus	36.17	1.5	32.3	AJC66447.1|PL22||bacteria|Dickeya	48.15	3.6	29.6	-	-	-	-	AFY42717.1|GT83||bacteria|Nostoc	30	0.2	38.5	-	-	-	-	AJA50619.1|CE4||bacteria|Clostridium	38	3.6	28.9	AIN57832.1|PL7||bacteria|Pseudomonas	29.36	3.1
TRINITY_DN5032_c0_g1	TRINITY_DN5032_c0_g1_i1	-	hypothetical protein	sp|Q91EK3|REP_GOCV^sp|Q91EK3|REP_GOCV^Q:3563-2766,H:25-255^29.21%ID^E:4e-14^.^.	UniRef90_C6LW81^UniRef90_C6LW81^Q:3518-2760,H:119-345^31.2%ID^E:7e-17^.^.	-	TRINITY_DN5032_c0_g1_i1|m.3473	1998-2420[+]	-	-	-	-	-	-	-	-	-	-	AFR50366.1|AA3||bacteria|Gordonia	30.65	8.5	29.3	AIQ43998.1|CE1||bacteria|Paenibacillus	36.17	1.5	32.3	AJC66447.1|PL22||bacteria|Dickeya	48.15	3.6	29.6	-	-	-	-	AFY42717.1|GT83||bacteria|Nostoc	30	0.2	38.5	AFY70015.1|AA0||bacteria|Pseudanabaena	32.08	5.8	25.8	-	-	-	-	CAW61310.1|PL1||eukaryota|Glycine	28.74	2.4
TRINITY_DN5032_c0_g1	TRINITY_DN5032_c0_g1_i1	-	hypothetical protein	sp|Q91EK3|REP_GOCV^sp|Q91EK3|REP_GOCV^Q:3563-2766,H:25-255^29.21%ID^E:4e-14^.^.	UniRef90_C6LW81^UniRef90_C6LW81^Q:3518-2760,H:119-345^31.2%ID^E:7e-17^.^.	-	TRINITY_DN5032_c0_g1_i1|m.3470	641-1930[+]	sp|P15183|CAPSD_CNV^sp|P15183|CAPSD_CNV^Q:71-148,H:95-175^34.57%ID^E:5e-06^.^.	-	PF00729.13^Viral_coat^Viral coat protein (S domain)^37-240^E:2.5e-14	-	-	-	-	GO:0005198^molecular_function^structural molecule activity`GO:0019028^cellular_component^viral capsid	-	-	AFR50366.1|AA3||bacteria|Gordonia	30.65	8.5	29.3	AIQ43998.1|CE1||bacteria|Paenibacillus	36.17	1.5	32.3	AJC66447.1|PL22||bacteria|Dickeya	48.15	3.6	29.6	-	-	-	-	AFY42717.1|GT83||bacteria|Nostoc	30	0.2	38.5	ACB67270.1|AA3||bacteria|Burkholderia	32.98	1.4	30	AIQ75168.1|CE2||bacteria|Paenibacillus	24.24	2.1	30.4	AJC66447.1|PL22||bacteria|Dickeya	54.17	1.3
TRINITY_DN5032_c0_g1	TRINITY_DN5032_c0_g1_i1	-	hypothetical protein	sp|Q91EK3|REP_GOCV^sp|Q91EK3|REP_GOCV^Q:3563-2766,H:25-255^29.21%ID^E:4e-14^.^.	UniRef90_C6LW81^UniRef90_C6LW81^Q:3518-2760,H:119-345^31.2%ID^E:7e-17^.^.	-	TRINITY_DN5032_c0_g1_i1|m.3474	2-316[-]	-	-	-	-	-	-	-	-	-	-	AFR50366.1|AA3||bacteria|Gordonia	30.65	8.5	29.3	AIQ43998.1|CE1||bacteria|Paenibacillus	36.17	1.5	32.3	AJC66447.1|PL22||bacteria|Dickeya	48.15	3.6	29.6	-	-	-	-	AFY42717.1|GT83||bacteria|Nostoc	30	0.2	38.5	CDF91809.1|AA1||eukaryota|Zygosaccharomyces	28.21	2.5	26.2	-	-	-	-	AGO49141.1|PL1||viruses|Cellulophaga	27.78	0.89
TRINITY_DN8313_c14_g6	TRINITY_DN8313_c14_g6_i13	-	-	-	-	-	-	-	-	-	-	-	-	-	-	-	-	-	ALG74352.1|AA3||bacteria|Azospirillum	33.33	0.65	28.5	AGS59105.1|CE9||bacteria|Proteus	30	0.63	29.6	ALJ49009.1|PL11||bacteria|Bacteroides	34	4.5	25.8	-	-	-	-	-	-	-	-	-	-	-	-	-	-	-	-	-	-	-
TRINITY_DN13416_c0_g1	TRINITY_DN13416_c0_g1_i1	-	-	-	-	-	-	-	-	-	-	-	-	-	-	-	-	-	AGJ98343.1|AA3||eukaryota|Drosophila	35.71	2.3	26.9	AIT61544.1|CE1||bacteria|Corynebacterium	54.17	1.2	28.5	BAA01182.1|PL6||bacteria|Pseudomonas	29.49	3.6	25.8	ACU16135.1|GH19||eukaryota|Glycine	34.48	3.9	30	AGU52686.1|GT41||bacteria|Variovorax	39.47	5.9	29.3	-	-	-	-	-	-	-	-	-	-	-
TRINITY_DN8052_c17_g11	TRINITY_DN8052_c17_g11_i2	-	hypothetical protein	-	-	-	-	-	-	-	-	-	-	-	-	-	-	-	CCT74587.1|AA9||eukaryota|Fusarium	26.67	1.4	29.6	-	-	-	-	-	-	-	-	-	-	-	-	ACV68059.1|GT2||bacteria|Desulfohalobium	37.21	9.6	31.2	-	-	-	-	-	-	-	-	-	-	-
TRINITY_DN14264_c0_g1	TRINITY_DN14264_c0_g1_i1	-	hypothetical protein	-	-	-	TRINITY_DN14264_c0_g1_i1|m.13865	1937-2518[-]	-	-	-	-	-	-	-	-	-	-	AJA62818.1|AA3||bacteria|Bradyrhizobium	37.5	3.2	30.4	-	-	-	-	AEV64748.1|PL5||bacteria|Pseudomonas	26.74	0.46	32.7	ADU21299.1|GH9|CBM4,CBM37|bacteria|Ruminococcus	30.16	3.9	34.7	AGC89737.1|GT2||bacteria|Staphylococcus	30.23	0.23	38.1	-	-	-	-	CDT19398.1|CE14||bacteria|Sphingobacterium	25.2	5.8	27.3	AEV64748.1|PL5||bacteria|Pseudomonas	26.74	0.048
TRINITY_DN8008_c0_g1	TRINITY_DN8008_c0_g1_i1	-	hypothetical protein	-	-	-	TRINITY_DN8008_c0_g1_i1|m.7898	936-1478[+]	-	-	-	-	-	-	-	-	-	-	YP_003586567|AA1||bacteria|Zunongwangia	42.86	8.3	29.3	ABP03232.1|CE8||eukaryota|Medicago	30.59	8.2	30.4	AJR04354.1|PL6||bacteria|Siansivirga	23.53	3.3	30	ADH69372.1|GH26||bacteria|Nocardiopsis	26.79	7.6	33.5	ABE29201.1|GT4||bacteria|Burkholderia	25	0.8	37	CDI54297.1|AA3||eukaryota|Melanopsichium	23.33	5.7	26.2	-	-	-	-	ADZ22838.1|PL9||bacteria|Clostridium	34.78	1.2
TRINITY_DN8008_c0_g1	TRINITY_DN8008_c0_g1_i1	-	hypothetical protein	-	-	-	TRINITY_DN8008_c0_g1_i1|m.7900	216-530[+]	-	-	-	-	-	-	-	-	-	-	YP_003586567|AA1||bacteria|Zunongwangia	42.86	8.3	29.3	ABP03232.1|CE8||eukaryota|Medicago	30.59	8.2	30.4	AJR04354.1|PL6||bacteria|Siansivirga	23.53	3.3	30	ADH69372.1|GH26||bacteria|Nocardiopsis	26.79	7.6	33.5	ABE29201.1|GT4||bacteria|Burkholderia	25	0.8	37	AIT08625.1|AA1||bacteria|Francisella	33.82	0.27	28.9	CBQ72009.1|CE4||eukaryota|Sporisorium	30.56	5.1	25.8	ALJ04465.1|PL8||bacteria|Algibacter	25.64	2.5
TRINITY_DN8008_c0_g1	TRINITY_DN8008_c0_g1_i1	-	hypothetical protein	-	-	-	TRINITY_DN8008_c0_g1_i1|m.7897	2234-2851[+]	-	-	-	-	-	-	-	-	-	-	YP_003586567|AA1||bacteria|Zunongwangia	42.86	8.3	29.3	ABP03232.1|CE8||eukaryota|Medicago	30.59	8.2	30.4	AJR04354.1|PL6||bacteria|Siansivirga	23.53	3.3	30	ADH69372.1|GH26||bacteria|Nocardiopsis	26.79	7.6	33.5	ABE29201.1|GT4||bacteria|Burkholderia	25	0.8	37	EEV40784.2|AA10|CBM12|bacteria|Enterococcus	22	6.1	26.6	ABP03232.1|CE8||eukaryota|Medicago	30.14	0.78	30.4	ADY54253.1|PL1||bacteria|Pedobacter	25	5.8
TRINITY_DN8008_c0_g1	TRINITY_DN8008_c0_g1_i1	-	hypothetical protein	-	-	-	TRINITY_DN8008_c0_g1_i1|m.7899	1788-2156[+]	-	-	-	-	-	-	-	-	-	-	YP_003586567|AA1||bacteria|Zunongwangia	42.86	8.3	29.3	ABP03232.1|CE8||eukaryota|Medicago	30.59	8.2	30.4	AJR04354.1|PL6||bacteria|Siansivirga	23.53	3.3	30	ADH69372.1|GH26||bacteria|Nocardiopsis	26.79	7.6	33.5	ABE29201.1|GT4||bacteria|Burkholderia	25	0.8	37	YP_003586567|AA1||bacteria|Zunongwangia	42.86	0.27	29.3	-	-	-	-	ALB63918.1|PL22||bacteria|Cronobacter	27.78	2.3
TRINITY_DN8953_c0_g1	TRINITY_DN8953_c0_g1_i1	-	-	-	-	-	-	-	-	-	-	-	-	-	-	-	-	-	-	-	-	-	-	-	-	-	ADU21605.1|PL10|CBM37|bacteria|Ruminococcus	42.31	8.4	25.4	-	-	-	-	ADV42878.1|GT4||bacteria|Bacteroides	26.92	2.9	30.8	-	-	-	-	-	-	-	-	-	-	-
TRINITY_DN8052_c14_g2	TRINITY_DN8052_c14_g2_i2	-	hypothetical protein	-	-	-	TRINITY_DN8052_c14_g2_i2|m.8007	452-823[+]	-	-	-	-	-	-	-	-	-	-	AEQ38864.1|AA1||eukaryota|Pleurotus	37.14	4.3	26.9	ADJ59132.1|CE4||bacteria|Lactococcus	37.5	0.92	30.8	-	-	-	-	AFE06172.1|GH57||bacteria|Corallococcus	37.14	8.9	30.8	-	-	-	-	AHG54007.1|AA2||eukaryota|Populus	33.33	4.4	25.4	AIL08796.1|CE4||bacteria|Stenotrophomonas	31.25	7.6	25.8	-	-	-
TRINITY_DN2362_c0_g1	TRINITY_DN2362_c0_g1_i1	-	-	-	-	-	-	-	-	-	-	-	-	-	-	-	-	-	BAP31743.1|AA1||bacteria|Chryseobacterium	32.65	2.6	28.5	AKB53617.1|CE4||archaea|Methanosarcina	32.79	2.7	28.9	-	-	-	-	AGY39072.1|GH13|CBM48,CBM68|bacteria|Streptococcus	35.42	2.6	32.3	-	-	-	-	-	-	-	-	-	-	-	-	-	-	-
TRINITY_DN4581_c1_g1	TRINITY_DN4581_c1_g1_i1	-	Firmicute plasmid replication protein (RepL)	-	UniRef90_A0A015KGK5^UniRef90_A0A015KGK5^Q:426-896,H:12-169^59.49%ID^E:8e-48^.^.`UniRef90_A0A015KGK5^UniRef90_A0A015KGK5^Q:1687-2157,H:12-169^59.49%ID^E:8e-48^.^.	-	TRINITY_DN4581_c1_g1_i1|m.2888	396-899[+]	-	UniRef90_A0A015KGK5^UniRef90_A0A015KGK5^Q:11-167,H:12-169^59.49%ID^E:1e-59^.^.	PF05732.6^RepL^Firmicute plasmid replication protein (RepL)^42-112^E:1.5e-07	-	-	-	-	GO:0006260^biological_process^DNA replication`GO:0006276^biological_process^plasmid maintenance	-	-	-	-	-	-	CAG22637.1|CE9||bacteria|Photobacterium	24.3	0.46	33.5	AEN66261.1|PL22||bacteria|Enterobacter	29.69	4.1	28.9	ACM22579.1|GH51||bacteria|Thermotoga	41.03	3.7	33.9	-	-	-	-	-	-	-	-	-	-	-	-	CRK22605.1|PL1||eukaryota|Verticillium	27.08	4.9
TRINITY_DN4581_c1_g1	TRINITY_DN4581_c1_g1_i1	-	Firmicute plasmid replication protein (RepL)	-	UniRef90_A0A015KGK5^UniRef90_A0A015KGK5^Q:426-896,H:12-169^59.49%ID^E:8e-48^.^.`UniRef90_A0A015KGK5^UniRef90_A0A015KGK5^Q:1687-2157,H:12-169^59.49%ID^E:8e-48^.^.	-	TRINITY_DN4581_c1_g1_i1|m.2889	1657-2160[+]	-	UniRef90_A0A015KGK5^UniRef90_A0A015KGK5^Q:11-167,H:12-169^59.49%ID^E:1e-59^.^.	PF05732.6^RepL^Firmicute plasmid replication protein (RepL)^42-112^E:1.5e-07	-	-	-	-	GO:0006260^biological_process^DNA replication`GO:0006276^biological_process^plasmid maintenance	-	-	-	-	-	-	CAG22637.1|CE9||bacteria|Photobacterium	24.3	0.46	33.5	AEN66261.1|PL22||bacteria|Enterobacter	29.69	4.1	28.9	ACM22579.1|GH51||bacteria|Thermotoga	41.03	3.7	33.9	-	-	-	-	-	-	-	-	-	-	-	-	CRK22605.1|PL1||eukaryota|Verticillium	27.08	4.9
TRINITY_DN7814_c0_g1	TRINITY_DN7814_c0_g1_i1	-	-	-	-	-	-	-	-	-	-	-	-	-	-	-	-	-	AHI29686.1|AA6||bacteria|Marinobacter	40	2.1	26.2	AEE24977.1|CE9||bacteria|Glaciecola	28.57	9	25.4	ADU23076.1|PL1|CBM37|bacteria|Ruminococcus	45.16	2.3	26.2	-	-	-	-	-	-	-	-	-	-	-	-	-	-	-	-	-	-	-
TRINITY_DN3655_c0_g1	TRINITY_DN3655_c0_g1_i1	-	hypothetical protein	-	UniRef90_W1I7I8^UniRef90_W1I7I8^Q:2623-1916,H:50-298^35.04%ID^E:3e-22^.^.`UniRef90_W1I7I8^UniRef90_W1I7I8^Q:1013-306,H:50-298^35.04%ID^E:3e-22^.^.	-	TRINITY_DN3655_c0_g1_i1|m.2321	1882-2268[-]	-	-	-	-	-	-	-	-	-	-	CDM91019.1|AA3||bacteria|Xenorhabdus	42.5	2.1	31.2	-	-	-	-	AEU37498.1|PL1||bacteria|Granulicella	30.65	0.83	32	AEM77098.1|GH13||eukaryota|Drosophila	32.56	2.9	34.3	-	-	-	-	-	-	-	-	-	-	-	-	-	-	-
TRINITY_DN3655_c0_g1	TRINITY_DN3655_c0_g1_i1	-	hypothetical protein	-	UniRef90_W1I7I8^UniRef90_W1I7I8^Q:2623-1916,H:50-298^35.04%ID^E:3e-22^.^.`UniRef90_W1I7I8^UniRef90_W1I7I8^Q:1013-306,H:50-298^35.04%ID^E:3e-22^.^.	-	TRINITY_DN3655_c0_g1_i1|m.2322	272-658[-]	-	-	-	-	-	-	-	-	-	-	CDM91019.1|AA3||bacteria|Xenorhabdus	42.5	2.1	31.2	-	-	-	-	AEU37498.1|PL1||bacteria|Granulicella	30.65	0.83	32	AEM77098.1|GH13||eukaryota|Drosophila	32.56	2.9	34.3	-	-	-	-	-	-	-	-	-	-	-	-	-	-	-
TRINITY_DN3655_c0_g1	TRINITY_DN3655_c0_g1_i1	-	hypothetical protein	-	UniRef90_W1I7I8^UniRef90_W1I7I8^Q:2623-1916,H:50-298^35.04%ID^E:3e-22^.^.`UniRef90_W1I7I8^UniRef90_W1I7I8^Q:1013-306,H:50-298^35.04%ID^E:3e-22^.^.	-	TRINITY_DN3655_c0_g1_i1|m.2320	1819-2214[+]	-	-	-	-	-	-	-	-	-	-	CDM91019.1|AA3||bacteria|Xenorhabdus	42.5	2.1	31.2	-	-	-	-	AEU37498.1|PL1||bacteria|Granulicella	30.65	0.83	32	AEM77098.1|GH13||eukaryota|Drosophila	32.56	2.9	34.3	-	-	-	-	AGC41475.1|AA0||bacteria|Myxococcus	36.51	1.2	27.7	AGF67537.1|CE4||bacteria|Streptomyces	46.15	9.4	25.8	-	-	-
TRINITY_DN3655_c0_g1	TRINITY_DN3655_c0_g1_i1	-	hypothetical protein	-	UniRef90_W1I7I8^UniRef90_W1I7I8^Q:2623-1916,H:50-298^35.04%ID^E:3e-22^.^.`UniRef90_W1I7I8^UniRef90_W1I7I8^Q:1013-306,H:50-298^35.04%ID^E:3e-22^.^.	-	TRINITY_DN3655_c0_g1_i1|m.2324	2642-3016[+]	-	-	-	-	-	-	-	-	-	-	CDM91019.1|AA3||bacteria|Xenorhabdus	42.5	2.1	31.2	-	-	-	-	AEU37498.1|PL1||bacteria|Granulicella	30.65	0.83	32	AEM77098.1|GH13||eukaryota|Drosophila	32.56	2.9	34.3	-	-	-	-	CDM38985.1|AA3||bacteria|Pseudomonas	42	0.007	33.9	ALG83430.1|CE1||bacteria|Gordonia	39.62	2.1	27.7	CTQ98772.1|PL8||bacteria|Kibdelosporangium	31.34	1.3
TRINITY_DN3655_c0_g1	TRINITY_DN3655_c0_g1_i1	-	hypothetical protein	-	UniRef90_W1I7I8^UniRef90_W1I7I8^Q:2623-1916,H:50-298^35.04%ID^E:3e-22^.^.`UniRef90_W1I7I8^UniRef90_W1I7I8^Q:1013-306,H:50-298^35.04%ID^E:3e-22^.^.	-	TRINITY_DN3655_c0_g1_i1|m.2323	1032-1406[+]	-	-	-	-	-	-	-	-	-	-	CDM91019.1|AA3||bacteria|Xenorhabdus	42.5	2.1	31.2	-	-	-	-	AEU37498.1|PL1||bacteria|Granulicella	30.65	0.83	32	AEM77098.1|GH13||eukaryota|Drosophila	32.56	2.9	34.3	-	-	-	-	CDM38985.1|AA3||bacteria|Pseudomonas	42	0.007	33.9	ALG83430.1|CE1||bacteria|Gordonia	39.62	2.1	27.7	CTQ98772.1|PL8||bacteria|Kibdelosporangium	31.34	1.3
TRINITY_DN3655_c0_g1	TRINITY_DN3655_c0_g1_i1	-	hypothetical protein	-	UniRef90_W1I7I8^UniRef90_W1I7I8^Q:2623-1916,H:50-298^35.04%ID^E:3e-22^.^.`UniRef90_W1I7I8^UniRef90_W1I7I8^Q:1013-306,H:50-298^35.04%ID^E:3e-22^.^.	-	TRINITY_DN3655_c0_g1_i1|m.2318	1967-2425[+]	-	-	-	-	-	-	-	-	-	-	CDM91019.1|AA3||bacteria|Xenorhabdus	42.5	2.1	31.2	-	-	-	-	AEU37498.1|PL1||bacteria|Granulicella	30.65	0.83	32	AEM77098.1|GH13||eukaryota|Drosophila	32.56	2.9	34.3	-	-	-	-	-	-	-	-	AKO21605.1|CE4||bacteria|Xanthomonas	28.77	2.3	28.1	-	-	-
TRINITY_DN3655_c0_g1	TRINITY_DN3655_c0_g1_i1	-	hypothetical protein	-	UniRef90_W1I7I8^UniRef90_W1I7I8^Q:2623-1916,H:50-298^35.04%ID^E:3e-22^.^.`UniRef90_W1I7I8^UniRef90_W1I7I8^Q:1013-306,H:50-298^35.04%ID^E:3e-22^.^.	-	TRINITY_DN3655_c0_g1_i1|m.2317	357-815[+]	-	-	-	-	-	-	-	-	-	-	CDM91019.1|AA3||bacteria|Xenorhabdus	42.5	2.1	31.2	-	-	-	-	AEU37498.1|PL1||bacteria|Granulicella	30.65	0.83	32	AEM77098.1|GH13||eukaryota|Drosophila	32.56	2.9	34.3	-	-	-	-	-	-	-	-	AKO21605.1|CE4||bacteria|Xanthomonas	28.77	2.3	28.1	-	-	-
TRINITY_DN3655_c0_g1	TRINITY_DN3655_c0_g1_i1	-	hypothetical protein	-	UniRef90_W1I7I8^UniRef90_W1I7I8^Q:2623-1916,H:50-298^35.04%ID^E:3e-22^.^.`UniRef90_W1I7I8^UniRef90_W1I7I8^Q:1013-306,H:50-298^35.04%ID^E:3e-22^.^.	-	TRINITY_DN3655_c0_g1_i1|m.2319	209-604[+]	-	-	-	-	-	-	-	-	-	-	CDM91019.1|AA3||bacteria|Xenorhabdus	42.5	2.1	31.2	-	-	-	-	AEU37498.1|PL1||bacteria|Granulicella	30.65	0.83	32	AEM77098.1|GH13||eukaryota|Drosophila	32.56	2.9	34.3	-	-	-	-	AGC41475.1|AA0||bacteria|Myxococcus	36.51	1.2	27.7	AGF67537.1|CE4||bacteria|Streptomyces	46.15	9.4	25.8	-	-	-
TRINITY_DN5824_c0_g1	TRINITY_DN5824_c0_g1_i1	-	hypothetical protein	-	-	-	-	-	-	-	-	-	-	-	-	-	-	-	ACQ89878.1|AA10||bacteria|Enterococcus	26.8	5.4	29.6	-	-	-	-	BAM02272.1|PL9||bacteria|Phycisphaera	39.58	8.9	28.5	-	-	-	-	-	-	-	-	-	-	-	-	-	-	-	-	-	-	-
TRINITY_DN6298_c0_g2	TRINITY_DN6298_c0_g2_i1	-	hypothetical protein	-	-	-	TRINITY_DN6298_c0_g2_i1|m.4603	2-319[+]	-	-	-	-	-	-	-	-	-	-	-	-	-	-	-	-	-	-	-	-	-	-	-	-	-	-	CCG24434.1|GT58||eukaryota|Candida	32.79	1.9	34.7	CAP64870.1|AA1||eukaryota|Podospora	62.5	4.8	25	AIY08381.1|CE9||bacteria|Paenibacillus	40.74	2.7	26.9	BAF59283.1|PL9||bacteria|Pelotomaculum	32.2	5
TRINITY_DN8121_c10_g15	TRINITY_DN8121_c10_g15_i7	-	-	-	-	-	-	-	-	-	-	-	-	-	-	-	-	-	CEF79461.1|AA7||eukaryota|Fusarium	34	1.5	27.3	-	-	-	-	-	-	-	-	AHF89348.1|GH39||bacteria|Opitutaceae	36.59	0.25	33.5	-	-	-	-	-	-	-	-	-	-	-	-	-	-	-
TRINITY_DN8035_c4_g1	TRINITY_DN8035_c4_g1_i1	-	-	-	-	-	TRINITY_DN8035_c4_g1_i1|m.7894	160-516[-]	-	-	-	-	-	-	-	-	-	-	-	-	-	-	ACB74641.1|CE12||bacteria|Opitutus	38.1	4.5	28.1	AKJ65520.1|PL12||bacteria|Verrucomicrobia	29.31	4.6	26.6	AFQ33619.1|GH14||eukaryota|Citrus	40.43	1.4	32.7	-	-	-	-	AFN21306.1|AA10||viruses|Bombyx	30.77	0.67	27.7	ACA59448.1|CE4||bacteria|Candidatus	36.11	5.3	26.2	AKJ65520.1|PL12||bacteria|Verrucomicrobia	29.31	0.32
TRINITY_DN8371_c0_g3	TRINITY_DN8371_c0_g3_i1	-	hypothetical protein	sp|P03857|PRE1_STAAU^sp|P03857|PRE1_STAAU^Q:1002-1688,H:1-249^29.23%ID^E:2e-18^.^.	UniRef90_W2SSM7^UniRef90_W2SSM7^Q:362-898,H:16-190^73.74%ID^E:5e-76^.^.	-	TRINITY_DN8371_c0_g3_i1|m.10708	1879-2361[-]	-	-	-	-	-	-	-	-	-	-	AFC45198.1|AA3||bacteria|Mycobacterium	32.08	9.3	28.5	ADY51278.1|CE7||bacteria|Pedobacter	31.82	2.4	31.2	ADU75030.1|PL11|CBM35|bacteria|Clostridium	39.13	2.2	30	ADH65230.1|GH13||bacteria|Meiothermus	27.56	0.089	39.3	ABM41436.1|GT28||bacteria|Acidovorax	28.92	4	33.5	ALH81276.1|AA3||bacteria|Sphingopyxis	28.57	1.8	27.7	-	-	-	-	CAD73961.1|PL14||bacteria|Rhodopirellula	39.39	7.4
TRINITY_DN8371_c0_g3	TRINITY_DN8371_c0_g3_i1	-	hypothetical protein	sp|P03857|PRE1_STAAU^sp|P03857|PRE1_STAAU^Q:1002-1688,H:1-249^29.23%ID^E:2e-18^.^.	UniRef90_W2SSM7^UniRef90_W2SSM7^Q:362-898,H:16-190^73.74%ID^E:5e-76^.^.	-	TRINITY_DN8371_c0_g3_i1|m.10710	1044-1394[-]	-	-	-	-	-	-	-	-	-	-	AFC45198.1|AA3||bacteria|Mycobacterium	32.08	9.3	28.5	ADY51278.1|CE7||bacteria|Pedobacter	31.82	2.4	31.2	ADU75030.1|PL11|CBM35|bacteria|Clostridium	39.13	2.2	30	ADH65230.1|GH13||bacteria|Meiothermus	27.56	0.089	39.3	ABM41436.1|GT28||bacteria|Acidovorax	28.92	4	33.5	-	-	-	-	ADG69127.1|CE15||bacteria|Planctomyces	39.13	1.7	27.7	-	-	-
TRINITY_DN8371_c0_g3	TRINITY_DN8371_c0_g3_i1	-	hypothetical protein	sp|P03857|PRE1_STAAU^sp|P03857|PRE1_STAAU^Q:1002-1688,H:1-249^29.23%ID^E:2e-18^.^.	UniRef90_W2SSM7^UniRef90_W2SSM7^Q:362-898,H:16-190^73.74%ID^E:5e-76^.^.	-	TRINITY_DN8371_c0_g3_i1|m.10707	314-907[+]	sp|P15256|21KD_ZYMMA^sp|P15256|21KD_ZYMMA^Q:13-177,H:11-176^30.64%ID^E:9e-12^.^.	UniRef90_W2SSM7^UniRef90_W2SSM7^Q:17-195,H:16-190^73.74%ID^E:8e-94^.^.	-	-	-	-	-	-	-	-	AFC45198.1|AA3||bacteria|Mycobacterium	32.08	9.3	28.5	ADY51278.1|CE7||bacteria|Pedobacter	31.82	2.4	31.2	ADU75030.1|PL11|CBM35|bacteria|Clostridium	39.13	2.2	30	ADH65230.1|GH13||bacteria|Meiothermus	27.56	0.089	39.3	ABM41436.1|GT28||bacteria|Acidovorax	28.92	4	33.5	BAS94385.1|AA1||eukaryota|Oryza	35	0.39	30	AIK96937.1|CE14||bacteria|Candidatus	33.33	0.55	30.4	ALJ08110.1|PL10||bacteria|Brevundimonas	30.56	0.4
TRINITY_DN8371_c0_g3	TRINITY_DN8371_c0_g3_i1	-	hypothetical protein	sp|P03857|PRE1_STAAU^sp|P03857|PRE1_STAAU^Q:1002-1688,H:1-249^29.23%ID^E:2e-18^.^.	UniRef90_W2SSM7^UniRef90_W2SSM7^Q:362-898,H:16-190^73.74%ID^E:5e-76^.^.	-	TRINITY_DN8371_c0_g3_i1|m.10705	1002-2135[+]	sp|P03857|PRE1_STAAU^sp|P03857|PRE1_STAAU^Q:1-229,H:1-249^29.23%ID^E:2e-19^.^.	UniRef90_A0A015NIQ9^UniRef90_A0A015NIQ9^Q:22-184,H:4-164^41.1%ID^E:3e-27^.^.	PF01076.14^Mob_Pre^Plasmid recombination enzyme^1-184^E:2.2e-32	-	-	-	-	GO:0003677^molecular_function^DNA binding`GO:0006310^biological_process^DNA recombination`GO:0005727^cellular_component^extrachromosomal circular DNA	-	-	AFC45198.1|AA3||bacteria|Mycobacterium	32.08	9.3	28.5	ADY51278.1|CE7||bacteria|Pedobacter	31.82	2.4	31.2	ADU75030.1|PL11|CBM35|bacteria|Clostridium	39.13	2.2	30	ADH65230.1|GH13||bacteria|Meiothermus	27.56	0.089	39.3	ABM41436.1|GT28||bacteria|Acidovorax	28.92	4	33.5	BAN69469.1|AA1||bacteria|endosymbiont	24.27	4.3	28.1	ADI01790.1|CE4||bacteria|Syntrophothermus	26.79	7.2	28.1	CRI56556.1|PL5||bacteria|Pseudomonas	24.19	2.6
TRINITY_DN8371_c0_g3	TRINITY_DN8371_c0_g3_i1	-	hypothetical protein	sp|P03857|PRE1_STAAU^sp|P03857|PRE1_STAAU^Q:1002-1688,H:1-249^29.23%ID^E:2e-18^.^.	UniRef90_W2SSM7^UniRef90_W2SSM7^Q:362-898,H:16-190^73.74%ID^E:5e-76^.^.	-	TRINITY_DN8371_c0_g3_i1|m.10706	560-1390[-]	-	-	-	-	-	-	-	-	-	-	AFC45198.1|AA3||bacteria|Mycobacterium	32.08	9.3	28.5	ADY51278.1|CE7||bacteria|Pedobacter	31.82	2.4	31.2	ADU75030.1|PL11|CBM35|bacteria|Clostridium	39.13	2.2	30	ADH65230.1|GH13||bacteria|Meiothermus	27.56	0.089	39.3	ABM41436.1|GT28||bacteria|Acidovorax	28.92	4	33.5	AJY47381.1|AA6||bacteria|Martelella	28.77	8.7	26.2	ADY51278.1|CE7||bacteria|Pedobacter	31.82	0.4	32	-	-	-
TRINITY_DN8371_c0_g3	TRINITY_DN8371_c0_g3_i1	-	hypothetical protein	sp|P03857|PRE1_STAAU^sp|P03857|PRE1_STAAU^Q:1002-1688,H:1-249^29.23%ID^E:2e-18^.^.	UniRef90_W2SSM7^UniRef90_W2SSM7^Q:362-898,H:16-190^73.74%ID^E:5e-76^.^.	-	TRINITY_DN8371_c0_g3_i1|m.10709	1395-1874[-]	-	-	-	-	-	-	-	-	-	-	AFC45198.1|AA3||bacteria|Mycobacterium	32.08	9.3	28.5	ADY51278.1|CE7||bacteria|Pedobacter	31.82	2.4	31.2	ADU75030.1|PL11|CBM35|bacteria|Clostridium	39.13	2.2	30	ADH65230.1|GH13||bacteria|Meiothermus	27.56	0.089	39.3	ABM41436.1|GT28||bacteria|Acidovorax	28.92	4	33.5	-	-	-	-	AFO88570.1|CE9||bacteria|Phaeobacter	28.36	0.53	30	-	-	-
TRINITY_DN7622_c1_g1	TRINITY_DN7622_c1_g1_i1	-	hypothetical protein	-	-	-	TRINITY_DN7622_c1_g1_i1|m.6580	149-610[-]	-	-	-	-	-	-	-	-	-	-	-	-	-	-	-	-	-	-	-	-	-	-	-	-	-	-	-	-	-	-	-	-	-	-	-	-	-	-	AKC91637.1|PL23||viruses|Lambdina	23	4
TRINITY_DN8313_c14_g6	TRINITY_DN8313_c14_g6_i7	-	-	-	-	-	-	-	-	-	-	-	-	-	-	-	-	-	CAE76242.1|AA6||eukaryota|Neurospora	91.67	8.8	23.9	CAY75049.1|CE9||bacteria|Erwinia	48.39	0.15	30	AHF90288.1|PL17||bacteria|Opitutaceae	36.17	2.8	25	-	-	-	-	AHY47987.1|GT4||bacteria|Rubrobacter	42.42	5.3	28.1	-	-	-	-	-	-	-	-	-	-	-
TRINITY_DN8109_c0_g2	TRINITY_DN8109_c0_g2_i2	-	hypothetical protein	-	-	-	TRINITY_DN8109_c0_g2_i2|m.8505	793-1200[-]	-	-	-	-	-	-	-	-	-	-	-	-	-	-	AJI19043.1|CE14||bacteria|Bacillus	33.33	3.8	29.3	-	-	-	-	-	-	-	-	-	-	-	-	AGU47827.1|AA3||bacteria|Variovorax	35.14	2.6	26.6	ADE82534.1|CE1||bacteria|Prevotella	36.07	1.2	28.5	-	-	-
TRINITY_DN8109_c0_g2	TRINITY_DN8109_c0_g2_i2	-	hypothetical protein	-	-	-	TRINITY_DN8109_c0_g2_i2|m.8506	3-314[-]	-	-	-	-	-	-	-	-	-	-	-	-	-	-	AJI19043.1|CE14||bacteria|Bacillus	33.33	3.8	29.3	-	-	-	-	-	-	-	-	-	-	-	-	AGU47827.1|AA3||bacteria|Variovorax	35.14	1.3	26.9	-	-	-	-	-	-	-
TRINITY_DN8313_c14_g6	TRINITY_DN8313_c14_g6_i1	-	-	-	-	-	-	-	-	-	-	-	-	-	-	-	-	-	XP_001823115.2|AA13||eukaryota|Aspergillus	32.35	0.53	29.3	CTQ92279.1|CE14|,CBM9|bacteria|Kibdelosporangium	37.04	0.87	29.6	CEF77681.1|PL3||eukaryota|Fusarium	27.91	1.2	27.7	AKJ09561.1|GH13|,CBM48|bacteria|Streptomyces	26.9	4.8	30.4	-	-	-	-	-	-	-	-	-	-	-	-	-	-	-
TRINITY_DN8299_c25_g3	TRINITY_DN8299_c25_g3_i1	-	-	-	-	-	-	-	-	-	-	-	-	-	-	-	-	-	-	-	-	-	-	-	-	-	CAZ98265.1|PL6||bacteria|Zobellia	37.5	0.46	29.3	AAH82084.1|GH27||eukaryota|Rattus	39.58	4.5	30.8	ADC61335.1|GT4||bacteria|Allochromatium	42.22	0.57	33.1	-	-	-	-	-	-	-	-	-	-	-
TRINITY_DN8113_c1_g2	TRINITY_DN8113_c1_g2_i4	-	hypothetical protein	sp|Q66862|REP1_FBNY2^sp|Q66862|REP1_FBNY2^Q:2935-2285,H:70-277^29.2%ID^E:7e-22^.^.`sp|Q66862|REP1_FBNY2^sp|Q66862|REP1_FBNY2^Q:332-69,H:8-94^41.57%ID^E:7e-11^.^.	UniRef90_S4TDR4^UniRef90_S4TDR4^Q:2935-2285,H:71-297^32.89%ID^E:1e-29^.^.`UniRef90_S4TDR4^UniRef90_S4TDR4^Q:284-3,H:25-116^33.33%ID^E:7e-06^.^.	-	TRINITY_DN8113_c1_g2_i4|m.8558	3-425[-]	sp|Q9Z0D5|REP1_MDV1^sp|Q9Z0D5|REP1_MDV1^Q:30-119,H:7-96^43.01%ID^E:1e-15^.^.	UniRef90_C6LX25^UniRef90_C6LX25^Q:1-136,H:1-118^33.82%ID^E:1e-14^.^.	PF02407.11^Viral_Rep^Putative viral replication protein^46-106^E:6e-13	-	-	-	-	GO:0016779^molecular_function^nucleotidyltransferase activity`GO:0016888^molecular_function^endodeoxyribonuclease activity, producing 5'-phosphomonoesters`GO:0042624^molecular_function^ATPase activity, uncoupled`GO:0006260^biological_process^DNA replication`GO:0018142^biological_process^protein-DNA covalent cross-linking	-	-	AKI01834.1|AA3||bacteria|Hoeflea	26.67	0.42	33.1	AKC86180.1|CE16||bacteria|Pseudoxanthomonas	36.25	6.9	30.4	XP_003711481.1|PL1||eukaryota|Magnaporthe	27.16	0.2	33.5	CDM91588.1|GH4||bacteria|Xenorhabdus	23.81	2	35	ADM10321.1|GT4||bacteria|Parvularcula	25.47	5.6	33.5	CEF84054.1|AA7||eukaryota|Fusarium	29.27	5.4	25.8	AFZ11679.1|CE4||bacteria|Crinalium	34.55	0.93	29.3	ABU69702.1|PL0||bacteria|Vibrio	26.56	1.2
TRINITY_DN8313_c14_g6	TRINITY_DN8313_c14_g6_i3	-	hypothetical protein	-	-	-	TRINITY_DN8313_c14_g6_i3|m.10215	1-423[+]	-	-	-	-	-	-	-	-	-	-	AFO89334.1|AA3||bacteria|Phaeobacter	30	1.2	30.4	BAM05616.1|CE8||eukaryota|Eucalyptus	40.54	2.1	28.9	-	-	-	-	-	-	-	-	-	-	-	-	-	-	-	-	ABD68429.1|CE4||bacteria|Rhodoferax	52	0.69	29.3	NP_932654.1|PL23||viruses|Choristoneura	40.48	1.6
TRINITY_DN8313_c14_g6	TRINITY_DN8313_c14_g6_i4	-	-	-	-	-	-	-	-	-	-	-	-	-	-	-	-	-	ALE56627.1|AA3||bacteria|Burkholderia	48.48	3.9	26.6	-	-	-	-	CDF80709.1|PL8||bacteria|Formosa	30.61	3.3	26.2	-	-	-	-	-	-	-	-	-	-	-	-	-	-	-	-	-	-	-
TRINITY_DN7286_c0_g1	TRINITY_DN7286_c0_g1_i1	-	-	-	-	-	-	-	-	-	-	-	-	-	-	-	-	-	-	-	-	-	AAB16896.1|CE4||bacteria|Rhizobium	35.29	1.8	28.1	-	-	-	-	-	-	-	-	ACU47314.1|GT2||bacteria|Brucella	32.61	5	30	-	-	-	-	-	-	-	-	-	-	-
TRINITY_DN8313_c14_g6	TRINITY_DN8313_c14_g6_i6	-	hypothetical protein	-	-	-	TRINITY_DN8313_c14_g6_i6|m.10216	1-423[+]	-	-	-	-	-	-	-	-	-	-	AFO89334.1|AA3||bacteria|Phaeobacter	30	2.9	30.4	-	-	-	-	AGE53884.1|PL14||viruses|Paramecium	31.51	5.8	28.5	-	-	-	-	-	-	-	-	-	-	-	-	ABD68429.1|CE4||bacteria|Rhodoferax	52	0.69	29.3	NP_932654.1|PL23||viruses|Choristoneura	40.48	1.6
TRINITY_DN8236_c3_g6	TRINITY_DN8236_c3_g6_i8	-	-	-	-	-	-	-	-	-	-	-	-	-	-	-	-	-	-	-	-	-	-	-	-	-	-	-	-	-	-	-	-	-	-	-	-	-	-	-	-	-	-	-	-	-	-	-	-
TRINITY_DN8313_c14_g6	TRINITY_DN8313_c14_g6_i8	-	hypothetical protein	-	-	-	TRINITY_DN8313_c14_g6_i8|m.10217	1-423[+]	-	-	-	-	-	-	-	-	-	-	AFO89334.1|AA3||bacteria|Phaeobacter	30	1.1	30.4	BAM05616.1|CE8||eukaryota|Eucalyptus	40.54	2.1	28.9	ALC21768.1|PL8||bacteria|Streptomyces	33.82	5.8	27.7	-	-	-	-	-	-	-	-	-	-	-	-	ABD68429.1|CE4||bacteria|Rhodoferax	52	0.69	29.3	NP_932654.1|PL23||viruses|Choristoneura	40.48	1.6
TRINITY_DN8313_c14_g6	TRINITY_DN8313_c14_g6_i10	-	-	-	-	-	-	-	-	-	-	-	-	-	-	-	-	-	CCA72580.1|AA5||eukaryota|Piriformospora	39.29	4.1	24.6	CTQ92279.1|CE14|,CBM9|bacteria|Kibdelosporangium	41.94	1.4	26.9	ALJ06119.1|PL12||bacteria|Algibacter	42.86	0.22	27.7	BAO57215.1|GH91||bacteria|Arthrobacter	43.59	3.3	28.5	ACA15262.1|GT41||bacteria|Methylobacterium	40.54	2.9	28.5	-	-	-	-	-	-	-	-	-	-	-
TRINITY_DN20831_c0_g1	TRINITY_DN20831_c0_g1_i1	-	-	-	-	-	-	-	-	-	-	-	-	-	-	-	-	-	-	-	-	-	-	-	-	-	-	-	-	-	-	-	-	-	-	-	-	-	-	-	-	-	-	-	-	-	-	-	-
TRINITY_DN8152_c6_g1	TRINITY_DN8152_c6_g1_i1	-	hypothetical protein	-	-	-	-	-	-	-	-	-	-	-	-	-	-	-	-	-	-	-	-	-	-	-	AAW84056.1|PL10||bacteria|uncultured	30	9.7	27.7	-	-	-	-	CAD39435.1|GT47||eukaryota|Oryza	33.96	8.9	32.3	-	-	-	-	-	-	-	-	-	-	-
TRINITY_DN8031_c0_g1	TRINITY_DN8031_c0_g1_i2	-	-	-	-	-	TRINITY_DN8031_c0_g1_i2|m.7836	2-778[+]	-	-	-	-	-	-	-	-	-	-	-	-	-	-	CDS92639.1|CE4||bacteria|Sphingobacterium	38	6.7	27.7	AEM85530.1|PL20||bacteria|Streptomyces	28.57	9.6	25.8	-	-	-	-	-	-	-	-	-	-	-	-	AKJ87218.1|CE1||unclassified|uncultured	22.58	3.4	28.9	AEM85530.1|PL20||bacteria|Streptomyces	28.57	8.5
TRINITY_DN7964_c3_g4	TRINITY_DN7964_c3_g4_i3	-	hypothetical protein	-	-	-	TRINITY_DN7964_c3_g4_i3|m.7568	1988-2311[+]	-	-	-	-	-	-	-	-	-	-	-	-	-	-	AKP64018.1|CE4||bacteria|Lactobacillus	25.25	0.83	32.7	-	-	-	-	CCE75181.1|GH38||bacteria|Clavibacter	35.09	7.5	33.5	-	-	-	-	-	-	-	-	-	-	-	-	-	-	-
TRINITY_DN7964_c3_g4	TRINITY_DN7964_c3_g4_i3	-	hypothetical protein	-	-	-	TRINITY_DN7964_c3_g4_i3|m.7566	2447-2821[+]	-	-	-	-	-	-	-	-	-	-	-	-	-	-	AKP64018.1|CE4||bacteria|Lactobacillus	25.25	0.83	32.7	-	-	-	-	CCE75181.1|GH38||bacteria|Clavibacter	35.09	7.5	33.5	-	-	-	-	-	-	-	-	AKU97222.1|CE4||bacteria|Labilithrix	35.14	0.53	29.3	AEI43530.1|PL4||bacteria|Paenibacillus	55.56	3.5
TRINITY_DN7964_c3_g4	TRINITY_DN7964_c3_g4_i3	-	hypothetical protein	-	-	-	TRINITY_DN7964_c3_g4_i3|m.7567	1666-2016[-]	-	-	-	-	-	-	-	-	-	-	-	-	-	-	AKP64018.1|CE4||bacteria|Lactobacillus	25.25	0.83	32.7	-	-	-	-	CCE75181.1|GH38||bacteria|Clavibacter	35.09	7.5	33.5	-	-	-	-	-	-	-	-	-	-	-	-	-	-	-
TRINITY_DN7222_c1_g5	TRINITY_DN7222_c1_g5_i1	-	Replication initiation factor	-	UniRef90_W2SUR7^UniRef90_W2SUR7^Q:1538-666,H:50-340^56.8%ID^E:5e-106^.^.`UniRef90_W2SUR7^UniRef90_W2SUR7^Q:1873-1682,H:1-64^53.12%ID^E:9e-11^.^.`UniRef90_W2SUR7^UniRef90_W2SUR7^Q:319-128,H:1-64^53.12%ID^E:9e-11^.^.	-	TRINITY_DN7222_c1_g5_i1|m.5868	2-397[-]	-	UniRef90_X1Q0Z6^UniRef90_X1Q0Z6^Q:4-94,H:14-104^53.85%ID^E:3e-25^.^.	-	-	-	-	-	-	-	-	AJR09391.1|AA10||bacteria|Photobacterium	38.46	2.2	30	BAK82834.1|CE9||bacteria|Gluconacetobacter	57.69	0.81	32.3	-	-	-	-	EFC71377.1|GH85||bacteria|Prevotella	29.17	0.31	37.4	CAG99479.1|GT71||eukaryota|Kluyveromyces	21.25	5.6	33.1	-	-	-	-	-	-	-	-	-	-	-
TRINITY_DN7222_c1_g5	TRINITY_DN7222_c1_g5_i1	-	Replication initiation factor	-	UniRef90_W2SUR7^UniRef90_W2SUR7^Q:1538-666,H:50-340^56.8%ID^E:5e-106^.^.`UniRef90_W2SUR7^UniRef90_W2SUR7^Q:1873-1682,H:1-64^53.12%ID^E:9e-11^.^.`UniRef90_W2SUR7^UniRef90_W2SUR7^Q:319-128,H:1-64^53.12%ID^E:9e-11^.^.	-	TRINITY_DN7222_c1_g5_i1|m.5866	1514-2038[-]	-	UniRef90_X1Q0Z6^UniRef90_X1Q0Z6^Q:33-163,H:14-141^46.21%ID^E:6e-25^.^.	-	-	-	-	-	-	-	-	AJR09391.1|AA10||bacteria|Photobacterium	38.46	2.2	30	BAK82834.1|CE9||bacteria|Gluconacetobacter	57.69	0.81	32.3	-	-	-	-	EFC71377.1|GH85||bacteria|Prevotella	29.17	0.31	37.4	CAG99479.1|GT71||eukaryota|Kluyveromyces	21.25	5.6	33.1	AKR58225.1|AA3||bacteria|Devosia	29.69	0.23	30.4	ACP31612.1|CE4||bacteria|Corynebacterium	29.82	8.5	26.6	-	-	-
TRINITY_DN7222_c1_g5	TRINITY_DN7222_c1_g5_i1	-	Replication initiation factor	-	UniRef90_W2SUR7^UniRef90_W2SUR7^Q:1538-666,H:50-340^56.8%ID^E:5e-106^.^.`UniRef90_W2SUR7^UniRef90_W2SUR7^Q:1873-1682,H:1-64^53.12%ID^E:9e-11^.^.`UniRef90_W2SUR7^UniRef90_W2SUR7^Q:319-128,H:1-64^53.12%ID^E:9e-11^.^.	-	TRINITY_DN7222_c1_g5_i1|m.5867	2-460[+]	-	-	-	-	-	-	-	-	-	-	AJR09391.1|AA10||bacteria|Photobacterium	38.46	2.2	30	BAK82834.1|CE9||bacteria|Gluconacetobacter	57.69	0.81	32.3	-	-	-	-	EFC71377.1|GH85||bacteria|Prevotella	29.17	0.31	37.4	CAG99479.1|GT71||eukaryota|Kluyveromyces	21.25	5.6	33.1	-	-	-	-	AHB67707.1|CE14||archaea|Haloarcula	25.4	2.3	27.7	CAD73181.1|PL10||bacteria|Rhodopirellula	55.56	2.8
TRINITY_DN7222_c1_g5	TRINITY_DN7222_c1_g5_i1	-	Replication initiation factor	-	UniRef90_W2SUR7^UniRef90_W2SUR7^Q:1538-666,H:50-340^56.8%ID^E:5e-106^.^.`UniRef90_W2SUR7^UniRef90_W2SUR7^Q:1873-1682,H:1-64^53.12%ID^E:9e-11^.^.`UniRef90_W2SUR7^UniRef90_W2SUR7^Q:319-128,H:1-64^53.12%ID^E:9e-11^.^.	-	TRINITY_DN7222_c1_g5_i1|m.5865	594-1517[-]	-	UniRef90_W2SUR7^UniRef90_W2SUR7^Q:12-284,H:68-340^58.7%ID^E:2e-109^.^.	PF02486.14^Rep_trans^Replication initiation factor^99-286^E:1.4e-19	-	-	-	-	GO:0003677^molecular_function^DNA binding`GO:0003916^molecular_function^DNA topoisomerase activity`GO:0006270^biological_process^DNA replication initiation	-	-	AJR09391.1|AA10||bacteria|Photobacterium	38.46	2.2	30	BAK82834.1|CE9||bacteria|Gluconacetobacter	57.69	0.81	32.3	-	-	-	-	EFC71377.1|GH85||bacteria|Prevotella	29.17	0.31	37.4	CAG99479.1|GT71||eukaryota|Kluyveromyces	21.25	5.6	33.1	AJR09391.1|AA10||bacteria|Photobacterium	38.46	0.57	30.4	-	-	-	-	AFV05131.1|PL9||bacteria|Dehalobacter	26.32	1.1
TRINITY_DN8389_c13_g30	TRINITY_DN8389_c13_g30_i1	-	-	-	-	-	TRINITY_DN8389_c13_g30_i1|m.10853	85-468[-]	-	-	-	-	-	-	-	-	-	-	-	-	-	-	-	-	-	-	AFH59871.1|PL1||bacteria|Paenibacillus	34.48	0.99	27.7	-	-	-	-	AFY29286.1|GT35||bacteria|Cyanobium	45.83	6.9	29.6	-	-	-	-	-	-	-	-	-	-	-
TRINITY_DN8378_c13_g1	TRINITY_DN8378_c13_g1_i4	-	hypothetical protein	-	-	-	TRINITY_DN8378_c13_g1_i4|m.10874	52-363[-]	-	-	-	-	-	-	-	-	-	-	AKJ97623.1|AA10||bacteria|Pseudomonas	56.52	2.8	27.3	-	-	-	-	-	-	-	-	-	-	-	-	-	-	-	-	-	-	-	-	ACS40903.1|CE11||bacteria|Methylobacterium	22.5	9.2	25	AJQ95563.1|PL1|,CBM13|bacteria|Gynuella	30	7.5
TRINITY_DN8313_c14_g6	TRINITY_DN8313_c14_g6_i11	-	hypothetical protein	-	-	-	TRINITY_DN8313_c14_g6_i11|m.10219	2336-2680[-]	-	-	-	-	-	-	-	-	-	-	AFO89334.1|AA3||bacteria|Phaeobacter	30	2.8	30.4	-	-	-	-	AGE53884.1|PL14||viruses|Paramecium	31.51	5.6	28.5	-	-	-	-	-	-	-	-	CCA72580.1|AA5||eukaryota|Piriformospora	39.29	10	24.6	-	-	-	-	BAR73164.1|PL17||bacteria|uncultured	43.75	2
TRINITY_DN8157_c0_g1	TRINITY_DN8157_c0_g1_i1	-	hypothetical protein	-	-	-	TRINITY_DN8157_c0_g1_i1|m.8786	3-620[-]	-	-	-	-	-	-	-	-	-	-	-	-	-	-	-	-	-	-	-	-	-	-	-	-	-	-	-	-	-	-	CCA66590.1|AA5||eukaryota|Piriformospora	37.5	7.1	26.6	-	-	-	-	ACI54844.1|PL9||bacteria|Rhizobium	42.5	6.3
TRINITY_DN8157_c0_g1	TRINITY_DN8157_c0_g1_i1	-	hypothetical protein	-	-	-	TRINITY_DN8157_c0_g1_i1|m.8787	949-1350[-]	-	-	-	-	-	-	-	-	-	-	-	-	-	-	-	-	-	-	-	-	-	-	-	-	-	-	-	-	-	-	-	-	-	-	CCF63021.1|CE1||bacteria|Nocardia	29.79	3.6	26.9	ACI54844.1|PL9||bacteria|Rhizobium	42.5	2.4
TRINITY_DN8153_c1_g1	TRINITY_DN8153_c1_g1_i1	-	-	-	-	-	-	-	-	-	-	-	-	-	-	-	-	-	-	-	-	-	ALI97828.1|CE12||bacteria|Rufibacter	48.39	1.3	31.2	-	-	-	-	-	-	-	-	-	-	-	-	-	-	-	-	-	-	-	-	-	-	-
TRINITY_DN8411_c3_g1	TRINITY_DN8411_c3_g1_i1	-	hypothetical protein	sp|P15256|21KD_ZYMMA^sp|P15256|21KD_ZYMMA^Q:599-150,H:11-167^39.62%ID^E:3e-22^.^.`sp|P15256|21KD_ZYMMA^sp|P15256|21KD_ZYMMA^Q:3098-2610,H:3-174^29.31%ID^E:4e-15^.^.	UniRef90_A0A015NHL0^UniRef90_A0A015NHL0^Q:641-75,H:7-203^53.03%ID^E:2e-60^.^.`UniRef90_A0A015NHL0^UniRef90_A0A015NHL0^Q:3095-2610,H:16-180^43.98%ID^E:7e-38^.^.	-	TRINITY_DN8411_c3_g1_i1|m.11105	2541-3137[-]	sp|P15256|21KD_ZYMMA^sp|P15256|21KD_ZYMMA^Q:14-176,H:3-174^29.31%ID^E:3e-16^.^.	UniRef90_A0A015NHZ5^UniRef90_A0A015NHZ5^Q:1-190,H:1-190^48.95%ID^E:4e-64^.^.	-	-	-	-	-	-	-	-	-	-	-	-	ADL08208.1|CE4||bacteria|Thermosediminibacter	22.89	6.8	30.4	AFH70038.1|PL8||bacteria|Staphylococcus	23.81	1.1	32	-	-	-	-	-	-	-	-	AIE94961.1|AA1||archaea|uncultured	37.5	0.67	29.3	-	-	-	-	AGI38277.1|PL9||bacteria|Clostridium	27.08	3.4
TRINITY_DN8411_c3_g1	TRINITY_DN8411_c3_g1_i1	-	hypothetical protein	sp|P15256|21KD_ZYMMA^sp|P15256|21KD_ZYMMA^Q:599-150,H:11-167^39.62%ID^E:3e-22^.^.`sp|P15256|21KD_ZYMMA^sp|P15256|21KD_ZYMMA^Q:3098-2610,H:3-174^29.31%ID^E:4e-15^.^.	UniRef90_A0A015NHL0^UniRef90_A0A015NHL0^Q:641-75,H:7-203^53.03%ID^E:2e-60^.^.`UniRef90_A0A015NHL0^UniRef90_A0A015NHL0^Q:3095-2610,H:16-180^43.98%ID^E:7e-38^.^.	-	TRINITY_DN8411_c3_g1_i1|m.11103	1558-2562[+]	-	UniRef90_UPI00035CEDF0^UniRef90_UPI00035CEDF0^Q:1-253,H:1-238^39.08%ID^E:5e-41^.^.	PF01076.14^Mob_Pre^Plasmid recombination enzyme^74-155^E:9.4e-07	-	-	-	-	GO:0003677^molecular_function^DNA binding`GO:0006310^biological_process^DNA recombination`GO:0005727^cellular_component^extrachromosomal circular DNA	-	-	-	-	-	-	ADL08208.1|CE4||bacteria|Thermosediminibacter	22.89	6.8	30.4	AFH70038.1|PL8||bacteria|Staphylococcus	23.81	1.1	32	-	-	-	-	-	-	-	-	-	-	-	-	CAP71792.1|CE1||eukaryota|Podospora	26.32	3.6	29.3	AFH70038.1|PL8||bacteria|Staphylococcus	23.81	0.17
TRINITY_DN8411_c3_g1	TRINITY_DN8411_c3_g1_i1	-	hypothetical protein	sp|P15256|21KD_ZYMMA^sp|P15256|21KD_ZYMMA^Q:599-150,H:11-167^39.62%ID^E:3e-22^.^.`sp|P15256|21KD_ZYMMA^sp|P15256|21KD_ZYMMA^Q:3098-2610,H:3-174^29.31%ID^E:4e-15^.^.	UniRef90_A0A015NHL0^UniRef90_A0A015NHL0^Q:641-75,H:7-203^53.03%ID^E:2e-60^.^.`UniRef90_A0A015NHL0^UniRef90_A0A015NHL0^Q:3095-2610,H:16-180^43.98%ID^E:7e-38^.^.	-	TRINITY_DN8411_c3_g1_i1|m.11104	54-656[-]	sp|P15256|21KD_ZYMMA^sp|P15256|21KD_ZYMMA^Q:20-169,H:11-167^39.62%ID^E:5e-25^.^.	UniRef90_A0A015NHL0^UniRef90_A0A015NHL0^Q:6-194,H:7-203^53.03%ID^E:2e-67^.^.	PF05732.6^RepL^Firmicute plasmid replication protein (RepL)^50-166^E:5.3e-06	-	-	-	-	GO:0006260^biological_process^DNA replication`GO:0006276^biological_process^plasmid maintenance	-	-	-	-	-	-	ADL08208.1|CE4||bacteria|Thermosediminibacter	22.89	6.8	30.4	AFH70038.1|PL8||bacteria|Staphylococcus	23.81	1.1	32	-	-	-	-	-	-	-	-	-	-	-	-	ACU99320.1|CE11||bacteria|Cyanothece	24.19	0.35	31.2	AKS19613.1|PL1||bacteria|Xanthomonas	50	1
TRINITY_DN8411_c3_g1	TRINITY_DN8411_c3_g1_i1	-	hypothetical protein	sp|P15256|21KD_ZYMMA^sp|P15256|21KD_ZYMMA^Q:599-150,H:11-167^39.62%ID^E:3e-22^.^.`sp|P15256|21KD_ZYMMA^sp|P15256|21KD_ZYMMA^Q:3098-2610,H:3-174^29.31%ID^E:4e-15^.^.	UniRef90_A0A015NHL0^UniRef90_A0A015NHL0^Q:641-75,H:7-203^53.03%ID^E:2e-60^.^.`UniRef90_A0A015NHL0^UniRef90_A0A015NHL0^Q:3095-2610,H:16-180^43.98%ID^E:7e-38^.^.	-	TRINITY_DN8411_c3_g1_i1|m.11106	2163-2525[-]	-	-	-	-	-	-	-	-	-	-	-	-	-	-	ADL08208.1|CE4||bacteria|Thermosediminibacter	22.89	6.8	30.4	AFH70038.1|PL8||bacteria|Staphylococcus	23.81	1.1	32	-	-	-	-	-	-	-	-	AHC69827.1|AA1||eukaryota|Nicotiana	33.33	6.7	25	-	-	-	-	ADZ82028.1|PL9||bacteria|Clostridium	38.71	5.4
TRINITY_DN8411_c3_g1	TRINITY_DN8411_c3_g1_i1	-	hypothetical protein	sp|P15256|21KD_ZYMMA^sp|P15256|21KD_ZYMMA^Q:599-150,H:11-167^39.62%ID^E:3e-22^.^.`sp|P15256|21KD_ZYMMA^sp|P15256|21KD_ZYMMA^Q:3098-2610,H:3-174^29.31%ID^E:4e-15^.^.	UniRef90_A0A015NHL0^UniRef90_A0A015NHL0^Q:641-75,H:7-203^53.03%ID^E:2e-60^.^.`UniRef90_A0A015NHL0^UniRef90_A0A015NHL0^Q:3095-2610,H:16-180^43.98%ID^E:7e-38^.^.	-	TRINITY_DN8411_c3_g1_i1|m.11107	3394-3717[+]	-	-	-	-	-	-	-	-	-	-	-	-	-	-	ADL08208.1|CE4||bacteria|Thermosediminibacter	22.89	6.8	30.4	AFH70038.1|PL8||bacteria|Staphylococcus	23.81	1.1	32	-	-	-	-	-	-	-	-	CEF85239.1|AA1||eukaryota|Fusarium	34.48	4.1	25.4	-	-	-	-	CAD73288.1|PL7||bacteria|Rhodopirellula	32.61	0.14
TRINITY_DN7633_c0_g1	TRINITY_DN7633_c0_g1_i1	-	hypothetical protein	-	-	-	TRINITY_DN7633_c0_g1_i1|m.6668	1024-1680[-]	-	-	-	-	-	-	-	-	-	-	-	-	-	-	-	-	-	-	AKJ29881.1|PL9||bacteria|[Polyangium]	21.71	2.6	29.6	CBZ00862.1|GH73||bacteria|Streptococcus	41.86	2.1	34.7	-	-	-	-	-	-	-	-	ALA44502.1|CE4||bacteria|Paenibacillus	36.73	5.8	27.7	AKJ29881.1|PL9||bacteria|[Polyangium]	21.71	0.46
TRINITY_DN7633_c0_g1	TRINITY_DN7633_c0_g1_i1	-	hypothetical protein	-	-	-	TRINITY_DN7633_c0_g1_i1|m.6667	172-924[-]	-	-	-	-	-	-	-	-	-	-	-	-	-	-	-	-	-	-	AKJ29881.1|PL9||bacteria|[Polyangium]	21.71	2.6	29.6	CBZ00862.1|GH73||bacteria|Streptococcus	41.86	2.1	34.7	-	-	-	-	-	-	-	-	-	-	-	-	-	-	-
TRINITY_DN8014_c5_g6	TRINITY_DN8014_c5_g6_i1	-	-	-	-	-	TRINITY_DN8014_c5_g6_i1|m.7755	364-708[-]	-	-	-	-	-	-	-	-	-	-	AGH43174.1|AA3||bacteria|Glaciecola	38.89	5.4	26.9	AKK68789.1|CE4||bacteria|Xanthomonas	33.85	3.5	28.5	ABF35882.1|PL8||bacteria|Streptococcus	32.43	0.52	29.6	AHC02484.1|GH5|CBM3|bacteria|Bacillus	25.33	0.53	33.9	ACU08983.1|GT51||bacteria|Flavobacteriaceae	28.09	3.6	31.6	AHH17518.1|AA3||bacteria|Nocardia	33.75	0.026	32	ABE43738.1|CE4||bacteria|Polaromonas	28.36	1.9	27.3	ALJ62035.1|PL0||bacteria|Bacteroides	43.75	0.65
TRINITY_DN8014_c5_g6	TRINITY_DN8014_c5_g6_i1	-	-	-	-	-	TRINITY_DN8014_c5_g6_i1|m.7754	283-708[+]	-	-	-	-	-	-	-	-	-	-	AGH43174.1|AA3||bacteria|Glaciecola	38.89	5.4	26.9	AKK68789.1|CE4||bacteria|Xanthomonas	33.85	3.5	28.5	ABF35882.1|PL8||bacteria|Streptococcus	32.43	0.52	29.6	AHC02484.1|GH5|CBM3|bacteria|Bacillus	25.33	0.53	33.9	ACU08983.1|GT51||bacteria|Flavobacteriaceae	28.09	3.6	31.6	-	-	-	-	CAI36286.1|CE1||bacteria|Corynebacterium	40	0.025	33.9	ACL39169.1|PL1||bacteria|Arthrobacter	37.14	1.7
TRINITY_DN8389_c13_g10	TRINITY_DN8389_c13_g10_i1	-	-	-	-	-	-	-	-	-	-	-	-	-	-	-	-	-	AIL65118.1|AA10||bacteria|Rickettsiales	39.02	4.9	24.3	-	-	-	-	AEL28422.1|PL12||bacteria|Cyclobacterium	42.86	0.36	27.3	-	-	-	-	-	-	-	-	-	-	-	-	-	-	-	-	-	-	-
TRINITY_DN23915_c0_g1	TRINITY_DN23915_c0_g1_i1	-	hypothetical protein	-	-	-	TRINITY_DN23915_c0_g1_i1|m.17742	3-800[+]	-	-	-	-	-	-	-	-	-	-	CDS12866.1|AA1||eukaryota|Absidia	27.27	7.9	26.9	-	-	-	-	-	-	-	-	-	-	-	-	AKZ64436.1|GT51||bacteria|Herbaspirillum	36.84	1.4	33.5	AKR54883.1|AA3||bacteria|Devosia	28	0.15	32	-	-	-	-	-	-	-
TRINITY_DN8199_c4_g2	TRINITY_DN8199_c4_g2_i3	-	Replication protein	sp|O52776|REP_STRP2^sp|O52776|REP_STRP2^Q:67-666,H:30-237^24.2%ID^E:5e-09^.^.`sp|O52776|REP_STRP2^sp|O52776|REP_STRP2^Q:2328-2927,H:30-237^24.2%ID^E:5e-09^.^.	UniRef90_I6Z9U8^UniRef90_I6Z9U8^Q:2220-3119,H:6-314^66.99%ID^E:1e-136^.^.`UniRef90_I6Z9U8^UniRef90_I6Z9U8^Q:13-858,H:24-314^68.04%ID^E:3e-131^.^.	-	TRINITY_DN8199_c4_g2_i3|m.8972	778-1122[-]	-	-	-	-	-	-	-	-	-	-	-	-	-	-	-	-	-	-	-	-	-	-	BAF87240.1|GH23||bacteria|Azorhizobium	31.03	2.1	35.4	-	-	-	-	CCF31824.1|AA8||eukaryota|Colletotrichum	34.62	2.2	26.6	-	-	-	-	-	-	-
TRINITY_DN8199_c4_g2	TRINITY_DN8199_c4_g2_i3	-	Replication protein	sp|O52776|REP_STRP2^sp|O52776|REP_STRP2^Q:67-666,H:30-237^24.2%ID^E:5e-09^.^.`sp|O52776|REP_STRP2^sp|O52776|REP_STRP2^Q:2328-2927,H:30-237^24.2%ID^E:5e-09^.^.	UniRef90_I6Z9U8^UniRef90_I6Z9U8^Q:2220-3119,H:6-314^66.99%ID^E:1e-136^.^.`UniRef90_I6Z9U8^UniRef90_I6Z9U8^Q:13-858,H:24-314^68.04%ID^E:3e-131^.^.	-	TRINITY_DN8199_c4_g2_i3|m.8970	1-1035[+]	sp|O52776|REP_STRP2^sp|O52776|REP_STRP2^Q:23-222,H:30-237^24.2%ID^E:9e-10^.^.	UniRef90_I6Z9U8^UniRef90_I6Z9U8^Q:5-286,H:24-314^68.04%ID^E:2e-140^.^.	PF01446.12^Rep_1^Replication protein^97-254^E:4e-17	-	-	-	-	GO:0003677^molecular_function^DNA binding`GO:0006260^biological_process^DNA replication`GO:0005727^cellular_component^extrachromosomal circular DNA	-	-	-	-	-	-	-	-	-	-	-	-	-	-	BAF87240.1|GH23||bacteria|Azorhizobium	31.03	2.1	35.4	-	-	-	-	YP_003391614|AA0||bacteria|Spirosoma	28.17	5.8	27.7	-	-	-	-	-	-	-
TRINITY_DN8199_c4_g2	TRINITY_DN8199_c4_g2_i3	-	Replication protein	sp|O52776|REP_STRP2^sp|O52776|REP_STRP2^Q:67-666,H:30-237^24.2%ID^E:5e-09^.^.`sp|O52776|REP_STRP2^sp|O52776|REP_STRP2^Q:2328-2927,H:30-237^24.2%ID^E:5e-09^.^.	UniRef90_I6Z9U8^UniRef90_I6Z9U8^Q:2220-3119,H:6-314^66.99%ID^E:1e-136^.^.`UniRef90_I6Z9U8^UniRef90_I6Z9U8^Q:13-858,H:24-314^68.04%ID^E:3e-131^.^.	-	TRINITY_DN8199_c4_g2_i3|m.8973	2646-2960[-]	-	-	-	-	-	-	-	-	-	-	-	-	-	-	-	-	-	-	-	-	-	-	BAF87240.1|GH23||bacteria|Azorhizobium	31.03	2.1	35.4	-	-	-	-	CBX93554.1|AA11||eukaryota|Leptosphaeria	45.45	6.2	25	ACB79650.1|CE1||bacteria|Methylobacterium	37.5	4.2	26.2	CBA32803.1|PL8||bacteria|Cronobacter	35.48	0.29
TRINITY_DN8199_c4_g2	TRINITY_DN8199_c4_g2_i3	-	Replication protein	sp|O52776|REP_STRP2^sp|O52776|REP_STRP2^Q:67-666,H:30-237^24.2%ID^E:5e-09^.^.`sp|O52776|REP_STRP2^sp|O52776|REP_STRP2^Q:2328-2927,H:30-237^24.2%ID^E:5e-09^.^.	UniRef90_I6Z9U8^UniRef90_I6Z9U8^Q:2220-3119,H:6-314^66.99%ID^E:1e-136^.^.`UniRef90_I6Z9U8^UniRef90_I6Z9U8^Q:13-858,H:24-314^68.04%ID^E:3e-131^.^.	-	TRINITY_DN8199_c4_g2_i3|m.8974	385-699[-]	-	-	-	-	-	-	-	-	-	-	-	-	-	-	-	-	-	-	-	-	-	-	BAF87240.1|GH23||bacteria|Azorhizobium	31.03	2.1	35.4	-	-	-	-	CBX93554.1|AA11||eukaryota|Leptosphaeria	45.45	6.2	25	ACB79650.1|CE1||bacteria|Methylobacterium	37.5	4.2	26.2	CBA32803.1|PL8||bacteria|Cronobacter	35.48	0.29
TRINITY_DN8199_c4_g2	TRINITY_DN8199_c4_g2_i3	-	Replication protein	sp|O52776|REP_STRP2^sp|O52776|REP_STRP2^Q:67-666,H:30-237^24.2%ID^E:5e-09^.^.`sp|O52776|REP_STRP2^sp|O52776|REP_STRP2^Q:2328-2927,H:30-237^24.2%ID^E:5e-09^.^.	UniRef90_I6Z9U8^UniRef90_I6Z9U8^Q:2220-3119,H:6-314^66.99%ID^E:1e-136^.^.`UniRef90_I6Z9U8^UniRef90_I6Z9U8^Q:13-858,H:24-314^68.04%ID^E:3e-131^.^.	-	TRINITY_DN8199_c4_g2_i3|m.8971	2202-3185[+]	sp|O52776|REP_STRP2^sp|O52776|REP_STRP2^Q:43-242,H:30-237^24.2%ID^E:7e-10^.^.	UniRef90_I6Z9U8^UniRef90_I6Z9U8^Q:7-306,H:6-314^66.99%ID^E:5e-146^.^.	PF01446.12^Rep_1^Replication protein^117-274^E:3.5e-17	-	-	-	-	GO:0003677^molecular_function^DNA binding`GO:0006260^biological_process^DNA replication`GO:0005727^cellular_component^extrachromosomal circular DNA	-	-	-	-	-	-	-	-	-	-	-	-	-	-	BAF87240.1|GH23||bacteria|Azorhizobium	31.03	2.1	35.4	-	-	-	-	YP_003391614|AA0||bacteria|Spirosoma	28.17	6.4	27.3	-	-	-	-	-	-	-
TRINITY_DN8406_c3_g4	TRINITY_DN8406_c3_g4_i3	-	Replication protein	sp|P22406|REP_STRLI^sp|P22406|REP_STRLI^Q:1853-1125,H:16-314^25.08%ID^E:1e-14^.^.	UniRef90_I6YEL2^UniRef90_I6YEL2^Q:1961-903,H:51-395^59.89%ID^E:4e-134^.^.`UniRef90_I6YEL2^UniRef90_I6YEL2^Q:293-3,H:26-110^48.45%ID^E:1e-18^.^.	-	TRINITY_DN8406_c3_g4_i3|m.10972	3-392[-]	-	UniRef90_I6ZIP1^UniRef90_I6ZIP1^Q:60-130,H:49-119^69.01%ID^E:8e-25^.^.	-	-	-	-	-	-	-	-	AAR20864.1|AA1||eukaryota|Trametes	44.12	2.5	30	BAH31659.1|CE9||bacteria|Rhodococcus	40.43	2.9	30.8	-	-	-	-	-	-	-	-	-	-	-	-	-	-	-	-	AGA58172.1|CE4||bacteria|Thermobacillus	32.73	2.6	27.3	-	-	-
TRINITY_DN8406_c3_g4	TRINITY_DN8406_c3_g4_i3	-	Replication protein	sp|P22406|REP_STRLI^sp|P22406|REP_STRLI^Q:1853-1125,H:16-314^25.08%ID^E:1e-14^.^.	UniRef90_I6YEL2^UniRef90_I6YEL2^Q:1961-903,H:51-395^59.89%ID^E:4e-134^.^.`UniRef90_I6YEL2^UniRef90_I6YEL2^Q:293-3,H:26-110^48.45%ID^E:1e-18^.^.	-	TRINITY_DN8406_c3_g4_i3|m.10970	858-1961[-]	sp|P22406|REP_STRLI^sp|P22406|REP_STRLI^Q:37-279,H:16-314^25.57%ID^E:2e-15^.^.	UniRef90_I6YEL2^UniRef90_I6YEL2^Q:1-353,H:51-395^59.89%ID^E:2e-138^.^.	PF01446.12^Rep_1^Replication protein^80-155^E:9.7e-08	-	-	-	-	GO:0003677^molecular_function^DNA binding`GO:0006260^biological_process^DNA replication`GO:0005727^cellular_component^extrachromosomal circular DNA	-	-	AAR20864.1|AA1||eukaryota|Trametes	44.12	2.5	30	BAH31659.1|CE9||bacteria|Rhodococcus	40.43	2.9	30.8	-	-	-	-	-	-	-	-	-	-	-	-	-	-	-	-	AGZ44631.1|CE14||bacteria|Actinoplanes	44.44	5.1	28.5	-	-	-
TRINITY_DN8406_c3_g4	TRINITY_DN8406_c3_g4_i3	-	Replication protein	sp|P22406|REP_STRLI^sp|P22406|REP_STRLI^Q:1853-1125,H:16-314^25.08%ID^E:1e-14^.^.	UniRef90_I6YEL2^UniRef90_I6YEL2^Q:1961-903,H:51-395^59.89%ID^E:4e-134^.^.`UniRef90_I6YEL2^UniRef90_I6YEL2^Q:293-3,H:26-110^48.45%ID^E:1e-18^.^.	-	TRINITY_DN8406_c3_g4_i3|m.10971	1-429[+]	-	-	-	-	-	-	-	-	-	-	AAR20864.1|AA1||eukaryota|Trametes	44.12	2.5	30	BAH31659.1|CE9||bacteria|Rhodococcus	40.43	2.9	30.8	-	-	-	-	-	-	-	-	-	-	-	-	-	-	-	-	-	-	-	-	AGL17235.1|PL1||bacteria|Actinoplanes	39.02	2.6
TRINITY_DN8123_c1_g1	TRINITY_DN8123_c1_g1_i1	-	hypothetical protein	-	-	-	-	-	-	-	-	-	-	-	-	-	-	-	-	-	-	-	-	-	-	-	-	-	-	-	BAF57292.1|GH5||eukaryota|uncultured	39.47	0.3	34.3	-	-	-	-	-	-	-	-	-	-	-	-	-	-	-
TRINITY_DN14264_c0_g1	TRINITY_DN14264_c0_g1_i1	-	hypothetical protein	-	-	-	TRINITY_DN14264_c0_g1_i1|m.13863	1124-1927[-]	-	-	-	-	-	-	-	-	-	-	AJA62818.1|AA3||bacteria|Bradyrhizobium	37.5	3.2	30.4	-	-	-	-	AEV64748.1|PL5||bacteria|Pseudomonas	26.74	0.46	32.7	ADU21299.1|GH9|CBM4,CBM37|bacteria|Ruminococcus	30.16	3.9	34.7	AGC89737.1|GT2||bacteria|Staphylococcus	30.23	0.23	38.1	CDR10853.1|AA1||bacteria|Streptomyces	58.82	5.6	27.3	-	-	-	-	AKC82987.1|PL11||bacteria|Verrucomicrobia	40.62	9.9
TRINITY_DN3595_c0_g1	TRINITY_DN3595_c0_g1_i1	-	hypothetical protein	-	UniRef90_S4TDN5^UniRef90_S4TDN5^Q:1466-891,H:40-225^28.87%ID^E:1e-16^.^.`UniRef90_S4TDN5^UniRef90_S4TDN5^Q:493-11,H:40-195^29.45%ID^E:2e-13^.^.	-	TRINITY_DN3595_c0_g1_i1|m.2267	2-652[-]	-	UniRef90_S4TDS4^UniRef90_S4TDS4^Q:13-214,H:12-227^32.88%ID^E:1e-15^.^.	-	-	-	-	-	-	-	-	-	-	-	-	-	-	-	-	-	-	-	-	-	-	-	-	-	-	-	-	-	-	-	-	-	-	-	-	-	-	-
TRINITY_DN3595_c0_g1	TRINITY_DN3595_c0_g1_i1	-	hypothetical protein	-	UniRef90_S4TDN5^UniRef90_S4TDN5^Q:1466-891,H:40-225^28.87%ID^E:1e-16^.^.`UniRef90_S4TDN5^UniRef90_S4TDN5^Q:493-11,H:40-195^29.45%ID^E:2e-13^.^.	-	TRINITY_DN3595_c0_g1_i1|m.2266	888-1625[-]	-	UniRef90_S4TDN5^UniRef90_S4TDN5^Q:54-245,H:40-225^28.87%ID^E:3e-18^.^.	-	-	-	-	-	-	-	-	-	-	-	-	-	-	-	-	-	-	-	-	-	-	-	-	-	-	-	-	-	-	-	-	-	-	-	-	-	-	-
TRINITY_DN23904_c0_g1	TRINITY_DN23904_c0_g1_i1	-	hypothetical protein	-	-	-	TRINITY_DN23904_c0_g1_i1|m.17708	1320-1679[-]	-	-	-	-	-	-	-	-	-	-	-	-	-	-	AEI98479.1|CE9||bacteria|Bifidobacterium	32.99	9.5	28.9	-	-	-	-	AFI43973.1|GH9||unclassified|uncultured	25.58	8.5	32.3	-	-	-	-	CDR09524.1|AA10||bacteria|Streptomyces	36.96	3.6	25.8	-	-	-	-	AEE18301.1|PL17||bacteria|Krokinobacter	39.39	2.9
TRINITY_DN23904_c0_g1	TRINITY_DN23904_c0_g1_i1	-	hypothetical protein	-	-	-	TRINITY_DN23904_c0_g1_i1|m.17707	3-362[+]	-	-	-	-	-	-	-	-	-	-	-	-	-	-	AEI98479.1|CE9||bacteria|Bifidobacterium	32.99	9.5	28.9	-	-	-	-	AFI43973.1|GH9||unclassified|uncultured	25.58	8.5	32.3	-	-	-	-	AFY91733.1|AA0||bacteria|Chamaesiphon	37.14	3.8	25.8	ADO68534.1|CE1||bacteria|Stigmatella	37.14	6.8	26.2	ACX76150.1|PL1|CBM35|bacteria|Fibrobacter	33.33	2.9
TRINITY_DN23904_c0_g1	TRINITY_DN23904_c0_g1_i1	-	hypothetical protein	-	-	-	TRINITY_DN23904_c0_g1_i1|m.17709	324-683[-]	-	-	-	-	-	-	-	-	-	-	-	-	-	-	AEI98479.1|CE9||bacteria|Bifidobacterium	32.99	9.5	28.9	-	-	-	-	AFI43973.1|GH9||unclassified|uncultured	25.58	8.5	32.3	-	-	-	-	CDR09524.1|AA10||bacteria|Streptomyces	36.96	3.6	25.8	-	-	-	-	AEE18301.1|PL17||bacteria|Krokinobacter	39.39	2.9
TRINITY_DN8411_c3_g1	TRINITY_DN8411_c3_g1_i3	-	hypothetical protein	sp|P15256|21KD_ZYMMA^sp|P15256|21KD_ZYMMA^Q:599-150,H:11-167^39.62%ID^E:2e-22^.^.	UniRef90_A0A015NHL0^UniRef90_A0A015NHL0^Q:641-75,H:7-203^53.03%ID^E:3e-61^.^.`UniRef90_A0A015NHL0^UniRef90_A0A015NHL0^Q:2735-2559,H:140-203^54.69%ID^E:2e-11^.^.	-	TRINITY_DN8411_c3_g1_i3|m.11109	1558-2565[+]	-	UniRef90_UPI00035CEDF0^UniRef90_UPI00035CEDF0^Q:1-253,H:1-238^37.93%ID^E:7e-40^.^.	PF01076.14^Mob_Pre^Plasmid recombination enzyme^74-155^E:1.2e-06	-	-	-	-	GO:0003677^molecular_function^DNA binding`GO:0006310^biological_process^DNA recombination`GO:0005727^cellular_component^extrachromosomal circular DNA	-	-	-	-	-	-	ADL08208.1|CE4||bacteria|Thermosediminibacter	22.89	4.8	30.4	AFH70038.1|PL8||bacteria|Staphylococcus	23.81	1.1	31.2	AGF58529.1|GH3||bacteria|Clostridium	28.79	0.86	36.6	-	-	-	-	AHG64177.1|AA3||bacteria|Advenella	41.18	2.2	28.9	CAP71792.1|CE1||eukaryota|Podospora	36.36	6.3	28.5	AFH70038.1|PL8||bacteria|Staphylococcus	23.81	0.3
TRINITY_DN8411_c3_g1	TRINITY_DN8411_c3_g1_i3	-	hypothetical protein	sp|P15256|21KD_ZYMMA^sp|P15256|21KD_ZYMMA^Q:599-150,H:11-167^39.62%ID^E:2e-22^.^.	UniRef90_A0A015NHL0^UniRef90_A0A015NHL0^Q:641-75,H:7-203^53.03%ID^E:3e-61^.^.`UniRef90_A0A015NHL0^UniRef90_A0A015NHL0^Q:2735-2559,H:140-203^54.69%ID^E:2e-11^.^.	-	TRINITY_DN8411_c3_g1_i3|m.11111	2163-2510[-]	-	-	-	-	-	-	-	-	-	-	-	-	-	-	ADL08208.1|CE4||bacteria|Thermosediminibacter	22.89	4.8	30.4	AFH70038.1|PL8||bacteria|Staphylococcus	23.81	1.1	31.2	AGF58529.1|GH3||bacteria|Clostridium	28.79	0.86	36.6	-	-	-	-	AHC69827.1|AA1||eukaryota|Nicotiana	34.62	3.4	25.8	-	-	-	-	ADZ82028.1|PL9||bacteria|Clostridium	38.71	4.2
TRINITY_DN8411_c3_g1	TRINITY_DN8411_c3_g1_i3	-	hypothetical protein	sp|P15256|21KD_ZYMMA^sp|P15256|21KD_ZYMMA^Q:599-150,H:11-167^39.62%ID^E:2e-22^.^.	UniRef90_A0A015NHL0^UniRef90_A0A015NHL0^Q:641-75,H:7-203^53.03%ID^E:3e-61^.^.`UniRef90_A0A015NHL0^UniRef90_A0A015NHL0^Q:2735-2559,H:140-203^54.69%ID^E:2e-11^.^.	-	TRINITY_DN8411_c3_g1_i3|m.11110	54-656[-]	sp|P15256|21KD_ZYMMA^sp|P15256|21KD_ZYMMA^Q:20-169,H:11-167^39.62%ID^E:5e-25^.^.	UniRef90_A0A015NHL0^UniRef90_A0A015NHL0^Q:6-194,H:7-203^53.03%ID^E:2e-67^.^.	PF05732.6^RepL^Firmicute plasmid replication protein (RepL)^50-166^E:5.3e-06	-	-	-	-	GO:0006260^biological_process^DNA replication`GO:0006276^biological_process^plasmid maintenance	-	-	-	-	-	-	ADL08208.1|CE4||bacteria|Thermosediminibacter	22.89	4.8	30.4	AFH70038.1|PL8||bacteria|Staphylococcus	23.81	1.1	31.2	AGF58529.1|GH3||bacteria|Clostridium	28.79	0.86	36.6	-	-	-	-	-	-	-	-	ACU99320.1|CE11||bacteria|Cyanothece	24.19	0.35	31.2	AKS19613.1|PL1||bacteria|Xanthomonas	50	1
TRINITY_DN8340_c1_g3	TRINITY_DN8340_c1_g3_i3	-	-	-	-	-	-	-	-	-	-	-	-	-	-	-	-	-	CCJ54296.1|AA3||bacteria|Bordetella	32.39	5.1	27.7	-	-	-	-	ADX79247.1|PL12||bacteria|Enterococcus	35.56	3.2	27.3	-	-	-	-	-	-	-	-	-	-	-	-	-	-	-	-	-	-	-
TRINITY_DN24895_c0_g1	TRINITY_DN24895_c0_g1_i1	-	-	sp|P31912|RUBR_CUPNH^sp|P31912|RUBR_CUPNH^Q:534-382,H:24-74^74.51%ID^E:1e-20^.^.`sp|P31912|RUBR_CUPNH^sp|P31912|RUBR_CUPNH^Q:134-3,H:24-67^75%ID^E:1e-16^.^.	UniRef90_W7WSL1^UniRef90_W7WSL1^Q:537-382,H:27-78^84.62%ID^E:2e-24^.^.`UniRef90_W7WSL1^UniRef90_W7WSL1^Q:137-3,H:27-71^88.89%ID^E:8e-21^.^.	-	TRINITY_DN24895_c0_g1_i1|m.18357	197-502[+]	-	-	-	-	-	-	-	-	-	-	BAC95973.1|AA1||bacteria|Vibrio	36.67	2.7	28.1	BAR62868.1|CE1||bacteria|Bradyrhizobium	45.45	1	30.8	ACT05162.1|PL1||bacteria|Dickeya	37.04	1.8	28.1	AFN57689.1|GH43||bacteria|uncultured	38.64	1.2	33.5	AGP54431.1|GT2||bacteria|Streptomyces	30.95	8.7	30.4	-	-	-	-	CAC14144.1|CE1|CBM1|eukaryota|Talaromyces	38.89	4.1	26.2	AEB10034.1|PL12||bacteria|Desulfobacca	52.63	2.5
TRINITY_DN9105_c0_g1	TRINITY_DN9105_c0_g1_i1	-	hypothetical protein	-	UniRef90_L1I6V1^UniRef90_L1I6V1^Q:593-1045,H:40-178^28.95%ID^E:1e-06^.^.`UniRef90_L1I6V1^UniRef90_L1I6V1^Q:2290-2742,H:40-178^28.95%ID^E:1e-06^.^.	-	TRINITY_DN9105_c0_g1_i1|m.11936	2266-2616[-]	-	-	-	-	-	-	-	-	-	-	-	-	-	-	-	-	-	-	ADZ22427.1|PL9||bacteria|Clostridium	26.09	6.8	28.9	AGH44347.1|GH13|CBM41,CBM48|bacteria|Glaciecola	24.3	1.4	36.2	ALK98774.1|GT4||bacteria|Massilia	26.43	1.4	36.2	CCE85919.1|AA1||eukaryota|Millerozyma	30	1.7	26.9	ACU77253.1|CE4||bacteria|Catenulispora	45.83	6.8	25.8	-	-	-
TRINITY_DN9105_c0_g1	TRINITY_DN9105_c0_g1_i1	-	hypothetical protein	-	UniRef90_L1I6V1^UniRef90_L1I6V1^Q:593-1045,H:40-178^28.95%ID^E:1e-06^.^.`UniRef90_L1I6V1^UniRef90_L1I6V1^Q:2290-2742,H:40-178^28.95%ID^E:1e-06^.^.	-	TRINITY_DN9105_c0_g1_i1|m.11935	2899-3417[+]	-	-	-	-	-	-	-	-	-	-	-	-	-	-	-	-	-	-	ADZ22427.1|PL9||bacteria|Clostridium	26.09	6.8	28.9	AGH44347.1|GH13|CBM41,CBM48|bacteria|Glaciecola	24.3	1.4	36.2	ALK98774.1|GT4||bacteria|Massilia	26.43	1.4	36.2	-	-	-	-	ACD09697.1|CE0||bacteria|Shigella	43.24	0.75	29.6	ABJ85006.1|PL17||bacteria|Solibacter	33.33	1.7
TRINITY_DN9105_c0_g1	TRINITY_DN9105_c0_g1_i1	-	hypothetical protein	-	UniRef90_L1I6V1^UniRef90_L1I6V1^Q:593-1045,H:40-178^28.95%ID^E:1e-06^.^.`UniRef90_L1I6V1^UniRef90_L1I6V1^Q:2290-2742,H:40-178^28.95%ID^E:1e-06^.^.	-	TRINITY_DN9105_c0_g1_i1|m.11937	569-919[-]	-	-	-	-	-	-	-	-	-	-	-	-	-	-	-	-	-	-	ADZ22427.1|PL9||bacteria|Clostridium	26.09	6.8	28.9	AGH44347.1|GH13|CBM41,CBM48|bacteria|Glaciecola	24.3	1.4	36.2	ALK98774.1|GT4||bacteria|Massilia	26.43	1.4	36.2	CCE85919.1|AA1||eukaryota|Millerozyma	30	1.7	26.9	ACU77253.1|CE4||bacteria|Catenulispora	45.83	6.8	25.8	-	-	-
TRINITY_DN9105_c0_g1	TRINITY_DN9105_c0_g1_i1	-	hypothetical protein	-	UniRef90_L1I6V1^UniRef90_L1I6V1^Q:593-1045,H:40-178^28.95%ID^E:1e-06^.^.`UniRef90_L1I6V1^UniRef90_L1I6V1^Q:2290-2742,H:40-178^28.95%ID^E:1e-06^.^.	-	TRINITY_DN9105_c0_g1_i1|m.11934	2164-2805[+]	-	UniRef90_L1I6V1^UniRef90_L1I6V1^Q:43-193,H:40-178^28.95%ID^E:3e-08^.^.	-	-	-	-	-	-	-	-	-	-	-	-	-	-	-	-	ADZ22427.1|PL9||bacteria|Clostridium	26.09	6.8	28.9	AGH44347.1|GH13|CBM41,CBM48|bacteria|Glaciecola	24.3	1.4	36.2	ALK98774.1|GT4||bacteria|Massilia	26.43	1.4	36.2	AAA34321.1|AA3||eukaryota|Candida	21.09	4.5	26.9	AAH25832.1|CE13||eukaryota|Mus	29.03	1.6	29.3	AFZ42660.1|PL14||bacteria|Halothece	33.33	1.9
TRINITY_DN9105_c0_g1	TRINITY_DN9105_c0_g1_i1	-	hypothetical protein	-	UniRef90_L1I6V1^UniRef90_L1I6V1^Q:593-1045,H:40-178^28.95%ID^E:1e-06^.^.`UniRef90_L1I6V1^UniRef90_L1I6V1^Q:2290-2742,H:40-178^28.95%ID^E:1e-06^.^.	-	TRINITY_DN9105_c0_g1_i1|m.11932	1202-1903[+]	-	-	-	-	-	-	-	-	-	-	-	-	-	-	-	-	-	-	ADZ22427.1|PL9||bacteria|Clostridium	26.09	6.8	28.9	AGH44347.1|GH13|CBM41,CBM48|bacteria|Glaciecola	24.3	1.4	36.2	ALK98774.1|GT4||bacteria|Massilia	26.43	1.4	36.2	-	-	-	-	-	-	-	-	ADZ22427.1|PL9||bacteria|Clostridium	26.09	1.1
TRINITY_DN9105_c0_g1	TRINITY_DN9105_c0_g1_i1	-	hypothetical protein	-	UniRef90_L1I6V1^UniRef90_L1I6V1^Q:593-1045,H:40-178^28.95%ID^E:1e-06^.^.`UniRef90_L1I6V1^UniRef90_L1I6V1^Q:2290-2742,H:40-178^28.95%ID^E:1e-06^.^.	-	TRINITY_DN9105_c0_g1_i1|m.11933	467-1108[+]	-	UniRef90_L1I6V1^UniRef90_L1I6V1^Q:43-193,H:40-178^28.95%ID^E:3e-08^.^.	-	-	-	-	-	-	-	-	-	-	-	-	-	-	-	-	ADZ22427.1|PL9||bacteria|Clostridium	26.09	6.8	28.9	AGH44347.1|GH13|CBM41,CBM48|bacteria|Glaciecola	24.3	1.4	36.2	ALK98774.1|GT4||bacteria|Massilia	26.43	1.4	36.2	AAA34321.1|AA3||eukaryota|Candida	21.09	4.5	26.9	AAH25832.1|CE13||eukaryota|Mus	29.03	1.6	29.3	AFZ42660.1|PL14||bacteria|Halothece	33.33	1.9
TRINITY_DN17306_c0_g1	TRINITY_DN17306_c0_g1_i1	-	hypothetical protein	sp|P15255|65KD_ZYMMA^sp|P15255|65KD_ZYMMA^Q:4195-3416,H:2-262^32.22%ID^E:2e-26^.^.`sp|P15255|65KD_ZYMMA^sp|P15255|65KD_ZYMMA^Q:1338-559,H:2-262^32.22%ID^E:2e-26^.^.	UniRef90_T8I2R1^UniRef90_T8I2R1^Q:4201-3212,H:1-333^62.46%ID^E:2e-125^.^.`UniRef90_T8I2R1^UniRef90_T8I2R1^Q:1344-355,H:1-333^62.46%ID^E:2e-125^.^.	-	TRINITY_DN17306_c0_g1_i1|m.15093	1325-1765[+]	-	-	-	-	-	-	-	-	-	-	AJT64892.1|AA3||bacteria|Streptomyces	28.33	0.62	33.5	-	-	-	-	ALD70665.1|PL8||bacteria|Propionibacterium	23.95	0.79	32.7	AJE84815.1|GH23||bacteria|Streptomyces	25.68	1.7	36.6	-	-	-	-	XP_002121236.1|AA1||eukaryota|Ciona	40.54	0.16	30.4	ACV80704.1|CE14||bacteria|Nakamurella	36.17	5.2	26.9	AFU99238.1|PL1|CBM35|bacteria|Simiduia	47.83	1.2
TRINITY_DN8352_c5_g1	TRINITY_DN8352_c5_g1_i2	-	hypothetical protein	sp|O52776|REP_STRP2^sp|O52776|REP_STRP2^Q:1103-1741,H:48-271^28.63%ID^E:7e-10^.^.	UniRef90_I6Z9U8^UniRef90_I6Z9U8^Q:938-1843,H:5-313^63.02%ID^E:9e-131^.^.	-	TRINITY_DN8352_c5_g1_i2|m.10416	932-1855[+]	sp|O52776|REP_STRP2^sp|O52776|REP_STRP2^Q:58-270,H:48-271^28.63%ID^E:1e-10^.^.	UniRef90_I6Z9U8^UniRef90_I6Z9U8^Q:3-304,H:5-313^63.02%ID^E:5e-139^.^.	PF01446.12^Rep_1^Replication protein^116-278^E:1.1e-17	-	-	-	-	GO:0003677^molecular_function^DNA binding`GO:0006260^biological_process^DNA replication`GO:0005727^cellular_component^extrachromosomal circular DNA	-	-	AHA12081.1|AA7||bacteria|Streptomyces	33.93	2	30.8	ACO32082.1|CE15||bacteria|Acidobacterium	46.88	7.4	30	AFI88919.1|PL4||bacteria|Pectobacterium	25.4	3.1	29.6	CCF57925.1|GH132||eukaryota|Kazachstania	54.29	1.5	35.4	AHI32138.1|GT2||bacteria|Marinobacter	28.57	0.25	37.4	YP_003390894|AA0||bacteria|Spirosoma	50	0.89	30	ACO32082.1|CE15||bacteria|Acidobacterium	46.88	2.1	29.6	AFI88919.1|PL4||bacteria|Pectobacterium	25.4	0.84
TRINITY_DN8352_c5_g1	TRINITY_DN8352_c5_g1_i2	-	hypothetical protein	sp|O52776|REP_STRP2^sp|O52776|REP_STRP2^Q:1103-1741,H:48-271^28.63%ID^E:7e-10^.^.	UniRef90_I6Z9U8^UniRef90_I6Z9U8^Q:938-1843,H:5-313^63.02%ID^E:9e-131^.^.	-	TRINITY_DN8352_c5_g1_i2|m.10417	144-446[+]	-	UniRef90_X1MFQ9^UniRef90_X1MFQ9^Q:1-75,H:1-74^45.33%ID^E:3e-15^.^.	-	-	-	-	-	-	-	-	AHA12081.1|AA7||bacteria|Streptomyces	33.93	2	30.8	ACO32082.1|CE15||bacteria|Acidobacterium	46.88	7.4	30	AFI88919.1|PL4||bacteria|Pectobacterium	25.4	3.1	29.6	CCF57925.1|GH132||eukaryota|Kazachstania	54.29	1.5	35.4	AHI32138.1|GT2||bacteria|Marinobacter	28.57	0.25	37.4	-	-	-	-	AGZ50103.1|CE14||bacteria|Mycobacterium	38.24	0.46	28.9	CBK68010.1|PL15||bacteria|Bacteroides	40	1.4
TRINITY_DN8352_c5_g1	TRINITY_DN8352_c5_g1_i2	-	hypothetical protein	sp|O52776|REP_STRP2^sp|O52776|REP_STRP2^Q:1103-1741,H:48-271^28.63%ID^E:7e-10^.^.	UniRef90_I6Z9U8^UniRef90_I6Z9U8^Q:938-1843,H:5-313^63.02%ID^E:9e-131^.^.	-	TRINITY_DN8352_c5_g1_i2|m.10418	2374-2676[+]	-	UniRef90_X1MFQ9^UniRef90_X1MFQ9^Q:1-75,H:1-74^45.33%ID^E:3e-15^.^.	-	-	-	-	-	-	-	-	AHA12081.1|AA7||bacteria|Streptomyces	33.93	2	30.8	ACO32082.1|CE15||bacteria|Acidobacterium	46.88	7.4	30	AFI88919.1|PL4||bacteria|Pectobacterium	25.4	3.1	29.6	CCF57925.1|GH132||eukaryota|Kazachstania	54.29	1.5	35.4	AHI32138.1|GT2||bacteria|Marinobacter	28.57	0.25	37.4	-	-	-	-	AGZ50103.1|CE14||bacteria|Mycobacterium	38.24	0.46	28.9	CBK68010.1|PL15||bacteria|Bacteroides	40	1.4
TRINITY_DN6804_c2_g1	TRINITY_DN6804_c2_g1_i1	-	-	-	-	-	-	-	-	-	-	-	-	-	-	-	-	-	BAN02690.1|AA3||bacteria|Acidimicrobidae	30.51	1.1	30	-	-	-	-	ACO79344.1|PL7||bacteria|Azotobacter	40	1.7	28.5	-	-	-	-	-	-	-	-	-	-	-	-	-	-	-	-	-	-	-
TRINITY_DN8406_c3_g4	TRINITY_DN8406_c3_g4_i4	-	Replication protein	sp|P22406|REP_STRLI^sp|P22406|REP_STRLI^Q:1774-1046,H:16-314^26.47%ID^E:3e-12^.^.	UniRef90_I6YEL2^UniRef90_I6YEL2^Q:1915-824,H:40-395^58.9%ID^E:1e-117^.^.`UniRef90_I6YEL2^UniRef90_I6YEL2^Q:237-1,H:26-92^40.51%ID^E:2e-07^.^.	-	TRINITY_DN8406_c3_g4_i4|m.10977	779-1918[-]	sp|P22406|REP_STRLI^sp|P22406|REP_STRLI^Q:49-291,H:16-314^26.47%ID^E:1e-19^.^.	UniRef90_I6YEL2^UniRef90_I6YEL2^Q:2-365,H:40-395^58.9%ID^E:1e-142^.^.	PF01446.12^Rep_1^Replication protein^87-167^E:1.6e-08	-	-	-	-	GO:0003677^molecular_function^DNA binding`GO:0006260^biological_process^DNA replication`GO:0005727^cellular_component^extrachromosomal circular DNA	-	-	AKN75379.1|AA5||bacteria|Streptomyces	35.59	0.11	34.3	EAA66447.1|CE4||eukaryota|Aspergillus	36.67	3.5	30	AHF91988.1|PL17||bacteria|Opitutaceae	42.31	6.8	28.1	-	-	-	-	AHM58432.1|GT4||bacteria|Flammeovirgaceae	28.03	0.13	38.1	AKN75379.1|AA5||bacteria|Streptomyces	35.59	0.088	33.5	AGZ44631.1|CE14||bacteria|Actinoplanes	41.67	5.2	28.5	-	-	-
TRINITY_DN8406_c3_g4	TRINITY_DN8406_c3_g4_i4	-	Replication protein	sp|P22406|REP_STRLI^sp|P22406|REP_STRLI^Q:1774-1046,H:16-314^26.47%ID^E:3e-12^.^.	UniRef90_I6YEL2^UniRef90_I6YEL2^Q:1915-824,H:40-395^58.9%ID^E:1e-117^.^.`UniRef90_I6YEL2^UniRef90_I6YEL2^Q:237-1,H:26-92^40.51%ID^E:2e-07^.^.	-	TRINITY_DN8406_c3_g4_i4|m.10979	1079-1399[+]	-	-	-	-	-	-	-	-	-	-	AKN75379.1|AA5||bacteria|Streptomyces	35.59	0.11	34.3	EAA66447.1|CE4||eukaryota|Aspergillus	36.67	3.5	30	AHF91988.1|PL17||bacteria|Opitutaceae	42.31	6.8	28.1	-	-	-	-	AHM58432.1|GT4||bacteria|Flammeovirgaceae	28.03	0.13	38.1	-	-	-	-	CCA75621.1|CE4||eukaryota|Piriformospora	27.08	1	28.1	AKM09433.1|PL6||bacteria|Croceicoccus	62.5	4.2
TRINITY_DN8406_c3_g4	TRINITY_DN8406_c3_g4_i4	-	Replication protein	sp|P22406|REP_STRLI^sp|P22406|REP_STRLI^Q:1774-1046,H:16-314^26.47%ID^E:3e-12^.^.	UniRef90_I6YEL2^UniRef90_I6YEL2^Q:1915-824,H:40-395^58.9%ID^E:1e-117^.^.`UniRef90_I6YEL2^UniRef90_I6YEL2^Q:237-1,H:26-92^40.51%ID^E:2e-07^.^.	-	TRINITY_DN8406_c3_g4_i4|m.10978	1-336[-]	-	UniRef90_I6ZIP1^UniRef90_I6ZIP1^Q:58-112,H:47-101^54.55%ID^E:5e-10^.^.	-	-	-	-	-	-	-	-	AKN75379.1|AA5||bacteria|Streptomyces	35.59	0.11	34.3	EAA66447.1|CE4||eukaryota|Aspergillus	36.67	3.5	30	AHF91988.1|PL17||bacteria|Opitutaceae	42.31	6.8	28.1	-	-	-	-	AHM58432.1|GT4||bacteria|Flammeovirgaceae	28.03	0.13	38.1	-	-	-	-	ABK43109.1|CE0||bacteria|Magnetococcus	31.11	0.15	30.4	-	-	-
TRINITY_DN8313_c14_g6	TRINITY_DN8313_c14_g6_i11	-	hypothetical protein	-	-	-	TRINITY_DN8313_c14_g6_i11|m.10220	2352-2681[-]	-	-	-	-	-	-	-	-	-	-	AFO89334.1|AA3||bacteria|Phaeobacter	30	2.8	30.4	-	-	-	-	AGE53884.1|PL14||viruses|Paramecium	31.51	5.6	28.5	-	-	-	-	-	-	-	-	BAS98170.1|AA7||eukaryota|Oryza	24.29	5.3	25	-	-	-	-	AHF91254.1|PL0||bacteria|Opitutaceae	50	7.7
TRINITY_DN8230_c0_g4	TRINITY_DN8230_c0_g4_i1	-	hypothetical protein	-	-	-	-	-	-	-	-	-	-	-	-	-	-	-	-	-	-	-	AIQ44960.1|CE4||bacteria|Paenibacillus	44.12	7	28.5	-	-	-	-	-	-	-	-	-	-	-	-	-	-	-	-	-	-	-	-	-	-	-
TRINITY_DN7715_c1_g1	TRINITY_DN7715_c1_g1_i2	-	hypothetical protein	-	-	-	TRINITY_DN7715_c1_g1_i2|m.6791	176-730[-]	-	-	-	-	-	-	-	-	-	-	AKN60499.1|AA1||bacteria|Synechococcus	38.46	3.4	28.9	ADJ43206.1|CE4||bacteria|Amycolatopsis	31.82	4.5	29.3	-	-	-	-	ADC61986.1|GH57||bacteria|Allochromatium	33.85	3.5	33.1	-	-	-	-	CAK97143.1|AA3||eukaryota|Aspergillus	24.66	3.4	26.9	AJX12013.1|CE1||bacteria|Burkholderia	29.17	0.16	32	ACB75491.1|PL4||bacteria|Opitutus	38.78	2.2
TRINITY_DN8340_c1_g4	TRINITY_DN8340_c1_g4_i2	-	hypothetical protein	-	-	-	-	-	-	-	-	-	-	-	-	-	-	-	-	-	-	-	-	-	-	-	ABR69743.1|PL0||bacteria|Marinomonas	31.03	1.9	29.3	-	-	-	-	-	-	-	-	-	-	-	-	-	-	-	-	-	-	-
TRINITY_DN6325_c0_g1	TRINITY_DN6325_c0_g1_i1	-	hypothetical protein	-	-	-	TRINITY_DN6325_c0_g1_i1|m.4688	659-1099[-]	-	-	-	-	-	-	-	-	-	-	-	-	-	-	AFC64631.1|CE12||bacteria|Enterococcus	40.43	1.4	31.2	-	-	-	-	-	-	-	-	-	-	-	-	CAA71999.1|AA9|CBM1|eukaryota|Trichoderma	32.35	1.1	28.1	-	-	-	-	ABA72696.1|PL5||bacteria|Pseudomonas	39.29	4
TRINITY_DN6325_c0_g1	TRINITY_DN6325_c0_g1_i1	-	hypothetical protein	-	-	-	TRINITY_DN6325_c0_g1_i1|m.4687	150-674[-]	-	-	-	-	-	-	-	-	-	-	-	-	-	-	AFC64631.1|CE12||bacteria|Enterococcus	40.43	1.4	31.2	-	-	-	-	-	-	-	-	-	-	-	-	-	-	-	-	AGS70868.1|CE4||bacteria|Streptomyces	36.67	2.3	28.5	-	-	-
TRINITY_DN6325_c0_g1	TRINITY_DN6325_c0_g1_i1	-	hypothetical protein	-	-	-	TRINITY_DN6325_c0_g1_i1|m.4686	1086-1610[-]	-	-	-	-	-	-	-	-	-	-	-	-	-	-	AFC64631.1|CE12||bacteria|Enterococcus	40.43	1.4	31.2	-	-	-	-	-	-	-	-	-	-	-	-	-	-	-	-	AGS70868.1|CE4||bacteria|Streptomyces	36.67	2.3	28.5	-	-	-
TRINITY_DN9202_c0_g1	TRINITY_DN9202_c0_g1_i1	-	hypothetical protein	-	-	-	TRINITY_DN9202_c0_g1_i1|m.12017	360-773[+]	-	-	-	-	-	-	-	-	-	-	-	-	-	-	-	-	-	-	-	-	-	-	-	-	-	-	-	-	-	-	AGF66571.1|AA0||bacteria|Streptomyces	37.14	1.7	27.3	-	-	-	-	-	-	-
TRINITY_DN9202_c0_g1	TRINITY_DN9202_c0_g1_i1	-	hypothetical protein	-	-	-	TRINITY_DN9202_c0_g1_i1|m.12016	784-1512[-]	-	-	-	-	-	-	-	-	-	-	-	-	-	-	-	-	-	-	-	-	-	-	-	-	-	-	-	-	-	-	AKL23609.1|AA10||bacteria|Klebsiella	25.97	6.3	26.9	ADW06333.1|CE8||bacteria|Streptomyces	30.77	8.3	27.3	-	-	-
TRINITY_DN9202_c0_g1	TRINITY_DN9202_c0_g1_i1	-	hypothetical protein	-	-	-	TRINITY_DN9202_c0_g1_i1|m.12018	1892-2305[+]	-	-	-	-	-	-	-	-	-	-	-	-	-	-	-	-	-	-	-	-	-	-	-	-	-	-	-	-	-	-	AGF66571.1|AA0||bacteria|Streptomyces	37.14	1.7	27.3	-	-	-	-	-	-	-
TRINITY_DN9202_c0_g1	TRINITY_DN9202_c0_g1_i1	-	hypothetical protein	-	-	-	TRINITY_DN9202_c0_g1_i1|m.12015	2316-3086[-]	-	-	-	-	-	-	-	-	-	-	-	-	-	-	-	-	-	-	-	-	-	-	-	-	-	-	-	-	-	-	AKJ27595.1|AA5|,CBM13|bacteria|[Polyangium]	44	4.3	27.3	-	-	-	-	-	-	-
TRINITY_DN7923_c2_g3	TRINITY_DN7923_c2_g3_i1	-	-	-	-	-	-	-	-	-	-	-	-	-	-	-	-	-	-	-	-	-	-	-	-	-	CAJ60697.1|PL0||bacteria|Frankia	45.16	3.1	28.5	-	-	-	-	-	-	-	-	-	-	-	-	-	-	-	-	-	-	-
TRINITY_DN8313_c14_g6	TRINITY_DN8313_c14_g6_i11	-	hypothetical protein	-	-	-	TRINITY_DN8313_c14_g6_i11|m.10218	1-423[+]	-	-	-	-	-	-	-	-	-	-	AFO89334.1|AA3||bacteria|Phaeobacter	30	2.8	30.4	-	-	-	-	AGE53884.1|PL14||viruses|Paramecium	31.51	5.6	28.5	-	-	-	-	-	-	-	-	-	-	-	-	ABD68429.1|CE4||bacteria|Rhodoferax	52	0.69	29.3	NP_932654.1|PL23||viruses|Choristoneura	40.48	1.6
TRINITY_DN8332_c0_g1	TRINITY_DN8332_c0_g1_i1	-	hypothetical protein	-	UniRef90_C6GII1^UniRef90_C6GII1^Q:946-1689,H:87-328^26.25%ID^E:2e-10^.^.	-	TRINITY_DN8332_c0_g1_i1|m.10206	745-1749[+]	-	UniRef90_C6GII1^UniRef90_C6GII1^Q:68-315,H:87-328^26.25%ID^E:3e-11^.^.	-	-	-	-	-	-	-	-	CCO60102.1|AA1||bacteria|Vibrio	26.09	2.2	30.4	ALA92704.1|CE11||bacteria|Porphyromonas	61.11	8.5	29.6	-	-	-	-	-	-	-	-	-	-	-	-	CCO60102.1|AA1||bacteria|Vibrio	25.53	0.58	30.8	AGB23451.1|CE1||bacteria|Mycobacterium	33.96	2.4	29.6	AEE44947.1|PL1||bacteria|Cellulomonas	26.23	0.34
TRINITY_DN8332_c0_g1	TRINITY_DN8332_c0_g1_i1	-	hypothetical protein	-	UniRef90_C6GII1^UniRef90_C6GII1^Q:946-1689,H:87-328^26.25%ID^E:2e-10^.^.	-	TRINITY_DN8332_c0_g1_i1|m.10208	1842-2219[+]	-	-	-	-	-	-	-	-	-	-	CCO60102.1|AA1||bacteria|Vibrio	26.09	2.2	30.4	ALA92704.1|CE11||bacteria|Porphyromonas	61.11	8.5	29.6	-	-	-	-	-	-	-	-	-	-	-	-	AII11185.1|AA1||bacteria|Rhodococcus	32	0.45	28.9	AAF51567.2|CE0|CBM14|eukaryota|Drosophila	30.23	3.8	26.9	AII43203.1|PL9||bacteria|Synechococcus	35.06	1
TRINITY_DN8332_c0_g1	TRINITY_DN8332_c0_g1_i1	-	hypothetical protein	-	UniRef90_C6GII1^UniRef90_C6GII1^Q:946-1689,H:87-328^26.25%ID^E:2e-10^.^.	-	TRINITY_DN8332_c0_g1_i1|m.10207	1-552[+]	-	-	-	-	-	-	-	-	-	-	CCO60102.1|AA1||bacteria|Vibrio	26.09	2.2	30.4	ALA92704.1|CE11||bacteria|Porphyromonas	61.11	8.5	29.6	-	-	-	-	-	-	-	-	-	-	-	-	AII11185.1|AA1||bacteria|Rhodococcus	29.49	3.3	26.9	-	-	-	-	AEV62220.1|PL7||bacteria|Pseudomonas	36.36	5.6
TRINITY_DN236_c0_g2	TRINITY_DN236_c0_g2_i1	-	-	-	-	-	-	-	-	-	-	-	-	-	-	-	-	-	-	-	-	-	-	-	-	-	-	-	-	-	-	-	-	-	CAG21056.1|GT4||bacteria|Photobacterium	32.69	1.8	31.6	-	-	-	-	-	-	-	-	-	-	-
TRINITY_DN17661_c0_g3	TRINITY_DN17661_c0_g3_i1	-	-	-	-	-	-	-	-	-	-	-	-	-	-	-	-	-	AII06780.1|AA0||bacteria|Rhodococcus	50	1.7	27.3	AEE24977.1|CE9||bacteria|Glaciecola	31.71	3.7	26.9	AIR71089.1|PL1||bacteria|Cedecea	36.36	6.7	24.6	-	-	-	-	CDM40285.1|GT4||bacteria|Pseudomonas	36.36	1.4	30.8	-	-	-	-	-	-	-	-	-	-	-
TRINITY_DN8343_c7_g2	TRINITY_DN8343_c7_g2_i3	-	-	-	-	-	-	-	-	-	-	-	-	-	-	-	-	-	AIF48135.1|AA3||bacteria|Dyella	34.04	6.6	28.1	CAD75940.1|CE1||bacteria|Rhodopirellula	40	0.8	32	-	-	-	-	AGF57650.1|GH25||bacteria|Clostridium	33.71	3.7	33.1	-	-	-	-	-	-	-	-	-	-	-	-	-	-	-
TRINITY_DN17325_c0_g1	TRINITY_DN17325_c0_g1_i1	-	hypothetical protein	-	-	-	-	-	-	-	-	-	-	-	-	-	-	-	BAS95732.1|AA1||eukaryota|Oryza	37.5	6.1	28.5	-	-	-	-	-	-	-	-	-	-	-	-	-	-	-	-	-	-	-	-	-	-	-	-	-	-	-
TRINITY_DN8695_c0_g1	TRINITY_DN8695_c0_g1_i1	-	hypothetical protein	sp|P15256|21KD_ZYMMA^sp|P15256|21KD_ZYMMA^Q:1484-2005,H:10-181^62.07%ID^E:8e-67^.^.`sp|P15256|21KD_ZYMMA^sp|P15256|21KD_ZYMMA^Q:4297-4818,H:10-181^62.07%ID^E:8e-67^.^.	UniRef90_M2MB63^UniRef90_M2MB63^Q:1475-2005,H:1-179^72.07%ID^E:3e-80^.^.`UniRef90_M2MB63^UniRef90_M2MB63^Q:4288-4818,H:1-179^72.07%ID^E:3e-80^.^.	-	TRINITY_DN8695_c0_g1_i1|m.11635	1475-2029[+]	sp|P15256|21KD_ZYMMA^sp|P15256|21KD_ZYMMA^Q:4-169,H:10-173^64.46%ID^E:5e-75^.^.	UniRef90_M2MB63^UniRef90_M2MB63^Q:1-177,H:1-179^72.07%ID^E:2e-90^.^.	PF05732.6^RepL^Firmicute plasmid replication protein (RepL)^34-164^E:9.7e-07	-	-	-	-	GO:0006260^biological_process^DNA replication`GO:0006276^biological_process^plasmid maintenance	-	-	-	-	-	-	-	-	-	-	-	-	-	-	-	-	-	-	ABA88768.1|GT4||bacteria|Pelobacter	24.1	3.1	35	AFY19109.1|AA0||bacteria|Pseudomonas	38.6	1.2	28.5	AHF26020.1|CE4||bacteria|uncultured	24.32	0.35	31.2	AEV85714.1|PL4||bacteria|Actinoplanes	33.33	6.2
TRINITY_DN8695_c0_g1	TRINITY_DN8695_c0_g1_i1	-	hypothetical protein	sp|P15256|21KD_ZYMMA^sp|P15256|21KD_ZYMMA^Q:1484-2005,H:10-181^62.07%ID^E:8e-67^.^.`sp|P15256|21KD_ZYMMA^sp|P15256|21KD_ZYMMA^Q:4297-4818,H:10-181^62.07%ID^E:8e-67^.^.	UniRef90_M2MB63^UniRef90_M2MB63^Q:1475-2005,H:1-179^72.07%ID^E:3e-80^.^.`UniRef90_M2MB63^UniRef90_M2MB63^Q:4288-4818,H:1-179^72.07%ID^E:3e-80^.^.	-	TRINITY_DN8695_c0_g1_i1|m.11636	4288-4842[+]	sp|P15256|21KD_ZYMMA^sp|P15256|21KD_ZYMMA^Q:4-169,H:10-173^64.46%ID^E:5e-75^.^.	UniRef90_M2MB63^UniRef90_M2MB63^Q:1-177,H:1-179^72.07%ID^E:2e-90^.^.	PF05732.6^RepL^Firmicute plasmid replication protein (RepL)^34-164^E:9.7e-07	-	-	-	-	GO:0006260^biological_process^DNA replication`GO:0006276^biological_process^plasmid maintenance	-	-	-	-	-	-	-	-	-	-	-	-	-	-	-	-	-	-	ABA88768.1|GT4||bacteria|Pelobacter	24.1	3.1	35	AFY19109.1|AA0||bacteria|Pseudomonas	38.6	1.2	28.5	AHF26020.1|CE4||bacteria|uncultured	24.32	0.35	31.2	AEV85714.1|PL4||bacteria|Actinoplanes	33.33	6.2
TRINITY_DN8695_c0_g1	TRINITY_DN8695_c0_g1_i1	-	hypothetical protein	sp|P15256|21KD_ZYMMA^sp|P15256|21KD_ZYMMA^Q:1484-2005,H:10-181^62.07%ID^E:8e-67^.^.`sp|P15256|21KD_ZYMMA^sp|P15256|21KD_ZYMMA^Q:4297-4818,H:10-181^62.07%ID^E:8e-67^.^.	UniRef90_M2MB63^UniRef90_M2MB63^Q:1475-2005,H:1-179^72.07%ID^E:3e-80^.^.`UniRef90_M2MB63^UniRef90_M2MB63^Q:4288-4818,H:1-179^72.07%ID^E:3e-80^.^.	-	TRINITY_DN8695_c0_g1_i1|m.11634	2401-3363[+]	sp|P15255|65KD_ZYMMA^sp|P15255|65KD_ZYMMA^Q:10-204,H:4-194^32.52%ID^E:3e-19^.^.	UniRef90_Q2BRM2^UniRef90_Q2BRM2^Q:10-291,H:2-276^30.69%ID^E:3e-35^.^.	PF01076.14^Mob_Pre^Plasmid recombination enzyme^9-201^E:1.3e-21	-	-	-	-	GO:0003677^molecular_function^DNA binding`GO:0006310^biological_process^DNA recombination`GO:0005727^cellular_component^extrachromosomal circular DNA	-	-	-	-	-	-	-	-	-	-	-	-	-	-	-	-	-	-	ABA88768.1|GT4||bacteria|Pelobacter	24.1	3.1	35	AGA64162.1|AA1||bacteria|Liberibacter	25.35	2.2	28.9	AEL26166.1|CE14||bacteria|Cyclobacterium	23.17	6.4	28.1	-	-	-
TRINITY_DN8695_c0_g1	TRINITY_DN8695_c0_g1_i1	-	hypothetical protein	sp|P15256|21KD_ZYMMA^sp|P15256|21KD_ZYMMA^Q:1484-2005,H:10-181^62.07%ID^E:8e-67^.^.`sp|P15256|21KD_ZYMMA^sp|P15256|21KD_ZYMMA^Q:4297-4818,H:10-181^62.07%ID^E:8e-67^.^.	UniRef90_M2MB63^UniRef90_M2MB63^Q:1475-2005,H:1-179^72.07%ID^E:3e-80^.^.`UniRef90_M2MB63^UniRef90_M2MB63^Q:4288-4818,H:1-179^72.07%ID^E:3e-80^.^.	-	TRINITY_DN8695_c0_g1_i1|m.11637	2-550[+]	-	UniRef90_Q2BRM2^UniRef90_Q2BRM2^Q:25-153,H:147-276^27.82%ID^E:2e-07^.^.	-	-	-	-	-	-	-	-	-	-	-	-	-	-	-	-	-	-	-	-	-	-	-	-	ABA88768.1|GT4||bacteria|Pelobacter	24.1	3.1	35	AGA64162.1|AA1||bacteria|Liberibacter	25.35	1.2	28.5	ADL08208.1|CE4||bacteria|Thermosediminibacter	31.75	4.1	27.3	-	-	-
TRINITY_DN8695_c0_g1	TRINITY_DN8695_c0_g1_i1	-	hypothetical protein	sp|P15256|21KD_ZYMMA^sp|P15256|21KD_ZYMMA^Q:1484-2005,H:10-181^62.07%ID^E:8e-67^.^.`sp|P15256|21KD_ZYMMA^sp|P15256|21KD_ZYMMA^Q:4297-4818,H:10-181^62.07%ID^E:8e-67^.^.	UniRef90_M2MB63^UniRef90_M2MB63^Q:1475-2005,H:1-179^72.07%ID^E:3e-80^.^.`UniRef90_M2MB63^UniRef90_M2MB63^Q:4288-4818,H:1-179^72.07%ID^E:3e-80^.^.	-	TRINITY_DN8695_c0_g1_i1|m.11641	706-1026[+]	-	UniRef90_V1EAA0^UniRef90_V1EAA0^Q:15-72,H:9-68^43.33%ID^E:9e-06^.^.	-	-	-	-	-	-	-	-	-	-	-	-	-	-	-	-	-	-	-	-	-	-	-	-	ABA88768.1|GT4||bacteria|Pelobacter	24.1	3.1	35	-	-	-	-	-	-	-	-	ADU14926.1|PL10||bacteria|Asticcacaulis	29.03	4.2
TRINITY_DN8695_c0_g1	TRINITY_DN8695_c0_g1_i1	-	hypothetical protein	sp|P15256|21KD_ZYMMA^sp|P15256|21KD_ZYMMA^Q:1484-2005,H:10-181^62.07%ID^E:8e-67^.^.`sp|P15256|21KD_ZYMMA^sp|P15256|21KD_ZYMMA^Q:4297-4818,H:10-181^62.07%ID^E:8e-67^.^.	UniRef90_M2MB63^UniRef90_M2MB63^Q:1475-2005,H:1-179^72.07%ID^E:3e-80^.^.`UniRef90_M2MB63^UniRef90_M2MB63^Q:4288-4818,H:1-179^72.07%ID^E:3e-80^.^.	-	TRINITY_DN8695_c0_g1_i1|m.11638	5214-5648[+]	sp|P10025|PREA_BACTU^sp|P10025|PREA_BACTU^Q:39-137,H:44-141^36.27%ID^E:2e-14^.^.	UniRef90_Q2BRM2^UniRef90_Q2BRM2^Q:10-137,H:2-132^37.12%ID^E:1e-20^.^.	PF01076.14^Mob_Pre^Plasmid recombination enzyme^9-141^E:3.7e-16	-	-	-	-	GO:0003677^molecular_function^DNA binding`GO:0006310^biological_process^DNA recombination`GO:0005727^cellular_component^extrachromosomal circular DNA	-	-	-	-	-	-	-	-	-	-	-	-	-	-	-	-	-	-	ABA88768.1|GT4||bacteria|Pelobacter	24.1	3.1	35	AKH37789.1|AA6||bacteria|Nitrosomonas	34.21	4.5	25.8	AEW86645.1|CE4||bacteria|Flavobacterium	31.91	3.9	27.3	-	-	-
TRINITY_DN8695_c0_g1	TRINITY_DN8695_c0_g1_i1	-	hypothetical protein	sp|P15256|21KD_ZYMMA^sp|P15256|21KD_ZYMMA^Q:1484-2005,H:10-181^62.07%ID^E:8e-67^.^.`sp|P15256|21KD_ZYMMA^sp|P15256|21KD_ZYMMA^Q:4297-4818,H:10-181^62.07%ID^E:8e-67^.^.	UniRef90_M2MB63^UniRef90_M2MB63^Q:1475-2005,H:1-179^72.07%ID^E:3e-80^.^.`UniRef90_M2MB63^UniRef90_M2MB63^Q:4288-4818,H:1-179^72.07%ID^E:3e-80^.^.	-	TRINITY_DN8695_c0_g1_i1|m.11640	106-477[-]	-	-	-	-	-	-	-	-	-	-	-	-	-	-	-	-	-	-	-	-	-	-	-	-	-	-	ABA88768.1|GT4||bacteria|Pelobacter	24.1	3.1	35	-	-	-	-	-	-	-	-	-	-	-
TRINITY_DN8695_c0_g1	TRINITY_DN8695_c0_g1_i1	-	hypothetical protein	sp|P15256|21KD_ZYMMA^sp|P15256|21KD_ZYMMA^Q:1484-2005,H:10-181^62.07%ID^E:8e-67^.^.`sp|P15256|21KD_ZYMMA^sp|P15256|21KD_ZYMMA^Q:4297-4818,H:10-181^62.07%ID^E:8e-67^.^.	UniRef90_M2MB63^UniRef90_M2MB63^Q:1475-2005,H:1-179^72.07%ID^E:3e-80^.^.`UniRef90_M2MB63^UniRef90_M2MB63^Q:4288-4818,H:1-179^72.07%ID^E:3e-80^.^.	-	TRINITY_DN8695_c0_g1_i1|m.11642	3519-3839[+]	-	UniRef90_V1EAA0^UniRef90_V1EAA0^Q:15-72,H:9-68^43.33%ID^E:9e-06^.^.	-	-	-	-	-	-	-	-	-	-	-	-	-	-	-	-	-	-	-	-	-	-	-	-	ABA88768.1|GT4||bacteria|Pelobacter	24.1	3.1	35	-	-	-	-	-	-	-	-	ADU14926.1|PL10||bacteria|Asticcacaulis	29.03	4.2
TRINITY_DN8695_c0_g1	TRINITY_DN8695_c0_g1_i1	-	hypothetical protein	sp|P15256|21KD_ZYMMA^sp|P15256|21KD_ZYMMA^Q:1484-2005,H:10-181^62.07%ID^E:8e-67^.^.`sp|P15256|21KD_ZYMMA^sp|P15256|21KD_ZYMMA^Q:4297-4818,H:10-181^62.07%ID^E:8e-67^.^.	UniRef90_M2MB63^UniRef90_M2MB63^Q:1475-2005,H:1-179^72.07%ID^E:3e-80^.^.`UniRef90_M2MB63^UniRef90_M2MB63^Q:4288-4818,H:1-179^72.07%ID^E:3e-80^.^.	-	TRINITY_DN8695_c0_g1_i1|m.11639	2919-3290[-]	-	-	-	-	-	-	-	-	-	-	-	-	-	-	-	-	-	-	-	-	-	-	-	-	-	-	ABA88768.1|GT4||bacteria|Pelobacter	24.1	3.1	35	-	-	-	-	-	-	-	-	-	-	-
TRINITY_DN8299_c26_g4	TRINITY_DN8299_c26_g4_i1	-	-	-	-	-	TRINITY_DN8299_c26_g4_i1|m.9967	2-313[+]	-	-	-	-	-	-	-	-	-	-	CAK44335.1|AA3||eukaryota|Aspergillus	34.15	1.3	26.9	-	-	-	-	AKA40005.1|PL8||bacteria|Yersinia	52.38	1.4	26.2	ABQ32127.1|GH13|CBM48|bacteria|Acidiphilium	50	2.4	30	CAO95949.1|GT19||bacteria|Erwinia	37.21	2.3	29.6	ACE99535.1|AA6||bacteria|Rhodopseudomonas	43.75	6.2	24.6	AJC53089.1|CE4||bacteria|Streptomyces	30.3	0.3	29.6	AKA40005.1|PL8||bacteria|Yersinia	52.17	0.17
TRINITY_DN8299_c26_g4	TRINITY_DN8299_c26_g4_i1	-	-	-	-	-	TRINITY_DN8299_c26_g4_i1|m.9966	1-315[-]	-	-	-	-	-	-	-	-	-	-	CAK44335.1|AA3||eukaryota|Aspergillus	34.15	1.3	26.9	-	-	-	-	AKA40005.1|PL8||bacteria|Yersinia	52.38	1.4	26.2	ABQ32127.1|GH13|CBM48|bacteria|Acidiphilium	50	2.4	30	CAO95949.1|GT19||bacteria|Erwinia	37.21	2.3	29.6	BAS75245.1|AA1||eukaryota|Oryza	35.71	3.9	25.4	-	-	-	-	-	-	-
TRINITY_DN14324_c0_g1	TRINITY_DN14324_c0_g1_i1	-	hypothetical protein	-	UniRef90_W1I8G2^UniRef90_W1I8G2^Q:1241-384,H:27-307^54.7%ID^E:2e-89^.^.`UniRef90_W1I8G2^UniRef90_W1I8G2^Q:2718-1861,H:27-307^54.7%ID^E:2e-89^.^.	-	TRINITY_DN14324_c0_g1_i1|m.13885	1855-2760[-]	-	UniRef90_W1I8G2^UniRef90_W1I8G2^Q:15-300,H:27-307^54.7%ID^E:6e-97^.^.	-	-	-	-	-	-	-	-	-	-	-	-	-	-	-	-	CDI55745.1|PL1||eukaryota|Melanopsichium	33.33	0.31	33.1	AJC24292.1|GH23||bacteria|Bacillus	30.77	0.93	36.6	AHE73631.1|GT9||bacteria|Enterobacter	35.85	5.4	33.5	AAQ63040.1|AA1||eukaryota|Daedalea	31.25	2.6	28.1	ABG62199.1|CE4||bacteria|Mesorhizobium	38.71	8.4	27.7	CDI55745.1|PL1||eukaryota|Melanopsichium	33.33	0.089
TRINITY_DN14324_c0_g1	TRINITY_DN14324_c0_g1_i1	-	hypothetical protein	-	UniRef90_W1I8G2^UniRef90_W1I8G2^Q:1241-384,H:27-307^54.7%ID^E:2e-89^.^.`UniRef90_W1I8G2^UniRef90_W1I8G2^Q:2718-1861,H:27-307^54.7%ID^E:2e-89^.^.	-	TRINITY_DN14324_c0_g1_i1|m.13889	2226-2579[-]	-	-	-	-	-	-	-	-	-	-	-	-	-	-	-	-	-	-	CDI55745.1|PL1||eukaryota|Melanopsichium	33.33	0.31	33.1	AJC24292.1|GH23||bacteria|Bacillus	30.77	0.93	36.6	AHE73631.1|GT9||bacteria|Enterobacter	35.85	5.4	33.5	AKJ69539.1|AA3||bacteria|Pandoraea	41.38	1.2	27.3	ADH62231.1|CE9||bacteria|Meiothermus	30.77	5.5	26.2	BAR73172.1|PL12||bacteria|uncultured	24.1	0.99
TRINITY_DN14324_c0_g1	TRINITY_DN14324_c0_g1_i1	-	hypothetical protein	-	UniRef90_W1I8G2^UniRef90_W1I8G2^Q:1241-384,H:27-307^54.7%ID^E:2e-89^.^.`UniRef90_W1I8G2^UniRef90_W1I8G2^Q:2718-1861,H:27-307^54.7%ID^E:2e-89^.^.	-	TRINITY_DN14324_c0_g1_i1|m.13888	1759-2229[+]	-	-	-	-	-	-	-	-	-	-	-	-	-	-	-	-	-	-	CDI55745.1|PL1||eukaryota|Melanopsichium	33.33	0.31	33.1	AJC24292.1|GH23||bacteria|Bacillus	30.77	0.93	36.6	AHE73631.1|GT9||bacteria|Enterobacter	35.85	5.4	33.5	AFZ04550.1|AA3||bacteria|Calothrix	39.02	0.6	28.9	CCW34145.1|CE4||bacteria|Chthonomonas	36.73	4.7	27.3	ACZ22552.1|PL9||bacteria|Sanguibacter	30	4.2
TRINITY_DN14324_c0_g1	TRINITY_DN14324_c0_g1_i1	-	hypothetical protein	-	UniRef90_W1I8G2^UniRef90_W1I8G2^Q:1241-384,H:27-307^54.7%ID^E:2e-89^.^.`UniRef90_W1I8G2^UniRef90_W1I8G2^Q:2718-1861,H:27-307^54.7%ID^E:2e-89^.^.	-	TRINITY_DN14324_c0_g1_i1|m.13887	282-752[+]	-	-	-	-	-	-	-	-	-	-	-	-	-	-	-	-	-	-	CDI55745.1|PL1||eukaryota|Melanopsichium	33.33	0.31	33.1	AJC24292.1|GH23||bacteria|Bacillus	30.77	0.93	36.6	AHE73631.1|GT9||bacteria|Enterobacter	35.85	5.4	33.5	AFZ04550.1|AA3||bacteria|Calothrix	39.02	0.6	28.9	CCW34145.1|CE4||bacteria|Chthonomonas	36.73	4.7	27.3	ACZ22552.1|PL9||bacteria|Sanguibacter	30	4.2
TRINITY_DN14324_c0_g1	TRINITY_DN14324_c0_g1_i1	-	hypothetical protein	-	UniRef90_W1I8G2^UniRef90_W1I8G2^Q:1241-384,H:27-307^54.7%ID^E:2e-89^.^.`UniRef90_W1I8G2^UniRef90_W1I8G2^Q:2718-1861,H:27-307^54.7%ID^E:2e-89^.^.	-	TRINITY_DN14324_c0_g1_i1|m.13886	378-1283[-]	-	UniRef90_W1I8G2^UniRef90_W1I8G2^Q:15-300,H:27-307^54.7%ID^E:6e-97^.^.	-	-	-	-	-	-	-	-	-	-	-	-	-	-	-	-	CDI55745.1|PL1||eukaryota|Melanopsichium	33.33	0.31	33.1	AJC24292.1|GH23||bacteria|Bacillus	30.77	0.93	36.6	AHE73631.1|GT9||bacteria|Enterobacter	35.85	5.4	33.5	AAQ63040.1|AA1||eukaryota|Daedalea	31.25	2.6	28.1	ABG62199.1|CE4||bacteria|Mesorhizobium	38.71	8.4	27.7	CDI55745.1|PL1||eukaryota|Melanopsichium	33.33	0.089
TRINITY_DN14324_c0_g1	TRINITY_DN14324_c0_g1_i1	-	hypothetical protein	-	UniRef90_W1I8G2^UniRef90_W1I8G2^Q:1241-384,H:27-307^54.7%ID^E:2e-89^.^.`UniRef90_W1I8G2^UniRef90_W1I8G2^Q:2718-1861,H:27-307^54.7%ID^E:2e-89^.^.	-	TRINITY_DN14324_c0_g1_i1|m.13890	749-1102[-]	-	-	-	-	-	-	-	-	-	-	-	-	-	-	-	-	-	-	CDI55745.1|PL1||eukaryota|Melanopsichium	33.33	0.31	33.1	AJC24292.1|GH23||bacteria|Bacillus	30.77	0.93	36.6	AHE73631.1|GT9||bacteria|Enterobacter	35.85	5.4	33.5	AKJ69539.1|AA3||bacteria|Pandoraea	41.38	1.2	27.3	ADH62231.1|CE9||bacteria|Meiothermus	30.77	5.5	26.2	BAR73172.1|PL12||bacteria|uncultured	24.1	0.99
TRINITY_DN8344_c1_g2	TRINITY_DN8344_c1_g2_i1	-	Putative viral replication protein	sp|Q9YUD3|REP_BFDV^sp|Q9YUD3|REP_BFDV^Q:488-1423,H:5-285^28.85%ID^E:2e-17^.^.	UniRef90_S4TF57^UniRef90_S4TF57^Q:572-1366,H:33-288^36.67%ID^E:6e-40^.^.	-	TRINITY_DN8344_c1_g2_i1|m.10266	455-1651[+]	sp|Q9YUD3|REP_BFDV^sp|Q9YUD3|REP_BFDV^Q:13-326,H:6-288^28.66%ID^E:5e-18^.^.	UniRef90_S4TF57^UniRef90_S4TF57^Q:40-304,H:33-288^36.67%ID^E:7e-41^.^.	PF02407.11^Viral_Rep^Putative viral replication protein^18-110^E:1.6e-08`PF00910.17^RNA_helicase^RNA helicase^186-260^E:2.5e-08	-	-	-	-	GO:0016779^molecular_function^nucleotidyltransferase activity`GO:0016888^molecular_function^endodeoxyribonuclease activity, producing 5'-phosphomonoesters`GO:0042624^molecular_function^ATPase activity, uncoupled`GO:0006260^biological_process^DNA replication`GO:0018142^biological_process^protein-DNA covalent cross-linking`GO:0003723^molecular_function^RNA binding`GO:0003724^molecular_function^RNA …	-	-	-	-	-	-	ABG57984.1|CE4||bacteria|Cytophaga	29.63	1.6	31.2	BAN61040.1|PL12||bacteria|Streptococcus	32.31	4.3	28.5	AAM51153.1|GH13||bacteria|Neisseria	28.41	5.1	33.1	-	-	-	-	-	-	-	-	ABG57984.1|CE4||bacteria|Cytophaga	32.65	0.85	31.2	BAN61040.1|PL12||bacteria|Streptococcus	32.31	1.5
TRINITY_DN8159_c2_g4	TRINITY_DN8159_c2_g4_i1	-	-	-	-	-	-	-	-	-	-	-	-	-	-	-	-	-	-	-	-	-	-	-	-	-	AHC21842.1|PL1||bacteria|Paenibacillus	31.37	4	27.3	-	-	-	-	-	-	-	-	-	-	-	-	-	-	-	-	-	-	-
TRINITY_DN8226_c8_g3	TRINITY_DN8226_c8_g3_i1	-	-	-	-	-	-	-	-	-	-	-	-	-	-	-	-	-	-	-	-	-	-	-	-	-	ADU22445.1|PL1|CBM37|bacteria|Ruminococcus	42.86	4.5	24.6	-	-	-	-	AAM31350.1|GT2||archaea|Methanosarcina	38.46	1.7	30	-	-	-	-	-	-	-	-	-	-	-
TRINITY_DN6252_c0_g1	TRINITY_DN6252_c0_g1_i1	-	hypothetical protein	-	-	-	-	-	-	-	-	-	-	-	-	-	-	-	-	-	-	-	ACR10707.1|CE1||bacteria|Teredinibacter	37.14	1.5	29.3	ABP85338.1|PL7||bacteria|Pseudomonas	27.5	0.07	32	AIF26223.1|GH51|,CBM11,CBM30|bacteria|uncultured	43.59	2.3	32	-	-	-	-	-	-	-	-	-	-	-	-	-	-	-
TRINITY_DN8351_c1_g2	TRINITY_DN8351_c1_g2_i1	-	hypothetical protein	-	-	-	-	-	-	-	-	-	-	-	-	-	-	-	-	-	-	-	-	-	-	-	-	-	-	-	AAF70825.1|GH35||eukaryota|Solanum	41.67	8	33.5	-	-	-	-	-	-	-	-	-	-	-	-	-	-	-
TRINITY_DN5524_c0_g2	TRINITY_DN5524_c0_g2_i1	-	hypothetical protein	-	-	-	-	-	-	-	-	-	-	-	-	-	-	-	CCG02799.1|AA1||bacteria|Blastococcus	33.77	1.6	29.3	-	-	-	-	AAB60743.1|PL4||eukaryota|Arabidopsis	36.92	2.8	28.5	AKG46053.1|GH13||bacteria|Streptomyces	28.57	0.71	35	-	-	-	-	-	-	-	-	-	-	-	-	-	-	-
TRINITY_DN8063_c13_g17	TRINITY_DN8063_c13_g17_i1	-	-	-	-	-	-	-	-	-	-	-	-	-	-	-	-	-	AGL44335.1|AA7||eukaryota|Papaver	29.41	6.4	26.6	AIS00042.1|CE4||bacteria|Streptomyces	32.98	2.5	28.5	ABO26618.1|PL14|CBM2|eukaryota|Haliotis	30.77	0.39	29.6	-	-	-	-	-	-	-	-	-	-	-	-	-	-	-	-	-	-	-
TRINITY_DN7754_c10_g1	TRINITY_DN7754_c10_g1_i1	-	hypothetical protein	-	-	-	-	-	-	-	-	-	-	-	-	-	-	-	-	-	-	-	-	-	-	-	-	-	-	-	AKQ66516.1|GH23||bacteria|Myxococcus	30	5.7	30.4	-	-	-	-	-	-	-	-	-	-	-	-	-	-	-
TRINITY_DN7761_c0_g1	TRINITY_DN7761_c0_g1_i1	-	Putative viral replication protein	sp|Q9YUD3|REP_BFDV^sp|Q9YUD3|REP_BFDV^Q:390-1214,H:12-282^31.8%ID^E:1e-24^.^.	UniRef90_S4TF95^UniRef90_S4TF95^Q:387-1166,H:8-264^56.32%ID^E:2e-98^.^.`UniRef90_S4TF95^UniRef90_S4TF95^Q:4-102,H:232-264^69.7%ID^E:9e-06^.^.	-	TRINITY_DN7761_c0_g1_i1|m.6938	443-742[+]	-	-	-	-	-	-	-	-	-	-	-	-	-	-	ADU11535.1|CE4|CBM2|bacteria|Micromonospora	37.5	5.7	29.3	AFZ31004.1|PL0||bacteria|Gloeocapsa	23.73	1.1	30	ACE84387.1|GH128|CBM6,CBM32|bacteria|Cellvibrio	32.56	4.1	30	BAM88542.1|GT41||bacteria|Agromonas	27.06	1.2	34.7	-	-	-	-	-	-	-	-	CCQ75457.1|PL0||bacteria|Magnetospirillum	50	4.9
TRINITY_DN7761_c0_g1	TRINITY_DN7761_c0_g1_i1	-	Putative viral replication protein	sp|Q9YUD3|REP_BFDV^sp|Q9YUD3|REP_BFDV^Q:390-1214,H:12-282^31.8%ID^E:1e-24^.^.	UniRef90_S4TF95^UniRef90_S4TF95^Q:387-1166,H:8-264^56.32%ID^E:2e-98^.^.`UniRef90_S4TF95^UniRef90_S4TF95^Q:4-102,H:232-264^69.7%ID^E:9e-06^.^.	-	TRINITY_DN7761_c0_g1_i1|m.6937	424-969[+]	-	-	-	-	-	-	-	-	-	-	-	-	-	-	ADU11535.1|CE4|CBM2|bacteria|Micromonospora	37.5	5.7	29.3	AFZ31004.1|PL0||bacteria|Gloeocapsa	23.73	1.1	30	ACE84387.1|GH128|CBM6,CBM32|bacteria|Cellvibrio	32.56	4.1	30	BAM88542.1|GT41||bacteria|Agromonas	27.06	1.2	34.7	-	-	-	-	ACR02361.1|CE4||bacteria|Thauera	36.17	3.4	27.7	AFM71704.1|PL8|CBM32|bacteria|Enterococcus	39.39	0.8
TRINITY_DN7761_c0_g1	TRINITY_DN7761_c0_g1_i1	-	Putative viral replication protein	sp|Q9YUD3|REP_BFDV^sp|Q9YUD3|REP_BFDV^Q:390-1214,H:12-282^31.8%ID^E:1e-24^.^.	UniRef90_S4TF95^UniRef90_S4TF95^Q:387-1166,H:8-264^56.32%ID^E:2e-98^.^.`UniRef90_S4TF95^UniRef90_S4TF95^Q:4-102,H:232-264^69.7%ID^E:9e-06^.^.	-	TRINITY_DN7761_c0_g1_i1|m.6936	372-1232[+]	sp|Q9YUD3|REP_BFDV^sp|Q9YUD3|REP_BFDV^Q:2-281,H:7-282^31.94%ID^E:2e-26^.^.	UniRef90_S4TF95^UniRef90_S4TF95^Q:3-265,H:5-264^56.44%ID^E:1e-102^.^.	PF02407.11^Viral_Rep^Putative viral replication protein^5-82^E:3.4e-12`PF00910.17^RNA_helicase^RNA helicase^158-243^E:2.2e-08	-	-	-	-	GO:0016779^molecular_function^nucleotidyltransferase activity`GO:0016888^molecular_function^endodeoxyribonuclease activity, producing 5'-phosphomonoesters`GO:0042624^molecular_function^ATPase activity, uncoupled`GO:0006260^biological_process^DNA replication`GO:0018142^biological_process^protein-DNA covalent cross-linking`GO:0003723^molecular_function^RNA binding`GO:0003724^molecular_function^RNA …	-	-	-	-	-	-	ADU11535.1|CE4|CBM2|bacteria|Micromonospora	37.5	5.7	29.3	AFZ31004.1|PL0||bacteria|Gloeocapsa	23.73	1.1	30	ACE84387.1|GH128|CBM6,CBM32|bacteria|Cellvibrio	32.56	4.1	30	BAM88542.1|GT41||bacteria|Agromonas	27.06	1.2	34.7	AII99883.1|AA2||eukaryota|Cicer	36.36	5.1	27.3	ADL49509.1|CE4|CBM2|bacteria|Micromonospora	37.5	2.3	29.3	AKU13553.1|PL0||bacteria|Azoarcus	28.79	0.6
TRINITY_DN8001_c0_g1	TRINITY_DN8001_c0_g1_i1	-	hypothetical protein	sp|Q9IR51|MREP_MDV1^sp|Q9IR51|MREP_MDV1^Q:2270-1542,H:12-280^23.31%ID^E:2e-06^.^.	UniRef90_M9M293^UniRef90_M9M293^Q:2255-1497,H:24-268^41.57%ID^E:1e-44^.^.	-	TRINITY_DN8001_c0_g1_i1|m.7728	543-1373[-]	-	UniRef90_S4TEF9^UniRef90_S4TEF9^Q:82-276,H:84-276^31.5%ID^E:2e-15^.^.	-	-	-	-	-	-	-	-	-	-	-	-	AHA05588.1|CE9||bacteria|Pediococcus	25	0.92	33.1	ACR71158.1|PL9||bacteria|Eubacterium	41.67	1.5	31.2	AJB20098.1|GH24||bacteria|Salmonella	25	0.38	37	-	-	-	-	AAF22274.1|AA10|CBM3,CBM3|bacteria|Caldibacillus	47.83	5.9	27.3	ADZ21368.1|CE4||bacteria|Clostridium	22.22	2.6	28.9	-	-	-
TRINITY_DN8001_c0_g1	TRINITY_DN8001_c0_g1_i1	-	hypothetical protein	sp|Q9IR51|MREP_MDV1^sp|Q9IR51|MREP_MDV1^Q:2270-1542,H:12-280^23.31%ID^E:2e-06^.^.	UniRef90_M9M293^UniRef90_M9M293^Q:2255-1497,H:24-268^41.57%ID^E:1e-44^.^.	-	TRINITY_DN8001_c0_g1_i1|m.7729	2634-3452[-]	-	UniRef90_S4TEF9^UniRef90_S4TEF9^Q:21-272,H:22-276^27.59%ID^E:4e-16^.^.	-	-	-	-	-	-	-	-	-	-	-	-	AHA05588.1|CE9||bacteria|Pediococcus	25	0.92	33.1	ACR71158.1|PL9||bacteria|Eubacterium	41.67	1.5	31.2	AJB20098.1|GH24||bacteria|Salmonella	25	0.38	37	-	-	-	-	-	-	-	-	AHA05588.1|CE9||bacteria|Pediococcus	25	0.15	33.1	AEJ62007.1|PL0||bacteria|Spirochaeta	27.62	0.22
TRINITY_DN8001_c0_g1	TRINITY_DN8001_c0_g1_i1	-	hypothetical protein	sp|Q9IR51|MREP_MDV1^sp|Q9IR51|MREP_MDV1^Q:2270-1542,H:12-280^23.31%ID^E:2e-06^.^.	UniRef90_M9M293^UniRef90_M9M293^Q:2255-1497,H:24-268^41.57%ID^E:1e-44^.^.	-	TRINITY_DN8001_c0_g1_i1|m.7730	3-374[-]	-	-	-	-	-	-	-	-	-	-	-	-	-	-	AHA05588.1|CE9||bacteria|Pediococcus	25	0.92	33.1	ACR71158.1|PL9||bacteria|Eubacterium	41.67	1.5	31.2	AJB20098.1|GH24||bacteria|Salmonella	25	0.38	37	-	-	-	-	CEA02314.1|AA6||bacteria|Pseudomonas	34.15	4.9	25.4	ADE57621.1|CE11||bacteria|Aminobacterium	27.71	0.13	30.8	-	-	-
TRINITY_DN8001_c0_g1	TRINITY_DN8001_c0_g1_i1	-	hypothetical protein	sp|Q9IR51|MREP_MDV1^sp|Q9IR51|MREP_MDV1^Q:2270-1542,H:12-280^23.31%ID^E:2e-06^.^.	UniRef90_M9M293^UniRef90_M9M293^Q:2255-1497,H:24-268^41.57%ID^E:1e-44^.^.	-	TRINITY_DN8001_c0_g1_i1|m.7727	1482-2315[-]	sp|Q9IR51|MREP_MDV1^sp|Q9IR51|MREP_MDV1^Q:16-258,H:12-280^23.31%ID^E:1e-07^.^.	UniRef90_M9M293^UniRef90_M9M293^Q:21-273,H:24-268^41.57%ID^E:4e-49^.^.	-	-	-	-	-	-	-	-	-	-	-	-	AHA05588.1|CE9||bacteria|Pediococcus	25	0.92	33.1	ACR71158.1|PL9||bacteria|Eubacterium	41.67	1.5	31.2	AJB20098.1|GH24||bacteria|Salmonella	25	0.38	37	-	-	-	-	-	-	-	-	-	-	-	-	ACR71158.1|PL9||bacteria|Eubacterium	41.67	0.22
TRINITY_DN8345_c0_g1	TRINITY_DN8345_c0_g1_i2	-	hypothetical protein	-	-	-	TRINITY_DN8345_c0_g1_i2|m.10270	781-1440[+]	-	-	-	-	-	-	-	-	-	-	-	-	-	-	-	-	-	-	CDF80397.1|PL17||bacteria|Formosa	25.71	0.66	31.6	CAX84106.1|GH108||bacteria|uncultured	30.14	1.6	33.9	ABM21413.1|GT32||bacteria|Lactobacillus	25.96	9.3	32	EAA57097.1|AA9||eukaryota|Magnaporthe	26.09	2.1	27.7	CCD55162.2|CE3||eukaryota|Botryotinia	25	0.45	31.2	AKH86410.1|PL8|,CBM32|bacteria|Streptomyces	36.36	6.7
TRINITY_DN8345_c0_g1	TRINITY_DN8345_c0_g1_i2	-	hypothetical protein	-	-	-	TRINITY_DN8345_c0_g1_i2|m.10271	1-465[+]	-	-	-	-	-	-	-	-	-	-	-	-	-	-	-	-	-	-	CDF80397.1|PL17||bacteria|Formosa	25.71	0.66	31.6	CAX84106.1|GH108||bacteria|uncultured	30.14	1.6	33.9	ABM21413.1|GT32||bacteria|Lactobacillus	25.96	9.3	32	-	-	-	-	-	-	-	-	CDF80397.1|PL17||bacteria|Formosa	25.71	0.059
TRINITY_DN8345_c0_g1	TRINITY_DN8345_c0_g1_i2	-	hypothetical protein	-	-	-	TRINITY_DN8345_c0_g1_i2|m.10272	1486-1920[+]	-	-	PF02443.10^Circo_capsid^Circovirus capsid protein^2-101^E:3.1e-07	-	-	-	-	GO:0019069^biological_process^viral capsid assembly`GO:0042025^cellular_component^host cell nucleus	-	-	-	-	-	-	-	-	-	-	CDF80397.1|PL17||bacteria|Formosa	25.71	0.66	31.6	CAX84106.1|GH108||bacteria|uncultured	30.14	1.6	33.9	ABM21413.1|GT32||bacteria|Lactobacillus	25.96	9.3	32	-	-	-	-	AEV85908.1|CE8||bacteria|Actinoplanes	32.84	9.9	25.8	AGV20270.1|PL7||bacteria|Vibrio	31.03	0.047
TRINITY_DN8113_c1_g2	TRINITY_DN8113_c1_g2_i5	-	hypothetical protein	sp|Q66862|REP1_FBNY2^sp|Q66862|REP1_FBNY2^Q:2454-1804,H:70-277^29.2%ID^E:1e-21^.^.	UniRef90_S4TDR4^UniRef90_S4TDR4^Q:2454-1819,H:71-290^33.48%ID^E:7e-30^.^.	-	TRINITY_DN8113_c1_g2_i5|m.8563	1759-2454[-]	sp|Q66862|REP1_FBNY2^sp|Q66862|REP1_FBNY2^Q:1-217,H:70-277^29.2%ID^E:1e-23^.^.	UniRef90_S4TDR4^UniRef90_S4TDR4^Q:1-212,H:71-290^33.48%ID^E:9e-33^.^.	-	-	-	-	-	-	-	-	AKI01834.1|AA3||bacteria|Hoeflea	25.53	6.5	28.9	AIL10186.1|CE16||bacteria|Stenotrophomonas	29.67	5.3	30.4	-	-	-	-	-	-	-	-	AAT12365.1|GT20||eukaryota|Antonospora	30.65	1	35.8	-	-	-	-	CAW53150.1|CE8||eukaryota|Glycine	25	1.6	29.3	-	-	-
TRINITY_DN8113_c1_g2	TRINITY_DN8113_c1_g2_i5	-	hypothetical protein	sp|Q66862|REP1_FBNY2^sp|Q66862|REP1_FBNY2^Q:2454-1804,H:70-277^29.2%ID^E:1e-21^.^.	UniRef90_S4TDR4^UniRef90_S4TDR4^Q:2454-1819,H:71-290^33.48%ID^E:7e-30^.^.	-	TRINITY_DN8113_c1_g2_i5|m.8562	95-1420[+]	-	-	-	-	-	-	-	-	-	-	AKI01834.1|AA3||bacteria|Hoeflea	25.53	6.5	28.9	AIL10186.1|CE16||bacteria|Stenotrophomonas	29.67	5.3	30.4	-	-	-	-	-	-	-	-	AAT12365.1|GT20||eukaryota|Antonospora	30.65	1	35.8	ALI54279.1|AA3||bacteria|Celeribacter	44.83	7.3	27.7	ALF87680.1|CE4||bacteria|Ralstonia	25	1	31.2	AFN75572.1|PL1||bacteria|Melioribacter	31.43	1.6
TRINITY_DN8113_c1_g2	TRINITY_DN8113_c1_g2_i5	-	hypothetical protein	sp|Q66862|REP1_FBNY2^sp|Q66862|REP1_FBNY2^Q:2454-1804,H:70-277^29.2%ID^E:1e-21^.^.	UniRef90_S4TDR4^UniRef90_S4TDR4^Q:2454-1819,H:71-290^33.48%ID^E:7e-30^.^.	-	TRINITY_DN8113_c1_g2_i5|m.8564	1808-2251[+]	-	-	-	-	-	-	-	-	-	-	AKI01834.1|AA3||bacteria|Hoeflea	25.53	6.5	28.9	AIL10186.1|CE16||bacteria|Stenotrophomonas	29.67	5.3	30.4	-	-	-	-	-	-	-	-	AAT12365.1|GT20||eukaryota|Antonospora	30.65	1	35.8	AFZ68548.1|AA6||bacteria|Deinococcus	32.56	2	26.9	AIF53357.1|CE4||bacteria|Pelosinus	34.78	2.5	28.1	ZP_02435876.1|PL21||bacteria|Bacteroides	30.3	0.39
TRINITY_DN8113_c1_g2	TRINITY_DN8113_c1_g2_i5	-	hypothetical protein	sp|Q66862|REP1_FBNY2^sp|Q66862|REP1_FBNY2^Q:2454-1804,H:70-277^29.2%ID^E:1e-21^.^.	UniRef90_S4TDR4^UniRef90_S4TDR4^Q:2454-1819,H:71-290^33.48%ID^E:7e-30^.^.	-	TRINITY_DN8113_c1_g2_i5|m.8565	2037-2456[-]	-	-	-	-	-	-	-	-	-	-	AKI01834.1|AA3||bacteria|Hoeflea	25.53	6.5	28.9	AIL10186.1|CE16||bacteria|Stenotrophomonas	29.67	5.3	30.4	-	-	-	-	-	-	-	-	AAT12365.1|GT20||eukaryota|Antonospora	30.65	1	35.8	AGY56954.1|AA1||bacteria|Gloeobacter	41.86	1.7	27.3	AKC86180.1|CE16||bacteria|Pseudoxanthomonas	38	1.1	28.9	-	-	-
TRINITY_DN8113_c1_g2	TRINITY_DN8113_c1_g2_i6	-	hypothetical protein	sp|Q66862|REP1_FBNY2^sp|Q66862|REP1_FBNY2^Q:3066-2320,H:39-277^30.5%ID^E:1e-27^.^.`sp|Q66862|REP1_FBNY2^sp|Q66862|REP1_FBNY2^Q:342-58,H:8-102^40.21%ID^E:6e-12^.^.	UniRef90_S4TDR4^UniRef90_S4TDR4^Q:3066-2320,H:41-297^31.92%ID^E:1e-32^.^.`UniRef90_S4TDR4^UniRef90_S4TDR4^Q:426-4,H:2-120^28.67%ID^E:5e-08^.^.	-	TRINITY_DN8113_c1_g2_i6|m.8567	2275-3069[-]	sp|Q66862|REP1_FBNY2^sp|Q66862|REP1_FBNY2^Q:2-250,H:39-277^30.5%ID^E:3e-30^.^.	UniRef90_S4TDR4^UniRef90_S4TDR4^Q:2-250,H:41-297^31.92%ID^E:1e-35^.^.	PF02407.11^Viral_Rep^Putative viral replication protein^2-47^E:2.7e-08	-	-	-	-	GO:0016779^molecular_function^nucleotidyltransferase activity`GO:0016888^molecular_function^endodeoxyribonuclease activity, producing 5'-phosphomonoesters`GO:0042624^molecular_function^ATPase activity, uncoupled`GO:0006260^biological_process^DNA replication`GO:0018142^biological_process^protein-DNA covalent cross-linking	-	-	-	-	-	-	-	-	-	-	AEV33184.1|PL6||bacteria|Owenweeksia	29.17	4.2	29.6	-	-	-	-	ADM10321.1|GT4||bacteria|Parvularcula	27.14	1.5	35.4	-	-	-	-	-	-	-	-	AGM38186.2|PL17||bacteria|Stenotrophomonas	33.96	3.7
TRINITY_DN8113_c1_g2	TRINITY_DN8113_c1_g2_i6	-	hypothetical protein	sp|Q66862|REP1_FBNY2^sp|Q66862|REP1_FBNY2^Q:3066-2320,H:39-277^30.5%ID^E:1e-27^.^.`sp|Q66862|REP1_FBNY2^sp|Q66862|REP1_FBNY2^Q:342-58,H:8-102^40.21%ID^E:6e-12^.^.	UniRef90_S4TDR4^UniRef90_S4TDR4^Q:3066-2320,H:41-297^31.92%ID^E:1e-32^.^.`UniRef90_S4TDR4^UniRef90_S4TDR4^Q:426-4,H:2-120^28.67%ID^E:5e-08^.^.	-	TRINITY_DN8113_c1_g2_i6|m.8569	1518-1979[+]	-	-	-	-	-	-	-	-	-	-	-	-	-	-	-	-	-	-	AEV33184.1|PL6||bacteria|Owenweeksia	29.17	4.2	29.6	-	-	-	-	ADM10321.1|GT4||bacteria|Parvularcula	27.14	1.5	35.4	-	-	-	-	CEJ98147.1|CE4||bacteria|Peptoclostridium	25.97	1.9	28.1	NP_059297.1|PL23||viruses|Xestia	48.15	2.9
TRINITY_DN8313_c14_g5	TRINITY_DN8313_c14_g5_i1	-	-	-	-	-	-	-	-	-	-	-	-	-	-	-	-	-	CCA69994.1|AA3||eukaryota|Piriformospora	34.55	0.029	32	ACQ79319.1|CE7||bacteria|Beutenbergia	38.1	0.48	29.3	AAZ47607.1|PL0||bacteria|Dechloromonas	41.18	0.44	28.1	AGF67005.1|GH18|CBM16|bacteria|Streptomyces	44.83	0.83	31.6	ABI66739.1|GT2||bacteria|Maricaulis	39.02	9.3	28.1	-	-	-	-	-	-	-	-	-	-	-
TRINITY_DN8109_c0_g2	TRINITY_DN8109_c0_g2_i1	-	hypothetical protein	-	-	-	TRINITY_DN8109_c0_g2_i1|m.8504	3-314[-]	-	-	-	-	-	-	-	-	-	-	-	-	-	-	-	-	-	-	-	-	-	-	-	-	-	-	XP_006344223.1|GT96||eukaryota|Solanum	25.69	0.74	35	AGU47827.1|AA3||bacteria|Variovorax	35.14	1.3	26.9	-	-	-	-	-	-	-
TRINITY_DN8109_c0_g2	TRINITY_DN8109_c0_g2_i1	-	hypothetical protein	-	-	-	TRINITY_DN8109_c0_g2_i1|m.8503	792-1199[-]	-	-	-	-	-	-	-	-	-	-	-	-	-	-	-	-	-	-	-	-	-	-	-	-	-	-	XP_006344223.1|GT96||eukaryota|Solanum	25.69	0.74	35	AGU47827.1|AA3||bacteria|Variovorax	35.14	2.9	26.6	-	-	-	-	ADN44887.1|PL22||bacteria|Escherichia	25.37	9.6
TRINITY_DN8313_c14_g6	TRINITY_DN8313_c14_g6_i12	-	-	-	-	-	-	-	-	-	-	-	-	-	-	-	-	-	-	-	-	-	CAY75049.1|CE9||bacteria|Erwinia	48.39	0.11	30	AHF90288.1|PL17||bacteria|Opitutaceae	34.78	2.4	25	CCD50891.1|GH3||eukaryota|Botryotinia	48	3.5	28.5	AGB26459.1|GT0||bacteria|Mycobacterium	42.86	7.5	27.3	-	-	-	-	-	-	-	-	-	-	-
TRINITY_DN8313_c14_g6	TRINITY_DN8313_c14_g6_i14	-	-	-	-	-	-	-	-	-	-	-	-	-	-	-	-	-	-	-	-	-	AIQ57373.1|CE8||bacteria|Paenibacillus	50	2.4	26.9	ALJ49009.1|PL11||bacteria|Bacteroides	34	2.3	25.8	-	-	-	-	ACV68804.1|GT2||bacteria|Desulfohalobium	40	8.1	28.1	-	-	-	-	-	-	-	-	-	-	-
TRINITY_DN8313_c14_g6	TRINITY_DN8313_c14_g6_i15	-	-	-	-	-	-	-	-	-	-	-	-	-	-	-	-	-	CCW36092.1|AA1||bacteria|Chthonomonas	27.66	6.2	24.6	AAG03126.1|CE11||eukaryota|Arabidopsis	58.82	1.2	27.7	AKN72279.1|PL4||bacteria|Streptomyces	35.48	2.3	25.4	BAO42507.1|GH72|CBM43|eukaryota|Kluyveromyces	41.67	0.63	31.2	AFQ49031.1|GT2||bacteria|Burkholderia	32	8.2	27.7	-	-	-	-	-	-	-	-	-	-	-
TRINITY_DN8313_c14_g6	TRINITY_DN8313_c14_g6_i17	-	-	-	-	-	TRINITY_DN8313_c14_g6_i17|m.10221	1525-1869[-]	-	-	-	-	-	-	-	-	-	-	AKA85883.1|AA3||bacteria|Pseudomonas	41.18	4.8	28.9	-	-	-	-	AGE53884.1|PL14||viruses|Paramecium	31.51	3.7	28.5	-	-	-	-	-	-	-	-	CCA72580.1|AA5||eukaryota|Piriformospora	39.29	10	24.6	-	-	-	-	BAR73164.1|PL17||bacteria|uncultured	43.75	2
TRINITY_DN7909_c8_g1	TRINITY_DN7909_c8_g1_i2	-	hypothetical protein	-	-	-	TRINITY_DN7909_c8_g1_i2|m.7399	236-703[-]	-	-	-	-	-	-	-	-	-	-	ALG59810.1|AA3||bacteria|Citromicrobium	34.78	5	29.3	-	-	-	-	ACO77321.1|PL5||bacteria|Azotobacter	35.14	4.3	28.9	-	-	-	-	-	-	-	-	AFY06834.1|AA2||eukaryota|uncultured	35.29	7	25	ACO54872.1|CE8||eukaryota|Phytophthora	51.85	1.1	28.9	-	-	-
TRINITY_DN11288_c0_g1	TRINITY_DN11288_c0_g1_i1	-	hypothetical protein	sp|Q9YUD3|REP_BFDV^sp|Q9YUD3|REP_BFDV^Q:1031-1798,H:7-264^30.97%ID^E:3e-16^.^.`sp|Q9YUD3|REP_BFDV^sp|Q9YUD3|REP_BFDV^Q:3464-4231,H:7-264^30.97%ID^E:3e-16^.^.	UniRef90_S4TE56^UniRef90_S4TE56^Q:1028-1816,H:4-266^55.3%ID^E:3e-87^.^.`UniRef90_S4TE56^UniRef90_S4TE56^Q:3461-4249,H:4-266^55.3%ID^E:3e-87^.^.	-	TRINITY_DN11288_c0_g1_i1|m.12717	3458-4252[+]	sp|Q9YUD3|REP_BFDV^sp|Q9YUD3|REP_BFDV^Q:3-258,H:7-264^30.97%ID^E:3e-18^.^.	UniRef90_S4TE56^UniRef90_S4TE56^Q:2-264,H:4-266^55.3%ID^E:5e-97^.^.	PF02407.11^Viral_Rep^Putative viral replication protein^6-82^E:2.2e-09	-	-	-	-	GO:0016779^molecular_function^nucleotidyltransferase activity`GO:0016888^molecular_function^endodeoxyribonuclease activity, producing 5'-phosphomonoesters`GO:0042624^molecular_function^ATPase activity, uncoupled`GO:0006260^biological_process^DNA replication`GO:0018142^biological_process^protein-DNA covalent cross-linking	-	-	ADK13091.1|AA1||eukaryota|Trametes	27.84	2	31.6	-	-	-	-	-	-	-	-	-	-	-	-	AAY61920.1|GT51||bacteria|Rickettsia	25.6	0.047	41.2	AJW41175.1|AA3||bacteria|Rhodococcus	26.88	2.8	28.1	AKU66988.1|CE4||bacteria|Ottowia	32.61	1.1	30	CAZ98462.1|PL14||bacteria|Zobellia	28.85	1.5
TRINITY_DN11288_c0_g1	TRINITY_DN11288_c0_g1_i1	-	hypothetical protein	sp|Q9YUD3|REP_BFDV^sp|Q9YUD3|REP_BFDV^Q:1031-1798,H:7-264^30.97%ID^E:3e-16^.^.`sp|Q9YUD3|REP_BFDV^sp|Q9YUD3|REP_BFDV^Q:3464-4231,H:7-264^30.97%ID^E:3e-16^.^.	UniRef90_S4TE56^UniRef90_S4TE56^Q:1028-1816,H:4-266^55.3%ID^E:3e-87^.^.`UniRef90_S4TE56^UniRef90_S4TE56^Q:3461-4249,H:4-266^55.3%ID^E:3e-87^.^.	-	TRINITY_DN11288_c0_g1_i1|m.12716	1025-1819[+]	sp|Q9YUD3|REP_BFDV^sp|Q9YUD3|REP_BFDV^Q:3-258,H:7-264^30.97%ID^E:3e-18^.^.	UniRef90_S4TE56^UniRef90_S4TE56^Q:2-264,H:4-266^55.3%ID^E:5e-97^.^.	PF02407.11^Viral_Rep^Putative viral replication protein^6-82^E:2.2e-09	-	-	-	-	GO:0016779^molecular_function^nucleotidyltransferase activity`GO:0016888^molecular_function^endodeoxyribonuclease activity, producing 5'-phosphomonoesters`GO:0042624^molecular_function^ATPase activity, uncoupled`GO:0006260^biological_process^DNA replication`GO:0018142^biological_process^protein-DNA covalent cross-linking	-	-	ADK13091.1|AA1||eukaryota|Trametes	27.84	2	31.6	-	-	-	-	-	-	-	-	-	-	-	-	AAY61920.1|GT51||bacteria|Rickettsia	25.6	0.047	41.2	AJW41175.1|AA3||bacteria|Rhodococcus	26.88	2.8	28.1	AKU66988.1|CE4||bacteria|Ottowia	32.61	1.1	30	CAZ98462.1|PL14||bacteria|Zobellia	28.85	1.5
TRINITY_DN11288_c0_g1	TRINITY_DN11288_c0_g1_i1	-	hypothetical protein	sp|Q9YUD3|REP_BFDV^sp|Q9YUD3|REP_BFDV^Q:1031-1798,H:7-264^30.97%ID^E:3e-16^.^.`sp|Q9YUD3|REP_BFDV^sp|Q9YUD3|REP_BFDV^Q:3464-4231,H:7-264^30.97%ID^E:3e-16^.^.	UniRef90_S4TE56^UniRef90_S4TE56^Q:1028-1816,H:4-266^55.3%ID^E:3e-87^.^.`UniRef90_S4TE56^UniRef90_S4TE56^Q:3461-4249,H:4-266^55.3%ID^E:3e-87^.^.	-	TRINITY_DN11288_c0_g1_i1|m.12722	3638-4030[-]	-	-	-	-	-	-	-	-	-	-	ADK13091.1|AA1||eukaryota|Trametes	27.84	2	31.6	-	-	-	-	-	-	-	-	-	-	-	-	AAY61920.1|GT51||bacteria|Rickettsia	25.6	0.047	41.2	AGB23019.1|AA3||bacteria|Mycobacterium	29.85	0.053	31.6	-	-	-	-	AJQ96036.1|PL1||bacteria|Gynuella	34.38	8.5
TRINITY_DN11288_c0_g1	TRINITY_DN11288_c0_g1_i1	-	hypothetical protein	sp|Q9YUD3|REP_BFDV^sp|Q9YUD3|REP_BFDV^Q:1031-1798,H:7-264^30.97%ID^E:3e-16^.^.`sp|Q9YUD3|REP_BFDV^sp|Q9YUD3|REP_BFDV^Q:3464-4231,H:7-264^30.97%ID^E:3e-16^.^.	UniRef90_S4TE56^UniRef90_S4TE56^Q:1028-1816,H:4-266^55.3%ID^E:3e-87^.^.`UniRef90_S4TE56^UniRef90_S4TE56^Q:3461-4249,H:4-266^55.3%ID^E:3e-87^.^.	-	TRINITY_DN11288_c0_g1_i1|m.12713	1823-3142[+]	-	-	-	-	-	-	-	-	-	-	ADK13091.1|AA1||eukaryota|Trametes	27.84	2	31.6	-	-	-	-	-	-	-	-	-	-	-	-	AAY61920.1|GT51||bacteria|Rickettsia	25.6	0.047	41.2	CCG24680.1|AA1||eukaryota|Candida	38.81	2.5	29.3	AIE85980.1|CE1||bacteria|Fimbriimonas	26.26	9.2	28.1	AEA08867.1|PL3||eukaryota|Globodera	39.47	8.1
TRINITY_DN11288_c0_g1	TRINITY_DN11288_c0_g1_i1	-	hypothetical protein	sp|Q9YUD3|REP_BFDV^sp|Q9YUD3|REP_BFDV^Q:1031-1798,H:7-264^30.97%ID^E:3e-16^.^.`sp|Q9YUD3|REP_BFDV^sp|Q9YUD3|REP_BFDV^Q:3464-4231,H:7-264^30.97%ID^E:3e-16^.^.	UniRef90_S4TE56^UniRef90_S4TE56^Q:1028-1816,H:4-266^55.3%ID^E:3e-87^.^.`UniRef90_S4TE56^UniRef90_S4TE56^Q:3461-4249,H:4-266^55.3%ID^E:3e-87^.^.	-	TRINITY_DN11288_c0_g1_i1|m.12719	1017-1703[+]	-	-	-	-	-	-	-	-	-	-	ADK13091.1|AA1||eukaryota|Trametes	27.84	2	31.6	-	-	-	-	-	-	-	-	-	-	-	-	AAY61920.1|GT51||bacteria|Rickettsia	25.6	0.047	41.2	-	-	-	-	-	-	-	-	AFM27165.1|PL12||bacteria|Desulfomonile	29.13	1.6
TRINITY_DN11288_c0_g1	TRINITY_DN11288_c0_g1_i1	-	hypothetical protein	sp|Q9YUD3|REP_BFDV^sp|Q9YUD3|REP_BFDV^Q:1031-1798,H:7-264^30.97%ID^E:3e-16^.^.`sp|Q9YUD3|REP_BFDV^sp|Q9YUD3|REP_BFDV^Q:3464-4231,H:7-264^30.97%ID^E:3e-16^.^.	UniRef90_S4TE56^UniRef90_S4TE56^Q:1028-1816,H:4-266^55.3%ID^E:3e-87^.^.`UniRef90_S4TE56^UniRef90_S4TE56^Q:3461-4249,H:4-266^55.3%ID^E:3e-87^.^.	-	TRINITY_DN11288_c0_g1_i1|m.12715	344-1150[-]	-	-	-	-	-	-	-	-	-	-	ADK13091.1|AA1||eukaryota|Trametes	27.84	2	31.6	-	-	-	-	-	-	-	-	-	-	-	-	AAY61920.1|GT51||bacteria|Rickettsia	25.6	0.047	41.2	AIS92516.1|AA1||eukaryota|Volvariella	24.71	0.037	33.9	ACV67908.1|CE14||bacteria|Desulfohalobium	42.86	0.86	30.8	ADY50645.1|PL8||bacteria|Pedobacter	28	8.3
TRINITY_DN11288_c0_g1	TRINITY_DN11288_c0_g1_i1	-	hypothetical protein	sp|Q9YUD3|REP_BFDV^sp|Q9YUD3|REP_BFDV^Q:1031-1798,H:7-264^30.97%ID^E:3e-16^.^.`sp|Q9YUD3|REP_BFDV^sp|Q9YUD3|REP_BFDV^Q:3464-4231,H:7-264^30.97%ID^E:3e-16^.^.	UniRef90_S4TE56^UniRef90_S4TE56^Q:1028-1816,H:4-266^55.3%ID^E:3e-87^.^.`UniRef90_S4TE56^UniRef90_S4TE56^Q:3461-4249,H:4-266^55.3%ID^E:3e-87^.^.	-	TRINITY_DN11288_c0_g1_i1|m.12721	4256-4888[+]	-	-	-	-	-	-	-	-	-	-	ADK13091.1|AA1||eukaryota|Trametes	27.84	2	31.6	-	-	-	-	-	-	-	-	-	-	-	-	AAY61920.1|GT51||bacteria|Rickettsia	25.6	0.047	41.2	AHA10325.1|AA1||bacteria|Bacillus	32.35	5.2	26.6	-	-	-	-	CAV28166.1|PL1||eukaryota|Brassica	40	3.6
TRINITY_DN11288_c0_g1	TRINITY_DN11288_c0_g1_i1	-	hypothetical protein	sp|Q9YUD3|REP_BFDV^sp|Q9YUD3|REP_BFDV^Q:1031-1798,H:7-264^30.97%ID^E:3e-16^.^.`sp|Q9YUD3|REP_BFDV^sp|Q9YUD3|REP_BFDV^Q:3464-4231,H:7-264^30.97%ID^E:3e-16^.^.	UniRef90_S4TE56^UniRef90_S4TE56^Q:1028-1816,H:4-266^55.3%ID^E:3e-87^.^.`UniRef90_S4TE56^UniRef90_S4TE56^Q:3461-4249,H:4-266^55.3%ID^E:3e-87^.^.	-	TRINITY_DN11288_c0_g1_i1|m.12723	1205-1597[-]	-	-	-	-	-	-	-	-	-	-	ADK13091.1|AA1||eukaryota|Trametes	27.84	2	31.6	-	-	-	-	-	-	-	-	-	-	-	-	AAY61920.1|GT51||bacteria|Rickettsia	25.6	0.047	41.2	AGB23019.1|AA3||bacteria|Mycobacterium	29.85	0.053	31.6	-	-	-	-	AJQ96036.1|PL1||bacteria|Gynuella	34.38	8.5
TRINITY_DN11288_c0_g1	TRINITY_DN11288_c0_g1_i1	-	hypothetical protein	sp|Q9YUD3|REP_BFDV^sp|Q9YUD3|REP_BFDV^Q:1031-1798,H:7-264^30.97%ID^E:3e-16^.^.`sp|Q9YUD3|REP_BFDV^sp|Q9YUD3|REP_BFDV^Q:3464-4231,H:7-264^30.97%ID^E:3e-16^.^.	UniRef90_S4TE56^UniRef90_S4TE56^Q:1028-1816,H:4-266^55.3%ID^E:3e-87^.^.`UniRef90_S4TE56^UniRef90_S4TE56^Q:3461-4249,H:4-266^55.3%ID^E:3e-87^.^.	-	TRINITY_DN11288_c0_g1_i1|m.12714	2777-3583[-]	-	-	-	-	-	-	-	-	-	-	ADK13091.1|AA1||eukaryota|Trametes	27.84	2	31.6	-	-	-	-	-	-	-	-	-	-	-	-	AAY61920.1|GT51||bacteria|Rickettsia	25.6	0.047	41.2	AIS92516.1|AA1||eukaryota|Volvariella	24.71	0.037	33.9	ACV67908.1|CE14||bacteria|Desulfohalobium	42.86	0.86	30.8	ADY50645.1|PL8||bacteria|Pedobacter	28	8.3
TRINITY_DN11288_c0_g1	TRINITY_DN11288_c0_g1_i1	-	hypothetical protein	sp|Q9YUD3|REP_BFDV^sp|Q9YUD3|REP_BFDV^Q:1031-1798,H:7-264^30.97%ID^E:3e-16^.^.`sp|Q9YUD3|REP_BFDV^sp|Q9YUD3|REP_BFDV^Q:3464-4231,H:7-264^30.97%ID^E:3e-16^.^.	UniRef90_S4TE56^UniRef90_S4TE56^Q:1028-1816,H:4-266^55.3%ID^E:3e-87^.^.`UniRef90_S4TE56^UniRef90_S4TE56^Q:3461-4249,H:4-266^55.3%ID^E:3e-87^.^.	-	TRINITY_DN11288_c0_g1_i1|m.12718	2-709[+]	-	-	-	-	-	-	-	-	-	-	ADK13091.1|AA1||eukaryota|Trametes	27.84	2	31.6	-	-	-	-	-	-	-	-	-	-	-	-	AAY61920.1|GT51||bacteria|Rickettsia	25.6	0.047	41.2	CCG24680.1|AA1||eukaryota|Candida	38.81	1.3	28.9	-	-	-	-	AEA08865.1|PL3||eukaryota|Globodera	39.47	3.5
TRINITY_DN11288_c0_g1	TRINITY_DN11288_c0_g1_i1	-	hypothetical protein	sp|Q9YUD3|REP_BFDV^sp|Q9YUD3|REP_BFDV^Q:1031-1798,H:7-264^30.97%ID^E:3e-16^.^.`sp|Q9YUD3|REP_BFDV^sp|Q9YUD3|REP_BFDV^Q:3464-4231,H:7-264^30.97%ID^E:3e-16^.^.	UniRef90_S4TE56^UniRef90_S4TE56^Q:1028-1816,H:4-266^55.3%ID^E:3e-87^.^.`UniRef90_S4TE56^UniRef90_S4TE56^Q:3461-4249,H:4-266^55.3%ID^E:3e-87^.^.	-	TRINITY_DN11288_c0_g1_i1|m.12720	3450-4136[+]	-	-	-	-	-	-	-	-	-	-	ADK13091.1|AA1||eukaryota|Trametes	27.84	2	31.6	-	-	-	-	-	-	-	-	-	-	-	-	AAY61920.1|GT51||bacteria|Rickettsia	25.6	0.047	41.2	-	-	-	-	-	-	-	-	AFM27165.1|PL12||bacteria|Desulfomonile	29.13	1.6
TRINITY_DN7310_c1_g4	TRINITY_DN7310_c1_g4_i1	-	hypothetical protein	-	-	-	-	-	-	-	-	-	-	-	-	-	-	-	CCA94931.1|AA9||eukaryota|uncultured	34.04	2.9	29.3	-	-	-	-	-	-	-	-	AIF70223.1|GH57||archaea|Palaeococcus	29.17	3.7	33.5	ADE44319.1|GT2||bacteria|Burkholderia	25	0.064	38.5	-	-	-	-	-	-	-	-	-	-	-
TRINITY_DN8052_c27_g1	TRINITY_DN8052_c27_g1_i1	-	hypothetical protein	-	-	-	-	-	-	-	-	-	-	-	-	-	-	-	CDZ84896.1|AA0||bacteria|Citrobacter	36.67	1.1	30	ADU51944.1|CE9||bacteria|Thermaerobacter	39.29	6.3	28.9	-	-	-	-	-	-	-	-	ABA78555.1|GT30||bacteria|Rhodobacter	33.33	2.8	32.7	-	-	-	-	-	-	-	-	-	-	-
TRINITY_DN17468_c0_g1	TRINITY_DN17468_c0_g1_i1	-	hypothetical protein	sp|P19071|PARP_ECOLX^sp|P19071|PARP_ECOLX^Q:2253-2777,H:57-231^60%ID^E:8e-60^.^.`sp|P19071|PARP_ECOLX^sp|P19071|PARP_ECOLX^Q:443-967,H:57-231^60%ID^E:8e-60^.^.	UniRef90_W1I666^UniRef90_W1I666^Q:2226-2915,H:33-282^50%ID^E:1e-65^.^.`UniRef90_W1I666^UniRef90_W1I666^Q:416-1105,H:33-282^50%ID^E:1e-65^.^.	-	TRINITY_DN17468_c0_g1_i1|m.15191	2103-3182[+]	sp|P19071|PARP_ECOLX^sp|P19071|PARP_ECOLX^Q:26-225,H:17-231^53.49%ID^E:7e-67^.^.	UniRef90_W1I666^UniRef90_W1I666^Q:26-274,H:17-285^48.7%ID^E:2e-73^.^.	-	-	-	-	-	-	-	-	AGK03600.1|AA5||bacteria|Meiothermus	28.38	3.4	30.8	-	-	-	-	-	-	-	-	AEG50371.1|GH23||bacteria|Sphingobium	37.5	5.1	33.5	AII86790.1|GT51||bacteria|Planktomarina	31.67	0.45	37.4	AKF03109.1|AA3||bacteria|Sandaracinus	34.62	0.95	30	AFH65258.1|CE4||bacteria|Paenibacillus	32.84	1.7	30	AKP53504.1|PL8||bacteria|Cyclobacterium	32.76	2.3
TRINITY_DN17468_c0_g1	TRINITY_DN17468_c0_g1_i1	-	hypothetical protein	sp|P19071|PARP_ECOLX^sp|P19071|PARP_ECOLX^Q:2253-2777,H:57-231^60%ID^E:8e-60^.^.`sp|P19071|PARP_ECOLX^sp|P19071|PARP_ECOLX^Q:443-967,H:57-231^60%ID^E:8e-60^.^.	UniRef90_W1I666^UniRef90_W1I666^Q:2226-2915,H:33-282^50%ID^E:1e-65^.^.`UniRef90_W1I666^UniRef90_W1I666^Q:416-1105,H:33-282^50%ID^E:1e-65^.^.	-	TRINITY_DN17468_c0_g1_i1|m.15190	293-1372[+]	sp|P19071|PARP_ECOLX^sp|P19071|PARP_ECOLX^Q:26-225,H:17-231^53.49%ID^E:7e-67^.^.	UniRef90_W1I666^UniRef90_W1I666^Q:26-274,H:17-285^48.7%ID^E:2e-73^.^.	-	-	-	-	-	-	-	-	AGK03600.1|AA5||bacteria|Meiothermus	28.38	3.4	30.8	-	-	-	-	-	-	-	-	AEG50371.1|GH23||bacteria|Sphingobium	37.5	5.1	33.5	AII86790.1|GT51||bacteria|Planktomarina	31.67	0.45	37.4	AKF03109.1|AA3||bacteria|Sandaracinus	34.62	0.95	30	AFH65258.1|CE4||bacteria|Paenibacillus	32.84	1.7	30	AKP53504.1|PL8||bacteria|Cyclobacterium	32.76	2.3
TRINITY_DN17468_c0_g1	TRINITY_DN17468_c0_g1_i1	-	hypothetical protein	sp|P19071|PARP_ECOLX^sp|P19071|PARP_ECOLX^Q:2253-2777,H:57-231^60%ID^E:8e-60^.^.`sp|P19071|PARP_ECOLX^sp|P19071|PARP_ECOLX^Q:443-967,H:57-231^60%ID^E:8e-60^.^.	UniRef90_W1I666^UniRef90_W1I666^Q:2226-2915,H:33-282^50%ID^E:1e-65^.^.`UniRef90_W1I666^UniRef90_W1I666^Q:416-1105,H:33-282^50%ID^E:1e-65^.^.	-	TRINITY_DN17468_c0_g1_i1|m.15192	1708-2043[+]	-	-	-	-	-	-	-	-	-	-	AGK03600.1|AA5||bacteria|Meiothermus	28.38	3.4	30.8	-	-	-	-	-	-	-	-	AEG50371.1|GH23||bacteria|Sphingobium	37.5	5.1	33.5	AII86790.1|GT51||bacteria|Planktomarina	31.67	0.45	37.4	AHV97481.1|AA1||bacteria|Paenibacillus	41.67	0.2	29.3	AFY65136.1|CE3||bacteria|Geitlerinema	36.11	2.3	27.3	CAP74178.1|PL4||eukaryota|Penicillium	35.48	1.4
TRINITY_DN17306_c0_g1	TRINITY_DN17306_c0_g1_i1	-	hypothetical protein	sp|P15255|65KD_ZYMMA^sp|P15255|65KD_ZYMMA^Q:4195-3416,H:2-262^32.22%ID^E:2e-26^.^.`sp|P15255|65KD_ZYMMA^sp|P15255|65KD_ZYMMA^Q:1338-559,H:2-262^32.22%ID^E:2e-26^.^.	UniRef90_T8I2R1^UniRef90_T8I2R1^Q:4201-3212,H:1-333^62.46%ID^E:2e-125^.^.`UniRef90_T8I2R1^UniRef90_T8I2R1^Q:1344-355,H:1-333^62.46%ID^E:2e-125^.^.	-	TRINITY_DN17306_c0_g1_i1|m.15090	370-1344[-]	sp|P15255|65KD_ZYMMA^sp|P15255|65KD_ZYMMA^Q:3-262,H:2-262^32.22%ID^E:1e-28^.^.	UniRef90_T8I2R1^UniRef90_T8I2R1^Q:1-312,H:1-315^65.08%ID^E:1e-138^.^.	PF01076.14^Mob_Pre^Plasmid recombination enzyme^5-183^E:2.1e-35	-	-	-	-	GO:0003677^molecular_function^DNA binding`GO:0006310^biological_process^DNA recombination`GO:0005727^cellular_component^extrachromosomal circular DNA	-	-	AJT64892.1|AA3||bacteria|Streptomyces	28.33	0.62	33.5	-	-	-	-	ALD70665.1|PL8||bacteria|Propionibacterium	23.95	0.79	32.7	AJE84815.1|GH23||bacteria|Streptomyces	25.68	1.7	36.6	-	-	-	-	-	-	-	-	-	-	-	-	ALD70665.1|PL8||bacteria|Propionibacterium	23.95	0.091
TRINITY_DN7209_c0_g1	TRINITY_DN7209_c0_g1_i1	-	hypothetical protein	-	-	-	TRINITY_DN7209_c0_g1_i1|m.5814	239-832[-]	-	-	-	-	-	-	-	-	-	-	AGJ85169.1|AA3||bacteria|Raoultella	35.71	5.5	29.3	-	-	-	-	ACL39169.1|PL1||bacteria|Arthrobacter	38.89	5.6	28.9	ALC28135.1|GH18|,CBM2|bacteria|Streptomyces	30.88	2.7	34.7	-	-	-	-	-	-	-	-	-	-	-	-	-	-	-
TRINITY_DN6383_c0_g2	TRINITY_DN6383_c0_g2_i1	-	-	-	-	-	-	-	-	-	-	-	-	-	-	-	-	-	-	-	-	-	CQR54429.1|CE4||bacteria|Paenibacillus	37.04	9.5	28.1	ABZ00455.1|PL5||bacteria|Pseudomonas	50	0.79	30	-	-	-	-	-	-	-	-	-	-	-	-	-	-	-	-	-	-	-
TRINITY_DN8113_c1_g2	TRINITY_DN8113_c1_g2_i6	-	hypothetical protein	sp|Q66862|REP1_FBNY2^sp|Q66862|REP1_FBNY2^Q:3066-2320,H:39-277^30.5%ID^E:1e-27^.^.`sp|Q66862|REP1_FBNY2^sp|Q66862|REP1_FBNY2^Q:342-58,H:8-102^40.21%ID^E:6e-12^.^.	UniRef90_S4TDR4^UniRef90_S4TDR4^Q:3066-2320,H:41-297^31.92%ID^E:1e-32^.^.`UniRef90_S4TDR4^UniRef90_S4TDR4^Q:426-4,H:2-120^28.67%ID^E:5e-08^.^.	-	TRINITY_DN8113_c1_g2_i6|m.8568	2553-3068[-]	-	-	-	-	-	-	-	-	-	-	-	-	-	-	-	-	-	-	AEV33184.1|PL6||bacteria|Owenweeksia	29.17	4.2	29.6	-	-	-	-	ADM10321.1|GT4||bacteria|Parvularcula	27.14	1.5	35.4	AIF99101.1|AA6||bacteria|Alteromonas	26.67	5.5	25.8	-	-	-	-	AJG25283.1|PL8|,CBM70|bacteria|Streptococcus	31.91	3.7
TRINITY_DN8360_c0_g1	TRINITY_DN8360_c0_g1_i1	-	Replication protein	sp|O52776|REP_STRP2^sp|O52776|REP_STRP2^Q:1176-427,H:27-287^27.64%ID^E:2e-12^.^.	UniRef90_W2TEG4^UniRef90_W2TEG4^Q:1104-373,H:1-243^84.02%ID^E:5e-143^.^.	-	TRINITY_DN8360_c0_g1_i1|m.10495	3-428[+]	-	-	-	-	-	-	-	-	-	-	BAN48549.1|AA3||bacteria|Pseudomonas	28.36	3	30	ABD10963.1|CE4||bacteria|Frankia	34.44	1.2	32.3	CCD51274.1|PL1||eukaryota|Botryotinia	25.58	0.93	30.8	CCO05379.1|GH25||bacteria|Ruminococcus	31.87	0.38	37.4	AHZ70072.1|GT9||bacteria|Pseudomonas	32.89	0.35	36.6	-	-	-	-	AEE52543.1|CE11||bacteria|Haliscomenobacter	25	0.43	30	ADN18836.1|PL3||eukaryota|Phytophthora	26.67	7.4
TRINITY_DN8360_c0_g1	TRINITY_DN8360_c0_g1_i1	-	Replication protein	sp|O52776|REP_STRP2^sp|O52776|REP_STRP2^Q:1176-427,H:27-287^27.64%ID^E:2e-12^.^.	UniRef90_W2TEG4^UniRef90_W2TEG4^Q:1104-373,H:1-243^84.02%ID^E:5e-143^.^.	-	TRINITY_DN8360_c0_g1_i1|m.10494	364-1287[-]	sp|O52776|REP_STRP2^sp|O52776|REP_STRP2^Q:38-287,H:27-287^27.64%ID^E:3e-13^.^.	UniRef90_W2TEG4^UniRef90_W2TEG4^Q:62-305,H:1-243^84.02%ID^E:3e-149^.^.	PF01446.12^Rep_1^Replication protein^119-285^E:5.5e-18	-	-	-	-	GO:0003677^molecular_function^DNA binding`GO:0006260^biological_process^DNA replication`GO:0005727^cellular_component^extrachromosomal circular DNA	-	-	BAN48549.1|AA3||bacteria|Pseudomonas	28.36	3	30	ABD10963.1|CE4||bacteria|Frankia	34.44	1.2	32.3	CCD51274.1|PL1||eukaryota|Botryotinia	25.58	0.93	30.8	CCO05379.1|GH25||bacteria|Ruminococcus	31.87	0.38	37.4	AHZ70072.1|GT9||bacteria|Pseudomonas	32.89	0.35	36.6	BAN48549.1|AA3||bacteria|Pseudomonas	28.36	0.89	30	-	-	-	-	-	-	-
TRINITY_DN8360_c0_g1	TRINITY_DN8360_c0_g1_i1	-	Replication protein	sp|O52776|REP_STRP2^sp|O52776|REP_STRP2^Q:1176-427,H:27-287^27.64%ID^E:2e-12^.^.	UniRef90_W2TEG4^UniRef90_W2TEG4^Q:1104-373,H:1-243^84.02%ID^E:5e-143^.^.	-	TRINITY_DN8360_c0_g1_i1|m.10496	1853-2158[-]	-	UniRef90_A0A015M1P9^UniRef90_A0A015M1P9^Q:1-75,H:6-80^44%ID^E:1e-11^.^.	-	-	-	-	-	-	-	-	BAN48549.1|AA3||bacteria|Pseudomonas	28.36	3	30	ABD10963.1|CE4||bacteria|Frankia	34.44	1.2	32.3	CCD51274.1|PL1||eukaryota|Botryotinia	25.58	0.93	30.8	CCO05379.1|GH25||bacteria|Ruminococcus	31.87	0.38	37.4	AHZ70072.1|GT9||bacteria|Pseudomonas	32.89	0.35	36.6	AKJ46741.1|AA3||bacteria|Acinetobacter	28.85	9	24.3	AGK70928.1|CE4||bacteria|Streptococcus	31.25	7.8	25.4	-	-	-
TRINITY_DN8313_c14_g1	TRINITY_DN8313_c14_g1_i1	-	-	-	-	-	TRINITY_DN8313_c14_g1_i1|m.10210	1-300[+]	-	-	-	-	-	-	-	-	-	-	CCK59337.1|AA3||bacteria|Mycobacterium	31.11	1.3	26.6	BAQ10307.1|CE0||bacteria|Bacillus	30.67	0.3	29.3	AHF92897.1|PL15||bacteria|Opitutaceae	35.48	0.53	27.3	CBX94419.1|GH43||eukaryota|Leptosphaeria	29.09	0.91	30.8	CAP54833.1|GT2||bacteria|Gluconacetobacter	39.02	2	29.6	CCK59337.1|AA3||bacteria|Mycobacterium	31.11	1.2	26.6	CBQ70546.1|CE4||eukaryota|Sporisorium	35.29	7.4	25.4	AAZ47607.1|PL0||bacteria|Dechloromonas	40	3
TRINITY_DN24413_c0_g1	TRINITY_DN24413_c0_g1_i1	-	hypothetical protein	-	UniRef90_W4LH93^UniRef90_W4LH93^Q:390-1007,H:23-204^21.74%ID^E:1e-06^.^.	-	TRINITY_DN24413_c0_g1_i1|m.18115	171-1049[+]	-	UniRef90_W4LH93^UniRef90_W4LH93^Q:74-280,H:23-205^21.63%ID^E:4e-07^.^.	-	-	-	-	-	-	-	-	-	-	-	-	-	-	-	-	-	-	-	-	ALA74339.1|GH73||bacteria|Bacteroides	35.56	1.4	34.7	-	-	-	-	-	-	-	-	-	-	-	-	-	-	-
TRINITY_DN24413_c0_g1	TRINITY_DN24413_c0_g1_i1	-	hypothetical protein	-	UniRef90_W4LH93^UniRef90_W4LH93^Q:390-1007,H:23-204^21.74%ID^E:1e-06^.^.	-	TRINITY_DN24413_c0_g1_i1|m.18116	946-1572[+]	-	-	PF00078.22^RVT_1^Reverse transcriptase (RNA-dependent DNA polymerase)^32-114^E:0.00011	-	-	-	-	-	-	-	-	-	-	-	-	-	-	-	-	-	-	-	ALA74339.1|GH73||bacteria|Bacteroides	35.56	1.4	34.7	-	-	-	-	-	-	-	-	-	-	-	-	-	-	-
TRINITY_DN8052_c17_g5	TRINITY_DN8052_c17_g5_i1	-	-	-	-	-	-	-	-	-	-	-	-	-	-	-	-	-	-	-	-	-	AJX31130.1|CE9||bacteria|Burkholderia	42.86	0.33	31.2	ADB63251.1|PL1|CBM13|archaea|Haloterrigena	41.38	2.9	26.9	-	-	-	-	ADK84373.1|GT9||bacteria|Desulfarculus	35.29	6.7	30	-	-	-	-	-	-	-	-	-	-	-
TRINITY_DN7923_c8_g1	TRINITY_DN7923_c8_g1_i1	-	-	-	-	-	-	-	-	-	-	-	-	-	-	-	-	-	AEO60130.1|AA3||eukaryota|Myceliophthora	36.36	2.7	28.9	-	-	-	-	ACQ81631.1|PL0|CBM5,CBM5,CBM66|bacteria|Beutenbergia	40	0.96	30	-	-	-	-	BAK62101.1|GT76||eukaryota|Pan	33.78	7.1	31.6	-	-	-	-	-	-	-	-	-	-	-
TRINITY_DN7814_c0_g3	TRINITY_DN7814_c0_g3_i1	-	-	-	-	-	TRINITY_DN7814_c0_g3_i1|m.7110	1-402[+]	-	-	-	-	-	-	-	-	-	-	-	-	-	-	AFR99314.1|CE4||bacteria|Lactobacillus	29.17	3.3	27.3	CBK67360.1|PL0||bacteria|Bacteroides	34.29	1.7	26.9	-	-	-	-	ABU58816.1|GT4||bacteria|Roseiflexus	56	1.3	31.6	-	-	-	-	-	-	-	-	ACZ22552.1|PL9||bacteria|Sanguibacter	46.34	0.017
TRINITY_DN14264_c0_g1	TRINITY_DN14264_c0_g1_i1	-	hypothetical protein	-	-	-	TRINITY_DN14264_c0_g1_i1|m.13866	204-785[-]	-	-	-	-	-	-	-	-	-	-	AJA62818.1|AA3||bacteria|Bradyrhizobium	37.5	3.2	30.4	-	-	-	-	AEV64748.1|PL5||bacteria|Pseudomonas	26.74	0.46	32.7	ADU21299.1|GH9|CBM4,CBM37|bacteria|Ruminococcus	30.16	3.9	34.7	AGC89737.1|GT2||bacteria|Staphylococcus	30.23	0.23	38.1	-	-	-	-	CDT19398.1|CE14||bacteria|Sphingobacterium	25.2	5.8	27.3	AEV64748.1|PL5||bacteria|Pseudomonas	26.74	0.048
TRINITY_DN7980_c0_g1	TRINITY_DN7980_c0_g1_i1	-	-	-	-	-	-	-	-	-	-	-	-	-	-	-	-	-	-	-	-	-	-	-	-	-	-	-	-	-	-	-	-	-	-	-	-	-	-	-	-	-	-	-	-	-	-	-	-
TRINITY_DN14242_c0_g1	TRINITY_DN14242_c0_g1_i1	-	hypothetical protein	sp|Q9ICP7|MREP_SCSVF^sp|Q9ICP7|MREP_SCSVF^Q:2020-1199,H:8-280^33.92%ID^E:2e-33^.^.`sp|Q9ICP7|MREP_SCSVF^sp|Q9ICP7|MREP_SCSVF^Q:3887-3144,H:33-280^35.02%ID^E:2e-30^.^.	UniRef90_S4TDM2^UniRef90_S4TDM2^Q:2017-1184,H:16-301^34.02%ID^E:3e-41^.^.`UniRef90_S4TDM2^UniRef90_S4TDM2^Q:3887-3129,H:47-301^35.38%ID^E:3e-38^.^.	-	TRINITY_DN14242_c0_g1_i1|m.13856	3099-3887[-]	sp|Q9ICP7|MREP_SCSVF^sp|Q9ICP7|MREP_SCSVF^Q:1-248,H:33-280^35.02%ID^E:2e-33^.^.	UniRef90_S4TDM2^UniRef90_S4TDM2^Q:1-253,H:47-301^35.38%ID^E:3e-42^.^.	PF02407.11^Viral_Rep^Putative viral replication protein^2-51^E:1.2e-09	-	-	-	-	GO:0016779^molecular_function^nucleotidyltransferase activity`GO:0016888^molecular_function^endodeoxyribonuclease activity, producing 5'-phosphomonoesters`GO:0042624^molecular_function^ATPase activity, uncoupled`GO:0006260^biological_process^DNA replication`GO:0018142^biological_process^protein-DNA covalent cross-linking	-	-	-	-	-	-	AKL95564.1|CE4||bacteria|Clostridium	38	0.53	33.9	BAR73165.1|PL17||bacteria|uncultured	25.51	4	30	ALJ48703.1|GH92||bacteria|Bacteroides	22.93	0.3	38.5	-	-	-	-	-	-	-	-	AHY05832.1|CE4||bacteria|Serratia	33.33	1.9	29.3	ACX64907.1|PL12||bacteria|Paenibacillus	23.26	5.7
TRINITY_DN14242_c0_g1	TRINITY_DN14242_c0_g1_i1	-	hypothetical protein	sp|Q9ICP7|MREP_SCSVF^sp|Q9ICP7|MREP_SCSVF^Q:2020-1199,H:8-280^33.92%ID^E:2e-33^.^.`sp|Q9ICP7|MREP_SCSVF^sp|Q9ICP7|MREP_SCSVF^Q:3887-3144,H:33-280^35.02%ID^E:2e-30^.^.	UniRef90_S4TDM2^UniRef90_S4TDM2^Q:2017-1184,H:16-301^34.02%ID^E:3e-41^.^.`UniRef90_S4TDM2^UniRef90_S4TDM2^Q:3887-3129,H:47-301^35.38%ID^E:3e-38^.^.	-	TRINITY_DN14242_c0_g1_i1|m.13854	2208-3005[-]	-	UniRef90_S4TEF9^UniRef90_S4TEF9^Q:73-265,H:86-276^31.12%ID^E:1e-14^.^.	-	-	-	-	-	-	-	-	-	-	-	-	AKL95564.1|CE4||bacteria|Clostridium	38	0.53	33.9	BAR73165.1|PL17||bacteria|uncultured	25.51	4	30	ALJ48703.1|GH92||bacteria|Bacteroides	22.93	0.3	38.5	-	-	-	-	-	-	-	-	-	-	-	-	AHJ74876.1|PL2||bacteria|Enterobacter	33.33	2.1
TRINITY_DN14242_c0_g1	TRINITY_DN14242_c0_g1_i1	-	hypothetical protein	sp|Q9ICP7|MREP_SCSVF^sp|Q9ICP7|MREP_SCSVF^Q:2020-1199,H:8-280^33.92%ID^E:2e-33^.^.`sp|Q9ICP7|MREP_SCSVF^sp|Q9ICP7|MREP_SCSVF^Q:3887-3144,H:33-280^35.02%ID^E:2e-30^.^.	UniRef90_S4TDM2^UniRef90_S4TDM2^Q:2017-1184,H:16-301^34.02%ID^E:3e-41^.^.`UniRef90_S4TDM2^UniRef90_S4TDM2^Q:3887-3129,H:47-301^35.38%ID^E:3e-38^.^.	-	TRINITY_DN14242_c0_g1_i1|m.13855	263-1060[-]	-	UniRef90_S4TEF9^UniRef90_S4TEF9^Q:73-265,H:86-276^31.12%ID^E:1e-14^.^.	-	-	-	-	-	-	-	-	-	-	-	-	AKL95564.1|CE4||bacteria|Clostridium	38	0.53	33.9	BAR73165.1|PL17||bacteria|uncultured	25.51	4	30	ALJ48703.1|GH92||bacteria|Bacteroides	22.93	0.3	38.5	-	-	-	-	-	-	-	-	-	-	-	-	AHJ74876.1|PL2||bacteria|Enterobacter	33.33	2.1
TRINITY_DN14242_c0_g1	TRINITY_DN14242_c0_g1_i1	-	hypothetical protein	sp|Q9ICP7|MREP_SCSVF^sp|Q9ICP7|MREP_SCSVF^Q:2020-1199,H:8-280^33.92%ID^E:2e-33^.^.`sp|Q9ICP7|MREP_SCSVF^sp|Q9ICP7|MREP_SCSVF^Q:3887-3144,H:33-280^35.02%ID^E:2e-30^.^.	UniRef90_S4TDM2^UniRef90_S4TDM2^Q:2017-1184,H:16-301^34.02%ID^E:3e-41^.^.`UniRef90_S4TDM2^UniRef90_S4TDM2^Q:3887-3129,H:47-301^35.38%ID^E:3e-38^.^.	-	TRINITY_DN14242_c0_g1_i1|m.13853	1154-2047[-]	sp|Q9ICP7|MREP_SCSVF^sp|Q9ICP7|MREP_SCSVF^Q:10-283,H:8-280^33.92%ID^E:2e-36^.^.	UniRef90_S4TDM2^UniRef90_S4TDM2^Q:11-288,H:16-301^34.02%ID^E:6e-45^.^.	PF02407.11^Viral_Rep^Putative viral replication protein^8-86^E:1.8e-16	-	-	-	-	GO:0016779^molecular_function^nucleotidyltransferase activity`GO:0016888^molecular_function^endodeoxyribonuclease activity, producing 5'-phosphomonoesters`GO:0042624^molecular_function^ATPase activity, uncoupled`GO:0006260^biological_process^DNA replication`GO:0018142^biological_process^protein-DNA covalent cross-linking	-	-	-	-	-	-	AKL95564.1|CE4||bacteria|Clostridium	38	0.53	33.9	BAR73165.1|PL17||bacteria|uncultured	25.51	4	30	ALJ48703.1|GH92||bacteria|Bacteroides	22.93	0.3	38.5	-	-	-	-	-	-	-	-	AHY05832.1|CE4||bacteria|Serratia	33.33	2.4	29.3	BAR73165.1|PL17||bacteria|uncultured	25.51	0.77
TRINITY_DN21110_c0_g1	TRINITY_DN21110_c0_g1_i1	-	hypothetical protein	-	-	-	TRINITY_DN21110_c0_g1_i1|m.16779	3758-4087[+]	-	-	-	-	-	-	-	-	-	-	ABK50503.1|AA1||bacteria|Shewanella	34.15	3.5	31.2	-	-	-	-	-	-	-	-	-	-	-	-	-	-	-	-	-	-	-	-	-	-	-	-	-	-	-
TRINITY_DN21110_c0_g1	TRINITY_DN21110_c0_g1_i1	-	hypothetical protein	-	-	-	TRINITY_DN21110_c0_g1_i1|m.16778	390-719[+]	-	-	-	-	-	-	-	-	-	-	ABK50503.1|AA1||bacteria|Shewanella	34.15	3.5	31.2	-	-	-	-	-	-	-	-	-	-	-	-	-	-	-	-	-	-	-	-	-	-	-	-	-	-	-
TRINITY_DN7909_c11_g1	TRINITY_DN7909_c11_g1_i1	-	hypothetical protein	-	-	-	TRINITY_DN7909_c11_g1_i1|m.7400	486-983[+]	-	-	-	-	-	-	-	-	-	-	-	-	-	-	AEI93707.1|CE4||bacteria|Roseobacter	35.42	2.5	29.6	-	-	-	-	-	-	-	-	-	-	-	-	ACB67111.1|AA3||bacteria|Burkholderia	30.43	1.4	28.1	-	-	-	-	ALA16874.1|PL15||bacteria|Chelatococcus	36.84	0.15
TRINITY_DN7909_c11_g1	TRINITY_DN7909_c11_g1_i1	-	hypothetical protein	-	-	-	TRINITY_DN7909_c11_g1_i1|m.7401	298-600[-]	-	-	-	-	-	-	-	-	-	-	-	-	-	-	AEI93707.1|CE4||bacteria|Roseobacter	35.42	2.5	29.6	-	-	-	-	-	-	-	-	-	-	-	-	-	-	-	-	-	-	-	-	ACT02724.1|PL11||bacteria|Paenibacillus	33.33	2.3
TRINITY_DN3485_c0_g1	TRINITY_DN3485_c0_g1_i1	-	-	-	-	-	-	-	-	-	-	-	-	-	-	-	-	-	CAP69207.1|AA7||eukaryota|Podospora	33.33	6.2	25.8	-	-	-	-	ACU04807.1|PL0||bacteria|Pedobacter	46.67	0.39	28.9	AET58600.1|GH94||bacteria|Paenibacillus	34.62	0.77	32.3	AGY45648.1|GT4||bacteria|Lactococcus	27.55	7.2	29.3	-	-	-	-	-	-	-	-	-	-	-
TRINITY_DN8120_c0_g2	TRINITY_DN8120_c0_g2_i1	-	hypothetical protein	-	UniRef90_A0K3X4^UniRef90_A0K3X4^Q:576-1166,H:1-200^47.26%ID^E:7e-48^.^.	-	TRINITY_DN8120_c0_g2_i1|m.8499	83-481[-]	-	-	-	-	-	-	-	-	-	-	ALD91842.1|AA3||bacteria|Cupriavidus	36	8.1	29.3	EAA66937.1|CE3||eukaryota|Aspergillus	32.93	6	31.2	-	-	-	-	BAE20171.1|GH9|CBM0,CBM3|bacteria|Eubacterium	36.59	0.49	37.7	-	-	-	-	-	-	-	-	ADI12913.1|CE7||bacteria|Streptomyces	32.76	0.64	29.3	ACU03011.1|PL6||bacteria|Pedobacter	39.13	4.2
TRINITY_DN8120_c0_g2	TRINITY_DN8120_c0_g2_i1	-	hypothetical protein	-	UniRef90_A0K3X4^UniRef90_A0K3X4^Q:576-1166,H:1-200^47.26%ID^E:7e-48^.^.	-	TRINITY_DN8120_c0_g2_i1|m.8495	2285-3253[-]	-	UniRef90_U8BQN4^UniRef90_U8BQN4^Q:13-272,H:76-323^26.52%ID^E:1e-07^.^.	PF00589.17^Phage_integrase^Phage integrase family^86-262^E:2.7e-06	-	-	-	-	GO:0003677^molecular_function^DNA binding`GO:0006310^biological_process^DNA recombination`GO:0015074^biological_process^DNA integration	-	-	ALD91842.1|AA3||bacteria|Cupriavidus	36	8.1	29.3	EAA66937.1|CE3||eukaryota|Aspergillus	32.93	6	31.2	-	-	-	-	BAE20171.1|GH9|CBM0,CBM3|bacteria|Eubacterium	36.59	0.49	37.7	-	-	-	-	BAG50349.1|AA1||eukaryota|Cryptococcus	35	2.4	28.9	CCT74155.1|CE8||eukaryota|Fusarium	25.79	9.4	28.1	ALC23026.1|PL8||bacteria|Streptomyces	32.79	0.6
TRINITY_DN8120_c0_g2	TRINITY_DN8120_c0_g2_i1	-	hypothetical protein	-	UniRef90_A0K3X4^UniRef90_A0K3X4^Q:576-1166,H:1-200^47.26%ID^E:7e-48^.^.	-	TRINITY_DN8120_c0_g2_i1|m.8500	3067-3459[+]	-	-	-	-	-	-	-	-	-	-	ALD91842.1|AA3||bacteria|Cupriavidus	36	8.1	29.3	EAA66937.1|CE3||eukaryota|Aspergillus	32.93	6	31.2	-	-	-	-	BAE20171.1|GH9|CBM0,CBM3|bacteria|Eubacterium	36.59	0.49	37.7	-	-	-	-	AIF91553.1|AA10|,CBM10|bacteria|Alteromonadaceae	29.09	6.7	25.4	AJB61882.1|CE8||bacteria|Enterobacter	33.33	0.37	30	-	-	-
TRINITY_DN8120_c0_g2	TRINITY_DN8120_c0_g2_i1	-	hypothetical protein	-	UniRef90_A0K3X4^UniRef90_A0K3X4^Q:576-1166,H:1-200^47.26%ID^E:7e-48^.^.	-	TRINITY_DN8120_c0_g2_i1|m.8497	1725-2132[+]	-	-	-	-	-	-	-	-	-	-	ALD91842.1|AA3||bacteria|Cupriavidus	36	8.1	29.3	EAA66937.1|CE3||eukaryota|Aspergillus	32.93	6	31.2	-	-	-	-	BAE20171.1|GH9|CBM0,CBM3|bacteria|Eubacterium	36.59	0.49	37.7	-	-	-	-	ALI07008.1|AA10||bacteria|Pseudomonas	28.21	1.8	26.9	BAK28345.1|CE1||bacteria|Streptococcus	27.63	2.3	27.7	AFU91483.1|PL10||bacteria|uncultured	40.54	4.1
TRINITY_DN8120_c0_g2	TRINITY_DN8120_c0_g2_i1	-	hypothetical protein	-	UniRef90_A0K3X4^UniRef90_A0K3X4^Q:576-1166,H:1-200^47.26%ID^E:7e-48^.^.	-	TRINITY_DN8120_c0_g2_i1|m.8498	2507-2908[+]	-	-	-	-	-	-	-	-	-	-	ALD91842.1|AA3||bacteria|Cupriavidus	36	8.1	29.3	EAA66937.1|CE3||eukaryota|Aspergillus	32.93	6	31.2	-	-	-	-	BAE20171.1|GH9|CBM0,CBM3|bacteria|Eubacterium	36.59	0.49	37.7	-	-	-	-	-	-	-	-	ALJ49018.1|CE4||bacteria|Bacteroides	22.78	8	26.2	-	-	-
TRINITY_DN8120_c0_g2	TRINITY_DN8120_c0_g2_i1	-	hypothetical protein	-	UniRef90_A0K3X4^UniRef90_A0K3X4^Q:576-1166,H:1-200^47.26%ID^E:7e-48^.^.	-	TRINITY_DN8120_c0_g2_i1|m.8501	3467-3805[-]	-	-	-	-	-	-	-	-	-	-	ALD91842.1|AA3||bacteria|Cupriavidus	36	8.1	29.3	EAA66937.1|CE3||eukaryota|Aspergillus	32.93	6	31.2	-	-	-	-	BAE20171.1|GH9|CBM0,CBM3|bacteria|Eubacterium	36.59	0.49	37.7	-	-	-	-	-	-	-	-	ADI12913.1|CE7||bacteria|Streptomyces	32.76	0.46	29.3	CTQ98772.1|PL8||bacteria|Kibdelosporangium	36.59	3.8
TRINITY_DN8120_c0_g2	TRINITY_DN8120_c0_g2_i1	-	hypothetical protein	-	UniRef90_A0K3X4^UniRef90_A0K3X4^Q:576-1166,H:1-200^47.26%ID^E:7e-48^.^.	-	TRINITY_DN8120_c0_g2_i1|m.8496	252-1169[+]	-	UniRef90_A0K3X4^UniRef90_A0K3X4^Q:109-305,H:1-200^47.26%ID^E:1e-52^.^.	PF13730.1^HTH_36^Helix-turn-helix domain^132-185^E:5.8e-09	-	-	-	-	-	-	-	ALD91842.1|AA3||bacteria|Cupriavidus	36	8.1	29.3	EAA66937.1|CE3||eukaryota|Aspergillus	32.93	6	31.2	-	-	-	-	BAE20171.1|GH9|CBM0,CBM3|bacteria|Eubacterium	36.59	0.49	37.7	-	-	-	-	-	-	-	-	AIZ46473.1|CE14||bacteria|Deinococcus	29.41	4	28.5	-	-	-
TRINITY_DN8212_c5_g1	TRINITY_DN8212_c5_g1_i1	-	Replication initiation factor	-	UniRef90_W2SUR7^UniRef90_W2SUR7^Q:161-1006,H:58-340^59.01%ID^E:6e-113^.^.	-	TRINITY_DN8212_c5_g1_i1|m.9272	326-1078[+]	-	UniRef90_W2SUR7^UniRef90_W2SUR7^Q:1-227,H:113-340^63.16%ID^E:2e-101^.^.	PF02486.14^Rep_trans^Replication initiation factor^43-229^E:1.1e-24	-	-	-	-	GO:0003677^molecular_function^DNA binding`GO:0003916^molecular_function^DNA topoisomerase activity`GO:0006270^biological_process^DNA replication initiation	-	-	CEF85876.1|AA9|CBM18|eukaryota|Fusarium	28.05	0.58	32	AIS57776.1|CE4||bacteria|Vibrio	30.51	0.58	32.7	CDF80398.1|PL6||bacteria|Formosa	20.8	5.9	28.1	ADL00989.1|GH13||bacteria|Brevundimonas	31.34	5.2	33.1	-	-	-	-	CEF85876.1|AA9|CBM18|eukaryota|Fusarium	28.05	0.15	32	ADY65522.1|CE9||bacteria|Agrobacterium	30.77	1.1	30	CDF80398.1|PL6||bacteria|Formosa	30.77	4.5
TRINITY_DN8212_c5_g1	TRINITY_DN8212_c5_g1_i1	-	Replication initiation factor	-	UniRef90_W2SUR7^UniRef90_W2SUR7^Q:161-1006,H:58-340^59.01%ID^E:6e-113^.^.	-	TRINITY_DN8212_c5_g1_i1|m.9275	692-1027[-]	-	-	-	-	-	-	-	-	-	-	CEF85876.1|AA9|CBM18|eukaryota|Fusarium	28.05	0.58	32	AIS57776.1|CE4||bacteria|Vibrio	30.51	0.58	32.7	CDF80398.1|PL6||bacteria|Formosa	20.8	5.9	28.1	ADL00989.1|GH13||bacteria|Brevundimonas	31.34	5.2	33.1	-	-	-	-	ALC48846.1|AA3||eukaryota|Drosophila	34.48	2.2	26.2	ADN13976.1|CE4||bacteria|Cyanothece	35.71	0.27	30	AGA10947.1|PL1||bacteria|Sinorhizobium	43.48	4.1
TRINITY_DN8212_c5_g1	TRINITY_DN8212_c5_g1_i1	-	Replication initiation factor	-	UniRef90_W2SUR7^UniRef90_W2SUR7^Q:161-1006,H:58-340^59.01%ID^E:6e-113^.^.	-	TRINITY_DN8212_c5_g1_i1|m.9274	1277-1717[+]	-	UniRef90_X1Q0Z6^UniRef90_X1Q0Z6^Q:16-137,H:21-141^46.77%ID^E:2e-19^.^.	-	-	-	-	-	-	-	-	CEF85876.1|AA9|CBM18|eukaryota|Fusarium	28.05	0.58	32	AIS57776.1|CE4||bacteria|Vibrio	30.51	0.58	32.7	CDF80398.1|PL6||bacteria|Formosa	20.8	5.9	28.1	ADL00989.1|GH13||bacteria|Brevundimonas	31.34	5.2	33.1	-	-	-	-	AIF82978.1|AA1||archaea|Candidatus	27.59	1.7	27.3	AIS57776.1|CE4||bacteria|Vibrio	28.99	0.01	35	AIQ41616.1|PL11||bacteria|Paenibacillus	35.56	6.8
TRINITY_DN8212_c5_g1	TRINITY_DN8212_c5_g1_i1	-	Replication initiation factor	-	UniRef90_W2SUR7^UniRef90_W2SUR7^Q:161-1006,H:58-340^59.01%ID^E:6e-113^.^.	-	TRINITY_DN8212_c5_g1_i1|m.9273	1027-1728[-]	-	-	-	-	-	-	-	-	-	-	CEF85876.1|AA9|CBM18|eukaryota|Fusarium	28.05	0.58	32	AIS57776.1|CE4||bacteria|Vibrio	30.51	0.58	32.7	CDF80398.1|PL6||bacteria|Formosa	20.8	5.9	28.1	ADL00989.1|GH13||bacteria|Brevundimonas	31.34	5.2	33.1	-	-	-	-	AEO59519.1|AA8||eukaryota|Myceliophthora	44.74	0.83	29.3	-	-	-	-	-	-	-
TRINITY_DN7252_c2_g1	TRINITY_DN7252_c2_g1_i1	-	hypothetical protein	-	-	-	-	-	-	-	-	-	-	-	-	-	-	-	ABS68637.1|AA1||bacteria|Xanthobacter	28.57	9.3	27.7	-	-	-	-	CAP64130.1|PL1||bacteria|Cupriavidus	31.25	7	27.3	-	-	-	-	-	-	-	-	-	-	-	-	-	-	-	-	-	-	-
TRINITY_DN8064_c6_g6	TRINITY_DN8064_c6_g6_i2	-	hypothetical protein	-	-	-	-	-	-	-	-	-	-	-	-	-	-	-	-	-	-	-	-	-	-	-	-	-	-	-	-	-	-	-	-	-	-	-	-	-	-	-	-	-	-	-	-	-	-
TRINITY_DN8065_c1_g13	TRINITY_DN8065_c1_g13_i1	-	hypothetical protein	-	-	-	-	-	-	-	-	-	-	-	-	-	-	-	-	-	-	-	CAR41125.1|CE0||bacteria|Proteus	28.12	0.55	32.3	AKC82863.1|PL22||bacteria|Verrucomicrobia	30.59	0.4	31.6	-	-	-	-	AIV67077.1|GT2||bacteria|Burkholderia	28.57	0.29	36.6	-	-	-	-	-	-	-	-	-	-	-
TRINITY_DN66_c0_g2	TRINITY_DN66_c0_g2_i1	-	-	-	-	-	-	-	-	-	-	-	-	-	-	-	-	-	CDS12532.1|AA1||eukaryota|Absidia	41.38	1.3	27.3	ACD89651.1|CE11||bacteria|Chlorobium	41.94	5.2	26.6	ACT01137.1|PL11||bacteria|Paenibacillus	42.31	1.9	26.6	EEV40757.1|GH2||bacteria|Enterococcus	40.82	4.1	30	CCG17460.1|GT4||bacteria|Taylorella	32.56	6.8	28.9	-	-	-	-	-	-	-	-	-	-	-
TRINITY_DN8295_c5_g1	TRINITY_DN8295_c5_g1_i1	-	Replication protein	sp|P22406|REP_STRLI^sp|P22406|REP_STRLI^Q:250-858,H:15-261^29.25%ID^E:7e-15^.^.`sp|P22406|REP_STRLI^sp|P22406|REP_STRLI^Q:2452-2634,H:15-75^42.62%ID^E:5e-07^.^.	UniRef90_I6ZIP1^UniRef90_I6ZIP1^Q:76-1218,H:34-413^62.34%ID^E:2e-149^.^.`UniRef90_I6ZIP1^UniRef90_I6ZIP1^Q:2278-2634,H:34-155^68.03%ID^E:5e-43^.^.	-	TRINITY_DN8295_c5_g1_i1|m.9855	1820-2173[+]	-	-	-	-	-	-	-	-	-	-	AIP38083.1|AA3||bacteria|Burkholderia	24.39	4.3	29.6	-	-	-	-	-	-	-	-	-	-	-	-	-	-	-	-	-	-	-	-	AEB99438.1|CE9||bacteria|Selenomonas	30	0.39	29.6	AHF92439.1|PL0||bacteria|Opitutaceae	24.1	1.5
TRINITY_DN8295_c5_g1	TRINITY_DN8295_c5_g1_i1	-	Replication protein	sp|P22406|REP_STRLI^sp|P22406|REP_STRLI^Q:250-858,H:15-261^29.25%ID^E:7e-15^.^.`sp|P22406|REP_STRLI^sp|P22406|REP_STRLI^Q:2452-2634,H:15-75^42.62%ID^E:5e-07^.^.	UniRef90_I6ZIP1^UniRef90_I6ZIP1^Q:76-1218,H:34-413^62.34%ID^E:2e-149^.^.`UniRef90_I6ZIP1^UniRef90_I6ZIP1^Q:2278-2634,H:34-155^68.03%ID^E:5e-43^.^.	-	TRINITY_DN8295_c5_g1_i1|m.9854	1394-1804[+]	-	UniRef90_N8PQS8^UniRef90_N8PQS8^Q:23-105,H:5-86^34.94%ID^E:6e-06^.^.	-	-	-	-	-	-	-	-	AIP38083.1|AA3||bacteria|Burkholderia	24.39	4.3	29.6	-	-	-	-	-	-	-	-	-	-	-	-	-	-	-	-	ALA52331.1|AA6||bacteria|Bacillus	29.09	0.64	28.1	AIK96937.1|CE14||bacteria|Candidatus	25.3	0.36	30	AEC46830.1|PL3||bacteria|Acidovorax	42.86	1.4
TRINITY_DN8295_c5_g1	TRINITY_DN8295_c5_g1_i1	-	Replication protein	sp|P22406|REP_STRLI^sp|P22406|REP_STRLI^Q:250-858,H:15-261^29.25%ID^E:7e-15^.^.`sp|P22406|REP_STRLI^sp|P22406|REP_STRLI^Q:2452-2634,H:15-75^42.62%ID^E:5e-07^.^.	UniRef90_I6ZIP1^UniRef90_I6ZIP1^Q:76-1218,H:34-413^62.34%ID^E:2e-149^.^.`UniRef90_I6ZIP1^UniRef90_I6ZIP1^Q:2278-2634,H:34-155^68.03%ID^E:5e-43^.^.	-	TRINITY_DN8295_c5_g1_i1|m.9852	1-1254[+]	sp|P22406|REP_STRLI^sp|P22406|REP_STRLI^Q:84-328,H:15-315^27.36%ID^E:1e-17^.^.	UniRef90_I6ZIP1^UniRef90_I6ZIP1^Q:26-406,H:34-413^62.34%ID^E:1e-163^.^.	PF01446.12^Rep_1^Replication protein^118-203^E:2.6e-10	-	-	-	-	GO:0003677^molecular_function^DNA binding`GO:0006260^biological_process^DNA replication`GO:0005727^cellular_component^extrachromosomal circular DNA	-	-	AIP38083.1|AA3||bacteria|Burkholderia	24.39	4.3	29.6	-	-	-	-	-	-	-	-	-	-	-	-	-	-	-	-	AGQ32803.1|AA0||bacteria|Serratia	28.03	4.3	28.5	-	-	-	-	-	-	-
TRINITY_DN8295_c5_g1	TRINITY_DN8295_c5_g1_i1	-	Replication protein	sp|P22406|REP_STRLI^sp|P22406|REP_STRLI^Q:250-858,H:15-261^29.25%ID^E:7e-15^.^.`sp|P22406|REP_STRLI^sp|P22406|REP_STRLI^Q:2452-2634,H:15-75^42.62%ID^E:5e-07^.^.	UniRef90_I6ZIP1^UniRef90_I6ZIP1^Q:76-1218,H:34-413^62.34%ID^E:2e-149^.^.`UniRef90_I6ZIP1^UniRef90_I6ZIP1^Q:2278-2634,H:34-155^68.03%ID^E:5e-43^.^.	-	TRINITY_DN8295_c5_g1_i1|m.9853	2170-2634[+]	sp|P22406|REP_STRLI^sp|P22406|REP_STRLI^Q:95-155,H:15-75^42.62%ID^E:6e-09^.^.	UniRef90_W2TDG0^UniRef90_W2TDG0^Q:3-155,H:21-167^60.26%ID^E:2e-50^.^.	-	-	-	-	-	-	-	-	AIP38083.1|AA3||bacteria|Burkholderia	24.39	4.3	29.6	-	-	-	-	-	-	-	-	-	-	-	-	-	-	-	-	-	-	-	-	ADP70639.1|CE4||bacteria|Rhodomicrobium	24.56	2.8	27.7	CBQ69665.1|PL1||eukaryota|Sporisorium	32.43	1.5
TRINITY_DN1627_c1_g1	TRINITY_DN1627_c1_g1_i1	-	hypothetical protein	-	-	-	TRINITY_DN1627_c1_g1_i1|m.1074	330-986[-]	-	-	-	-	-	-	-	-	-	-	-	-	-	-	AKQ39337.1|CE11||bacteria|Riemerella	29.09	6.7	29.3	-	-	-	-	AHG91420.1|GH0||bacteria|Gemmatimonadetes	27.85	1.2	35	AIZ14362.1|GT2||bacteria|Bifidobacterium	26.92	2.6	33.5	ABA75307.1|AA10||bacteria|Pseudomonas	27.5	1.5	28.1	CBL16789.1|CE2||bacteria|Ruminococcus	20.31	2.5	28.9	-	-	-
TRINITY_DN1627_c1_g1	TRINITY_DN1627_c1_g1_i1	-	hypothetical protein	-	-	-	TRINITY_DN1627_c1_g1_i1|m.1073	3-1415[+]	-	-	-	-	-	-	-	-	-	-	-	-	-	-	AKQ39337.1|CE11||bacteria|Riemerella	29.09	6.7	29.3	-	-	-	-	AHG91420.1|GH0||bacteria|Gemmatimonadetes	27.85	1.2	35	AIZ14362.1|GT2||bacteria|Bifidobacterium	26.92	2.6	33.5	-	-	-	-	-	-	-	-	-	-	-
TRINITY_DN1627_c1_g1	TRINITY_DN1627_c1_g1_i1	-	hypothetical protein	-	-	-	TRINITY_DN1627_c1_g1_i1|m.1075	841-1167[+]	-	-	-	-	-	-	-	-	-	-	-	-	-	-	AKQ39337.1|CE11||bacteria|Riemerella	29.09	6.7	29.3	-	-	-	-	AHG91420.1|GH0||bacteria|Gemmatimonadetes	27.85	1.2	35	AIZ14362.1|GT2||bacteria|Bifidobacterium	26.92	2.6	33.5	-	-	-	-	-	-	-	-	-	-	-
TRINITY_DN8404_c9_g2	TRINITY_DN8404_c9_g2_i1	-	-	-	-	-	-	-	-	-	-	-	-	-	-	-	-	-	-	-	-	-	AHF16828.1|CE1||bacteria|Niabella	66.67	5	24.6	AKF09896.1|PL9||bacteria|Sandaracinus	56.25	0.95	25.4	-	-	-	-	CAN90210.1|GT89||bacteria|Sorangium	53.85	2.8	28.1	-	-	-	-	-	-	-	-	-	-	-
TRINITY_DN8243_c0_g2	TRINITY_DN8243_c0_g2_i1	-	hypothetical protein	-	UniRef90_W2SUR7^UniRef90_W2SUR7^Q:1410-556,H:58-340^61.19%ID^E:4e-108^.^.`UniRef90_W2SUR7^UniRef90_W2SUR7^Q:1879-1682,H:1-66^50%ID^E:3e-09^.^.	-	TRINITY_DN8243_c0_g2_i1|m.9455	484-1422[-]	-	UniRef90_W2SUR7^UniRef90_W2SUR7^Q:5-289,H:58-340^61.19%ID^E:2e-118^.^.	PF02486.14^Rep_trans^Replication initiation factor^106-289^E:3.9e-24	-	-	-	-	GO:0003677^molecular_function^DNA binding`GO:0003916^molecular_function^DNA topoisomerase activity`GO:0006270^biological_process^DNA replication initiation	-	-	CCH33194.1|AA3||bacteria|Saccharothrix	30.12	1.4	32	ACB25284.1|CE4||bacteria|Methylobacterium	38.64	2.9	31.6	-	-	-	-	ACB79431.1|GH0||bacteria|Methylobacterium	28.92	7.1	33.5	CBQ72895.1|GT1||eukaryota|Sporisorium	31.25	6.3	34.3	BAR62921.1|AA3||bacteria|Bradyrhizobium	56.52	4.2	27.7	AKN69179.1|CE14||bacteria|Streptomyces	35.94	1.4	30	ADD62022.1|PL1||unclassified|uncultured	29.41	4.5
TRINITY_DN8243_c0_g2	TRINITY_DN8243_c0_g2_i1	-	hypothetical protein	-	UniRef90_W2SUR7^UniRef90_W2SUR7^Q:1410-556,H:58-340^61.19%ID^E:4e-108^.^.`UniRef90_W2SUR7^UniRef90_W2SUR7^Q:1879-1682,H:1-66^50%ID^E:3e-09^.^.	-	TRINITY_DN8243_c0_g2_i1|m.9458	1544-1966[-]	-	UniRef90_W2SXY7^UniRef90_W2SXY7^Q:10-94,H:11-95^56.47%ID^E:9e-24^.^.	-	-	-	-	-	-	-	-	CCH33194.1|AA3||bacteria|Saccharothrix	30.12	1.4	32	ACB25284.1|CE4||bacteria|Methylobacterium	38.64	2.9	31.6	-	-	-	-	ACB79431.1|GH0||bacteria|Methylobacterium	28.92	7.1	33.5	CBQ72895.1|GT1||eukaryota|Sporisorium	31.25	6.3	34.3	AFZ68258.1|AA5||bacteria|Deinococcus	30.34	1.6	27.3	ACB25284.1|CE4||bacteria|Methylobacterium	38.64	0.099	32	AEV97716.1|PL1||bacteria|Niastella	23.81	5.7
TRINITY_DN8243_c0_g2	TRINITY_DN8243_c0_g2_i1	-	hypothetical protein	-	UniRef90_W2SUR7^UniRef90_W2SUR7^Q:1410-556,H:58-340^61.19%ID^E:4e-108^.^.`UniRef90_W2SUR7^UniRef90_W2SUR7^Q:1879-1682,H:1-66^50%ID^E:3e-09^.^.	-	TRINITY_DN8243_c0_g2_i1|m.9457	3299-3760[-]	-	UniRef90_J0YHY3^UniRef90_J0YHY3^Q:1-153,H:1-153^36.97%ID^E:7e-12^.^.	-	-	-	-	-	-	-	-	CCH33194.1|AA3||bacteria|Saccharothrix	30.12	1.4	32	ACB25284.1|CE4||bacteria|Methylobacterium	38.64	2.9	31.6	-	-	-	-	ACB79431.1|GH0||bacteria|Methylobacterium	28.92	7.1	33.5	CBQ72895.1|GT1||eukaryota|Sporisorium	31.25	6.3	34.3	ALC48839.1|AA3||eukaryota|Drosophila	34.25	7.9	25.4	AIE19254.1|CE4||bacteria|Desulfonatronum	31.4	3.3	27.3	BAH79133.1|PL7|CBM32|bacteria|Vibrio	46.67	2.9
TRINITY_DN8243_c0_g2	TRINITY_DN8243_c0_g2_i1	-	hypothetical protein	-	UniRef90_W2SUR7^UniRef90_W2SUR7^Q:1410-556,H:58-340^61.19%ID^E:4e-108^.^.`UniRef90_W2SUR7^UniRef90_W2SUR7^Q:1879-1682,H:1-66^50%ID^E:3e-09^.^.	-	TRINITY_DN8243_c0_g2_i1|m.9456	2198-3016[-]	-	UniRef90_X1S425^UniRef90_X1S425^Q:1-214,H:1-219^30.94%ID^E:6e-16^.^.	-	-	-	-	-	-	-	-	CCH33194.1|AA3||bacteria|Saccharothrix	30.12	1.4	32	ACB25284.1|CE4||bacteria|Methylobacterium	38.64	2.9	31.6	-	-	-	-	ACB79431.1|GH0||bacteria|Methylobacterium	28.92	7.1	33.5	CBQ72895.1|GT1||eukaryota|Sporisorium	31.25	6.3	34.3	CAP72740.1|AA9||eukaryota|Podospora	40.74	3.7	27.3	-	-	-	-	AJC66869.1|PL9||bacteria|Dickeya	22.92	1.4
TRINITY_DN8243_c0_g2	TRINITY_DN8243_c0_g2_i1	-	hypothetical protein	-	UniRef90_W2SUR7^UniRef90_W2SUR7^Q:1410-556,H:58-340^61.19%ID^E:4e-108^.^.`UniRef90_W2SUR7^UniRef90_W2SUR7^Q:1879-1682,H:1-66^50%ID^E:3e-09^.^.	-	TRINITY_DN8243_c0_g2_i1|m.9459	477-833[+]	-	-	-	-	-	-	-	-	-	-	CCH33194.1|AA3||bacteria|Saccharothrix	30.12	1.4	32	ACB25284.1|CE4||bacteria|Methylobacterium	38.64	2.9	31.6	-	-	-	-	ACB79431.1|GH0||bacteria|Methylobacterium	28.92	7.1	33.5	CBQ72895.1|GT1||eukaryota|Sporisorium	31.25	6.3	34.3	CCK29813.1|AA5||bacteria|Streptomyces	32.73	2.5	26.2	-	-	-	-	ABX43379.1|PL12||bacteria|Clostridium	44.44	1.4
TRINITY_DN8074_c1_g2	TRINITY_DN8074_c1_g2_i2	-	-	-	-	-	TRINITY_DN8074_c1_g2_i2|m.8234	1-327[+]	-	-	-	-	-	-	-	-	-	-	CDZ84276.1|AA3||bacteria|Citrobacter	48.28	0.89	28.1	-	-	-	-	CCA59785.1|PL0|CBM32|bacteria|Streptomyces	45.83	0.61	28.1	CAX82416.1|GH20||eukaryota|Schistosoma	42.86	6.5	29.3	AIR45100.1|GT85||bacteria|Mycobacterium	32.2	1.6	30.8	ACC75266.1|AA3||bacteria|Burkholderia	55.56	2.7	26.2	-	-	-	-	AJW32178.1|PL8||bacteria|Flavobacterium	26.32	0.086
TRINITY_DN3235_c0_g1	TRINITY_DN3235_c0_g1_i1	-	-	-	-	-	-	-	-	-	-	-	-	-	-	-	-	-	-	-	-	-	-	-	-	-	BAD62935.1|PL11||bacteria|Bacillus	32.43	5.4	25.8	-	-	-	-	-	-	-	-	-	-	-	-	-	-	-	-	-	-	-
TRINITY_DN8339_c0_g1	TRINITY_DN8339_c0_g1_i1	-	RNA helicase	sp|Q9IG45|REP_PICV^sp|Q9IG45|REP_PICV^Q:2465-2716,H:36-122^50.57%ID^E:3e-18^.^.`sp|Q9IG45|REP_PICV^sp|Q9IG45|REP_PICV^Q:4-618,H:89-292^31.94%ID^E:2e-14^.^.	UniRef90_S5TMY4^UniRef90_S5TMY4^Q:4-684,H:56-284^40.69%ID^E:3e-41^.^.`UniRef90_S5TMY4^UniRef90_S5TMY4^Q:2462-2800,H:5-117^45.13%ID^E:5e-19^.^.	-	TRINITY_DN8339_c0_g1_i1|m.10262	2456-2800[+]	sp|Q9IG45|REP_PICV^sp|Q9IG45|REP_PICV^Q:4-87,H:36-122^50.57%ID^E:1e-21^.^.	UniRef90_W5U2P7^UniRef90_W5U2P7^Q:3-114,H:5-113^52.21%ID^E:7e-31^.^.	PF02407.11^Viral_Rep^Putative viral replication protein^5-85^E:7e-23	-	-	-	-	GO:0016779^molecular_function^nucleotidyltransferase activity`GO:0016888^molecular_function^endodeoxyribonuclease activity, producing 5'-phosphomonoesters`GO:0042624^molecular_function^ATPase activity, uncoupled`GO:0006260^biological_process^DNA replication`GO:0018142^biological_process^protein-DNA covalent cross-linking	-	-	-	-	-	-	-	-	-	-	-	-	-	-	-	-	-	-	-	-	-	-	AHK46859.1|AA3||bacteria|Ensifer	36	6.8	25	AAP12941.1|CE8||eukaryota|Oryza	25.81	0.46	29.3	CDM69960.1|PL9|CBM66|bacteria|Clostridium	27.27	3.3
TRINITY_DN8339_c0_g1	TRINITY_DN8339_c0_g1_i1	-	RNA helicase	sp|Q9IG45|REP_PICV^sp|Q9IG45|REP_PICV^Q:2465-2716,H:36-122^50.57%ID^E:3e-18^.^.`sp|Q9IG45|REP_PICV^sp|Q9IG45|REP_PICV^Q:4-618,H:89-292^31.94%ID^E:2e-14^.^.	UniRef90_S5TMY4^UniRef90_S5TMY4^Q:4-684,H:56-284^40.69%ID^E:3e-41^.^.`UniRef90_S5TMY4^UniRef90_S5TMY4^Q:2462-2800,H:5-117^45.13%ID^E:5e-19^.^.	-	TRINITY_DN8339_c0_g1_i1|m.10260	260-658[+]	-	-	-	-	-	-	-	-	-	-	-	-	-	-	-	-	-	-	-	-	-	-	-	-	-	-	-	-	-	-	-	-	-	-	-	-	-	-	AGP75382.1|PL8||bacteria|Lactobacillus	22.06	1.9
TRINITY_DN8339_c0_g1	TRINITY_DN8339_c0_g1_i1	-	RNA helicase	sp|Q9IG45|REP_PICV^sp|Q9IG45|REP_PICV^Q:2465-2716,H:36-122^50.57%ID^E:3e-18^.^.`sp|Q9IG45|REP_PICV^sp|Q9IG45|REP_PICV^Q:4-618,H:89-292^31.94%ID^E:2e-14^.^.	UniRef90_S5TMY4^UniRef90_S5TMY4^Q:4-684,H:56-284^40.69%ID^E:3e-41^.^.`UniRef90_S5TMY4^UniRef90_S5TMY4^Q:2462-2800,H:5-117^45.13%ID^E:5e-19^.^.	-	TRINITY_DN8339_c0_g1_i1|m.10261	187-570[-]	-	-	-	-	-	-	-	-	-	-	-	-	-	-	-	-	-	-	-	-	-	-	-	-	-	-	-	-	-	-	BAB62813.1|AA1||eukaryota|Candida	50	5.6	25.4	-	-	-	-	-	-	-
TRINITY_DN8339_c0_g1	TRINITY_DN8339_c0_g1_i1	-	RNA helicase	sp|Q9IG45|REP_PICV^sp|Q9IG45|REP_PICV^Q:2465-2716,H:36-122^50.57%ID^E:3e-18^.^.`sp|Q9IG45|REP_PICV^sp|Q9IG45|REP_PICV^Q:4-618,H:89-292^31.94%ID^E:2e-14^.^.	UniRef90_S5TMY4^UniRef90_S5TMY4^Q:4-684,H:56-284^40.69%ID^E:3e-41^.^.`UniRef90_S5TMY4^UniRef90_S5TMY4^Q:2462-2800,H:5-117^45.13%ID^E:5e-19^.^.	-	TRINITY_DN8339_c0_g1_i1|m.10259	1-711[+]	sp|Q9YUD3|REP_BFDV^sp|Q9YUD3|REP_BFDV^Q:2-209,H:62-267^32.73%ID^E:1e-19^.^.	UniRef90_S5TMY4^UniRef90_S5TMY4^Q:2-228,H:56-284^40.69%ID^E:1e-45^.^.	PF02407.11^Viral_Rep^Putative viral replication protein^2-33^E:6.5e-06`PF00910.17^RNA_helicase^RNA helicase^101-149^E:1e-08	-	-	-	-	GO:0016779^molecular_function^nucleotidyltransferase activity`GO:0016888^molecular_function^endodeoxyribonuclease activity, producing 5'-phosphomonoesters`GO:0042624^molecular_function^ATPase activity, uncoupled`GO:0006260^biological_process^DNA replication`GO:0018142^biological_process^protein-DNA covalent cross-linking`GO:0003723^molecular_function^RNA binding`GO:0003724^molecular_function^RNA …	-	-	-	-	-	-	-	-	-	-	-	-	-	-	-	-	-	-	-	-	-	-	BAS98175.1|AA7||eukaryota|Oryza	34.09	2.6	28.1	AEX53938.1|CE1||bacteria|Rahnella	29.41	1.1	30	AEM66386.1|PL1||eukaryota|Penicillium	47.83	5.1
TRINITY_DN8339_c0_g1	TRINITY_DN8339_c0_g1_i1	-	RNA helicase	sp|Q9IG45|REP_PICV^sp|Q9IG45|REP_PICV^Q:2465-2716,H:36-122^50.57%ID^E:3e-18^.^.`sp|Q9IG45|REP_PICV^sp|Q9IG45|REP_PICV^Q:4-618,H:89-292^31.94%ID^E:2e-14^.^.	UniRef90_S5TMY4^UniRef90_S5TMY4^Q:4-684,H:56-284^40.69%ID^E:3e-41^.^.`UniRef90_S5TMY4^UniRef90_S5TMY4^Q:2462-2800,H:5-117^45.13%ID^E:5e-19^.^.	-	TRINITY_DN8339_c0_g1_i1|m.10258	933-2255[-]	-	-	-	-	-	-	-	-	-	-	-	-	-	-	-	-	-	-	-	-	-	-	-	-	-	-	-	-	-	-	-	-	-	-	-	-	-	-	CDF79820.1|PL0||bacteria|Formosa	26.32	5.6
TRINITY_DN7114_c0_g3	TRINITY_DN7114_c0_g3_i1	-	hypothetical protein	-	-	-	TRINITY_DN7114_c0_g3_i1|m.5724	3-350[+]	-	-	-	-	-	-	-	-	-	-	AFD33366.1|AA1||eukaryota|Macrotermes	35.29	1.4	27.3	AKD39028.1|CE1||bacteria|Pasteurella	50	4	26.6	AKF09896.1|PL9||bacteria|Sandaracinus	64.29	3.8	25.4	CDS92567.1|GH9||bacteria|Sphingobacterium	30.53	0.33	32.7	-	-	-	-	AIP61281.1|AA5||bacteria|Burkholderia	30.16	5	25.4	AEA21576.1|CE1||bacteria|Prevotella	31.58	7.5	25.8	AKF09896.1|PL9||bacteria|Sandaracinus	64.29	3.4
TRINITY_DN1539_c1_g1	TRINITY_DN1539_c1_g1_i1	-	hypothetical protein	-	-	-	-	-	-	-	-	-	-	-	-	-	-	-	-	-	-	-	AJK69903.1|CE1||bacteria|Corynebacterium	26.73	1.1	31.2	-	-	-	-	AHH40797.1|GH47||eukaryota|Ictalurus	29.49	0.68	35	ABJ07440.1|GT2||bacteria|Rhodopseudomonas	42.86	3.9	32	-	-	-	-	-	-	-	-	-	-	-
TRINITY_DN8089_c0_g1	TRINITY_DN8089_c0_g1_i2	-	hypothetical protein	sp|Q91EK3|REP_GOCV^sp|Q91EK3|REP_GOCV^Q:2066-2437,H:162-269^35.66%ID^E:6e-12^.^.	UniRef90_Q91EK3^UniRef90_Q91EK3^Q:2066-2437,H:162-269^35.66%ID^E:2e-10^.^.	-	TRINITY_DN8089_c0_g1_i2|m.8103	28-912[-]	-	-	-	-	-	-	-	-	-	-	ALJ11801.1|AA3||bacteria|Sphingopyxis	60	5.4	30	AFN74120.1|CE8||bacteria|Melioribacter	30.65	4.4	31.6	AGF58155.1|PL9||bacteria|Clostridium	33.93	5.9	29.3	ABY84875.1|GH18||viruses|Spodoptera	22.99	0.86	37	BAE48953.1|GT2||bacteria|Magnetospirillum	28.16	1.3	35.4	AJH22167.1|AA7||bacteria|Bacillus	31.4	0.47	30.8	-	-	-	-	AGF58155.1|PL9||bacteria|Clostridium	33.93	1.1
TRINITY_DN8089_c0_g1	TRINITY_DN8089_c0_g1_i2	-	hypothetical protein	sp|Q91EK3|REP_GOCV^sp|Q91EK3|REP_GOCV^Q:2066-2437,H:162-269^35.66%ID^E:6e-12^.^.	UniRef90_Q91EK3^UniRef90_Q91EK3^Q:2066-2437,H:162-269^35.66%ID^E:2e-10^.^.	-	TRINITY_DN8089_c0_g1_i2|m.8104	139-837[+]	-	-	-	-	-	-	-	-	-	-	ALJ11801.1|AA3||bacteria|Sphingopyxis	60	5.4	30	AFN74120.1|CE8||bacteria|Melioribacter	30.65	4.4	31.6	AGF58155.1|PL9||bacteria|Clostridium	33.93	5.9	29.3	ABY84875.1|GH18||viruses|Spodoptera	22.99	0.86	37	BAE48953.1|GT2||bacteria|Magnetospirillum	28.16	1.3	35.4	ALJ11801.1|AA3||bacteria|Sphingopyxis	57.14	0.72	29.6	AEX66380.1|CE4||bacteria|Corynebacterium	32.43	0.45	31.2	ABA19918.1|PL9||bacteria|Anabaena	34.62	1.2
TRINITY_DN8089_c0_g1	TRINITY_DN8089_c0_g1_i2	-	hypothetical protein	sp|Q91EK3|REP_GOCV^sp|Q91EK3|REP_GOCV^Q:2066-2437,H:162-269^35.66%ID^E:6e-12^.^.	UniRef90_Q91EK3^UniRef90_Q91EK3^Q:2066-2437,H:162-269^35.66%ID^E:2e-10^.^.	-	TRINITY_DN8089_c0_g1_i2|m.8101	1547-2677[+]	sp|Q91EK3|REP_GOCV^sp|Q91EK3|REP_GOCV^Q:174-297,H:162-269^35.66%ID^E:8e-13^.^.	UniRef90_Q91EK3^UniRef90_Q91EK3^Q:174-297,H:162-269^35.66%ID^E:3e-11^.^.	-	-	-	-	-	-	-	-	ALJ11801.1|AA3||bacteria|Sphingopyxis	60	5.4	30	AFN74120.1|CE8||bacteria|Melioribacter	30.65	4.4	31.6	AGF58155.1|PL9||bacteria|Clostridium	33.93	5.9	29.3	ABY84875.1|GH18||viruses|Spodoptera	22.99	0.86	37	BAE48953.1|GT2||bacteria|Magnetospirillum	28.16	1.3	35.4	-	-	-	-	BAL90837.1|CE7||bacteria|Actinoplanes	24.68	0.54	32	ZP_02435876.1|PL21||bacteria|Bacteroides	30	0.5
TRINITY_DN8089_c0_g1	TRINITY_DN8089_c0_g1_i2	-	hypothetical protein	sp|Q91EK3|REP_GOCV^sp|Q91EK3|REP_GOCV^Q:2066-2437,H:162-269^35.66%ID^E:6e-12^.^.	UniRef90_Q91EK3^UniRef90_Q91EK3^Q:2066-2437,H:162-269^35.66%ID^E:2e-10^.^.	-	TRINITY_DN8089_c0_g1_i2|m.8106	2748-3215[-]	-	-	-	-	-	-	-	-	-	-	ALJ11801.1|AA3||bacteria|Sphingopyxis	60	5.4	30	AFN74120.1|CE8||bacteria|Melioribacter	30.65	4.4	31.6	AGF58155.1|PL9||bacteria|Clostridium	33.93	5.9	29.3	ABY84875.1|GH18||viruses|Spodoptera	22.99	0.86	37	BAE48953.1|GT2||bacteria|Magnetospirillum	28.16	1.3	35.4	CCG31694.1|AA0||bacteria|Enterobacter	45.16	0.7	28.9	-	-	-	-	CCT61106.1|PL9||eukaryota|Leptosphaeria	33.33	0.39
TRINITY_DN8089_c0_g1	TRINITY_DN8089_c0_g1_i2	-	hypothetical protein	sp|Q91EK3|REP_GOCV^sp|Q91EK3|REP_GOCV^Q:2066-2437,H:162-269^35.66%ID^E:6e-12^.^.	UniRef90_Q91EK3^UniRef90_Q91EK3^Q:2066-2437,H:162-269^35.66%ID^E:2e-10^.^.	-	TRINITY_DN8089_c0_g1_i2|m.8105	2833-3531[+]	-	-	-	-	-	-	-	-	-	-	ALJ11801.1|AA3||bacteria|Sphingopyxis	60	5.4	30	AFN74120.1|CE8||bacteria|Melioribacter	30.65	4.4	31.6	AGF58155.1|PL9||bacteria|Clostridium	33.93	5.9	29.3	ABY84875.1|GH18||viruses|Spodoptera	22.99	0.86	37	BAE48953.1|GT2||bacteria|Magnetospirillum	28.16	1.3	35.4	ALJ11801.1|AA3||bacteria|Sphingopyxis	57.14	0.72	29.6	AEX66380.1|CE4||bacteria|Corynebacterium	32.43	0.45	31.2	ABA19918.1|PL9||bacteria|Anabaena	34.62	1.2
TRINITY_DN8089_c0_g1	TRINITY_DN8089_c0_g1_i2	-	hypothetical protein	sp|Q91EK3|REP_GOCV^sp|Q91EK3|REP_GOCV^Q:2066-2437,H:162-269^35.66%ID^E:6e-12^.^.	UniRef90_Q91EK3^UniRef90_Q91EK3^Q:2066-2437,H:162-269^35.66%ID^E:2e-10^.^.	-	TRINITY_DN8089_c0_g1_i2|m.8102	2722-3606[-]	-	-	-	-	-	-	-	-	-	-	ALJ11801.1|AA3||bacteria|Sphingopyxis	60	5.4	30	AFN74120.1|CE8||bacteria|Melioribacter	30.65	4.4	31.6	AGF58155.1|PL9||bacteria|Clostridium	33.93	5.9	29.3	ABY84875.1|GH18||viruses|Spodoptera	22.99	0.86	37	BAE48953.1|GT2||bacteria|Magnetospirillum	28.16	1.3	35.4	AJH22167.1|AA7||bacteria|Bacillus	31.4	0.47	30.8	-	-	-	-	AGF58155.1|PL9||bacteria|Clostridium	33.93	1.1
TRINITY_DN8089_c0_g1	TRINITY_DN8089_c0_g1_i2	-	hypothetical protein	sp|Q91EK3|REP_GOCV^sp|Q91EK3|REP_GOCV^Q:2066-2437,H:162-269^35.66%ID^E:6e-12^.^.	UniRef90_Q91EK3^UniRef90_Q91EK3^Q:2066-2437,H:162-269^35.66%ID^E:2e-10^.^.	-	TRINITY_DN8089_c0_g1_i2|m.8107	54-521[-]	-	-	-	-	-	-	-	-	-	-	ALJ11801.1|AA3||bacteria|Sphingopyxis	60	5.4	30	AFN74120.1|CE8||bacteria|Melioribacter	30.65	4.4	31.6	AGF58155.1|PL9||bacteria|Clostridium	33.93	5.9	29.3	ABY84875.1|GH18||viruses|Spodoptera	22.99	0.86	37	BAE48953.1|GT2||bacteria|Magnetospirillum	28.16	1.3	35.4	CCG31694.1|AA0||bacteria|Enterobacter	45.16	0.7	28.9	-	-	-	-	CCT61106.1|PL9||eukaryota|Leptosphaeria	33.33	0.39
TRINITY_DN8089_c0_g1	TRINITY_DN8089_c0_g1_i2	-	hypothetical protein	sp|Q91EK3|REP_GOCV^sp|Q91EK3|REP_GOCV^Q:2066-2437,H:162-269^35.66%ID^E:6e-12^.^.	UniRef90_Q91EK3^UniRef90_Q91EK3^Q:2066-2437,H:162-269^35.66%ID^E:2e-10^.^.	-	TRINITY_DN8089_c0_g1_i2|m.8108	1438-1740[-]	-	-	-	-	-	-	-	-	-	-	ALJ11801.1|AA3||bacteria|Sphingopyxis	60	5.4	30	AFN74120.1|CE8||bacteria|Melioribacter	30.65	4.4	31.6	AGF58155.1|PL9||bacteria|Clostridium	33.93	5.9	29.3	ABY84875.1|GH18||viruses|Spodoptera	22.99	0.86	37	BAE48953.1|GT2||bacteria|Magnetospirillum	28.16	1.3	35.4	ALH83080.1|AA3||bacteria|Sphingopyxis	36.96	3	25.8	-	-	-	-	AKC82209.1|PL22||bacteria|Verrucomicrobia	36.84	1.6
TRINITY_DN8185_c5_g2	TRINITY_DN8185_c5_g2_i2	-	-	-	-	-	-	-	-	-	-	-	-	-	-	-	-	-	AHA45746.1|AA3||viruses|Hirudovirus	38.89	2.8	26.6	-	-	-	-	-	-	-	-	AHF13697.1|GH84||bacteria|Barnesiella	38.89	6.9	29.3	-	-	-	-	-	-	-	-	-	-	-	-	-	-	-
TRINITY_DN7333_c0_g3	TRINITY_DN7333_c0_g3_i1	-	hypothetical protein	-	-	-	TRINITY_DN7333_c0_g3_i1|m.6087	824-1330[-]	-	-	-	-	-	-	-	-	-	-	-	-	-	-	-	-	-	-	BAK04420.1|PL4||eukaryota|Hordeum	30.68	8.7	26.9	-	-	-	-	BAE81214.1|GT44||bacteria|Chlamydophila	29.17	0.77	35.4	AFN20671.1|AA3||eukaryota|Aspergillus	39.39	2.5	27.3	-	-	-	-	ADG69591.1|PL10||bacteria|Planctomyces	37.5	2
TRINITY_DN7333_c0_g3	TRINITY_DN7333_c0_g3_i1	-	hypothetical protein	-	-	-	TRINITY_DN7333_c0_g3_i1|m.6086	46-840[-]	-	-	-	-	-	-	-	-	-	-	-	-	-	-	-	-	-	-	BAK04420.1|PL4||eukaryota|Hordeum	30.68	8.7	26.9	-	-	-	-	BAE81214.1|GT44||bacteria|Chlamydophila	29.17	0.77	35.4	CAA26278.1|AA3||eukaryota|Ogataea	24.41	0.83	29.6	-	-	-	-	AEO59196.1|PL4||eukaryota|Myceliophthora	21.32	4.8
TRINITY_DN627_c0_g1	TRINITY_DN627_c0_g1_i1	-	-	-	-	-	-	-	-	-	-	-	-	-	-	-	-	-	-	-	-	-	-	-	-	-	-	-	-	-	-	-	-	-	-	-	-	-	-	-	-	-	-	-	-	-	-	-	-
TRINITY_DN8299_c26_g3	TRINITY_DN8299_c26_g3_i1	-	-	-	-	-	TRINITY_DN8299_c26_g3_i1|m.9962	79-378[-]	-	-	-	-	-	-	-	-	-	-	AGZ34931.1|AA3||bacteria|Pseudomonas	42.86	0.065	31.6	-	-	-	-	-	-	-	-	-	-	-	-	-	-	-	-	BAS75245.1|AA1||eukaryota|Oryza	43.59	0.006	33.1	AEK37294.1|CE14||bacteria|Corynebacterium	27.42	0.026	32.3	-	-	-
TRINITY_DN8347_c4_g3	TRINITY_DN8347_c4_g3_i2	-	hypothetical protein	-	UniRef90_I6ZMH6^UniRef90_I6ZMH6^Q:904-1776,H:1-291^63.23%ID^E:8e-133^.^.`UniRef90_I6ZMH6^UniRef90_I6ZMH6^Q:1-309,H:205-307^56.31%ID^E:3e-30^.^.	-	TRINITY_DN8347_c4_g3_i2|m.10338	904-1776[+]	-	UniRef90_I6ZMH6^UniRef90_I6ZMH6^Q:1-291,H:1-291^63.23%ID^E:2e-137^.^.	PF02486.14^Rep_trans^Replication initiation factor^101-242^E:2.8e-22	-	-	-	-	GO:0003677^molecular_function^DNA binding`GO:0003916^molecular_function^DNA topoisomerase activity`GO:0006270^biological_process^DNA replication initiation	-	-	AFT70323.1|AA3||bacteria|Alcanivorax	33.33	4	29.3	AKK62947.1|CE11||bacteria|Xanthomonas	37.21	0.72	32.3	CAC37790.2|PL1||eukaryota|Hesperocyparis	40.54	3	28.9	ACX67808.1|GH36||bacteria|Paenibacillus	27.84	1.6	34.7	-	-	-	-	AFT70323.1|AA3||bacteria|Alcanivorax	33.33	1.7	28.9	AGJ55270.1|CE4||bacteria|Streptomyces	44.44	2.3	29.6	CAC37790.2|PL1||eukaryota|Hesperocyparis	40.54	1.1
TRINITY_DN8347_c4_g3	TRINITY_DN8347_c4_g3_i2	-	hypothetical protein	-	UniRef90_I6ZMH6^UniRef90_I6ZMH6^Q:904-1776,H:1-291^63.23%ID^E:8e-133^.^.`UniRef90_I6ZMH6^UniRef90_I6ZMH6^Q:1-309,H:205-307^56.31%ID^E:3e-30^.^.	-	TRINITY_DN8347_c4_g3_i2|m.10340	494-907[+]	-	UniRef90_W2SXY7^UniRef90_W2SXY7^Q:5-96,H:2-98^54.64%ID^E:2e-25^.^.	-	-	-	-	-	-	-	-	AFT70323.1|AA3||bacteria|Alcanivorax	33.33	4	29.3	AKK62947.1|CE11||bacteria|Xanthomonas	37.21	0.72	32.3	CAC37790.2|PL1||eukaryota|Hesperocyparis	40.54	3	28.9	ACX67808.1|GH36||bacteria|Paenibacillus	27.84	1.6	34.7	-	-	-	-	EJT78573.1|AA12||eukaryota|Gaeumannomyces	32.08	3.8	26.2	-	-	-	-	ACA73697.1|PL7||bacteria|Pseudomonas	32.39	2.5
TRINITY_DN8347_c4_g3	TRINITY_DN8347_c4_g3_i2	-	hypothetical protein	-	UniRef90_I6ZMH6^UniRef90_I6ZMH6^Q:904-1776,H:1-291^63.23%ID^E:8e-133^.^.`UniRef90_I6ZMH6^UniRef90_I6ZMH6^Q:1-309,H:205-307^56.31%ID^E:3e-30^.^.	-	TRINITY_DN8347_c4_g3_i2|m.10341	1-312[+]	-	UniRef90_I6ZMH6^UniRef90_I6ZMH6^Q:1-103,H:205-307^56.31%ID^E:3e-33^.^.	-	-	-	-	-	-	-	-	AFT70323.1|AA3||bacteria|Alcanivorax	33.33	4	29.3	AKK62947.1|CE11||bacteria|Xanthomonas	37.21	0.72	32.3	CAC37790.2|PL1||eukaryota|Hesperocyparis	40.54	3	28.9	ACX67808.1|GH36||bacteria|Paenibacillus	27.84	1.6	34.7	-	-	-	-	AGZ50302.1|AA0||bacteria|Mycobacterium	26.19	8.5	24.3	ADB39740.1|CE0||bacteria|Spirosoma	47.83	3.8	26.2	EDL60464.1|PL9||bacteria|Gimesia	68.75	4.2
TRINITY_DN8347_c4_g3	TRINITY_DN8347_c4_g3_i2	-	hypothetical protein	-	UniRef90_I6ZMH6^UniRef90_I6ZMH6^Q:904-1776,H:1-291^63.23%ID^E:8e-133^.^.`UniRef90_I6ZMH6^UniRef90_I6ZMH6^Q:1-309,H:205-307^56.31%ID^E:3e-30^.^.	-	TRINITY_DN8347_c4_g3_i2|m.10339	738-1193[+]	-	-	-	-	-	-	-	-	-	-	AFT70323.1|AA3||bacteria|Alcanivorax	33.33	4	29.3	AKK62947.1|CE11||bacteria|Xanthomonas	37.21	0.72	32.3	CAC37790.2|PL1||eukaryota|Hesperocyparis	40.54	3	28.9	ACX67808.1|GH36||bacteria|Paenibacillus	27.84	1.6	34.7	-	-	-	-	AFZ04550.1|AA3||bacteria|Calothrix	26.32	1.1	28.1	-	-	-	-	ACV63615.1|PL9||bacteria|Desulfotomaculum	33.33	0.64
TRINITY_DN8123_c2_g9	TRINITY_DN8123_c2_g9_i1	-	-	-	-	-	-	-	-	-	-	-	-	-	-	-	-	-	CEF78328.1|AA1||eukaryota|Fusarium	30.56	1.6	27.3	ADF50720.1|CE1||bacteria|Zunongwangia	34.29	0.88	29.3	AEJ62007.1|PL0||bacteria|Spirochaeta	50	2.8	26.2	-	-	-	-	AET34243.1|GT0||archaea|Pyrobaculum	42.22	5.8	29.3	-	-	-	-	-	-	-	-	-	-	-
TRINITY_DN17380_c0_g1	TRINITY_DN17380_c0_g1_i1	-	Circovirus capsid protein	-	UniRef90_C6GII0^UniRef90_C6GII0^Q:2575-2123,H:61-208^29.03%ID^E:2e-08^.^.`UniRef90_C6GII0^UniRef90_C6GII0^Q:971-519,H:61-208^29.03%ID^E:2e-08^.^.	-	TRINITY_DN17380_c0_g1_i1|m.15075	471-1154[-]	-	UniRef90_C6GII0^UniRef90_C6GII0^Q:62-212,H:61-208^30.77%ID^E:3e-10^.^.	PF02443.10^Circo_capsid^Circovirus capsid protein^18-224^E:3.6e-07	-	-	-	-	GO:0019069^biological_process^viral capsid assembly`GO:0042025^cellular_component^host cell nucleus	-	-	-	-	-	-	-	-	-	-	-	-	-	-	-	-	-	-	AGX87443.1|GT26||bacteria|Comamonadaceae	30.56	5.9	33.1	-	-	-	-	-	-	-	-	AFM38168.1|PL8||bacteria|Arthrobacter	51.35	0.84
TRINITY_DN17380_c0_g1	TRINITY_DN17380_c0_g1_i1	-	Circovirus capsid protein	-	UniRef90_C6GII0^UniRef90_C6GII0^Q:2575-2123,H:61-208^29.03%ID^E:2e-08^.^.`UniRef90_C6GII0^UniRef90_C6GII0^Q:971-519,H:61-208^29.03%ID^E:2e-08^.^.	-	TRINITY_DN17380_c0_g1_i1|m.15077	2924-3229[-]	-	-	-	-	-	-	-	-	-	-	-	-	-	-	-	-	-	-	-	-	-	-	-	-	-	-	AGX87443.1|GT26||bacteria|Comamonadaceae	30.56	5.9	33.1	BAP91356.1|AA3||bacteria|Comamonas	39.13	4.7	25	-	-	-	-	AFZ01181.1|PL12||bacteria|Calothrix	29.73	6.6
TRINITY_DN8113_c1_g2	TRINITY_DN8113_c1_g2_i6	-	hypothetical protein	sp|Q66862|REP1_FBNY2^sp|Q66862|REP1_FBNY2^Q:3066-2320,H:39-277^30.5%ID^E:1e-27^.^.`sp|Q66862|REP1_FBNY2^sp|Q66862|REP1_FBNY2^Q:342-58,H:8-102^40.21%ID^E:6e-12^.^.	UniRef90_S4TDR4^UniRef90_S4TDR4^Q:3066-2320,H:41-297^31.92%ID^E:1e-32^.^.`UniRef90_S4TDR4^UniRef90_S4TDR4^Q:426-4,H:2-120^28.67%ID^E:5e-08^.^.	-	TRINITY_DN8113_c1_g2_i6|m.8571	3-383[-]	-	-	-	-	-	-	-	-	-	-	-	-	-	-	-	-	-	-	AEV33184.1|PL6||bacteria|Owenweeksia	29.17	4.2	29.6	-	-	-	-	ADM10321.1|GT4||bacteria|Parvularcula	27.14	1.5	35.4	CBX91631.1|AA1|CBM18|eukaryota|Leptosphaeria	35.71	2.5	26.6	-	-	-	-	AJG25283.1|PL8|,CBM70|bacteria|Streptococcus	31.91	2.4
TRINITY_DN6749_c0_g2	TRINITY_DN6749_c0_g2_i1	-	-	-	-	-	-	-	-	-	-	-	-	-	-	-	-	-	AGO01130.1|AA4||bacteria|Pseudomonas	29.63	6.6	25.8	-	-	-	-	AEE18301.1|PL17||bacteria|Krokinobacter	37.5	1.1	27.7	ACB50553.1|GH38||bacteria|Cyanothece	35.94	4	30.4	CBY26517.1|GT0||bacteria|Yersinia	28.85	2.8	30.4	-	-	-	-	-	-	-	-	-	-	-
TRINITY_DN3958_c0_g2	TRINITY_DN3958_c0_g2_i1	-	-	-	-	-	-	-	-	-	-	-	-	-	-	-	-	-	AJD30381.1|AA7||bacteria|Clostridium	43.48	6.7	25.4	AGA34238.1|CE11||bacteria|Thioalkalivibrio	30.99	0.9	28.9	AIQ69665.1|PL12||bacteria|Paenibacillus	54.17	4.5	25.8	CDZ97380.1|GH18||eukaryota|Xanthophyllomyces	42.5	2	31.2	CDN55253.1|GT8||bacteria|Rhizobium	32	1.7	30.8	-	-	-	-	-	-	-	-	-	-	-
TRINITY_DN5524_c1_g1	TRINITY_DN5524_c1_g1_i1	-	hypothetical protein	-	-	-	TRINITY_DN5524_c1_g1_i1|m.3821	151-561[+]	-	-	-	-	-	-	-	-	-	-	BAN26695.1|AA3||bacteria|Burkholderia	32.14	2.7	28.9	CCH01727.1|CE8||bacteria|Fibrella	25	3	29.6	AEV85498.1|PL9|CBM66|bacteria|Actinoplanes	37.29	0.4	31.2	BAC18133.1|GH13|CBM48|bacteria|Corynebacterium	39.58	6.4	32	ABC79017.1|GT0||bacteria|Syntrophus	39.47	8.1	31.6	AAW28938.1|AA1||eukaryota|Trametes	28.57	0.66	28.5	AJF63293.1|CE7||bacteria|Streptomyces	34.88	5.2	26.6	-	-	-
TRINITY_DN5524_c1_g1	TRINITY_DN5524_c1_g1_i1	-	hypothetical protein	-	-	-	TRINITY_DN5524_c1_g1_i1|m.3820	771-1193[-]	-	-	-	-	-	-	-	-	-	-	BAN26695.1|AA3||bacteria|Burkholderia	32.14	2.7	28.9	CCH01727.1|CE8||bacteria|Fibrella	25	3	29.6	AEV85498.1|PL9|CBM66|bacteria|Actinoplanes	37.29	0.4	31.2	BAC18133.1|GH13|CBM48|bacteria|Corynebacterium	39.58	6.4	32	ABC79017.1|GT0||bacteria|Syntrophus	39.47	8.1	31.6	-	-	-	-	-	-	-	-	-	-	-
TRINITY_DN5524_c1_g1	TRINITY_DN5524_c1_g1_i1	-	hypothetical protein	-	-	-	TRINITY_DN5524_c1_g1_i1|m.3822	69-440[-]	-	-	-	-	-	-	-	-	-	-	BAN26695.1|AA3||bacteria|Burkholderia	32.14	2.7	28.9	CCH01727.1|CE8||bacteria|Fibrella	25	3	29.6	AEV85498.1|PL9|CBM66|bacteria|Actinoplanes	37.29	0.4	31.2	BAC18133.1|GH13|CBM48|bacteria|Corynebacterium	39.58	6.4	32	ABC79017.1|GT0||bacteria|Syntrophus	39.47	8.1	31.6	BAE54583.1|AA1||eukaryota|Aspergillus	35.71	2.2	26.6	BAC90705.1|CE3||bacteria|Gloeobacter	21.92	4.2	26.9	AGC44404.1|PL12||bacteria|Myxococcus	28.79	2.6
TRINITY_DN8313_c14_g6	TRINITY_DN8313_c14_g6_i17	-	-	-	-	-	TRINITY_DN8313_c14_g6_i17|m.10222	1541-1870[-]	-	-	-	-	-	-	-	-	-	-	AKA85883.1|AA3||bacteria|Pseudomonas	41.18	4.8	28.9	-	-	-	-	AGE53884.1|PL14||viruses|Paramecium	31.51	3.7	28.5	-	-	-	-	-	-	-	-	BAS98170.1|AA7||eukaryota|Oryza	24.29	5.3	25	-	-	-	-	AHF91254.1|PL0||bacteria|Opitutaceae	50	7.7
TRINITY_DN8301_c6_g5	TRINITY_DN8301_c6_g5_i3	-	Firmicute plasmid replication protein (RepL)	-	UniRef90_A0A015KGK5^UniRef90_A0A015KGK5^Q:116-619,H:1-169^52.66%ID^E:2e-56^.^.	-	TRINITY_DN8301_c6_g5_i3|m.10065	454-981[-]	-	-	-	-	-	-	-	-	-	-	AKN70203.1|AA10||bacteria|Streptomyces	46.67	5	27.7	AIQ25845.1|CE9||bacteria|Paenibacillus	31.03	0.47	32	AKP52686.1|PL8||bacteria|Cyclobacterium	35.56	3.8	27.7	-	-	-	-	-	-	-	-	AKF85913.1|AA10||bacteria|Myxococcus	39.22	2.1	27.3	AFH64065.1|CE12||bacteria|Paenibacillus	28.07	0.84	29.6	-	-	-
TRINITY_DN8301_c6_g5	TRINITY_DN8301_c6_g5_i3	-	Firmicute plasmid replication protein (RepL)	-	UniRef90_A0A015KGK5^UniRef90_A0A015KGK5^Q:116-619,H:1-169^52.66%ID^E:2e-56^.^.	-	TRINITY_DN8301_c6_g5_i3|m.10064	2-622[+]	-	UniRef90_A0A015KGK5^UniRef90_A0A015KGK5^Q:39-206,H:1-169^52.66%ID^E:5e-58^.^.	PF05732.6^RepL^Firmicute plasmid replication protein (RepL)^81-151^E:1.9e-08	-	-	-	-	GO:0006260^biological_process^DNA replication`GO:0006276^biological_process^plasmid maintenance	-	-	AKN70203.1|AA10||bacteria|Streptomyces	46.67	5	27.7	AIQ25845.1|CE9||bacteria|Paenibacillus	31.03	0.47	32	AKP52686.1|PL8||bacteria|Cyclobacterium	35.56	3.8	27.7	-	-	-	-	-	-	-	-	CCM69686.1|AA3||bacteria|Sinorhizobium	33.33	2.4	27.7	AIQ25845.1|CE9||bacteria|Paenibacillus	31.03	0.22	32	AKP52686.1|PL8||bacteria|Cyclobacterium	35.56	1.8
TRINITY_DN8246_c17_g3	TRINITY_DN8246_c17_g3_i1	-	-	-	-	-	-	-	-	-	-	-	-	-	-	-	-	-	-	-	-	-	-	-	-	-	AIL73345.1|PL2||bacteria|Vibrio	31.03	0.52	27.3	-	-	-	-	BAN35173.1|GT2||bacteria|Sulfuricella	34.48	4.1	28.5	-	-	-	-	-	-	-	-	-	-	-
TRINITY_DN18734_c0_g1	TRINITY_DN18734_c0_g1_i1	-	Replication initiation factor	-	UniRef90_A0A009ZYL2^UniRef90_A0A009ZYL2^Q:1327-2451,H:37-416^36.13%ID^E:6e-59^.^.`UniRef90_A0A009ZYL2^UniRef90_A0A009ZYL2^Q:2-799,H:151-416^40.22%ID^E:3e-47^.^.	-	TRINITY_DN18734_c0_g1_i1|m.15886	2889-3326[+]	-	-	-	-	-	-	-	-	-	-	-	-	-	-	ACY14030.1|CE9||bacteria|Haliangium	40.48	0.53	33.9	-	-	-	-	-	-	-	-	-	-	-	-	AFR40658.1|AA1||eukaryota|Populus	43.75	5.2	25	XP_365144.1|CE1|CBM1|eukaryota|Magnaporthe	27.03	0.68	29.6	ALJ39733.1|PL0||bacteria|Bacteroides	19.23	5.3
TRINITY_DN18734_c0_g1	TRINITY_DN18734_c0_g1_i1	-	Replication initiation factor	-	UniRef90_A0A009ZYL2^UniRef90_A0A009ZYL2^Q:1327-2451,H:37-416^36.13%ID^E:6e-59^.^.`UniRef90_A0A009ZYL2^UniRef90_A0A009ZYL2^Q:2-799,H:151-416^40.22%ID^E:3e-47^.^.	-	TRINITY_DN18734_c0_g1_i1|m.15884	1237-2469[+]	sp|P96635|NICK_BACSU^sp|P96635|NICK_BACSU^Q:89-349,H:24-269^23.44%ID^E:6e-06^.^.	UniRef90_A0A009ZYL2^UniRef90_A0A009ZYL2^Q:31-405,H:37-416^36.13%ID^E:5e-63^.^.	PF02486.14^Rep_trans^Replication initiation factor^209-380^E:1.8e-40	-	-	-	-	GO:0003677^molecular_function^DNA binding`GO:0003916^molecular_function^DNA topoisomerase activity`GO:0006270^biological_process^DNA replication initiation	-	-	-	-	-	-	ACY14030.1|CE9||bacteria|Haliangium	40.48	0.53	33.9	-	-	-	-	-	-	-	-	-	-	-	-	AFR40635.1|AA1||eukaryota|Populus	43.75	4.6	25.8	ACY14030.1|CE9||bacteria|Haliangium	40.48	0.14	33.9	ACX76067.1|PL1||bacteria|Fibrobacter	31.25	6.1
TRINITY_DN18734_c0_g1	TRINITY_DN18734_c0_g1_i1	-	Replication initiation factor	-	UniRef90_A0A009ZYL2^UniRef90_A0A009ZYL2^Q:1327-2451,H:37-416^36.13%ID^E:6e-59^.^.`UniRef90_A0A009ZYL2^UniRef90_A0A009ZYL2^Q:2-799,H:151-416^40.22%ID^E:3e-47^.^.	-	TRINITY_DN18734_c0_g1_i1|m.15885	2-817[+]	-	UniRef90_N9A020^UniRef90_N9A020^Q:1-258,H:125-379^38.64%ID^E:1e-52^.^.	PF02486.14^Rep_trans^Replication initiation factor^70-241^E:6e-41	-	-	-	-	GO:0003677^molecular_function^DNA binding`GO:0003916^molecular_function^DNA topoisomerase activity`GO:0006270^biological_process^DNA replication initiation	-	-	-	-	-	-	ACY14030.1|CE9||bacteria|Haliangium	40.48	0.53	33.9	-	-	-	-	-	-	-	-	-	-	-	-	AGM09229.1|AA0||bacteria|Amycolatopsis	28.57	2.9	28.1	ACY14030.1|CE9||bacteria|Haliangium	40.48	0.079	33.9	ACX76067.1|PL1||bacteria|Fibrobacter	31.25	1.8
TRINITY_DN7646_c1_g1	TRINITY_DN7646_c1_g1_i1	-	hypothetical protein	-	-	-	TRINITY_DN7646_c1_g1_i1|m.6601	1038-1682[+]	-	-	-	-	-	-	-	-	-	-	-	-	-	-	-	-	-	-	-	-	-	-	-	-	-	-	-	-	-	-	AHL34317.1|AA3||bacteria|Pseudomonas	31.37	6	26.6	CRK61671.1|CE14||bacteria|Alloactinosynnema	40	0.32	31.2	AGU76898.1|PL8|CBM70|bacteria|Streptococcus	33.77	0.67
TRINITY_DN7646_c1_g1	TRINITY_DN7646_c1_g1_i1	-	hypothetical protein	-	-	-	TRINITY_DN7646_c1_g1_i1|m.6600	1777-2538[+]	-	-	-	-	-	-	-	-	-	-	-	-	-	-	-	-	-	-	-	-	-	-	-	-	-	-	-	-	-	-	ABS62657.1|AA3||bacteria|Parvibaculum	28.12	1.8	28.5	BAF86786.1|CE4||bacteria|Azorhizobium	46.15	1.7	29.6	AAF86343.1|PL1|CBM13|bacteria|Pseudoalteromonas	32.08	6.3
TRINITY_DN7646_c1_g1	TRINITY_DN7646_c1_g1_i1	-	hypothetical protein	-	-	-	TRINITY_DN7646_c1_g1_i1|m.6599	1-780[+]	-	-	-	-	-	-	-	-	-	-	-	-	-	-	-	-	-	-	-	-	-	-	-	-	-	-	-	-	-	-	ABS62657.1|AA3||bacteria|Parvibaculum	28.12	1.6	28.9	BAF86786.1|CE4||bacteria|Azorhizobium	42.11	1.8	29.6	AAF86343.1|PL1|CBM13|bacteria|Pseudoalteromonas	34.55	1.1
TRINITY_DN7646_c1_g1	TRINITY_DN7646_c1_g1_i1	-	hypothetical protein	-	-	-	TRINITY_DN7646_c1_g1_i1|m.6602	2796-3350[+]	-	-	-	-	-	-	-	-	-	-	-	-	-	-	-	-	-	-	-	-	-	-	-	-	-	-	-	-	-	-	AIS13862.1|AA10||bacteria|Pseudomonas	40	1.3	28.1	CRK61671.1|CE14||bacteria|Alloactinosynnema	40	0.26	31.2	AGU76898.1|PL8|CBM70|bacteria|Streptococcus	33.77	0.43
TRINITY_DN8299_c25_g3	TRINITY_DN8299_c25_g3_i2	-	-	-	-	-	-	-	-	-	-	-	-	-	-	-	-	-	AFO80981.1|AA3||bacteria|Amycolatopsis	46.43	1.8	27.7	AEQ23500.1|CE9||bacteria|Acidaminococcus	34.78	2.8	28.1	ACR72246.1|PL9||bacteria|Eubacterium	30.43	3.7	26.2	BAP77398.1|GH0||bacteria|Pseudomonas	29.63	6.8	30	CAX67326.1|GT51||bacteria|Lactobacillus	57.14	0.83	32.7	-	-	-	-	-	-	-	-	-	-	-
TRINITY_DN3155_c0_g1	TRINITY_DN3155_c0_g1_i1	-	hypothetical protein	-	-	-	TRINITY_DN3155_c0_g1_i1|m.1910	2416-3279[+]	-	UniRef90_S4TEF9^UniRef90_S4TEF9^Q:89-230,H:86-229^29.93%ID^E:2e-06^.^.	-	-	-	-	-	-	-	-	-	-	-	-	-	-	-	-	AJW64891.1|PL0||bacteria|Elizabethkingia	21.74	3.8	30	EDY95437.1|GH16||bacteria|Bacteroides	29.41	1.7	35.4	AHZ90139.1|GT4||eukaryota|Prunus	28.32	7.5	33.9	AHZ58333.1|AA1||eukaryota|Auricularia	34.29	2.8	28.1	-	-	-	-	AIK16292.1|PL9||bacteria|Pectobacterium	22.83	1.2
TRINITY_DN3155_c0_g1	TRINITY_DN3155_c0_g1_i1	-	hypothetical protein	-	-	-	TRINITY_DN3155_c0_g1_i1|m.1911	1587-2261[+]	-	-	-	-	-	-	-	-	-	-	-	-	-	-	-	-	-	-	AJW64891.1|PL0||bacteria|Elizabethkingia	21.74	3.8	30	EDY95437.1|GH16||bacteria|Bacteroides	29.41	1.7	35.4	AHZ90139.1|GT4||eukaryota|Prunus	28.32	7.5	33.9	-	-	-	-	EAQ41981.2|CE14||bacteria|Polaribacter	26.67	1.9	29.3	AJW64891.1|PL0||bacteria|Elizabethkingia	21.74	0.4
TRINITY_DN3155_c0_g1	TRINITY_DN3155_c0_g1_i1	-	hypothetical protein	-	-	-	TRINITY_DN3155_c0_g1_i1|m.1912	3608-4039[+]	-	-	-	-	-	-	-	-	-	-	-	-	-	-	-	-	-	-	AJW64891.1|PL0||bacteria|Elizabethkingia	21.74	3.8	30	EDY95437.1|GH16||bacteria|Bacteroides	29.41	1.7	35.4	AHZ90139.1|GT4||eukaryota|Prunus	28.32	7.5	33.9	-	-	-	-	EAQ41981.2|CE14||bacteria|Polaribacter	26.67	0.64	29.6	ACS56034.1|PL9||bacteria|Rhizobium	23.96	2.4
TRINITY_DN3155_c0_g1	TRINITY_DN3155_c0_g1_i1	-	hypothetical protein	-	-	-	TRINITY_DN3155_c0_g1_i1|m.1909	395-1258[+]	-	UniRef90_S4TEF9^UniRef90_S4TEF9^Q:89-230,H:86-229^29.93%ID^E:2e-06^.^.	-	-	-	-	-	-	-	-	-	-	-	-	-	-	-	-	AJW64891.1|PL0||bacteria|Elizabethkingia	21.74	3.8	30	EDY95437.1|GH16||bacteria|Bacteroides	29.41	1.7	35.4	AHZ90139.1|GT4||eukaryota|Prunus	28.32	7.5	33.9	AHZ58333.1|AA1||eukaryota|Auricularia	34.29	2.8	28.1	-	-	-	-	AIK16292.1|PL9||bacteria|Pectobacterium	22.83	1.2
TRINITY_DN7025_c0_g1	TRINITY_DN7025_c0_g1_i1	-	hypothetical protein	-	UniRef90_C6GIJ0^UniRef90_C6GIJ0^Q:1587-1024,H:14-203^29.61%ID^E:4e-06^.^.	-	TRINITY_DN7025_c0_g1_i1|m.5518	1639-1950[-]	-	-	-	-	-	-	-	-	-	-	-	-	-	-	-	-	-	-	-	-	-	-	ACH65334.1|GH13||bacteria|Vibrio	31.11	9.7	32.3	-	-	-	-	-	-	-	-	AAK59501.1|CE8||eukaryota|Arabidopsis	29.03	6.5	25.8	BAR73164.1|PL17||bacteria|uncultured	39.13	0.81
TRINITY_DN7025_c0_g1	TRINITY_DN7025_c0_g1_i1	-	hypothetical protein	-	UniRef90_C6GIJ0^UniRef90_C6GIJ0^Q:1587-1024,H:14-203^29.61%ID^E:4e-06^.^.	-	TRINITY_DN7025_c0_g1_i1|m.5517	113-661[-]	-	-	-	-	-	-	-	-	-	-	-	-	-	-	-	-	-	-	-	-	-	-	ACH65334.1|GH13||bacteria|Vibrio	31.11	9.7	32.3	-	-	-	-	-	-	-	-	-	-	-	-	BAD25039.1|PL1||eukaryota|Oryza	26.21	0.55
TRINITY_DN7025_c0_g1	TRINITY_DN7025_c0_g1_i1	-	hypothetical protein	-	UniRef90_C6GIJ0^UniRef90_C6GIJ0^Q:1587-1024,H:14-203^29.61%ID^E:4e-06^.^.	-	TRINITY_DN7025_c0_g1_i1|m.5516	829-1611[-]	-	UniRef90_C6GIJ0^UniRef90_C6GIJ0^Q:9-196,H:14-203^29.61%ID^E:1e-06^.^.	-	-	-	-	-	-	-	-	-	-	-	-	-	-	-	-	-	-	-	-	ACH65334.1|GH13||bacteria|Vibrio	31.11	9.7	32.3	-	-	-	-	-	-	-	-	AJF72250.1|CE9||bacteria|Raoultella	30	2.8	28.9	AIU86138.1|PL8||bacteria|Staphylococcus	34.69	8.9
TRINITY_DN8313_c14_g6	TRINITY_DN8313_c14_g6_i18	-	-	-	-	-	-	-	-	-	-	-	-	-	-	-	-	-	XP_003713382.1|AA3||eukaryota|Magnaporthe	42.31	1.9	27.7	CTQ92279.1|CE14|,CBM9|bacteria|Kibdelosporangium	38.46	0.98	29.6	ALJ06119.1|PL12||bacteria|Algibacter	42.86	1.2	27.7	-	-	-	-	-	-	-	-	-	-	-	-	-	-	-	-	-	-	-
TRINITY_DN8207_c17_g2	TRINITY_DN8207_c17_g2_i3	-	hypothetical protein	-	-	-	TRINITY_DN8207_c17_g2_i3|m.9203	1248-1592[-]	-	-	-	-	-	-	-	-	-	-	-	-	-	-	ADG73550.1|CE4|CBM9,CBM22|bacteria|Cellulomonas	34.78	1.8	25	ADX44769.1|PL3||bacteria|Acidovorax	39.02	2.2	29.3	BAL26462.1|GH17||bacteria|Azoarcus	60.87	7	32.7	BAL26462.1|GT2||bacteria|Azoarcus	60.87	6	32.7	AKU21089.1|AA4||bacteria|Massilia	44.44	3	26.2	AHW14209.1|CE0||bacteria|Salmonella	39.47	2.6	26.9	-	-	-
TRINITY_DN8207_c17_g2	TRINITY_DN8207_c17_g2_i3	-	hypothetical protein	-	-	-	TRINITY_DN8207_c17_g2_i3|m.9200	177-1592[+]	-	-	-	-	-	-	-	-	-	-	-	-	-	-	ADG73550.1|CE4|CBM9,CBM22|bacteria|Cellulomonas	34.78	1.8	25	ADX44769.1|PL3||bacteria|Acidovorax	39.02	2.2	29.3	BAL26462.1|GH17||bacteria|Azoarcus	60.87	7	32.7	BAL26462.1|GT2||bacteria|Azoarcus	60.87	6	32.7	AIG55821.1|AA3||eukaryota|Achlya	32.29	2.9	29.3	-	-	-	-	ABR37880.1|PL11||bacteria|Bacteroides	31.4	2
TRINITY_DN8207_c17_g2	TRINITY_DN8207_c17_g2_i3	-	hypothetical protein	-	-	-	TRINITY_DN8207_c17_g2_i3|m.9201	784-1254[+]	-	-	-	-	-	-	-	-	-	-	-	-	-	-	ADG73550.1|CE4|CBM9,CBM22|bacteria|Cellulomonas	34.78	1.8	25	ADX44769.1|PL3||bacteria|Acidovorax	39.02	2.2	29.3	BAL26462.1|GH17||bacteria|Azoarcus	60.87	7	32.7	BAL26462.1|GT2||bacteria|Azoarcus	60.87	6	32.7	CDS02974.1|AA6||eukaryota|Absidia	30	4	26.6	ABI77990.1|CE15||bacteria|Hyphomonas	30.77	5.2	26.9	AHG42327.1|PL3||bacteria|Pseudomonas	35.71	1.2
TRINITY_DN8207_c17_g2	TRINITY_DN8207_c17_g2_i3	-	hypothetical protein	-	-	-	TRINITY_DN8207_c17_g2_i3|m.9202	1165-1593[-]	-	-	-	-	-	-	-	-	-	-	-	-	-	-	ADG73550.1|CE4|CBM9,CBM22|bacteria|Cellulomonas	34.78	1.8	25	ADX44769.1|PL3||bacteria|Acidovorax	39.02	2.2	29.3	BAL26462.1|GH17||bacteria|Azoarcus	60.87	7	32.7	BAL26462.1|GT2||bacteria|Azoarcus	60.87	6	32.7	AFT78899.1|AA3||bacteria|Alteromonas	39.29	1.5	27.3	AEG14719.1|CE4||bacteria|Desulfotomaculum	28.77	0.39	30	-	-	-
TRINITY_DN14264_c0_g1	TRINITY_DN14264_c0_g1_i1	-	hypothetical protein	-	-	-	TRINITY_DN14264_c0_g1_i1|m.13864	2857-3489[-]	-	-	-	-	-	-	-	-	-	-	AJA62818.1|AA3||bacteria|Bradyrhizobium	37.5	3.2	30.4	-	-	-	-	AEV64748.1|PL5||bacteria|Pseudomonas	26.74	0.46	32.7	ADU21299.1|GH9|CBM4,CBM37|bacteria|Ruminococcus	30.16	3.9	34.7	AGC89737.1|GT2||bacteria|Staphylococcus	30.23	0.23	38.1	AKA03617.1|AA1||bacteria|Streptomyces	58.82	3.5	27.3	AJF84503.1|CE4||bacteria|Bacillus	38.71	9.9	26.9	AKC82987.1|PL11||bacteria|Verrucomicrobia	40.62	9.6
TRINITY_DN8352_c4_g2	TRINITY_DN8352_c4_g2_i1	-	hypothetical protein	sp|P03015|GIN_BPMU^sp|P03015|GIN_BPMU^Q:3643-3131,H:1-172^42.44%ID^E:1e-36^.^.`sp|P03015|GIN_BPMU^sp|P03015|GIN_BPMU^Q:1147-635,H:1-172^42.44%ID^E:1e-36^.^.	UniRef90_W2SUR7^UniRef90_W2SUR7^Q:2286-1396,H:46-340^62.29%ID^E:1e-116^.^.`UniRef90_W2SUR7^UniRef90_W2SUR7^Q:4476-3892,H:146-340^70.41%ID^E:1e-82^.^.`UniRef90_W2SUR7^UniRef90_W2SUR7^Q:2594-2400,H:1-65^46.15%ID^E:4e-08^.^.	-	TRINITY_DN8352_c4_g2_i1|m.10403	2120-2494[+]	-	-	-	-	-	-	-	-	-	-	-	-	-	-	ABD02454.1|CE4||bacteria|Synechococcus	50	2.5	32	-	-	-	-	ADL00989.1|GH13||bacteria|Brevundimonas	34.92	0.28	38.9	ADH86661.1|GT2||bacteria|Desulfurivibrio	31.91	0.041	40.4	ALJ82907.1|AA3||eukaryota|Irpex	36	5.5	25.4	EGE52573.1|CE0||bacteria|Mycobacterium	47.37	7.6	25.8	-	-	-
TRINITY_DN8352_c4_g2	TRINITY_DN8352_c4_g2_i1	-	hypothetical protein	sp|P03015|GIN_BPMU^sp|P03015|GIN_BPMU^Q:3643-3131,H:1-172^42.44%ID^E:1e-36^.^.`sp|P03015|GIN_BPMU^sp|P03015|GIN_BPMU^Q:1147-635,H:1-172^42.44%ID^E:1e-36^.^.	UniRef90_W2SUR7^UniRef90_W2SUR7^Q:2286-1396,H:46-340^62.29%ID^E:1e-116^.^.`UniRef90_W2SUR7^UniRef90_W2SUR7^Q:4476-3892,H:146-340^70.41%ID^E:1e-82^.^.`UniRef90_W2SUR7^UniRef90_W2SUR7^Q:2594-2400,H:1-65^46.15%ID^E:4e-08^.^.	-	TRINITY_DN8352_c4_g2_i1|m.10401	4032-4478[-]	-	-	-	-	-	-	-	-	-	-	-	-	-	-	ABD02454.1|CE4||bacteria|Synechococcus	50	2.5	32	-	-	-	-	ADL00989.1|GH13||bacteria|Brevundimonas	34.92	0.28	38.9	ADH86661.1|GT2||bacteria|Desulfurivibrio	31.91	0.041	40.4	CAP61995.1|AA1||eukaryota|Podospora	40	4.1	26.2	AEQ53670.1|CE14||bacteria|Pelagibacterium	46.67	0.22	30.8	CUM37110.1|PL1||bacteria|Streptomyces	44.44	2.4
TRINITY_DN8352_c4_g2	TRINITY_DN8352_c4_g2_i1	-	hypothetical protein	sp|P03015|GIN_BPMU^sp|P03015|GIN_BPMU^Q:3643-3131,H:1-172^42.44%ID^E:1e-36^.^.`sp|P03015|GIN_BPMU^sp|P03015|GIN_BPMU^Q:1147-635,H:1-172^42.44%ID^E:1e-36^.^.	UniRef90_W2SUR7^UniRef90_W2SUR7^Q:2286-1396,H:46-340^62.29%ID^E:1e-116^.^.`UniRef90_W2SUR7^UniRef90_W2SUR7^Q:4476-3892,H:146-340^70.41%ID^E:1e-82^.^.`UniRef90_W2SUR7^UniRef90_W2SUR7^Q:2594-2400,H:1-65^46.15%ID^E:4e-08^.^.	-	TRINITY_DN8352_c4_g2_i1|m.10397	3742-4365[+]	-	-	-	-	-	-	-	-	-	-	-	-	-	-	ABD02454.1|CE4||bacteria|Synechococcus	50	2.5	32	-	-	-	-	ADL00989.1|GH13||bacteria|Brevundimonas	34.92	0.28	38.9	ADH86661.1|GT2||bacteria|Desulfurivibrio	31.91	0.041	40.4	AHE56146.1|AA3||bacteria|Sphingomonas	26.73	2.9	27.3	ABD02454.1|CE4||bacteria|Synechococcus	50	0.15	32.3	-	-	-
TRINITY_DN8352_c4_g2	TRINITY_DN8352_c4_g2_i1	-	hypothetical protein	sp|P03015|GIN_BPMU^sp|P03015|GIN_BPMU^Q:3643-3131,H:1-172^42.44%ID^E:1e-36^.^.`sp|P03015|GIN_BPMU^sp|P03015|GIN_BPMU^Q:1147-635,H:1-172^42.44%ID^E:1e-36^.^.	UniRef90_W2SUR7^UniRef90_W2SUR7^Q:2286-1396,H:46-340^62.29%ID^E:1e-116^.^.`UniRef90_W2SUR7^UniRef90_W2SUR7^Q:4476-3892,H:146-340^70.41%ID^E:1e-82^.^.`UniRef90_W2SUR7^UniRef90_W2SUR7^Q:2594-2400,H:1-65^46.15%ID^E:4e-08^.^.	-	TRINITY_DN8352_c4_g2_i1|m.10394	1324-2172[-]	-	UniRef90_W2SUR7^UniRef90_W2SUR7^Q:1-259,H:82-340^65.64%ID^E:1e-121^.^.	PF02486.14^Rep_trans^Replication initiation factor^75-261^E:4.3e-25	-	-	-	-	GO:0003677^molecular_function^DNA binding`GO:0003916^molecular_function^DNA topoisomerase activity`GO:0006270^biological_process^DNA replication initiation	-	-	-	-	-	-	ABD02454.1|CE4||bacteria|Synechococcus	50	2.5	32	-	-	-	-	ADL00989.1|GH13||bacteria|Brevundimonas	34.92	0.28	38.9	ADH86661.1|GT2||bacteria|Desulfurivibrio	31.91	0.041	40.4	-	-	-	-	ADL43124.1|CE1|CBM13|bacteria|Caldicellulosiruptor	21.57	0.13	33.5	ACO79344.1|PL7||bacteria|Azotobacter	32.04	0.025
TRINITY_DN8352_c4_g2	TRINITY_DN8352_c4_g2_i1	-	hypothetical protein	sp|P03015|GIN_BPMU^sp|P03015|GIN_BPMU^Q:3643-3131,H:1-172^42.44%ID^E:1e-36^.^.`sp|P03015|GIN_BPMU^sp|P03015|GIN_BPMU^Q:1147-635,H:1-172^42.44%ID^E:1e-36^.^.	UniRef90_W2SUR7^UniRef90_W2SUR7^Q:2286-1396,H:46-340^62.29%ID^E:1e-116^.^.`UniRef90_W2SUR7^UniRef90_W2SUR7^Q:4476-3892,H:146-340^70.41%ID^E:1e-82^.^.`UniRef90_W2SUR7^UniRef90_W2SUR7^Q:2594-2400,H:1-65^46.15%ID^E:4e-08^.^.	-	TRINITY_DN8352_c4_g2_i1|m.10400	1536-2057[-]	-	-	-	-	-	-	-	-	-	-	-	-	-	-	ABD02454.1|CE4||bacteria|Synechococcus	50	2.5	32	-	-	-	-	ADL00989.1|GH13||bacteria|Brevundimonas	34.92	0.28	38.9	ADH86661.1|GT2||bacteria|Desulfurivibrio	31.91	0.041	40.4	CDN61116.1|AA0||bacteria|Burkholderia	33.33	3	26.9	AEQ53670.1|CE14||bacteria|Pelagibacterium	46.67	0.18	31.6	CUM37110.1|PL1||bacteria|Streptomyces	44.44	2.9
TRINITY_DN8352_c4_g2	TRINITY_DN8352_c4_g2_i1	-	hypothetical protein	sp|P03015|GIN_BPMU^sp|P03015|GIN_BPMU^Q:3643-3131,H:1-172^42.44%ID^E:1e-36^.^.`sp|P03015|GIN_BPMU^sp|P03015|GIN_BPMU^Q:1147-635,H:1-172^42.44%ID^E:1e-36^.^.	UniRef90_W2SUR7^UniRef90_W2SUR7^Q:2286-1396,H:46-340^62.29%ID^E:1e-116^.^.`UniRef90_W2SUR7^UniRef90_W2SUR7^Q:4476-3892,H:146-340^70.41%ID^E:1e-82^.^.`UniRef90_W2SUR7^UniRef90_W2SUR7^Q:2594-2400,H:1-65^46.15%ID^E:4e-08^.^.	-	TRINITY_DN8352_c4_g2_i1|m.10399	551-1171[-]	sp|Q38199|GIN_BPD10^sp|Q38199|GIN_BPD10^Q:9-179,H:1-172^42.44%ID^E:6e-41^.^.	UniRef90_UPI00035FCD1E^UniRef90_UPI00035FCD1E^Q:9-206,H:1-198^69.19%ID^E:1e-93^.^.	PF00239.16^Resolvase^Resolvase, N terminal domain^11-142^E:3.1e-39	-	-	-	-	GO:0000150^molecular_function^recombinase activity`GO:0003677^molecular_function^DNA binding`GO:0006310^biological_process^DNA recombination	-	-	-	-	-	-	ABD02454.1|CE4||bacteria|Synechococcus	50	2.5	32	-	-	-	-	ADL00989.1|GH13||bacteria|Brevundimonas	34.92	0.28	38.9	ADH86661.1|GT2||bacteria|Desulfurivibrio	31.91	0.041	40.4	-	-	-	-	ADP85416.1|CE4||bacteria|Desulfovibrio	33.33	0.42	30.8	AEV96476.1|PL9||bacteria|Niastella	25.88	1.9
TRINITY_DN8352_c4_g2	TRINITY_DN8352_c4_g2_i1	-	hypothetical protein	sp|P03015|GIN_BPMU^sp|P03015|GIN_BPMU^Q:3643-3131,H:1-172^42.44%ID^E:1e-36^.^.`sp|P03015|GIN_BPMU^sp|P03015|GIN_BPMU^Q:1147-635,H:1-172^42.44%ID^E:1e-36^.^.	UniRef90_W2SUR7^UniRef90_W2SUR7^Q:2286-1396,H:46-340^62.29%ID^E:1e-116^.^.`UniRef90_W2SUR7^UniRef90_W2SUR7^Q:4476-3892,H:146-340^70.41%ID^E:1e-82^.^.`UniRef90_W2SUR7^UniRef90_W2SUR7^Q:2594-2400,H:1-65^46.15%ID^E:4e-08^.^.	-	TRINITY_DN8352_c4_g2_i1|m.10395	3820-4476[-]	-	UniRef90_W2SUR7^UniRef90_W2SUR7^Q:1-195,H:146-340^68.72%ID^E:3e-92^.^.	PF02486.14^Rep_trans^Replication initiation factor^11-198^E:1.8e-25	-	-	-	-	GO:0003677^molecular_function^DNA binding`GO:0003916^molecular_function^DNA topoisomerase activity`GO:0006270^biological_process^DNA replication initiation	-	-	-	-	-	-	ABD02454.1|CE4||bacteria|Synechococcus	50	2.5	32	-	-	-	-	ADL00989.1|GH13||bacteria|Brevundimonas	34.92	0.28	38.9	ADH86661.1|GT2||bacteria|Desulfurivibrio	31.91	0.041	40.4	CCA68855.1|AA5||eukaryota|Piriformospora	31.48	2.1	28.1	ADB16591.1|CE0||bacteria|Pirellula	25.69	3.6	28.1	ACO79344.1|PL7||bacteria|Azotobacter	32.04	0.02
TRINITY_DN8352_c4_g2	TRINITY_DN8352_c4_g2_i1	-	hypothetical protein	sp|P03015|GIN_BPMU^sp|P03015|GIN_BPMU^Q:3643-3131,H:1-172^42.44%ID^E:1e-36^.^.`sp|P03015|GIN_BPMU^sp|P03015|GIN_BPMU^Q:1147-635,H:1-172^42.44%ID^E:1e-36^.^.	UniRef90_W2SUR7^UniRef90_W2SUR7^Q:2286-1396,H:46-340^62.29%ID^E:1e-116^.^.`UniRef90_W2SUR7^UniRef90_W2SUR7^Q:4476-3892,H:146-340^70.41%ID^E:1e-82^.^.`UniRef90_W2SUR7^UniRef90_W2SUR7^Q:2594-2400,H:1-65^46.15%ID^E:4e-08^.^.	-	TRINITY_DN8352_c4_g2_i1|m.10402	2253-2699[-]	-	UniRef90_X1Q0Z6^UniRef90_X1Q0Z6^Q:2-147,H:3-149^50%ID^E:5e-34^.^.	-	-	-	-	-	-	-	-	-	-	-	-	ABD02454.1|CE4||bacteria|Synechococcus	50	2.5	32	-	-	-	-	ADL00989.1|GH13||bacteria|Brevundimonas	34.92	0.28	38.9	ADH86661.1|GT2||bacteria|Desulfurivibrio	31.91	0.041	40.4	AAP79107.1|AA10||viruses|Spodoptera	30.95	0.53	28.5	AKF84353.1|CE1||bacteria|Myxococcus	26.85	5.1	26.9	AHY60627.1|PL6||bacteria|Stenotrophomonas	32.35	9.2
TRINITY_DN8352_c4_g2	TRINITY_DN8352_c4_g2_i1	-	hypothetical protein	sp|P03015|GIN_BPMU^sp|P03015|GIN_BPMU^Q:3643-3131,H:1-172^42.44%ID^E:1e-36^.^.`sp|P03015|GIN_BPMU^sp|P03015|GIN_BPMU^Q:1147-635,H:1-172^42.44%ID^E:1e-36^.^.	UniRef90_W2SUR7^UniRef90_W2SUR7^Q:2286-1396,H:46-340^62.29%ID^E:1e-116^.^.`UniRef90_W2SUR7^UniRef90_W2SUR7^Q:4476-3892,H:146-340^70.41%ID^E:1e-82^.^.`UniRef90_W2SUR7^UniRef90_W2SUR7^Q:2594-2400,H:1-65^46.15%ID^E:4e-08^.^.	-	TRINITY_DN8352_c4_g2_i1|m.10396	1246-1869[+]	-	-	-	-	-	-	-	-	-	-	-	-	-	-	ABD02454.1|CE4||bacteria|Synechococcus	50	2.5	32	-	-	-	-	ADL00989.1|GH13||bacteria|Brevundimonas	34.92	0.28	38.9	ADH86661.1|GT2||bacteria|Desulfurivibrio	31.91	0.041	40.4	AHE56146.1|AA3||bacteria|Sphingomonas	26.73	2.9	27.3	ABD02454.1|CE4||bacteria|Synechococcus	50	0.15	32.3	-	-	-
TRINITY_DN8352_c4_g2	TRINITY_DN8352_c4_g2_i1	-	hypothetical protein	sp|P03015|GIN_BPMU^sp|P03015|GIN_BPMU^Q:3643-3131,H:1-172^42.44%ID^E:1e-36^.^.`sp|P03015|GIN_BPMU^sp|P03015|GIN_BPMU^Q:1147-635,H:1-172^42.44%ID^E:1e-36^.^.	UniRef90_W2SUR7^UniRef90_W2SUR7^Q:2286-1396,H:46-340^62.29%ID^E:1e-116^.^.`UniRef90_W2SUR7^UniRef90_W2SUR7^Q:4476-3892,H:146-340^70.41%ID^E:1e-82^.^.`UniRef90_W2SUR7^UniRef90_W2SUR7^Q:2594-2400,H:1-65^46.15%ID^E:4e-08^.^.	-	TRINITY_DN8352_c4_g2_i1|m.10398	3047-3667[-]	sp|Q38199|GIN_BPD10^sp|Q38199|GIN_BPD10^Q:9-179,H:1-172^42.44%ID^E:6e-41^.^.	UniRef90_UPI00035FCD1E^UniRef90_UPI00035FCD1E^Q:9-206,H:1-198^69.19%ID^E:1e-93^.^.	PF00239.16^Resolvase^Resolvase, N terminal domain^11-142^E:3.1e-39	-	-	-	-	GO:0000150^molecular_function^recombinase activity`GO:0003677^molecular_function^DNA binding`GO:0006310^biological_process^DNA recombination	-	-	-	-	-	-	ABD02454.1|CE4||bacteria|Synechococcus	50	2.5	32	-	-	-	-	ADL00989.1|GH13||bacteria|Brevundimonas	34.92	0.28	38.9	ADH86661.1|GT2||bacteria|Desulfurivibrio	31.91	0.041	40.4	-	-	-	-	ADP85416.1|CE4||bacteria|Desulfovibrio	33.33	0.42	30.8	AEV96476.1|PL9||bacteria|Niastella	25.88	1.9
TRINITY_DN8301_c6_g1	TRINITY_DN8301_c6_g1_i1	-	Firmicute plasmid replication protein (RepL)	-	UniRef90_A0A015KGK5^UniRef90_A0A015KGK5^Q:316-783,H:12-168^56.69%ID^E:1e-51^.^.	-	TRINITY_DN8301_c6_g1_i1|m.10060	286-789[+]	-	UniRef90_A0A015KGK5^UniRef90_A0A015KGK5^Q:11-166,H:12-168^56.69%ID^E:5e-56^.^.	PF05732.6^RepL^Firmicute plasmid replication protein (RepL)^42-112^E:2e-08	-	-	-	-	GO:0006260^biological_process^DNA replication`GO:0006276^biological_process^plasmid maintenance	-	-	-	-	-	-	AJO23706.1|CE0||bacteria|Bacillus	28	0.64	32.3	AII43203.1|PL9||bacteria|Synechococcus	30.43	2.2	29.6	-	-	-	-	ABD56764.1|GT4||bacteria|Jannaschia	27.96	5.6	32.3	AIF91539.1|AA10|,CBM10|bacteria|Alteromonadaceae	32.5	0.32	30	AHK10236.1|CE4||bacteria|Acinetobacter	23.17	2.4	28.1	-	-	-
TRINITY_DN8301_c6_g1	TRINITY_DN8301_c6_g1_i1	-	Firmicute plasmid replication protein (RepL)	-	UniRef90_A0A015KGK5^UniRef90_A0A015KGK5^Q:316-783,H:12-168^56.69%ID^E:1e-51^.^.	-	TRINITY_DN8301_c6_g1_i1|m.10061	597-1070[+]	-	-	-	-	-	-	-	-	-	-	-	-	-	-	AJO23706.1|CE0||bacteria|Bacillus	28	0.64	32.3	AII43203.1|PL9||bacteria|Synechococcus	30.43	2.2	29.6	-	-	-	-	ABD56764.1|GT4||bacteria|Jannaschia	27.96	5.6	32.3	-	-	-	-	ALC18795.1|CE7||bacteria|Streptomyces	35.19	0.054	33.1	ACL38487.1|PL11||bacteria|Arthrobacter	31.25	1.2
TRINITY_DN11212_c0_g1	TRINITY_DN11212_c0_g1_i1	-	outer membrane lipoprotein Blc	sp|P51910|APOD_MOUSE^sp|P51910|APOD_MOUSE^Q:930-523,H:28-163^27.27%ID^E:1e-08^.^.	UniRef90_J9I9W5^UniRef90_J9I9W5^Q:957-439,H:376-546^31.07%ID^E:3e-17^.^.`UniRef90_J9I9W5^UniRef90_J9I9W5^Q:930-439,H:199-357^35.59%ID^E:1e-13^.^.`UniRef90_J9I9W5^UniRef90_J9I9W5^Q:930-553,H:25-149^33.33%ID^E:7e-09^.^.	-	TRINITY_DN11212_c0_g1_i1|m.12625	2-331[-]	-	-	PF08212.7^Lipocalin_2^Lipocalin-like domain^26-98^E:9.5e-05	-	-	-	-	-	-	-	ADK60903.1|AA2||eukaryota|Grifola	22.11	3.6	28.5	-	-	-	-	-	-	-	-	-	-	-	-	-	-	-	-	CDM39659.1|AA1||bacteria|Pseudomonas	29.27	1.4	26.9	AKP52460.1|CE6||bacteria|Cyclobacterium	29.41	1.7	27.3	AFC28945.1|PL9|CBM16|bacteria|Paenibacillus	38.24	2.2
TRINITY_DN11212_c0_g1	TRINITY_DN11212_c0_g1_i1	-	outer membrane lipoprotein Blc	sp|P51910|APOD_MOUSE^sp|P51910|APOD_MOUSE^Q:930-523,H:28-163^27.27%ID^E:1e-08^.^.	UniRef90_J9I9W5^UniRef90_J9I9W5^Q:957-439,H:376-546^31.07%ID^E:3e-17^.^.`UniRef90_J9I9W5^UniRef90_J9I9W5^Q:930-439,H:199-357^35.59%ID^E:1e-13^.^.`UniRef90_J9I9W5^UniRef90_J9I9W5^Q:930-553,H:25-149^33.33%ID^E:7e-09^.^.	-	TRINITY_DN11212_c0_g1_i1|m.12624	412-975[-]	sp|P51910|APOD_MOUSE^sp|P51910|APOD_MOUSE^Q:16-151,H:28-163^27.27%ID^E:1e-09^.^.	UniRef90_J9I9W5^UniRef90_J9I9W5^Q:7-179,H:376-546^31.07%ID^E:6e-19^.^.`UniRef90_J9I9W5^UniRef90_J9I9W5^Q:16-179,H:199-357^35.59%ID^E:4e-15^.^.`UniRef90_J9I9W5^UniRef90_J9I9W5^Q:16-141,H:25-149^33.33%ID^E:4e-10^.^.	PF08212.7^Lipocalin_2^Lipocalin-like domain^26-168^E:8.1e-13`PF00061.18^Lipocalin^Lipocalin / cytosolic fatty-acid binding protein family^106-147^E:4.1e-05	-	-	-	-	-	-	-	ADK60903.1|AA2||eukaryota|Grifola	22.11	3.6	28.5	-	-	-	-	-	-	-	-	-	-	-	-	-	-	-	-	ADK60903.1|AA2||eukaryota|Grifola	22.11	0.96	28.5	AFT75517.1|CE9||bacteria|Alteromonas	27.27	1.3	29.3	AFC28945.1|PL9|CBM16|bacteria|Paenibacillus	38.24	7.7
TRINITY_DN17306_c0_g1	TRINITY_DN17306_c0_g1_i1	-	hypothetical protein	sp|P15255|65KD_ZYMMA^sp|P15255|65KD_ZYMMA^Q:4195-3416,H:2-262^32.22%ID^E:2e-26^.^.`sp|P15255|65KD_ZYMMA^sp|P15255|65KD_ZYMMA^Q:1338-559,H:2-262^32.22%ID^E:2e-26^.^.	UniRef90_T8I2R1^UniRef90_T8I2R1^Q:4201-3212,H:1-333^62.46%ID^E:2e-125^.^.`UniRef90_T8I2R1^UniRef90_T8I2R1^Q:1344-355,H:1-333^62.46%ID^E:2e-125^.^.	-	TRINITY_DN17306_c0_g1_i1|m.15094	4182-4622[+]	-	-	-	-	-	-	-	-	-	-	AJT64892.1|AA3||bacteria|Streptomyces	28.33	0.62	33.5	-	-	-	-	ALD70665.1|PL8||bacteria|Propionibacterium	23.95	0.79	32.7	AJE84815.1|GH23||bacteria|Streptomyces	25.68	1.7	36.6	-	-	-	-	XP_002121236.1|AA1||eukaryota|Ciona	40.54	0.16	30.4	ACV80704.1|CE14||bacteria|Nakamurella	36.17	5.2	26.9	AFU99238.1|PL1|CBM35|bacteria|Simiduia	47.83	1.2
TRINITY_DN6691_c0_g1	TRINITY_DN6691_c0_g1_i2	-	-	-	-	-	-	-	-	-	-	-	-	-	-	-	-	-	AGA08004.1|AA3||bacteria|Sinorhizobium	34.55	0.3	31.2	-	-	-	-	-	-	-	-	-	-	-	-	-	-	-	-	-	-	-	-	-	-	-	-	-	-	-
TRINITY_DN8313_c14_g6	TRINITY_DN8313_c14_g6_i2	-	-	-	-	-	TRINITY_DN8313_c14_g6_i2|m.10213	1321-1665[-]	-	-	-	-	-	-	-	-	-	-	CEF78164.1|AA3||eukaryota|Fusarium	28.57	0.4	32.3	-	-	-	-	AGE53884.1|PL14||viruses|Paramecium	31.51	3.7	28.1	-	-	-	-	-	-	-	-	CCA72580.1|AA5||eukaryota|Piriformospora	39.29	10	24.6	-	-	-	-	BAR73164.1|PL17||bacteria|uncultured	43.75	2
TRINITY_DN8307_c11_g10	TRINITY_DN8307_c11_g10_i1	-	-	-	-	-	-	-	-	-	-	-	-	-	-	-	-	-	BAS75026.1|AA1||eukaryota|Oryza	45.16	4.3	26.9	-	-	-	-	-	-	-	-	-	-	-	-	AJK88899.1|GT2||bacteria|Lysinibacillus	22.95	0.47	33.5	-	-	-	-	-	-	-	-	-	-	-
TRINITY_DN8313_c14_g6	TRINITY_DN8313_c14_g6_i2	-	-	-	-	-	TRINITY_DN8313_c14_g6_i2|m.10214	1337-1666[-]	-	-	-	-	-	-	-	-	-	-	CEF78164.1|AA3||eukaryota|Fusarium	28.57	0.4	32.3	-	-	-	-	AGE53884.1|PL14||viruses|Paramecium	31.51	3.7	28.1	-	-	-	-	-	-	-	-	BAS98170.1|AA7||eukaryota|Oryza	24.29	5.3	25	-	-	-	-	AHF91254.1|PL0||bacteria|Opitutaceae	50	7.7
TRINITY_DN8030_c5_g2	TRINITY_DN8030_c5_g2_i1	-	hypothetical protein	-	-	-	TRINITY_DN8030_c5_g2_i1|m.7848	1-315[+]	-	-	-	-	-	-	-	-	-	-	AIO38929.1|AA3||bacteria|Burkholderia	34.55	2.6	30.4	-	-	-	-	-	-	-	-	-	-	-	-	CBG67610.1|GT2||bacteria|Streptomyces	42.11	6.3	32.7	-	-	-	-	-	-	-	-	AAD43564.1|PL1||eukaryota|Colletotrichum	46.67	2.7
TRINITY_DN8030_c5_g3	TRINITY_DN8030_c5_g3_i1	-	hypothetical protein	-	-	-	TRINITY_DN8030_c5_g3_i1|m.7849	2458-2772[-]	-	-	-	-	-	-	-	-	-	-	AIO38929.1|AA3||bacteria|Burkholderia	34.55	2.6	30.4	-	-	-	-	-	-	-	-	-	-	-	-	CBG67610.1|GT2||bacteria|Streptomyces	42.11	6.3	32.7	-	-	-	-	-	-	-	-	AAD43564.1|PL1||eukaryota|Colletotrichum	46.67	2.7
TRINITY_DN7597_c2_g2	TRINITY_DN7597_c2_g2_i1	-	-	-	UniRef90_M1STP0^UniRef90_M1STP0^Q:3-206,H:78-147^42.86%ID^E:3e-13^.^.	-	-	-	-	-	-	-	-	-	-	-	-	-	-	-	-	-	CQR59108.1|CE6||bacteria|Paenibacillus	31.48	2	25.8	-	-	-	-	-	-	-	-	ABP00264.1|GT95||eukaryota|Ostreococcus	43.33	1.2	29.3	-	-	-	-	-	-	-	-	-	-	-
TRINITY_DN3409_c0_g1	TRINITY_DN3409_c0_g1_i1	-	hypothetical protein	-	-	-	TRINITY_DN3409_c0_g1_i1|m.2119	587-1117[-]	-	-	-	-	-	-	-	-	-	-	-	-	-	-	-	-	-	-	-	-	-	-	-	-	-	-	-	-	-	-	CEF78876.1|AA9||eukaryota|Fusarium	30.77	0.13	31.2	ADQ04799.1|CE4||bacteria|Caldicellulosiruptor	27.94	2.9	27.7	AEH08183.1|PL0||bacteria|Frankia	31.71	1.6
TRINITY_DN3409_c0_g1	TRINITY_DN3409_c0_g1_i1	-	hypothetical protein	-	-	-	TRINITY_DN3409_c0_g1_i1|m.2117	3-557[-]	-	-	-	-	-	-	-	-	-	-	-	-	-	-	-	-	-	-	-	-	-	-	-	-	-	-	-	-	-	-	AJO77938.1|AA3||bacteria|Pseudomonas	29.11	0.22	30.8	ADU20874.1|CE3|CBM35,CBM37|bacteria|Ruminococcus	32.76	6.5	27.3	ALI98451.1|PL1||bacteria|Rufibacter	35.29	3.1
TRINITY_DN3409_c0_g1	TRINITY_DN3409_c0_g1_i1	-	hypothetical protein	-	-	-	TRINITY_DN3409_c0_g1_i1|m.2116	1279-2091[-]	-	-	-	-	-	-	-	-	-	-	-	-	-	-	-	-	-	-	-	-	-	-	-	-	-	-	-	-	-	-	AJO77938.1|AA3||bacteria|Pseudomonas	29.11	0.42	30.8	AIF50352.1|CE4||bacteria|Pelosinus	30.91	9.6	27.3	ALI98451.1|PL1||bacteria|Rufibacter	36.36	4.7
TRINITY_DN3409_c0_g1	TRINITY_DN3409_c0_g1_i1	-	hypothetical protein	-	-	-	TRINITY_DN3409_c0_g1_i1|m.2118	2121-2651[-]	-	-	-	-	-	-	-	-	-	-	-	-	-	-	-	-	-	-	-	-	-	-	-	-	-	-	-	-	-	-	CEF78876.1|AA9||eukaryota|Fusarium	30.77	0.13	31.2	ADQ04799.1|CE4||bacteria|Caldicellulosiruptor	27.94	2.9	27.7	AEH08183.1|PL0||bacteria|Frankia	31.71	1.6
TRINITY_DN17739_c0_g1	TRINITY_DN17739_c0_g1_i1	-	hypothetical protein	-	-	-	TRINITY_DN17739_c0_g1_i1|m.15410	229-954[+]	-	-	-	-	-	-	-	-	-	-	-	-	-	-	-	-	-	-	-	-	-	-	-	-	-	-	-	-	-	-	-	-	-	-	AHD23996.1|CE1||bacteria|Rhodococcus	29.31	5.9	27.7	AGA79623.1|PL1|CBM3,CBM3|bacteria|Echinicola	36.67	2.8
TRINITY_DN17739_c0_g1	TRINITY_DN17739_c0_g1_i1	-	hypothetical protein	-	-	-	TRINITY_DN17739_c0_g1_i1|m.15412	1425-1880[+]	-	-	-	-	-	-	-	-	-	-	-	-	-	-	-	-	-	-	-	-	-	-	-	-	-	-	-	-	-	-	CCT70164.1|AA3||eukaryota|Fusarium	38.1	1.1	28.1	-	-	-	-	ADY54337.1|PL8||bacteria|Pedobacter	47.22	1.4
TRINITY_DN17739_c0_g1	TRINITY_DN17739_c0_g1_i1	-	hypothetical protein	-	-	-	TRINITY_DN17739_c0_g1_i1|m.15411	1912-2637[+]	-	-	-	-	-	-	-	-	-	-	-	-	-	-	-	-	-	-	-	-	-	-	-	-	-	-	-	-	-	-	-	-	-	-	AHD23996.1|CE1||bacteria|Rhodococcus	29.31	5.9	27.7	AGA79623.1|PL1|CBM3,CBM3|bacteria|Echinicola	36.67	2.8
TRINITY_DN1483_c0_g1	TRINITY_DN1483_c0_g1_i1	-	hypothetical protein	-	UniRef90_S4TEF9^UniRef90_S4TEF9^Q:2885-2298,H:83-276^35.15%ID^E:2e-19^.^.`UniRef90_S4TEF9^UniRef90_S4TEF9^Q:1039-452,H:83-276^35.15%ID^E:2e-19^.^.	-	TRINITY_DN1483_c0_g1_i1|m.914	3210-3689[-]	-	-	-	-	-	-	-	-	-	-	BAC96577.1|AA10||bacteria|Vibrio	31.58	2.7	30.8	AFE56812.1|CE0||bacteria|Rahnella	57.89	2.1	32.3	-	-	-	-	ABQ46652.1|GH39|CBM35|bacteria|Thermotoga	31.25	0.17	39.3	AEI49767.1|GT14||bacteria|Runella	38.18	0.074	39.3	-	-	-	-	ABL00076.1|CE0||bacteria|Pelobacter	28.57	2.3	28.1	AKC83395.1|PL1||bacteria|Verrucomicrobia	53.33	3.6
TRINITY_DN1483_c0_g1	TRINITY_DN1483_c0_g1_i1	-	hypothetical protein	-	UniRef90_S4TEF9^UniRef90_S4TEF9^Q:2885-2298,H:83-276^35.15%ID^E:2e-19^.^.`UniRef90_S4TEF9^UniRef90_S4TEF9^Q:1039-452,H:83-276^35.15%ID^E:2e-19^.^.	-	TRINITY_DN1483_c0_g1_i1|m.911	2295-3095[-]	-	UniRef90_S4TEF9^UniRef90_S4TEF9^Q:71-266,H:83-276^35.15%ID^E:1e-21^.^.	-	-	-	-	-	-	-	-	BAC96577.1|AA10||bacteria|Vibrio	31.58	2.7	30.8	AFE56812.1|CE0||bacteria|Rahnella	57.89	2.1	32.3	-	-	-	-	ABQ46652.1|GH39|CBM35|bacteria|Thermotoga	31.25	0.17	39.3	AEI49767.1|GT14||bacteria|Runella	38.18	0.074	39.3	BAC96577.1|AA10||bacteria|Vibrio	31.58	0.32	31.2	AFE56812.1|CE0||bacteria|Rahnella	57.89	0.28	32.3	-	-	-
TRINITY_DN1483_c0_g1	TRINITY_DN1483_c0_g1_i1	-	hypothetical protein	-	UniRef90_S4TEF9^UniRef90_S4TEF9^Q:2885-2298,H:83-276^35.15%ID^E:2e-19^.^.`UniRef90_S4TEF9^UniRef90_S4TEF9^Q:1039-452,H:83-276^35.15%ID^E:2e-19^.^.	-	TRINITY_DN1483_c0_g1_i1|m.912	449-1249[-]	-	UniRef90_S4TEF9^UniRef90_S4TEF9^Q:71-266,H:83-276^35.15%ID^E:1e-21^.^.	-	-	-	-	-	-	-	-	BAC96577.1|AA10||bacteria|Vibrio	31.58	2.7	30.8	AFE56812.1|CE0||bacteria|Rahnella	57.89	2.1	32.3	-	-	-	-	ABQ46652.1|GH39|CBM35|bacteria|Thermotoga	31.25	0.17	39.3	AEI49767.1|GT14||bacteria|Runella	38.18	0.074	39.3	BAC96577.1|AA10||bacteria|Vibrio	31.58	0.32	31.2	AFE56812.1|CE0||bacteria|Rahnella	57.89	0.28	32.3	-	-	-
TRINITY_DN1483_c0_g1	TRINITY_DN1483_c0_g1_i1	-	hypothetical protein	-	UniRef90_S4TEF9^UniRef90_S4TEF9^Q:2885-2298,H:83-276^35.15%ID^E:2e-19^.^.`UniRef90_S4TEF9^UniRef90_S4TEF9^Q:1039-452,H:83-276^35.15%ID^E:2e-19^.^.	-	TRINITY_DN1483_c0_g1_i1|m.913	1364-2083[-]	-	-	-	-	-	-	-	-	-	-	BAC96577.1|AA10||bacteria|Vibrio	31.58	2.7	30.8	AFE56812.1|CE0||bacteria|Rahnella	57.89	2.1	32.3	-	-	-	-	ABQ46652.1|GH39|CBM35|bacteria|Thermotoga	31.25	0.17	39.3	AEI49767.1|GT14||bacteria|Runella	38.18	0.074	39.3	CEG59137.1|AA1||bacteria|Legionella	50	1.5	28.9	-	-	-	-	BAB40336.1|PL1||bacteria|Bacillus	35.42	8.4
TRINITY_DN6879_c0_g1	TRINITY_DN6879_c0_g1_i1	-	-	-	-	-	TRINITY_DN6879_c0_g1_i1|m.5296	241-714[-]	-	-	-	-	-	-	-	-	-	-	ALG60453.1|AA3||bacteria|Citromicrobium	57.14	4.7	27.3	CCB95219.1|CE1||bacteria|Streptococcus	38.1	0.99	30	AAW84055.1|PL10||bacteria|uncultured	48	8.5	25.8	AHJ22592.1|GH59||bacteria|Bifidobacterium	33.82	0.075	37	AHK71319.1|GT2||bacteria|Gluconobacter	46.15	3.2	32	AFY31420.1|AA3||bacteria|Calothrix	35	1.4	27.7	AIU22706.1|CE0||bacteria|Mycobacterium	40.54	4.2	27.3	AAW84055.1|PL10||bacteria|uncultured	48	3.1
TRINITY_DN17306_c0_g1	TRINITY_DN17306_c0_g1_i1	-	hypothetical protein	sp|P15255|65KD_ZYMMA^sp|P15255|65KD_ZYMMA^Q:4195-3416,H:2-262^32.22%ID^E:2e-26^.^.`sp|P15255|65KD_ZYMMA^sp|P15255|65KD_ZYMMA^Q:1338-559,H:2-262^32.22%ID^E:2e-26^.^.	UniRef90_T8I2R1^UniRef90_T8I2R1^Q:4201-3212,H:1-333^62.46%ID^E:2e-125^.^.`UniRef90_T8I2R1^UniRef90_T8I2R1^Q:1344-355,H:1-333^62.46%ID^E:2e-125^.^.	-	TRINITY_DN17306_c0_g1_i1|m.15092	5039-5620[+]	sp|P15256|21KD_ZYMMA^sp|P15256|21KD_ZYMMA^Q:1-171,H:1-176^30.56%ID^E:2e-12^.^.	UniRef90_W2SSM7^UniRef90_W2SSM7^Q:11-185,H:16-190^73.71%ID^E:2e-93^.^.	PF05732.6^RepL^Firmicute plasmid replication protein (RepL)^28-159^E:3.8e-05	-	-	-	-	GO:0006260^biological_process^DNA replication`GO:0006276^biological_process^plasmid maintenance	-	-	AJT64892.1|AA3||bacteria|Streptomyces	28.33	0.62	33.5	-	-	-	-	ALD70665.1|PL8||bacteria|Propionibacterium	23.95	0.79	32.7	AJE84815.1|GH23||bacteria|Streptomyces	25.68	1.7	36.6	-	-	-	-	CCC71216.1|AA6||eukaryota|Naumovozyma	26.02	0.81	28.9	AIK96937.1|CE14||bacteria|Candidatus	33.33	1.1	29.3	-	-	-
TRINITY_DN6298_c1_g1	TRINITY_DN6298_c1_g1_i1	-	-	-	-	-	-	-	-	-	-	-	-	-	-	-	-	-	-	-	-	-	-	-	-	-	-	-	-	-	-	-	-	-	-	-	-	-	-	-	-	-	-	-	-	-	-	-	-
TRINITY_DN8285_c12_g23	TRINITY_DN8285_c12_g23_i1	-	-	-	-	-	-	-	-	-	-	-	-	-	-	-	-	-	CCJ34825.1|AA0||eukaryota|Armoracia	33.33	2.2	26.6	-	-	-	-	-	-	-	-	-	-	-	-	AGB27733.1|GT2||bacteria|Prevotella	36.84	5.5	28.9	-	-	-	-	-	-	-	-	-	-	-
TRINITY_DN8334_c3_g2	TRINITY_DN8334_c3_g2_i1	-	-	-	-	-	-	-	-	-	-	-	-	-	-	-	-	-	ABB05775.1|AA10||bacteria|Burkholderia	32.43	0.68	27.7	-	-	-	-	CAR66215.1|PL7||bacteria|uncultured	38.71	1.3	26.6	ABB75058.1|GH3||bacteria|Nitrosospira	37.25	0.06	34.7	AJJ19783.1|GT2||bacteria|Yersinia	31.17	0.84	31.2	-	-	-	-	-	-	-	-	-	-	-
TRINITY_DN11194_c0_g1	TRINITY_DN11194_c0_g1_i1	-	hypothetical protein	-	-	-	TRINITY_DN11194_c0_g1_i1|m.12609	259-1089[+]	-	-	-	-	-	-	-	-	-	-	-	-	-	-	-	-	-	-	-	-	-	-	ACU63492.1|GH99||bacteria|Chitinophaga	34.25	0.57	36.6	-	-	-	-	EAA28691.2|AA1||eukaryota|Neurospora	27.27	1.1	29.3	ADD62022.1|CE8||unclassified|uncultured	34.15	5.4	28.5	ADD62022.1|PL1||unclassified|uncultured	34.15	1.8
TRINITY_DN11194_c0_g1	TRINITY_DN11194_c0_g1_i1	-	hypothetical protein	-	-	-	TRINITY_DN11194_c0_g1_i1|m.12610	1460-2290[+]	-	-	-	-	-	-	-	-	-	-	-	-	-	-	-	-	-	-	-	-	-	-	ACU63492.1|GH99||bacteria|Chitinophaga	34.25	0.57	36.6	-	-	-	-	EAA28691.2|AA1||eukaryota|Neurospora	27.27	1.1	29.3	ADD62022.1|CE8||unclassified|uncultured	34.15	5.4	28.5	ADD62022.1|PL1||unclassified|uncultured	34.15	1.8
TRINITY_DN2821_c0_g1	TRINITY_DN2821_c0_g1_i1	-	-	-	-	-	-	-	-	-	-	-	-	-	-	-	-	-	CBQ72844.1|AA7||eukaryota|Sporisorium	43.33	3.6	26.9	-	-	-	-	AFV05131.1|PL9||bacteria|Dehalobacter	27.94	0.33	29.6	-	-	-	-	-	-	-	-	-	-	-	-	-	-	-	-	-	-	-
TRINITY_DN8263_c0_g1	TRINITY_DN8263_c0_g1_i1	-	hypothetical protein	sp|Q8BB16|REP_PCV2^sp|Q8BB16|REP_PCV2^Q:685-35,H:43-263^34.65%ID^E:2e-21^.^.`sp|Q8BB16|REP_PCV2^sp|Q8BB16|REP_PCV2^Q:3030-2695,H:171-283^45.13%ID^E:6e-17^.^.	UniRef90_W5U7Q2^UniRef90_W5U7Q2^Q:766-2,H:1-256^70.31%ID^E:3e-121^.^.`UniRef90_W5U7Q2^UniRef90_W5U7Q2^Q:3123-2692,H:123-266^70.83%ID^E:2e-71^.^.`UniRef90_W5U7Q2^UniRef90_W5U7Q2^Q:3304-3158,H:72-120^69.39%ID^E:2e-71^.^.	-	TRINITY_DN8263_c0_g1_i1|m.9696	2689-3048[-]	sp|Q8BB16|REP_PCV2^sp|Q8BB16|REP_PCV2^Q:7-118,H:171-283^45.13%ID^E:5e-20^.^.	UniRef90_W5U7Q2^UniRef90_W5U7Q2^Q:1-119,H:148-266^71.43%ID^E:1e-58^.^.	PF00910.17^RNA_helicase^RNA helicase^6-91^E:2.2e-09	-	-	-	-	GO:0003723^molecular_function^RNA binding`GO:0003724^molecular_function^RNA helicase activity	-	-	CCO71486.1|AA0||bacteria|Enterococcus	30.77	2.4	30.8	-	-	-	-	-	-	-	-	ABE80075.1|GH35||eukaryota|Medicago	26.83	1.4	36.2	ACX74319.1|GT4||bacteria|Fibrobacter	31.75	1.3	35.4	AJO79614.1|AA3||bacteria|Pseudomonas	25	3.3	26.2	AJD27860.1|CE4||bacteria|Clostridium	31.43	2.3	27.3	CBK67635.1|PL8||bacteria|Bacteroides	22.64	1.2
TRINITY_DN8263_c0_g1	TRINITY_DN8263_c0_g1_i1	-	hypothetical protein	sp|Q8BB16|REP_PCV2^sp|Q8BB16|REP_PCV2^Q:685-35,H:43-263^34.65%ID^E:2e-21^.^.`sp|Q8BB16|REP_PCV2^sp|Q8BB16|REP_PCV2^Q:3030-2695,H:171-283^45.13%ID^E:6e-17^.^.	UniRef90_W5U7Q2^UniRef90_W5U7Q2^Q:766-2,H:1-256^70.31%ID^E:3e-121^.^.`UniRef90_W5U7Q2^UniRef90_W5U7Q2^Q:3123-2692,H:123-266^70.83%ID^E:2e-71^.^.`UniRef90_W5U7Q2^UniRef90_W5U7Q2^Q:3304-3158,H:72-120^69.39%ID^E:2e-71^.^.	-	TRINITY_DN8263_c0_g1_i1|m.9693	2-766[-]	sp|Q8BB16|REP_PCV2^sp|Q8BB16|REP_PCV2^Q:28-244,H:43-263^34.65%ID^E:2e-23^.^.	UniRef90_W5U7Q2^UniRef90_W5U7Q2^Q:1-255,H:1-256^70.31%ID^E:9e-132^.^.	PF02407.11^Viral_Rep^Putative viral replication protein^21-83^E:8e-13`PF00910.17^RNA_helicase^RNA helicase^153-237^E:8.1e-08	-	-	-	-	GO:0016779^molecular_function^nucleotidyltransferase activity`GO:0016888^molecular_function^endodeoxyribonuclease activity, producing 5'-phosphomonoesters`GO:0042624^molecular_function^ATPase activity, uncoupled`GO:0006260^biological_process^DNA replication`GO:0018142^biological_process^protein-DNA covalent cross-linking`GO:0003723^molecular_function^RNA binding`GO:0003724^molecular_function^RNA …	-	-	CCO71486.1|AA0||bacteria|Enterococcus	30.77	2.4	30.8	-	-	-	-	-	-	-	-	ABE80075.1|GH35||eukaryota|Medicago	26.83	1.4	36.2	ACX74319.1|GT4||bacteria|Fibrobacter	31.75	1.3	35.4	AGU01017.1|AA10|CBM5,CBM5|bacteria|Pseudoalteromonas	23.75	4.8	27.3	AHY58433.1|CE4||bacteria|Stenotrophomonas	37.5	1.3	30	-	-	-
TRINITY_DN8263_c0_g1	TRINITY_DN8263_c0_g1_i1	-	hypothetical protein	sp|Q8BB16|REP_PCV2^sp|Q8BB16|REP_PCV2^Q:685-35,H:43-263^34.65%ID^E:2e-21^.^.`sp|Q8BB16|REP_PCV2^sp|Q8BB16|REP_PCV2^Q:3030-2695,H:171-283^45.13%ID^E:6e-17^.^.	UniRef90_W5U7Q2^UniRef90_W5U7Q2^Q:766-2,H:1-256^70.31%ID^E:3e-121^.^.`UniRef90_W5U7Q2^UniRef90_W5U7Q2^Q:3123-2692,H:123-266^70.83%ID^E:2e-71^.^.`UniRef90_W5U7Q2^UniRef90_W5U7Q2^Q:3304-3158,H:72-120^69.39%ID^E:2e-71^.^.	-	TRINITY_DN8263_c0_g1_i1|m.9695	2805-3197[-]	-	-	-	-	-	-	-	-	-	-	CCO71486.1|AA0||bacteria|Enterococcus	30.77	2.4	30.8	-	-	-	-	-	-	-	-	ABE80075.1|GH35||eukaryota|Medicago	26.83	1.4	36.2	ACX74319.1|GT4||bacteria|Fibrobacter	31.75	1.3	35.4	AIR99189.1|AA7||bacteria|Streptomyces	30	2.9	26.6	-	-	-	-	CBD33348.1|PL1||eukaryota|Glycine	32.43	1.1
TRINITY_DN8263_c0_g1	TRINITY_DN8263_c0_g1_i1	-	hypothetical protein	sp|Q8BB16|REP_PCV2^sp|Q8BB16|REP_PCV2^Q:685-35,H:43-263^34.65%ID^E:2e-21^.^.`sp|Q8BB16|REP_PCV2^sp|Q8BB16|REP_PCV2^Q:3030-2695,H:171-283^45.13%ID^E:6e-17^.^.	UniRef90_W5U7Q2^UniRef90_W5U7Q2^Q:766-2,H:1-256^70.31%ID^E:3e-121^.^.`UniRef90_W5U7Q2^UniRef90_W5U7Q2^Q:3123-2692,H:123-266^70.83%ID^E:2e-71^.^.`UniRef90_W5U7Q2^UniRef90_W5U7Q2^Q:3304-3158,H:72-120^69.39%ID^E:2e-71^.^.	-	TRINITY_DN8263_c0_g1_i1|m.9692	1171-2514[-]	-	UniRef90_J7LKW0^UniRef90_J7LKW0^Q:82-437,H:109-478^29.43%ID^E:2e-27^.^.	-	-	-	-	-	-	-	-	CCO71486.1|AA0||bacteria|Enterococcus	30.77	2.4	30.8	-	-	-	-	-	-	-	-	ABE80075.1|GH35||eukaryota|Medicago	26.83	1.4	36.2	ACX74319.1|GT4||bacteria|Fibrobacter	31.75	1.3	35.4	-	-	-	-	ADY84335.1|CE9||bacteria|Lactobacillus	43.33	0.86	31.2	ALC10405.1|PL6||bacteria|Sphingopyxis	40	4.7
TRINITY_DN8263_c0_g1	TRINITY_DN8263_c0_g1_i1	-	hypothetical protein	sp|Q8BB16|REP_PCV2^sp|Q8BB16|REP_PCV2^Q:685-35,H:43-263^34.65%ID^E:2e-21^.^.`sp|Q8BB16|REP_PCV2^sp|Q8BB16|REP_PCV2^Q:3030-2695,H:171-283^45.13%ID^E:6e-17^.^.	UniRef90_W5U7Q2^UniRef90_W5U7Q2^Q:766-2,H:1-256^70.31%ID^E:3e-121^.^.`UniRef90_W5U7Q2^UniRef90_W5U7Q2^Q:3123-2692,H:123-266^70.83%ID^E:2e-71^.^.`UniRef90_W5U7Q2^UniRef90_W5U7Q2^Q:3304-3158,H:72-120^69.39%ID^E:2e-71^.^.	-	TRINITY_DN8263_c0_g1_i1|m.9694	82-720[-]	-	-	-	-	-	-	-	-	-	-	CCO71486.1|AA0||bacteria|Enterococcus	30.77	2.4	30.8	-	-	-	-	-	-	-	-	ABE80075.1|GH35||eukaryota|Medicago	26.83	1.4	36.2	ACX74319.1|GT4||bacteria|Fibrobacter	31.75	1.3	35.4	CCE73644.1|AA1||eukaryota|Fusarium	25.15	0.011	35	BAC15556.1|CE1||bacteria|Abiotrophia	36.17	8.3	26.9	-	-	-
TRINITY_DN7852_c1_g12	TRINITY_DN7852_c1_g12_i9	-	hypothetical protein	-	-	-	-	-	-	-	-	-	-	-	-	-	-	-	-	-	-	-	ACL94355.2|CE0||bacteria|Caulobacter	26.92	7.3	29.3	-	-	-	-	ABV41076.1|GH2||bacteria|Serratia	33.33	5.9	33.5	-	-	-	-	-	-	-	-	-	-	-	-	-	-	-
TRINITY_DN4907_c0_g1	TRINITY_DN4907_c0_g1_i1	-	Putative viral replication protein	sp|O91254|REP1_FBNY1^sp|O91254|REP1_FBNY1^Q:18-896,H:1-280^29.39%ID^E:1e-18^.^.	UniRef90_M9LTI9^UniRef90_M9LTI9^Q:33-893,H:7-292^38.14%ID^E:4e-48^.^.`UniRef90_M9LTI9^UniRef90_M9LTI9^Q:2140-2340,H:7-73^46.38%ID^E:4e-07^.^.	-	TRINITY_DN4907_c0_g1_i1|m.3237	2027-2341[+]	-	-	-	-	-	-	-	-	-	-	AIG00758.1|AA3||bacteria|Pseudomonas	30.36	1.7	30.8	ABI68224.1|CE4||bacteria|Syntrophomonas	39.13	2.9	30.8	ACR70434.1|PL8||bacteria|Edwardsiella	35.48	3.9	29.3	CAN61695.1|GH28||eukaryota|Vitis	26.9	0.72	36.6	CBZ56364.1|GT48||eukaryota|Neospora	25.96	0.44	37	-	-	-	-	CAE27303.1|CE4||bacteria|Rhodopseudomonas	33.33	8.5	25.4	AEW01544.1|PL1||bacteria|Niastella	26.98	4.5
TRINITY_DN4907_c0_g1	TRINITY_DN4907_c0_g1_i1	-	Putative viral replication protein	sp|O91254|REP1_FBNY1^sp|O91254|REP1_FBNY1^Q:18-896,H:1-280^29.39%ID^E:1e-18^.^.	UniRef90_M9LTI9^UniRef90_M9LTI9^Q:33-893,H:7-292^38.14%ID^E:4e-48^.^.`UniRef90_M9LTI9^UniRef90_M9LTI9^Q:2140-2340,H:7-73^46.38%ID^E:4e-07^.^.	-	TRINITY_DN4907_c0_g1_i1|m.3236	1-765[+]	-	-	-	-	-	-	-	-	-	-	AIG00758.1|AA3||bacteria|Pseudomonas	30.36	1.7	30.8	ABI68224.1|CE4||bacteria|Syntrophomonas	39.13	2.9	30.8	ACR70434.1|PL8||bacteria|Edwardsiella	35.48	3.9	29.3	CAN61695.1|GH28||eukaryota|Vitis	26.9	0.72	36.6	CBZ56364.1|GT48||eukaryota|Neospora	25.96	0.44	37	ALG09189.1|AA3||bacteria|Kibdelosporangium	30	0.79	29.6	ADU01552.1|CE1||bacteria|Mycobacterium	29.87	0.0002	41.6	CBL17517.1|PL1|CBM13|bacteria|Ruminococcus	30.43	3
TRINITY_DN4907_c0_g1	TRINITY_DN4907_c0_g1_i1	-	Putative viral replication protein	sp|O91254|REP1_FBNY1^sp|O91254|REP1_FBNY1^Q:18-896,H:1-280^29.39%ID^E:1e-18^.^.	UniRef90_M9LTI9^UniRef90_M9LTI9^Q:33-893,H:7-292^38.14%ID^E:4e-48^.^.`UniRef90_M9LTI9^UniRef90_M9LTI9^Q:2140-2340,H:7-73^46.38%ID^E:4e-07^.^.	-	TRINITY_DN4907_c0_g1_i1|m.3238	1347-1658[+]	-	-	-	-	-	-	-	-	-	-	AIG00758.1|AA3||bacteria|Pseudomonas	30.36	1.7	30.8	ABI68224.1|CE4||bacteria|Syntrophomonas	39.13	2.9	30.8	ACR70434.1|PL8||bacteria|Edwardsiella	35.48	3.9	29.3	CAN61695.1|GH28||eukaryota|Vitis	26.9	0.72	36.6	CBZ56364.1|GT48||eukaryota|Neospora	25.96	0.44	37	AIG00758.1|AA3||bacteria|Pseudomonas	31.43	0.033	31.2	AAW61229.1|CE0||bacteria|Gluconobacter	27.87	2.3	26.9	ABD80769.1|PL7|CBM32,CBM32|bacteria|Saccharophagus	25.71	2.8
TRINITY_DN4907_c0_g1	TRINITY_DN4907_c0_g1_i1	-	Putative viral replication protein	sp|O91254|REP1_FBNY1^sp|O91254|REP1_FBNY1^Q:18-896,H:1-280^29.39%ID^E:1e-18^.^.	UniRef90_M9LTI9^UniRef90_M9LTI9^Q:33-893,H:7-292^38.14%ID^E:4e-48^.^.`UniRef90_M9LTI9^UniRef90_M9LTI9^Q:2140-2340,H:7-73^46.38%ID^E:4e-07^.^.	-	TRINITY_DN4907_c0_g1_i1|m.3234	1067-2014[-]	-	-	-	-	-	-	-	-	-	-	AIG00758.1|AA3||bacteria|Pseudomonas	30.36	1.7	30.8	ABI68224.1|CE4||bacteria|Syntrophomonas	39.13	2.9	30.8	ACR70434.1|PL8||bacteria|Edwardsiella	35.48	3.9	29.3	CAN61695.1|GH28||eukaryota|Vitis	26.9	0.72	36.6	CBZ56364.1|GT48||eukaryota|Neospora	25.96	0.44	37	AHH97491.1|AA3||bacteria|Kutzneria	34.43	0.65	30.4	ABI68224.1|CE4||bacteria|Syntrophomonas	39.13	1	30.4	ACR70434.1|PL8||bacteria|Edwardsiella	35.48	0.93
TRINITY_DN4907_c0_g1	TRINITY_DN4907_c0_g1_i1	-	Putative viral replication protein	sp|O91254|REP1_FBNY1^sp|O91254|REP1_FBNY1^Q:18-896,H:1-280^29.39%ID^E:1e-18^.^.	UniRef90_M9LTI9^UniRef90_M9LTI9^Q:33-893,H:7-292^38.14%ID^E:4e-48^.^.`UniRef90_M9LTI9^UniRef90_M9LTI9^Q:2140-2340,H:7-73^46.38%ID^E:4e-07^.^.	-	TRINITY_DN4907_c0_g1_i1|m.3235	3-923[+]	sp|O91254|REP1_FBNY1^sp|O91254|REP1_FBNY1^Q:6-298,H:1-280^29.39%ID^E:2e-24^.^.	UniRef90_M9LTI9^UniRef90_M9LTI9^Q:11-297,H:7-292^38.14%ID^E:1e-57^.^.	PF02407.11^Viral_Rep^Putative viral replication protein^9-94^E:1.6e-18	-	-	-	-	GO:0016779^molecular_function^nucleotidyltransferase activity`GO:0016888^molecular_function^endodeoxyribonuclease activity, producing 5'-phosphomonoesters`GO:0042624^molecular_function^ATPase activity, uncoupled`GO:0006260^biological_process^DNA replication`GO:0018142^biological_process^protein-DNA covalent cross-linking	-	-	AIG00758.1|AA3||bacteria|Pseudomonas	30.36	1.7	30.8	ABI68224.1|CE4||bacteria|Syntrophomonas	39.13	2.9	30.8	ACR70434.1|PL8||bacteria|Edwardsiella	35.48	3.9	29.3	CAN61695.1|GH28||eukaryota|Vitis	26.9	0.72	36.6	CBZ56364.1|GT48||eukaryota|Neospora	25.96	0.44	37	ACG77466.1|AA1||bacteria|Phenylobacterium	28	6.5	27.3	CAD83389.1|CE9||bacteria|Candidatus	29.49	1.4	30	CDF80398.1|PL6||bacteria|Formosa	34.29	2
TRINITY_DN8287_c0_g1	TRINITY_DN8287_c0_g1_i3	-	hypothetical protein	-	-	-	TRINITY_DN8287_c0_g1_i3|m.9928	1539-1931[+]	-	-	-	-	-	-	-	-	-	-	AFK91531.1|AA2||eukaryota|Cerrena	29.63	2.7	29.6	CDS09456.1|CE4||eukaryota|Absidia	33.33	9.7	28.9	AFO38207.1|PL10||bacteria|uncultured	32.14	3.7	28.9	AAG10640.1|GH28||eukaryota|Arabidopsis	26.36	0.53	36.2	-	-	-	-	AHE48177.1|AA10||bacteria|Aeromonas	44.83	3.5	26.2	CDS09456.1|CE4||eukaryota|Absidia	33.33	0.55	29.6	ADD02972.1|PL9||bacteria|Thermoanaerobacter	23.33	2.1
TRINITY_DN8287_c0_g1	TRINITY_DN8287_c0_g1_i3	-	hypothetical protein	-	-	-	TRINITY_DN8287_c0_g1_i3|m.9927	1-480[+]	-	-	-	-	-	-	-	-	-	-	AFK91531.1|AA2||eukaryota|Cerrena	29.63	2.7	29.6	CDS09456.1|CE4||eukaryota|Absidia	33.33	9.7	28.9	AFO38207.1|PL10||bacteria|uncultured	32.14	3.7	28.9	AAG10640.1|GH28||eukaryota|Arabidopsis	26.36	0.53	36.2	-	-	-	-	EAA62557.1|AA1||eukaryota|Aspergillus	50	5.8	26.2	-	-	-	-	AGE50317.1|PL14||viruses|Acanthocystis	31.91	2.4
TRINITY_DN8287_c0_g1	TRINITY_DN8287_c0_g1_i3	-	hypothetical protein	-	-	-	TRINITY_DN8287_c0_g1_i3|m.9926	549-1340[+]	-	-	-	-	-	-	-	-	-	-	AFK91531.1|AA2||eukaryota|Cerrena	29.63	2.7	29.6	CDS09456.1|CE4||eukaryota|Absidia	33.33	9.7	28.9	AFO38207.1|PL10||bacteria|uncultured	32.14	3.7	28.9	AAG10640.1|GH28||eukaryota|Arabidopsis	26.36	0.53	36.2	-	-	-	-	AFK91531.1|AA2||eukaryota|Cerrena	29.63	0.6	30	ZP_02866703.1|CE1||bacteria|Clostridium	29.63	1.1	30.4	-	-	-
TRINITY_DN8393_c3_g10	TRINITY_DN8393_c3_g10_i2	-	-	-	-	-	-	-	-	-	-	-	-	-	-	-	-	-	-	-	-	-	-	-	-	-	-	-	-	-	-	-	-	-	-	-	-	-	-	-	-	-	-	-	-	-	-	-	-
TRINITY_DN8297_c4_g8	TRINITY_DN8297_c4_g8_i14	-	-	-	-	-	TRINITY_DN8297_c4_g8_i14|m.9973	2-367[+]	-	-	PF13894.1^zf-C2H2_4^C2H2-type zinc finger^67-86^E:0.029	-	-	-	-	-	-	-	-	-	-	-	ALI01646.1|CE4||bacteria|Pseudomonas	35.14	5	26.6	AKH95479.1|PL8||bacteria|Elizabethkingia	26.32	0.29	28.9	ALJ81392.1|GH13|,CBM48|bacteria|Ketogulonicigenium	28.12	0.14	33.9	ADU73236.1|GT4||bacteria|Clostridium	46.67	3.8	29.6	-	-	-	-	-	-	-	-	AKH95479.1|PL8||bacteria|Elizabethkingia	26.32	0.26
TRINITY_DN8134_c8_g1	TRINITY_DN8134_c8_g1_i5	-	-	-	-	-	-	-	-	-	-	-	-	-	-	-	-	-	YP_003290652|AA1||bacteria|Rhodothermus	34.09	0.83	28.5	-	-	-	-	ALJ47854.1|PL0||bacteria|Bacteroides	58.82	2	26.9	-	-	-	-	CCG06616.1|GT2||bacteria|Rhodospirillum	55.88	0.018	37	-	-	-	-	-	-	-	-	-	-	-
[truncated: 48,115 more rows]
[truncated: 60 more columns]
