# Supplementary material for: Organic Particles: Heterogeneous Hubs for Microbial Interactions in Aquatic Ecosystems
Source: Front Microbiol. 2018 Oct 26;9:2569. doi: 10.3389/fmicb.2018.02569 (PMC6212488; doi:10.3389/fmicb.2018.02569)
Supplement: Supplementary file 13 [file Data_Sheet_2.XLSX]

## Sheet: trinotate_annotation_report_fin
	gene_ID	transcript_id	BlastX	BlastP	Pfam	eggnog	Kegg/rRNA	rRNA	Annotated	Protein	MG_RAST_Function	MG_RAST_organisms	MG_RAST_Ontology_subsystmes	rRNA			Total Tran	4611
1	comp0_c0	comp0_c0_seq1							0	0	TonB-dependent receptor subfamily	Brevundimonas sp. BAL3		FALSE	Not_Anot		Proteins	1967
2	comp1_c0	comp1_c0_seq1							0	0	Trypsin domain protein	Brevundimonas sp. BAL3		FALSE	Not_Anot		rRNA	350
3	comp1_c1	comp1_c1_seq1							0	0				FALSE	Not_Anot		non_annotated	2294
4	comp10_c0	comp10_c0_seq1	DNA-invertase	DNA-invertase	PF00239.16^Resolvase^Resolvase, N terminal domain^2-67^E:5.1e-17`PF02796.10^HTH_7^Helix-turn-helix domain of resolvase^70-112^E:4e-09`PF13936.1^HTH_38^Helix-turn-helix domain^73-112^E:1.1e-07`PF08279.7^HTH_11^HTH domain^85-112^E:0.00016				3	3				FALSE	Protein
5	comp10_c1	comp10_c1_seq1	DNA-invertase from lambdoid prophage e14						1	1				FALSE	Protein
6	comp1000_c0	comp1000_c0_seq1						AF245373.1.2884	1	0	hypothetical protein	Brevundimonas sp. BAL3		FALSE	Protein
7	comp1001_c0	comp1001_c0_seq1					exonuclease 1 [EC:3.1.-.-]		1	1				FALSE	Protein
8	comp1002_c0	comp1002_c0_seq1	Olfactory receptor 1F12						1	1				FALSE	Protein
9	comp1003_c0	comp1003_c0_seq1							0	0				FALSE	Not_Anot
10	comp1004_c0	comp1004_c0_seq1							0	0				FALSE	Not_Anot
11	comp1005_c0	comp1005_c0_seq1							0	0				FALSE	Not_Anot
12	comp1006_c0	comp1006_c0_seq1							0	0				FALSE	Not_Anot
13	comp1007_c0	comp1007_c0_seq1							0	0				FALSE	Not_Anot
14	comp1008_c0	comp1008_c0_seq1	Multidrug resistance protein MdtC	Multidrug resistance protein MdtC	PF00873.14^ACR_tran^AcrB/AcrD/AcrF family^4-81^E:2.3e-22	COG0841^ Cation/multidrug efflux pump			4	4				FALSE	Protein
15	comp1009_c0	comp1009_c0_seq1						L43357.1.3669	1	0				TRUE	rRNA
16	comp1010_c0	comp1010_c0_seq1							0	0	hypothetical protein	Burkholderia multivorans ATCC 17616		FALSE	Not_Anot
16	comp1010_c0	comp1010_c0_seq2							0	0				FALSE	Not_Anot
17	comp1011_c0	comp1011_c0_seq1	BEN domain-containing protein 2						1	1	phosphate ABC transporter permease;phosphate transport system permease protein PstC	Caulobacter crescentus NA1000;Caulobacter crescentus CB15		FALSE	Protein
18	comp1012_c0	comp1012_c0_seq1						HQ840789.3935.6332	1	0				TRUE	rRNA
19	comp1013_c0	comp1013_c0_seq1							0	0				FALSE	Not_Anot
20	comp1014_c0	comp1014_c0_seq1						DI122396.1.1916	1	0				TRUE	rRNA
21	comp1015_c0	comp1015_c0_seq1						DQ297711.1.1732	1	0				TRUE	rRNA
22	comp1016_c0	comp1016_c0_seq1							0	0	aminodeoxychorismate lyase	Brevundimonas subvibrioides ATCC 15264		FALSE	Not_Anot
23	comp1017_c0	comp1017_c0_seq1			PF02493.15^MORN^MORN repeat^48-59^E:0.095				1	1				FALSE	Protein
24	comp1018_c0	comp1018_c0_seq1							0	0				FALSE	Not_Anot
25	comp1019_c0	comp1019_c0_seq1			PF14392.1^zf-CCHC_4^Zinc knuckle^50-67^E:0.027				1	1	phosphoglycerate mutase	Brachybacterium faecium DSM 4810		FALSE	Protein
26	comp102_c0	comp102_c0_seq1					carnitine O-acetyltransferase [EC:2.3.1.7]		1	1	preprotein translocase, SecA subunit	Brevundimonas sp. BAL3		FALSE	Protein
27	comp1020_c1	comp1020_c1_seq1							0	0				FALSE	Not_Anot
28	comp1021_c0	comp1021_c0_seq1							0	0				FALSE	Not_Anot
29	comp1022_c0	comp1022_c0_seq1						JX827888.13191.16295	1	0	s-adenosylmethionine synthetase	Rhodospirillum rubrum ATCC 11170		FALSE	Protein
30	comp1023_c0	comp1023_c0_seq1					magnesium chelatase subunit I [EC:6.6.1.1]		1	1				FALSE	Protein
31	comp1024_c0	comp1024_c0_seq1			PF04586.12^Peptidase_U35^Caudovirus prohead protease^2-91^E:7.2e-12				1	1	acriflavin resistance protein	Brevundimonas subvibrioides ATCC 15264		FALSE	Protein
32	comp1025_c0	comp1025_c0_seq1	Putative uncharacterized protein CYorf17				acetylserotonin N-methyltransferase [EC:2.1.1.4]		2	2				FALSE	Protein
33	comp1027_c0	comp1027_c0_seq1	Bifunctional enzyme CysN/CysC	Bifunctional enzyme CysN/CysC	PF01583.15^APS_kinase^Adenylylsulphate kinase^5-43^E:4.2e-07	COG0529^ Adenylylsulfate kinase and related kinases	sulfate adenylyltransferase [EC:2.7.7.4]		5	5				FALSE	Protein
34	comp103_c0	comp103_c0_seq1	Chromosomal replication initiator protein DnaA						1	1				FALSE	Protein
35	comp1030_c0	comp1030_c0_seq1							0	0				FALSE	Not_Anot
36	comp1031_c0	comp1031_c0_seq1							0	0				FALSE	Not_Anot
37	comp1032_c0	comp1032_c0_seq1		tRNA 5-methylaminomethyl-2-thiouridine biosynthesis bifunctional protein MnmC		COG4121^ Uncharacterized conserved protein			2	2				FALSE	Protein
38	comp1033_c0	comp1033_c0_seq1						JN881625.1.1424	1	0	integration host factor, beta subunit	Brevundimonas subvibrioides ATCC 15264		FALSE	Protein
39	comp1035_c0	comp1035_c0_seq1							0	0				FALSE	Not_Anot
40	comp1036_c0	comp1036_c0_seq1							0	0				FALSE	Not_Anot
41	comp1037_c0	comp1037_c0_seq1							0	0	hypothetical protein	Caulobacter crescentus NA1000;Caulobacter crescentus CB15		FALSE	Not_Anot
42	comp1038_c0	comp1038_c0_seq1					transcription initiation factor TFIID subunit 3		1	1				FALSE	Protein
43	comp1039_c0	comp1039_c0_seq1	CDP-glucose 4,6-dehydratase	CDP-glucose 4,6-dehydratase		COG0451^ Nucleoside-diphosphate-sugar epimerases	CDP-glucose 4,6-dehydratase [EC:4.2.1.45]		4	4				FALSE	Protein
44	comp104_c0	comp104_c0_seq1							0	0	peptidase, M28 family	Brevundimonas sp. BAL3		FALSE	Not_Anot
45	comp1040_c0	comp1040_c0_seq1							0	0				FALSE	Not_Anot
46	comp1041_c0	comp1041_c0_seq1						AAFD02000029.653077.656877	1	0	peptidase M56 BlaR1	Caulobacter segnis ATCC 21756		FALSE	Protein
47	comp1042_c0	comp1042_c0_seq1							0	0				FALSE	Not_Anot
48	comp1043_c0	comp1043_c0_seq1							0	0	methylmalonyl-CoA mutase N-terminal domain subfamily	Brevundimonas sp. BAL3		FALSE	Not_Anot
49	comp1045_c0	comp1045_c0_seq1							0	0	NnrS protein, putative	Roseobacter denitrificans OCh 114		FALSE	Not_Anot
50	comp1046_c0	comp1046_c0_seq1							0	0				FALSE	Not_Anot
51	comp1047_c0	comp1047_c0_seq1						L43542.1.5398	1	0	hypothetical protein;photosystem II 47 kDa protein	Thalassiosira pseudonana CCMP1335;Thalassiosira pseudonana		FALSE	Protein
52	comp1048_c0	comp1048_c0_seq1							0	0				FALSE	Not_Anot
53	comp1049_c0	comp1049_c0_seq1			PF13482.1^RNase_H_2^RNase_H superfamily^1-74^E:7.8e-05				1	1				FALSE	Protein
54	comp1050_c0	comp1050_c0_seq1	Ribonucleoside-diphosphate reductase 1 subunit alpha	Ribonucleoside-diphosphate reductase 1 subunit alpha		COG0209^ Ribonucleotide reductase, alpha subunit	ribonucleoside-diphosphate reductase alpha chain [EC:1.17.4.1]		4	4				FALSE	Protein
55	comp1051_c0	comp1051_c0_seq1			PF00892.15^EamA^EamA-like transporter family^34-113^E:7.8e-07				1	1	hypothetical protein	Brevundimonas sp. BAL3		FALSE	Protein
56	comp1052_c0	comp1052_c0_seq1							0	0				FALSE	Not_Anot
57	comp1053_c0	comp1053_c0_seq1						ABQD01000052.39416.42800	1	0				TRUE	rRNA
58	comp1054_c0	comp1054_c0_seq1							0	0	conserved hypothetical protein	Brevundimonas sp. BAL3		FALSE	Not_Anot
59	comp1056_c0	comp1056_c0_seq1							0	0				FALSE	Not_Anot
60	comp1057_c0	comp1057_c0_seq1		Putative protein p41					1	1				FALSE	Protein
61	comp1058_c0	comp1058_c0_seq1							0	0				FALSE	Not_Anot
62	comp1059_c0	comp1059_c0_seq1	Thioredoxin Y, chloroplastic	Thioredoxin Y, chloroplastic	PF00085.15^Thioredoxin^Thioredoxin^1-66^E:9.2e-17`PF06110.6^DUF953^Eukaryotic protein of unknown function (DUF953)^4-40^E:1.9e-05	COG0526^ Thiol-disulfide isomerase and thioredoxins			4	4				FALSE	Protein
63	comp1060_c0	comp1060_c0_seq1						CP003156.1350010.1352875	1	0				TRUE	rRNA
64	comp1061_c0	comp1061_c0_seq1						AY532580.1.1446	1	0	aromatic hydrocarbon degradation membrane protein	Sphingomonas wittichii RW1		FALSE	Protein
65	comp1062_c0	comp1062_c0_seq1			PF00443.24^UCH^Ubiquitin carboxyl-terminal hydrolase^88-159^E:4.3e-05				1	1				FALSE	Protein
66	comp1063_c0	comp1063_c0_seq1							0	0	4-hydroxyphenylpyruvate dioxygenase	Sphingomonas wittichii RW1		FALSE	Not_Anot
67	comp1065_c0	comp1065_c0_seq1							0	0				FALSE	Not_Anot
68	comp1066_c0	comp1066_c0_seq1	Uncharacterized protein C9orf85		PF13900.1^GVQW^Putative binding domain^27-50^E:6.6e-07				2	2	ATPase, histidine kinase-, DNA gyrase B-, and HSP90-like domain protein	Brevundimonas sp. BAL3		FALSE	Protein
69	comp1067_c0	comp1067_c0_seq1							0	0				FALSE	Not_Anot
70	comp1068_c0	comp1068_c0_seq1						GU001161.807.4367	1	0				TRUE	rRNA
71	comp1069_c0	comp1069_c0_seq1			PF13394.1^Fer4_14^4Fe-4S single cluster domain^4-59^E:2.7e-05				1	1	short chain dehydrogenase	Pseudoalteromonas tunicata D2		FALSE	Protein
72	comp107_c0	comp107_c0_seq1	Protein CicA	Protein CicA		COG0560^ Phosphoserine phosphatase			3	3	flagellar biosynthesis protein FlhA	Brevundimonas subvibrioides ATCC 15264		FALSE	Protein
73	comp1070_c0	comp1070_c0_seq1						AY195974.1.1793	1	0	hypothetical protein	Caulobacter crescentus NA1000;Caulobacter crescentus CB15		FALSE	Protein
74	comp1071_c0	comp1071_c0_seq1	UPF0053 protein Mb2387c	UPF0053 protein Mb2387c		COG1253^ Hemolysins and related proteins containing CBS domains			3	3				FALSE	Protein
75	comp1072_c0	comp1072_c0_seq1	Recombination protein RecR	Recombination protein RecR	PF13662.1^Toprim_4^Toprim domain^2-84^E:7.1e-22`PF01751.17^Toprim^Toprim domain^3-75^E:8.3e-07	COG0353^ Recombinational DNA repair protein (RecF pathway)	recombination protein RecR		5	5				FALSE	Protein
76	comp1073_c0	comp1073_c0_seq1							0	0				FALSE	Not_Anot
77	comp1074_c0	comp1074_c0_seq1							0	0				FALSE	Not_Anot
78	comp1076_c0	comp1076_c0_seq1			PF13900.1^GVQW^Putative binding domain^1-29^E:1.5e-12				1	1	NADPH-dependent FMN reductase	Sphingopyxis alaskensis RB2256		FALSE	Protein
79	comp1077_c0	comp1077_c0_seq1					flagellar motor switch protein FliG		1	1				FALSE	Protein
80	comp1079_c0	comp1079_c0_seq1						L43503.1.8217	1	0				TRUE	rRNA
81	comp108_c0	comp108_c0_seq1	Leucine--tRNA ligase	Leucine--tRNA ligase	PF13603.1^tRNA-synt_1_2^Leucyl-tRNA synthetase, Domain 2^1-109^E:1.1e-39`PF00133.17^tRNA-synt_1^tRNA synthetases class I (I, L, M and V)^29-90^E:6.4e-10	COG0495^ Leucyl-tRNA synthetase	leucyl-tRNA synthetase [EC:6.1.1.4]		5	5	UDP-sulfoquinovose synthase	Oceanicaulis sp. HTCC2633		FALSE	Protein
82	comp108_c1	comp108_c1_seq1	Leucine--tRNA ligase	Leucine--tRNA ligase	PF00133.17^tRNA-synt_1^tRNA synthetases class I (I, L, M and V)^24-53^E:2.2e-05	COG0495^ Leucyl-tRNA synthetase	leucyl-tRNA synthetase [EC:6.1.1.4]		5	5				FALSE	Protein
83	comp1081_c0	comp1081_c0_seq1					protein pelota		1	1				FALSE	Protein
84	comp1082_c0	comp1082_c0_seq1							0	0	anti-oxidant AhpCTSA family protein	Hyphomonas neptunium ATCC 15444		FALSE	Not_Anot
85	comp1083_c0	comp1083_c0_seq1						AACY020554575.1662.4579	1	0	binding-protein-dependent transport systems inner membrane component	Sphingopyxis alaskensis RB2256		FALSE	Protein
86	comp1084_c0	comp1084_c0_seq1							0	0	protease Do	Caulobacter sp. K31		FALSE	Not_Anot
87	comp1085_c0	comp1085_c0_seq1							0	0				FALSE	Not_Anot
88	comp1086_c0	comp1086_c0_seq1							0	0	cytidylate kinase	Sphingomonas wittichii RW1		FALSE	Not_Anot
89	comp1087_c0	comp1087_c0_seq1					[EC:2.3.1.-]		1	1				FALSE	Protein
90	comp1088_c0	comp1088_c0_seq1							0	0	ribosomal protein L13	Brevundimonas sp. BAL3		FALSE	Not_Anot
91	comp1089_c0	comp1089_c0_seq1							0	0				FALSE	Not_Anot
92	comp1090_c0	comp1090_c0_seq1							0	0				FALSE	Not_Anot
93	comp1092_c0	comp1092_c0_seq1							0	0				FALSE	Not_Anot
94	comp1093_c0	comp1093_c0_seq1						EU803503.1.1472	1	0				TRUE	rRNA
95	comp1094_c0	comp1094_c0_seq1							0	0				FALSE	Not_Anot
96	comp1095_c0	comp1095_c0_seq1	Putative transposase element L1Md-A101/L1Md-A102/L1Md-A2	Putative transposase element L1Md-A101/L1Md-A102/L1Md-A2	PF02994.9^Transposase_22^L1 transposable element^1-140^E:4.3e-72				3	3				FALSE	Protein
97	comp1096_c0	comp1096_c0_seq1	Elongation factor 4				GTP-binding protein LepA		2	2				FALSE	Protein
98	comp1097_c0	comp1097_c0_seq1							0	0				FALSE	Not_Anot
99	comp1098_c0	comp1098_c0_seq1							0	0				FALSE	Not_Anot
100	comp1099_c0	comp1099_c0_seq1							0	0				FALSE	Not_Anot
101	comp11_c0	comp11_c0_seq1							0	0				FALSE	Not_Anot
102	comp1100_c0	comp1100_c0_seq1					4-hydroxythreonine-4-phosphate dehydrogenase [EC:1.1.1.262]		1	1				FALSE	Protein
103	comp1102_c0	comp1102_c0_seq1							0	0				FALSE	Not_Anot
104	comp1103_c0	comp1103_c0_seq1			PF07715.10^Plug^TonB-dependent Receptor Plug Domain^4-84^E:2e-08				1	1				FALSE	Protein
105	comp1104_c0	comp1104_c0_seq1							0	0	sugar ABC transporter ATPase	Herbaspirillum seropedicae SmR1		FALSE	Not_Anot
106	comp1105_c0	comp1105_c0_seq1			PF01476.15^LysM^LysM domain^49-83^E:0.0033				1	1	hypothetical protein	Brevundimonas sp. BAL3		FALSE	Protein
107	comp1106_c0	comp1106_c0_seq1						AACY020172168.296.3372	1	0	serine O-acetyltransferase	Brevundimonas subvibrioides ATCC 15264		FALSE	Protein
108	comp1107_c0	comp1107_c0_seq1	LINE-1 reverse transcriptase homolog	LINE-1 reverse transcriptase homolog					2	2				FALSE	Protein
109	comp1109_c0	comp1109_c0_seq1	Guanosine-5'-triphosphate,3'-diphosphate pyrophosphatase	Guanosine-5'-triphosphate,3'-diphosphate pyrophosphatase	PF02541.11^Ppx-GppA^Ppx/GppA phosphatase family^45-156^E:3.2e-23	COG0248^ Exopolyphosphatase	exopolyphosphatase / guanosine-5'-triphosphate,3'-diphosphate pyrophosphatase [EC:3.6.1.11 3.6.1.40]		5	5	MCP methyltransferase, CheR-type	Brevundimonas subvibrioides ATCC 15264		FALSE	Protein
110	comp111_c0	comp111_c0_seq1	Oligopeptide transport system permease protein AppC	Oligopeptide transport system permease protein AppC		COG1173^ ABC-type dipeptide/oligopeptide/nickel transport systems, permease components			3	3				FALSE	Protein
111	comp1110_c0	comp1110_c0_seq1			PF13894.1^zf-C2H2_4^C2H2-type zinc finger^2-21^E:0.66				1	1	conserved hypothetical protein	Brevundimonas sp. BAL3		FALSE	Protein
112	comp1111_c0	comp1111_c0_seq1							0	0	thioesterase family protein	Brevundimonas sp. BAL3		FALSE	Not_Anot
113	comp1112_c0	comp1112_c0_seq1							0	0				FALSE	Not_Anot
114	comp1113_c0	comp1113_c0_seq1							0	0				FALSE	Not_Anot
115	comp1114_c0	comp1114_c0_seq1	Putative uncharacterized protein encoded by LINC00269	UPF0764 protein C16orf89	PF13900.1^GVQW^Putative binding domain^1-23^E:1.2e-09	NOG40768^			4	4	translation initiation factor IF-2	Parvibaculum lavamentivorans DS-1		FALSE	Protein
116	comp1115_c0	comp1115_c0_seq1						AIAB01000371.593.2605	1	0	ATPase subunit 6	Thalassiosira pseudonana		FALSE	Protein
117	comp1116_c0	comp1116_c0_seq1	Bifunctional endo-1,4-beta-xylanase XylA						1	1	FAD-dependent pyridine nucleotide-disulphide oxidoreductase	Sphingomonas wittichii RW1		FALSE	Protein
118	comp1117_c0	comp1117_c0_seq1	LINE-1 reverse transcriptase homolog	LINE-1 reverse transcriptase homolog					2	2	GTPase ObgE	Caulobacter sp. K31		FALSE	Protein
119	comp1119_c0	comp1119_c0_seq1		Methylglutaconyl-CoA hydratase, mitochondrial	PF00378.15^ECH^Enoyl-CoA hydratase/isomerase family^12-129^E:1.9e-22	COG1024^ Enoyl-CoA hydratase/carnithine racemase	primary-amine oxidase [EC:1.4.3.21]		4	4	peptide chain release factor 3	Caulobacter crescentus NA1000;Caulobacter crescentus CB15		FALSE	Protein
120	comp1121_c0	comp1121_c0_seq1							0	0	transposase	Arthrobacter sp. FB24		FALSE	Not_Anot
121	comp1123_c0	comp1123_c0_seq1							0	0				FALSE	Not_Anot
122	comp1125_c0	comp1125_c0_seq1							0	0				FALSE	Not_Anot
123	comp1126_c0	comp1126_c0_seq1	UPF0053 protein Mb2387c	UPF0053 protein Mb2387c	PF03471.12^CorC_HlyC^Transporter associated domain^39-119^E:2.7e-14	COG1253^ Hemolysins and related proteins containing CBS domains			4	4	NusA antitermination factor	Brevundimonas subvibrioides ATCC 15264		FALSE	Protein
124	comp1127_c0	comp1127_c0_seq1							0	0	nitrite/sulfite reductase hemoprotein beta-component ferrodoxin domain protein	Rhodopseudomonas palustris TIE-1		FALSE	Not_Anot
125	comp1128_c0	comp1128_c0_seq1							0	0				FALSE	Not_Anot
126	comp1129_c0	comp1129_c0_seq1							0	0	Rare lipoprotein A-like double-psi beta-barrel	Brevundimonas sp. BAL3		FALSE	Not_Anot
127	comp113_c0	comp113_c0_seq1	Succinyl-CoA ligase [ADP-forming] subunit beta				succinyl-CoA synthetase beta subunit [EC:6.2.1.5]		2	2				FALSE	Protein
128	comp1130_c0	comp1130_c0_seq1							0	0				FALSE	Not_Anot
129	comp1131_c0	comp1131_c0_seq1	Putative transcription factor YdeB						1	1				FALSE	Protein
130	comp1132_c0	comp1132_c0_seq1							0	0	Glutathione S-transferase domain protein	Brevundimonas subvibrioides ATCC 15264		FALSE	Not_Anot
131	comp1133_c0	comp1133_c0_seq1							0	0	sodium/hydrogen exchanger	Brevundimonas subvibrioides ATCC 15264		FALSE	Not_Anot
132	comp1134_c0	comp1134_c0_seq1							0	0	membrane-bound proton-translocating pyrophosphatase	Caulobacter crescentus NA1000;Caulobacter crescentus CB15		FALSE	Not_Anot
133	comp1135_c0	comp1135_c0_seq1							0	0				FALSE	Not_Anot
134	comp1136_c0	comp1136_c0_seq1			PF07859.8^Abhydrolase_3^alpha/beta hydrolase fold^15-102^E:8.5e-06`PF12695.2^Abhydrolase_5^Alpha/beta hydrolase family^24-101^E:2.3e-06				1	1	hypothetical protein	Phaeodactylum tricornutum		FALSE	Protein
135	comp1137_c0	comp1137_c0_seq1							0	0	phosphoribosylamine--glycine ligase	Caulobacter crescentus NA1000;Caulobacter crescentus CB15		FALSE	Not_Anot
136	comp1138_c0	comp1138_c0_seq1						AF245377.1.2854	1	0	chaperonin GroEL	Caulobacter sp. K31		FALSE	Protein
137	comp1139_c0	comp1139_c0_seq1							0	0				FALSE	Not_Anot
138	comp114_c0	comp114_c0_seq1							0	0				FALSE	Not_Anot
139	comp1141_c0	comp1141_c0_seq1					abl interactor 2		1	1	integrase catalytic subunit	Sphingopyxis alaskensis RB2256		FALSE	Protein
140	comp1143_c0	comp1143_c0_seq1							0	0				FALSE	Not_Anot
141	comp1144_c0	comp1144_c0_seq1							0	0	hypothetical protein	Brevundimonas sp. BAL3		FALSE	Not_Anot
142	comp1145_c0	comp1145_c0_seq1							0	0	hypothetical protein	Oryza sativa Japonica Group		FALSE	Not_Anot
143	comp1146_c0	comp1146_c0_seq1							0	0	Methyl-accepting chemotaxis protein signaling domain	Brevundimonas sp. BAL3		FALSE	Not_Anot
144	comp1147_c0	comp1147_c0_seq1							0	0				FALSE	Not_Anot
145	comp1148_c0	comp1148_c0_seq1							0	0				FALSE	Not_Anot
145	comp1148_c0	comp1148_c0_seq2							0	0				FALSE	Not_Anot
146	comp1149_c0	comp1149_c0_seq1							0	0	peptidase, S9A/B/C family, catalytic domain protein	Brevundimonas sp. BAL3		FALSE	Not_Anot
147	comp1150_c0	comp1150_c0_seq1					cleavage stimulation factor subunit 2		1	1	single-stranded-DNA-specific exonuclease RecJ	Brevundimonas subvibrioides ATCC 15264		FALSE	Protein
148	comp1151_c0	comp1151_c0_seq1			PF02994.9^Transposase_22^L1 transposable element^1-33^E:3.7e-06				1	1	OmpW family protein	Brevundimonas subvibrioides ATCC 15264		FALSE	Protein
149	comp1152_c0	comp1152_c0_seq1							0	0				FALSE	Not_Anot
150	comp1153_c0	comp1153_c0_seq1	Transposase for transposon Tn552	Transposase for transposon Tn552	PF00665.21^rve^Integrase core domain^53-182^E:1.7e-21				3	3	peptide chain release factor 3	Caulobacter crescentus NA1000;Caulobacter crescentus CB15		FALSE	Protein
151	comp1154_c0	comp1154_c0_seq1	Succinate-semialdehyde dehydrogenase [NADP(+)]	Succinate-semialdehyde dehydrogenase [NADP(+)]	PF00171.17^Aldedh^Aldehyde dehydrogenase family^1-200^E:6.2e-53	COG1012^ NAD-dependent aldehyde dehydrogenases	succinate-semialdehyde dehydrogenase / glutarate-semialdehyde dehydrogenase [EC:1.2.1.16 1.2.1.79 1.2.1.20]		5	5				FALSE	Protein
152	comp1155_c0	comp1155_c0_seq1							0	0				FALSE	Not_Anot
153	comp1156_c0	comp1156_c0_seq1							0	0				FALSE	Not_Anot
154	comp1158_c0	comp1158_c0_seq1						CP003153.1395608.1398489	1	0				TRUE	rRNA
155	comp1159_c0	comp1159_c0_seq1						AACY020554575.1662.4579	1	0	ABC transporter, ATP-binding protein	Brevundimonas sp. BAL3		FALSE	Protein
156	comp116_c0	comp116_c0_seq1	RNA polymerase sigma-E factor	RNA polymerase sigma-E factor	PF04542.9^Sigma70_r2^Sigma-70 region 2^27-90^E:1.5e-16	COG1595^ DNA-directed RNA polymerase specialized sigma subunit, sigma24 homolog			4	4				FALSE	Protein
157	comp1160_c0	comp1160_c0_seq1	Glutamate racemase	Glutamate racemase	PF01177.17^Asp_Glu_race^Asp/Glu/Hydantoin racemase^20-97^E:1.6e-08	COG0796^ Glutamate racemase	excinuclease ABC subunit C		5	5	conserved domain protein	Brevundimonas sp. BAL3		FALSE	Protein
158	comp1161_c0	comp1161_c0_seq1							0	0				FALSE	Not_Anot
159	comp1162_c0	comp1162_c0_seq1	Tryptophan--tRNA ligase	Tryptophan--tRNA ligase	PF00579.20^tRNA-synt_1b^tRNA synthetases class I (W and Y)^12-88^E:9e-20	COG0180^ Tryptophanyl-tRNA synthetase	tryptophanyl-tRNA synthetase [EC:6.1.1.2]		5	5				FALSE	Protein
160	comp1163_c0	comp1163_c0_seq1							0	0				FALSE	Not_Anot
161	comp1164_c0	comp1164_c0_seq1	Retrovirus-related Pol polyprotein LINE-1						1	1	3-methyl-2-oxobutanoate hydroxymethyltransferase	Brevundimonas sp. BAL3		FALSE	Protein
162	comp1165_c0	comp1165_c0_seq1			PF01370.16^Epimerase^NAD dependent epimerase/dehydratase family^1-59^E:1.2e-07		GDP-L-fucose synthase [EC:1.1.1.271]		2	2				FALSE	Protein
163	comp1166_c0	comp1166_c0_seq1	4-hydroxybutyrate coenzyme A transferase	4-hydroxybutyrate coenzyme A transferase	PF02550.10^AcetylCoA_hydro^Acetyl-CoA hydrolase/transferase N-terminal domain^18-83^E:6.9e-08	COG0427^ Acetyl-CoA hydrolase			4	4	hypothetical protein;MutT/nudix family phosphohydrolase	Caulobacter crescentus NA1000;Caulobacter crescentus CB15		FALSE	Protein
164	comp1167_c0	comp1167_c0_seq1							0	0				FALSE	Not_Anot
165	comp1167_c1	comp1167_c1_seq1							0	0				FALSE	Not_Anot
166	comp1168_c0	comp1168_c0_seq1							0	0				FALSE	Not_Anot
167	comp1169_c0	comp1169_c0_seq1	Uncharacterized protein ycf89	Uncharacterized protein ycf89					2	2				FALSE	Protein
168	comp117_c0	comp117_c0_seq1	Retrovirus-related Pol polyprotein from transposon TNT 1-94	Retrovirus-related Pol polyprotein from transposon TNT 1-94					2	2				FALSE	Protein
169	comp1170_c0	comp1170_c0_seq1	Cation efflux system protein CusA	Cation efflux system protein CusA	PF00873.14^ACR_tran^AcrB/AcrD/AcrF family^2-173^E:5.5e-35	COG3696^ Putative silver efflux pump	Cu(I)/Ag(I) efflux system membrane protein CusA/SilA		5	5				FALSE	Protein
170	comp1172_c0	comp1172_c0_seq1			PF07727.9^RVT_2^Reverse transcriptase (RNA-dependent DNA polymerase)^4-71^E:2.4e-07				1	1				FALSE	Protein
171	comp1173_c0	comp1173_c0_seq1							0	0	Ser/Thr protein phosphatase family protein	Brevundimonas sp. BAL3		FALSE	Not_Anot
172	comp1174_c0	comp1174_c0_seq1							0	0				FALSE	Not_Anot
173	comp1175_c0	comp1175_c0_seq1	NADH-quinone oxidoreductase subunit B	NADH-quinone oxidoreductase subunit B	PF01058.17^Oxidored_q6^NADH ubiquinone oxidoreductase, 20 Kd subunit^5-75^E:1.5e-12	COG0377^ NADH:ubiquinone oxidoreductase 20 kD subunit and related Fe-S oxidoreductases	NADH-quinone oxidoreductase subunit B [EC:1.6.5.3]		5	5				FALSE	Protein
174	comp1176_c0	comp1176_c0_seq1	Protein CrcB homolog 2	Protein CrcB homolog 1	PF02537.10^CRCB^CrcB-like protein^7-80^E:1.6e-15	COG0239^ Integral membrane protein possibly involved in chromosome condensation			4	4	UDP-3-O-[3-hydroxymyristoyl] glucosamine N-acyltransferase;UDP-3-O-3-hydroxymyristoyl glucosamine N-acyltransferase	Caulobacter crescentus NA1000;Caulobacter crescentus CB15		FALSE	Protein
175	comp1177_c0	comp1177_c0_seq1	Phosphatidylglycerol lysyltransferase				phosphatidylglycerol lysyltransferase [EC:2.3.2.3]		2	2				FALSE	Protein
176	comp1178_c0	comp1178_c0_seq1							0	0				FALSE	Not_Anot
177	comp1179_c0	comp1179_c0_seq1	3-isopropylmalate dehydratase large subunit	3-isopropylmalate dehydratase large subunit	PF00330.15^Aconitase^Aconitase family (aconitate hydratase)^9-104^E:1.2e-18	COG0065^ 3-isopropylmalate dehydratase large subunit	3-isopropylmalate/(R)-2-methylmalate dehydratase large subunit [EC:4.2.1.33 4.2.1.35]		5	5	tryptophan halogenase	Caulobacter segnis ATCC 21756		FALSE	Protein
178	comp1180_c0	comp1180_c0_seq1			PF03548.10^LolA^Outer membrane lipoprotein carrier protein LolA^1-99^E:2.4e-10				1	1	NADH dehydrogenase (ubiquinone)	Xanthobacter autotrophicus Py2		FALSE	Protein
179	comp1181_c0	comp1181_c0_seq1							0	0				FALSE	Not_Anot
180	comp1182_c0	comp1182_c0_seq1							0	0				FALSE	Not_Anot
181	comp1183_c0	comp1183_c0_seq1							0	0				FALSE	Not_Anot
182	comp1184_c0	comp1184_c0_seq1							0	0				FALSE	Not_Anot
183	comp1185_c0	comp1185_c0_seq1							0	0	exopolysaccharide biosynthesis polyprenyl glycosylphosphotransferase subfamily	Brevundimonas sp. BAL3		FALSE	Not_Anot
184	comp1186_c0	comp1186_c0_seq1						CP000727.3619485.3622385	1	0				TRUE	rRNA
185	comp1187_c0	comp1187_c0_seq1			PF13604.1^AAA_30^AAA domain^4-91^E:4.7e-08				1	1				FALSE	Protein
186	comp1188_c0	comp1188_c0_seq1						GU323224.74107.76992	1	0	prolyl-tRNA synthetase	Brevundimonas subvibrioides ATCC 15264		FALSE	Protein
187	comp1189_c0	comp1189_c0_seq1						EF067920.111154.114026	1	0				TRUE	rRNA
188	comp119_c0	comp119_c0_seq1							0	0	beta-lactamase	Caulobacter segnis ATCC 21756		FALSE	Not_Anot
189	comp1190_c0	comp1190_c0_seq1					dynein heavy chain 1, cytosolic		1	1	DNA-directed RNA polymerase, beta subunit	Brevundimonas sp. BAL3		FALSE	Protein
190	comp1192_c0	comp1192_c0_seq1			PF13696.1^zf-CCHC_2^Zinc knuckle^70-90^E:0.021				1	1	PhoH family protein	Brevundimonas sp. BAL3		FALSE	Protein
191	comp1193_c0	comp1193_c0_seq1			PF00665.21^rve^Integrase core domain^4-86^E:3.4e-10				1	1	response regulator receiver domain protein	Brevundimonas sp. BAL3		FALSE	Protein
192	comp1194_c0	comp1194_c0_seq1							0	0	peptidase M16 domain protein	Brevundimonas subvibrioides ATCC 15264		FALSE	Not_Anot
193	comp1197_c0	comp1197_c0_seq1							0	0				FALSE	Not_Anot
194	comp1198_c0	comp1198_c0_seq1							0	0	isoleucyl-tRNA synthetase	Caulobacter crescentus NA1000;Caulobacter crescentus CB15		FALSE	Not_Anot
195	comp12_c0	comp12_c0_seq1							0	0	50S ribosomal protein L30P	Maricaulis maris MCS10		FALSE	Not_Anot
196	comp12_c1	comp12_c1_seq1							0	0	ribosomal protein S5	Brevundimonas subvibrioides ATCC 15264		FALSE	Not_Anot
197	comp120_c0	comp120_c0_seq1							0	0				FALSE	Not_Anot
198	comp1200_c0	comp1200_c0_seq1						CP002349.2007391.2010285	1	0				TRUE	rRNA
199	comp1201_c0	comp1201_c0_seq1							0	0				FALSE	Not_Anot
200	comp1202_c0	comp1202_c0_seq1							0	0				FALSE	Not_Anot
201	comp1203_c0	comp1203_c0_seq1							0	0				FALSE	Not_Anot
202	comp1204_c0	comp1204_c0_seq1							0	0	PhoH family protein	Brevundimonas sp. BAL3		FALSE	Not_Anot
203	comp1205_c0	comp1205_c0_seq1							0	0				FALSE	Not_Anot
204	comp1206_c0	comp1206_c0_seq1		Protein PetR					1	1				FALSE	Protein
205	comp1207_c0	comp1207_c0_seq1	30S ribosomal protein S1				small subunit ribosomal protein S1		2	2				FALSE	Protein
206	comp1208_c0	comp1208_c0_seq1					4-hydroxyphenylpyruvate dioxygenase [EC:1.13.11.27]		1	1	flagellin domain-containing protein	Verminephrobacter eiseniae EF01-2		FALSE	Protein
207	comp1209_c0	comp1209_c0_seq1							0	0				FALSE	Not_Anot
208	comp1210_c0	comp1210_c0_seq1							0	0	undecaprenyldiphospho-muramoylpentapeptide beta-N-acetylglucosaminyltransferase	Brevundimonas sp. BAL3		FALSE	Not_Anot
209	comp1211_c0	comp1211_c0_seq1	Elongation factor G	Elongation factor G	PF03764.13^EFG_IV^Elongation factor G, domain IV^4-57^E:9e-16	COG0480^ Translation elongation factors (GTPases)			4	4	Carboxylesterase superfamily	Brevundimonas sp. BAL3		FALSE	Protein
210	comp1212_c0	comp1212_c0_seq1							0	0				FALSE	Not_Anot
211	comp1213_c0	comp1213_c0_seq1	Cytochrome c oxidase subunit 1	Cytochrome c oxidase subunit 1	PF00115.15^COX1^Cytochrome C and Quinol oxidase polypeptide I^10-125^E:4.3e-26		cytochrome c oxidase subunit 1 [EC:1.9.3.1]		4	4				FALSE	Protein
212	comp1214_c0	comp1214_c0_seq1			PF12501.3^DUF3708^Phosphate ATP-binding cassette transporter^5-88^E:3.5e-24				1	1				FALSE	Protein
213	comp1215_c0	comp1215_c0_seq1						AY281353.29308.32276	1	0				TRUE	rRNA
214	comp1216_c0	comp1216_c0_seq1							0	0				FALSE	Not_Anot
215	comp1217_c0	comp1217_c0_seq1							0	0	transposase	Rhodococcus jostii RHA1		FALSE	Not_Anot
216	comp1218_c0	comp1218_c0_seq1						AJ389614.1.1557	1	0	hypothetical protein	Brevundimonas sp. BAL3		FALSE	Protein
217	comp1219_c0	comp1219_c0_seq1	Probable methylmalonyl-CoA mutase, mitochondrial	Methylmalonyl-CoA mutase large subunit			methylmalonyl-CoA mutase, C-terminal domain [EC:5.4.99.2]		3	3	Siderophore-interacting protein	Brevundimonas sp. BAL3		FALSE	Protein
218	comp1220_c0	comp1220_c0_seq1	LINE-1 reverse transcriptase homolog	LINE-1 reverse transcriptase homolog					2	2	phosphoglucomutase	Caulobacter crescentus CB15		FALSE	Protein
219	comp1221_c0	comp1221_c0_seq1							0	0				FALSE	Not_Anot
220	comp1222_c0	comp1222_c0_seq1							0	0	NADH dehydrogenase subunit N	Caulobacter sp. K31		FALSE	Not_Anot
221	comp1223_c0	comp1223_c0_seq1	L-arabinose transport system permease protein AraQ	L-arabinose transport system permease protein AraQ	PF00528.17^BPD_transp_1^Binding-protein-dependent transport system inner membrane component^6-92^E:3.5e-16	COG0395^ ABC-type sugar transport system, permease component	sn-glycerol 3-phosphate transport system permease protein		5	5	GTP-binding proten HflX	Brevundimonas sp. BAL3		FALSE	Protein
222	comp1224_c0	comp1224_c0_seq1							0	0				FALSE	Not_Anot
223	comp1225_c0	comp1225_c0_seq1	Uncharacterized transporter HI_0895	Nodulation protein NolG	PF00873.14^ACR_tran^AcrB/AcrD/AcrF family^2-158^E:1.8e-46	COG0841^ Cation/multidrug efflux pump			4	4				FALSE	Protein
224	comp1226_c0	comp1226_c0_seq1	Retrovirus-related Pol polyprotein from transposon TNT 1-94	Retrovirus-related Pol polyprotein from transposon TNT 1-94					2	2				FALSE	Protein
225	comp1227_c0	comp1227_c0_seq1							0	0				FALSE	Not_Anot
226	comp1228_c0	comp1228_c0_seq1	50S ribosomal protein L13				large subunit ribosomal protein L13		2	2	hypothetical protein;SufD protein	Caulobacter crescentus NA1000;Caulobacter crescentus CB15		FALSE	Protein
227	comp1229_c0	comp1229_c0_seq1	Putative surface protein bspA-like	Putative surface protein bspA-like	PF13306.1^LRR_5^Leucine rich repeats (6 copies)^8-67^E:6.4e-15		luteinizing hormone/choriogonadotropin receptor		4	4	carbamoyl phosphate synthase large subunit	Caulobacter sp. K31		FALSE	Protein
228	comp123_c0	comp123_c0_seq1							0	0				FALSE	Not_Anot
229	comp123_c1	comp123_c1_seq1							0	0				FALSE	Not_Anot
230	comp1230_c0	comp1230_c0_seq1	Transposase for transposon Tn552	Transposase for transposon Tn552	PF09299.6^Mu-transpos_C^Mu transposase, C-terminal^1-48^E:2.5e-16				3	3	flagellar hook-length control protein, putative	Brevundimonas sp. BAL3		FALSE	Protein
231	comp1231_c0	comp1231_c0_seq1						Caulobacter	1	0	hypothetical protein	Caulobacter crescentus CB15		FALSE	Protein
232	comp1232_c0	comp1232_c0_seq1							0	0				FALSE	Not_Anot
233	comp1233_c0	comp1233_c0_seq1	3-oxoacyl-[acyl-carrier-protein] synthase 2	3-oxoacyl-[acyl-carrier-protein] synthase 2	PF00109.21^ketoacyl-synt^Beta-ketoacyl synthase, N-terminal domain^10-44^E:3.1e-05`PF02801.17^Ketoacyl-synt_C^Beta-ketoacyl synthase, C-terminal domain^52-144^E:1.7e-27	COG0304^ 3-oxoacyl-(acyl-carrier-protein) synthase	3-oxoacyl-[acyl-carrier-protein] synthase II [EC:2.3.1.179]		5	5				FALSE	Protein
234	comp1235_c0	comp1235_c0_seq1							0	0				FALSE	Not_Anot
235	comp1236_c0	comp1236_c0_seq1						FJ744961.1.1302	1	0				TRUE	rRNA
236	comp1237_c0	comp1237_c0_seq1							0	0	secreted protein	Gramella forsetii KT0803		FALSE	Not_Anot
237	comp1238_c0	comp1238_c0_seq1							0	0				FALSE	Not_Anot
238	comp1239_c0	comp1239_c0_seq1	XorII very short patch repair endonuclease						1	1	acriflavin resistance protein	Caulobacter sp. K31		FALSE	Protein
239	comp1240_c0	comp1240_c0_seq1			PF05569.6^Peptidase_M56^BlaR1 peptidase M56^1-66^E:5.6e-12		bla regulator protein blaR1		2	2	5,10-methylenetetrahydrofolate reductase	Brevundimonas subvibrioides ATCC 15264		FALSE	Protein
240	comp1241_c0	comp1241_c0_seq1						ABGO01000184.2869.5608	1	0				TRUE	rRNA
241	comp1242_c0	comp1242_c0_seq1							0	0	Extensin-like protein C-terminus	Brevundimonas sp. BAL3		FALSE	Not_Anot
242	comp1243_c0	comp1243_c0_seq1							0	0	integrase catalytic subunit	Sphingopyxis alaskensis RB2256		FALSE	Not_Anot
243	comp1244_c0	comp1244_c0_seq1	Uncharacterized protein ML0605						1	1				FALSE	Protein
244	comp1245_c0	comp1245_c0_seq1							0	0				FALSE	Not_Anot
245	comp1246_c0	comp1246_c0_seq1	3-oxoacyl-[acyl-carrier-protein] reductase FabG	3-oxoacyl-[acyl-carrier-protein] reductase FabG	PF13561.1^adh_short_C2^Enoyl-(Acyl carrier protein) reductase^5-180^E:4.6e-12`PF00106.20^adh_short^short chain dehydrogenase^6-134^E:6.8e-27`PF08659.5^KR^KR domain^7-121^E:2.3e-07	COG1028^ Dehydrogenases with different specificities (related to short-chain alcohol dehydrogenases)	3-oxoacyl-[acyl-carrier protein] reductase [EC:1.1.1.100]		5	5				FALSE	Protein
246	comp1247_c0	comp1247_c0_seq1	Uncharacterized protein HI_1420				cytidylate kinase [EC:2.7.4.14]		2	2	30S ribosomal protein S11	Maricaulis maris MCS10		FALSE	Protein
247	comp1248_c0	comp1248_c0_seq1							0	0	hypothetical protein LOC100510331	Homo sapiens		FALSE	Not_Anot
248	comp1249_c0	comp1249_c0_seq1							0	0				FALSE	Not_Anot
249	comp1250_c0	comp1250_c0_seq1							0	0				FALSE	Not_Anot
250	comp1251_c0	comp1251_c0_seq1			PF14214.1^Helitron_like_N^Helitron helicase-like domain at N-terminus^2-59^E:4.5e-10				1	1				FALSE	Protein
251	comp1252_c0	comp1252_c0_seq1							0	0				FALSE	Not_Anot
252	comp1253_c0	comp1253_c0_seq1	Photosystem II CP47 chlorophyll apoprotein	Photosystem II CP47 chlorophyll apoprotein	PF00421.14^PSII^Photosystem II protein^8-120^E:1.7e-51		photosystem II CP47 chlorophyll apoprotein		4	4	2-oxo acid dehydrogenases acyltransferase (catalytic domain) protein	Brevundimonas sp. BAL3		FALSE	Protein
253	comp1254_c0	comp1254_c0_seq1							0	0	selenophosphate synthetase	Rhodobacter sphaeroides ATCC 17025		FALSE	Not_Anot
254	comp1255_c0	comp1255_c0_seq1							0	0				FALSE	Not_Anot
255	comp1256_c0	comp1256_c0_seq1	2,3-bisphosphoglycerate-dependent phosphoglycerate mutase	2,3-bisphosphoglycerate-dependent phosphoglycerate mutase	PF00300.17^His_Phos_1^Histidine phosphatase superfamily (branch 1)^10-123^E:1.9e-13	COG0588^ Phosphoglycerate mutase 1	2,3-bisphosphoglycerate-dependent phosphoglycerate mutase [EC:5.4.2.11]		5	5				FALSE	Protein
256	comp1257_c0	comp1257_c0_seq1							0	0				FALSE	Not_Anot
257	comp1259_c0	comp1259_c0_seq1	Chemoreceptor McpA	Chemoreceptor McpA	PF00015.16^MCPsignal^Methyl-accepting chemotaxis protein (MCP) signalling domain^33-142^E:2e-40	COG0840^ Methyl-accepting chemotaxis protein	methyl-accepting chemotaxis protein		5	5				FALSE	Protein
258	comp126_c0	comp126_c0_seq1	LINE-1 reverse transcriptase homolog	LINE-1 reverse transcriptase homolog	PF00078.22^RVT_1^Reverse transcriptase (RNA-dependent DNA polymerase)^8-71^E:2.3e-08				3	3				FALSE	Protein
259	comp1260_c0	comp1260_c0_seq1							0	0	chemoreceptor glutamine deamidase CheD	Rhizobium leguminosarum bv. trifolii WSM1325;Rhizobium leguminosarum bv. viciae 3841		FALSE	Not_Anot
260	comp1261_c0	comp1261_c0_seq1							0	0				FALSE	Not_Anot
261	comp1262_c0	comp1262_c0_seq1							0	0	hypothetical protein	Brevundimonas sp. BAL3		FALSE	Not_Anot
262	comp1263_c0	comp1263_c0_seq1							0	0				FALSE	Not_Anot
263	comp1264_c0	comp1264_c0_seq1					amidase [EC:3.5.1.4]		1	1				FALSE	Protein
264	comp1265_c0	comp1265_c0_seq1							0	0	Phosphoesterase family	Brevundimonas sp. BAL3		FALSE	Not_Anot
265	comp1266_c0	comp1266_c0_seq1						ABOX02000035.67956.70808	1	0	ATP synthase F1, delta subunit	Brevundimonas subvibrioides ATCC 15264		FALSE	Protein
266	comp1267_c0	comp1267_c0_seq1		Aspartate-semialdehyde dehydrogenase	PF01118.19^Semialdhyde_dh^Semialdehyde dehydrogenase, NAD binding domain^11-54^E:2e-09		aspartate-semialdehyde dehydrogenase [EC:1.2.1.11]		3	3				FALSE	Protein
267	comp1269_c0	comp1269_c0_seq1	Methionine aminopeptidase	Methionine aminopeptidase		COG0024^ Methionine aminopeptidase			3	3	Type II secretion system F domain protein	Brevundimonas subvibrioides ATCC 15264		FALSE	Protein
268	comp1270_c0	comp1270_c0_seq1							0	0				FALSE	Not_Anot
269	comp1271_c0	comp1271_c0_seq1							0	0				FALSE	Not_Anot
270	comp1272_c0	comp1272_c0_seq1							0	0				FALSE	Not_Anot
271	comp1273_c0	comp1273_c0_seq1							0	0				FALSE	Not_Anot
272	comp1274_c0	comp1274_c0_seq1							0	0				FALSE	Not_Anot
273	comp1277_c0	comp1277_c0_seq1	Pro-Pol polyprotein	Pro-Pol polyprotein	PF00078.22^RVT_1^Reverse transcriptase (RNA-dependent DNA polymerase)^13-82^E:3.7e-06		nuclear pore complex protein Nup93		4	4				FALSE	Protein
274	comp1278_c0	comp1278_c0_seq1							0	0	arginyl-tRNA synthetase	Hyphomonas neptunium ATCC 15444		FALSE	Not_Anot
275	comp1279_c0	comp1279_c0_seq1	FMN-dependent NADPH-azoreductase	FMN-dependent NADPH-azoreductase	PF03358.10^FMN_red^NADPH-dependent FMN reductase^6-148^E:9e-29	COG0431^ Predicted flavoprotein			4	4	polysaccharide biosynthesis protein	Methylibium petroleiphilum PM1		FALSE	Protein
276	comp128_c0	comp128_c0_seq1			PF01883.14^DUF59^Domain of unknown function DUF59^4-74^E:3.9e-16				1	1	hypothetical protein	Brevundimonas sp. BAL3		FALSE	Protein
277	comp128_c1	comp128_c1_seq1	tRNA dimethylallyltransferase				tRNA dimethylallyltransferase [EC:2.5.1.75]		2	2				FALSE	Protein
278	comp1280_c0	comp1280_c0_seq1	Translocation and assembly module TamB						1	1				FALSE	Protein
279	comp1281_c0	comp1281_c0_seq1					replication factor A2		1	1				FALSE	Protein
280	comp1282_c0	comp1282_c0_seq1							0	0	carbamoyl phosphate synthase large subunit	Rhodobacter sphaeroides 2.4.1		FALSE	Not_Anot
281	comp1283_c0	comp1283_c0_seq1						CR378674.186790.189701	1	0				TRUE	rRNA
282	comp1284_c0	comp1284_c0_seq1						AF223570.496.3677	1	0				TRUE	rRNA
283	comp1285_c0	comp1285_c0_seq1							0	0				FALSE	Not_Anot
284	comp1286_c0	comp1286_c0_seq1							0	0				FALSE	Not_Anot
285	comp1287_c0	comp1287_c0_seq1							0	0				FALSE	Not_Anot
286	comp1288_c0	comp1288_c0_seq1							0	0				FALSE	Not_Anot
287	comp1289_c0	comp1289_c0_seq1						DQ089740.1.2777	1	0				TRUE	rRNA
288	comp129_c0	comp129_c0_seq1	Uncharacterized HTH-type transcriptional regulator Mb2303c	Uncharacterized HTH-type transcriptional regulator Mb2303c	PF03466.15^LysR_substrate^LysR substrate binding domain^46-103^E:1.7e-12	COG0583^ Transcriptional regulator			4	4	Centromere protein that resembles histones, required for proper kinetochore function	Pichia pastoris GS115		FALSE	Protein
289	comp1290_c0	comp1290_c0_seq1							0	0	phosphoserine aminotransferase	Brevundimonas sp. BAL3		FALSE	Not_Anot
290	comp1291_c0	comp1291_c0_seq1	Probable periplasmic serine endoprotease DegP-like	Probable periplasmic serine endoprotease DegP-like	PF00089.21^Trypsin^Trypsin^5-73^E:2.2e-07`PF13365.1^Trypsin_2^Trypsin-like peptidase domain^34-72^E:2.4e-08	COG0265^ Trypsin-like serine proteases, typically periplasmic, contain C-terminal PDZ domain			4	4	DNA gyrase, B subunit	Brevundimonas sp. BAL3		FALSE	Protein
290	comp1291_c0	comp1291_c0_seq2	Periplasmic pH-dependent serine endoprotease DegQ	Probable periplasmic serine endoprotease DegP-like	PF00089.21^Trypsin^Trypsin^5-76^E:5.7e-08`PF13365.1^Trypsin_2^Trypsin-like peptidase domain^34-72^E:2.4e-08	COG0265^ Trypsin-like serine proteases, typically periplasmic, contain C-terminal PDZ domain			4	4				FALSE	Protein
291	comp1292_c0	comp1292_c0_seq1							0	0				FALSE	Not_Anot
292	comp1293_c0	comp1293_c0_seq1		Uncharacterized acyl-CoA thioester hydrolase CPn_0654/CP_0093/CPj0654/CpB0680	PF03061.17^4HBT^Thioesterase superfamily^2-54^E:2.8e-10	COG1607^ Acyl-CoA hydrolase	acyl-CoA thioesterase YciA [EC:3.1.2.-]		4	4	hypothetical protein	Brevundimonas sp. BAL3		FALSE	Protein
293	comp1294_c0	comp1294_c0_seq1	Retrovirus-related Pol polyprotein from transposon opus	Retrovirus-related Pol polyprotein from transposon opus	PF00078.22^RVT_1^Reverse transcriptase (RNA-dependent DNA polymerase)^4-56^E:5e-09				3	3				FALSE	Protein
294	comp1295_c0	comp1295_c0_seq1	Putative ribose/galactose/methyl galactoside import ATP-binding protein	Putative ribose/galactose/methyl galactoside import ATP-binding protein		COG1129^ ABC-type sugar transport system, ATPase component	ribose transport system ATP-binding protein [EC:3.6.3.17]		4	4	hypothetical protein	Photobacterium angustum S14		FALSE	Protein
295	comp1296_c0	comp1296_c0_seq1							0	0	Aminopeptidase family M28, putative	Rhodospirillum centenum SW		FALSE	Not_Anot
296	comp1297_c0	comp1297_c0_seq1			PF02405.11^Permease^Permease^1-75^E:1.8e-17				1	1				FALSE	Protein
297	comp1298_c0	comp1298_c0_seq1			PF07244.10^Surf_Ag_VNR^Surface antigen variable number repeat^1-52^E:4.4e-08				1	1				FALSE	Protein
298	comp1299_c0	comp1299_c0_seq1	Uncharacterized protein FLJ39582						1	1	acyl-CoA dehydrogenase domain protein	Acidovorax delafieldii 2AN		FALSE	Protein
299	comp13_c0	comp13_c0_seq1	Phosphoglycolate phosphatase	Phosphoglycolate phosphatase	PF13419.1^HAD_2^Haloacid dehalogenase-like hydrolase^14-135^E:6.1e-20`PF00702.21^Hydrolase^haloacid dehalogenase-like hydrolase^25-130^E:6.2e-13`PF13242.1^Hydrolase_like^HAD-hyrolase-like^91-139^E:7.9e-08	COG0546^ Predicted phosphatases	phosphoglycolate phosphatase [EC:3.1.3.18]		5	5				FALSE	Protein
300	comp130_c0	comp130_c0_seq1			PF13408.1^Zn_ribbon_recom^Recombinase zinc beta ribbon domain^50-96^E:4.7e-08				1	1				FALSE	Protein
301	comp1300_c0	comp1300_c0_seq1							0	0				FALSE	Not_Anot
302	comp1301_c0	comp1301_c0_seq1	Transcriptional regulatory protein PmrA	Transcriptional regulatory protein BasR	PF00072.19^Response_reg^Response regulator receiver domain^10-70^E:4.4e-09	COG0745^ Response regulators consisting of a CheY-like receiver domain and a winged-helix DNA-binding domain			4	4				FALSE	Protein
303	comp1302_c0	comp1302_c0_seq1							0	0	amidohydrolase subfamily	Brevundimonas sp. BAL3		FALSE	Not_Anot
304	comp1303_c0	comp1303_c0_seq1						FJ602409.1.1407	1	0	hypothetical protein	Brevundimonas sp. BAL3		FALSE	Protein
305	comp1304_c0	comp1304_c0_seq1							0	0				FALSE	Not_Anot
306	comp1305_c0	comp1305_c0_seq1		Uncharacterized protein MJ0781	PF00437.15^T2SE^Type II/IV secretion system protein^1-75^E:3.4e-14	COG1372^ Intein/homing endonuclease			3	3	DNA-directed RNA polymerase subunit beta	Caulobacter sp. K31		FALSE	Protein
307	comp1306_c0	comp1306_c0_seq1							0	0	Dicarboxylate transport	Brevundimonas subvibrioides ATCC 15264		FALSE	Not_Anot
308	comp1307_c0	comp1307_c0_seq1							0	0	nitrate ABC transporter, ATP-binding proteins C and D, putative	Brevundimonas sp. BAL3		FALSE	Not_Anot
309	comp1308_c0	comp1308_c0_seq1							0	0	hypothetical protein	Brevundimonas sp. BAL3		FALSE	Not_Anot
310	comp1309_c0	comp1309_c0_seq1			PF00664.18^ABC_membrane^ABC transporter transmembrane region^15-73^E:3.8e-06				1	1	rod shape-determining protein RodA	Brevundimonas sp. BAL3		FALSE	Protein
311	comp131_c0	comp131_c0_seq1						ABOX02000035.67956.70808	1	0				TRUE	rRNA
312	comp1310_c0	comp1310_c0_seq1	Transposase for insertion sequence element IS1086						1	1	chaperonin GroEL	Acidovorax citrulli AAC00-1		FALSE	Protein
313	comp1311_c0	comp1311_c0_seq1	NADH dehydrogenase [ubiquinone] 1 alpha subcomplex subunit 9, mitochondrial	NADH dehydrogenase [ubiquinone] 1 alpha subcomplex subunit 9, mitochondrial	PF01370.16^Epimerase^NAD dependent epimerase/dehydratase family^6-79^E:2.1e-05`PF01073.14^3Beta_HSD^3-beta hydroxysteroid dehydrogenase/isomerase family^6-79^E:4.5e-05`PF04321.12^RmlD_sub_bind^RmlD substrate binding domain^8-78^E:1.1e-05	COG0702^ Predicted nucleoside-diphosphate-sugar epimerases	NADH dehydrogenase [EC:1.6.5.3]		5	5				FALSE	Protein
314	comp1312_c0	comp1312_c0_seq1							0	0	TonB-dependent receptor domain protein	Brevundimonas sp. BAL3		FALSE	Not_Anot
315	comp1313_c0	comp1313_c0_seq1							0	0				FALSE	Not_Anot
316	comp1314_c0	comp1314_c0_seq1	Transcription elongation protein NusA	Transcription elongation protein NusA	PF08529.6^NusA_N^NusA N-terminal domain^2-28^E:3.6e-05`PF00575.18^S1^S1 RNA binding domain^35-98^E:2.7e-08	COG0195^ Transcription elongation factor			4	4				FALSE	Protein
317	comp1315_c0	comp1315_c0_seq1			PF03460.12^NIR_SIR_ferr^Nitrite/Sulfite reductase ferredoxin-like half domain^34-100^E:2e-15		sulfite reductase (NADPH) hemoprotein beta-component [EC:1.8.1.2]		2	2				FALSE	Protein
318	comp1316_c0	comp1316_c0_seq1	Malate synthase G	Malate synthase G	PF01274.17^Malate_synthase^Malate synthase^21-99^E:1e-12		malate synthase [EC:2.3.3.9]		4	4				FALSE	Protein
319	comp1317_c0	comp1317_c0_seq1							0	0	Mur ligase middle domain family	Brevundimonas sp. BAL3		FALSE	Not_Anot
320	comp1318_c0	comp1318_c0_seq1							0	0	conserved hypothetical protein	Brevundimonas sp. BAL3		FALSE	Not_Anot
321	comp1319_c0	comp1319_c0_seq1	GDP-mannose pyrophosphatase NudK	GDP-mannose pyrophosphatase NudK		COG0494^ NTP pyrophosphohydrolases including oxidative damage repair enzymes			3	3				FALSE	Protein
322	comp1320_c0	comp1320_c0_seq1	Gene 55 protein	Gene 55 protein					2	2				FALSE	Protein
323	comp1321_c0	comp1321_c0_seq1	Lipoamide acyltransferase component of branched-chain alpha-keto acid dehydrogenase complex	Lipoamide acyltransferase component of branched-chain alpha-keto acid dehydrogenase complex	PF00198.18^2-oxoacid_dh^2-oxoacid dehydrogenases acyltransferase (catalytic domain)^3-81^E:6.5e-20	COG0508^ Pyruvate/2-oxoglutarate dehydrogenase complex, dihydrolipoamide acyltransferase (E2) component, and related enzymes	2-oxoisovalerate dehydrogenase E2 component (dihydrolipoyl transacylase) [EC:2.3.1.168]		5	5	R body protein RebB-like protein	Burkholderia sp. CCGE1003		FALSE	Protein
324	comp1322_c0	comp1322_c0_seq1							0	0	C4-dicarboxylate transporter/malic acid transport protein	Micrococcus luteus SK58		FALSE	Not_Anot
325	comp1323_c0	comp1323_c0_seq1						GQ144690.1.3138	1	0				TRUE	rRNA
326	comp1324_c0	comp1324_c0_seq1	Inner membrane protein YbaL	Inner membrane protein YbaL	PF00999.16^Na_H_Exchanger^Sodium/hydrogen exchanger family^2-77^E:1.3e-10	COG4651^ Kef-type K+ transport system, predicted NAD-binding component			4	4				FALSE	Protein
327	comp1325_c0	comp1325_c0_seq1	Uncharacterized protein y4xJ	Uncharacterized protein y4xJ	PF00263.16^Secretin^Bacterial type II and III secretion system protein^2-67^E:3.3e-18	COG4964^ Flp pilus assembly protein, secretin CpaC			4	4				FALSE	Protein
328	comp1326_c0	comp1326_c0_seq1							0	0				FALSE	Not_Anot
329	comp1327_c0	comp1327_c0_seq1	Phosphoribosylamine--glycine ligase	Phosphoribosylamine--glycine ligase	PF02844.10^GARS_N^Phosphoribosylglycinamide synthetase, N domain^77-153^E:5.1e-25	COG0151^ Phosphoribosylamine-glycine ligase	phosphoribosylamine--glycine ligase [EC:6.3.4.13]		5	5				FALSE	Protein
330	comp1328_c0	comp1328_c0_seq1						AY458637.13330.16070	1	0				TRUE	rRNA
331	comp1329_c0	comp1329_c0_seq1							0	0	ABC transporter related	Rhodoferax ferrireducens T118		FALSE	Not_Anot
332	comp1330_c0	comp1330_c0_seq1							0	0				FALSE	Not_Anot
333	comp1331_c0	comp1331_c0_seq1			PF03551.9^PadR^Transcriptional regulator PadR-like family^1-42^E:7.3e-07				1	1				FALSE	Protein
334	comp1332_c0	comp1332_c0_seq1							0	0				FALSE	Not_Anot
335	comp1333_c0	comp1333_c0_seq1	UDP-N-acetylglucosamine--N-acetylmuramyl-(pentapeptide) pyrophosphoryl-undecaprenol N-acetylglucosamine transferase				UDP-N-acetylglucosamine--N-acetylmuramyl-(pentapeptide) pyrophosphoryl-undecaprenol N-acetylglucosamine transferase [EC:2.4.1.227]		2	2				FALSE	Protein
336	comp1334_c0	comp1334_c0_seq1							0	0	polar development protein podJ	Caulobacter crescentus NA1000		FALSE	Not_Anot
337	comp1335_c0	comp1335_c0_seq1							0	0				FALSE	Not_Anot
338	comp1336_c0	comp1336_c0_seq1							0	0				FALSE	Not_Anot
339	comp1337_c0	comp1337_c0_seq1	Dihydroorotate dehydrogenase (quinone)	Dihydroorotate dehydrogenase (quinone)	PF01180.16^DHO_dh^Dihydroorotate dehydrogenase^111-158^E:7.2e-11	COG0167^ Dihydroorotate dehydrogenase	dihydroorotate dehydrogenase [EC:1.3.5.2]		5	5				FALSE	Protein
340	comp1338_c0	comp1338_c0_seq1	60 kDa chaperonin	60 kDa chaperonin	PF00118.19^Cpn60_TCP1^TCP-1/cpn60 chaperonin family^2-134^E:1.4e-23	COG0459^ Chaperonin GroEL (HSP60 family)	chaperonin GroEL		5	5	Mycobacterium tuberculosis PIN domain family	Brevundimonas sp. BAL3		FALSE	Protein
341	comp1339_c0	comp1339_c0_seq1	Nickel-cobalt-cadmium resistance protein NccA	Nickel-cobalt-cadmium resistance protein NccA	PF00873.14^ACR_tran^AcrB/AcrD/AcrF family^2-72^E:3e-11				3	3	polyribonucleotide nucleotidyltransferase	Brevundimonas subvibrioides ATCC 15264		FALSE	Protein
342	comp134_c0	comp134_c0_seq1			PF12697.2^Abhydrolase_6^Alpha/beta hydrolase family^43-83^E:2e-07		haloalkane dehalogenase [EC:3.8.1.5]		2	2	hypothetical protein	Brevundimonas sp. BAL3		FALSE	Protein
343	comp1340_c0	comp1340_c0_seq1							0	0	adenylosuccinate lyase	Caulobacter sp. K31		FALSE	Not_Anot
344	comp1341_c0	comp1341_c0_seq1							0	0	hypothetical protein	Brevundimonas sp. BAL3		FALSE	Not_Anot
345	comp1342_c0	comp1342_c0_seq1							0	0	aconitate hydratase	Caulobacter sp. K31		FALSE	Not_Anot
346	comp1343_c0	comp1343_c0_seq1							0	0				FALSE	Not_Anot
347	comp1344_c0	comp1344_c0_seq1							0	0	acriflavin resistance protein	Sphingomonas wittichii RW1		FALSE	Not_Anot
348	comp1345_c0	comp1345_c0_seq1							0	0				FALSE	Not_Anot
349	comp1346_c0	comp1346_c0_seq1			PF00593.19^TonB_dep_Rec^TonB dependent receptor^11-115^E:1.2e-14				1	1				FALSE	Protein
350	comp1347_c0	comp1347_c0_seq1		Transposase					1	1				FALSE	Protein
351	comp1348_c0	comp1348_c0_seq1	3-methyl-2-oxobutanoate hydroxymethyltransferase	3-methyl-2-oxobutanoate hydroxymethyltransferase	PF02548.10^Pantoate_transf^Ketopantoate hydroxymethyltransferase^10-53^E:2.1e-09	COG0413^ Ketopantoate hydroxymethyltransferase	3-methyl-2-oxobutanoate hydroxymethyltransferase [EC:2.1.2.11]		5	5				FALSE	Protein
352	comp1349_c0	comp1349_c0_seq1					ubiquilin		1	1				FALSE	Protein
353	comp1350_c0	comp1350_c0_seq1							0	0	RNA polymerase sigma factor, sigma-70 family	Brevundimonas sp. BAL3		FALSE	Not_Anot
354	comp1351_c0	comp1351_c0_seq1	Translation initiation factor IF-2	Translation initiation factor IF-2	PF03144.20^GTP_EFTU_D2^Elongation factor Tu domain 2^27-89^E:2.1e-12	COG0532^ Translation initiation factor 2 (IF-2; GTPase)			4	4	acriflavin resistance protein	Sphingomonas wittichii RW1		FALSE	Protein
355	comp1352_c0	comp1352_c0_seq1							0	0				FALSE	Not_Anot
356	comp1354_c0	comp1354_c0_seq1			PF13917.1^zf-CCHC_3^Zinc knuckle^12-44^E:0.00015				1	1	signal transduction histidine kinase	Rhodopseudomonas palustris CGA009		FALSE	Protein
357	comp1355_c0	comp1355_c0_seq1					formate dehydrogenase, alpha subunit [EC:1.2.1.2]		1	1	DnaJ domain protein	Brevundimonas sp. BAL3		FALSE	Protein
358	comp1356_c0	comp1356_c0_seq1							0	0	DNA polymerase III, alpha subunit	Brevundimonas subvibrioides ATCC 15264		FALSE	Not_Anot
359	comp1357_c0	comp1357_c0_seq1							0	0				FALSE	Not_Anot
360	comp1358_c0	comp1358_c0_seq1							0	0	S9A family peptidase	Myxococcus xanthus DK 1622		FALSE	Not_Anot
361	comp1359_c0	comp1359_c0_seq1							0	0	OmpA/MotB domain protein	Brevundimonas subvibrioides ATCC 15264		FALSE	Not_Anot
362	comp136_c0	comp136_c0_seq1							0	0	sulfate adenylyltransferase, large subunit	Brevundimonas subvibrioides ATCC 15264		FALSE	Not_Anot
363	comp1360_c0	comp1360_c0_seq1							0	0	IS5 family transposase	Novosphingobium aromaticivorans DSM 12444		FALSE	Not_Anot
364	comp1361_c0	comp1361_c0_seq1							0	0	dihydrolipoamide dehydrogenase	Sphingomonas wittichii RW1		FALSE	Not_Anot
365	comp1362_c0	comp1362_c0_seq1	PhoH-like protein	PhoH-like protein	PF02562.11^PhoH^PhoH-like protein^2-70^E:3.5e-18	COG1702^ Phosphate starvation-inducible protein PhoH, predicted ATPase			4	4				FALSE	Protein
366	comp1363_c0	comp1363_c0_seq1	Uncharacterized protein PA3753						1	1	hypothetical protein	Caulobacter crescentus NA1000;Caulobacter crescentus CB15		FALSE	Protein
367	comp1365_c0	comp1365_c0_seq1							0	0				FALSE	Not_Anot
368	comp1366_c0	comp1366_c0_seq1			PF07676.7^PD40^WD40-like Beta Propeller Repeat^52-68^E:0.0029				1	1				FALSE	Protein
369	comp1367_c0	comp1367_c0_seq1							0	0	GDSL family lipase	Brevundimonas subvibrioides ATCC 15264		FALSE	Not_Anot
370	comp1368_c0	comp1368_c0_seq1							0	0	TonB-dependent receptor domain protein	Brevundimonas sp. BAL3		FALSE	Not_Anot
371	comp1369_c0	comp1369_c0_seq1							0	0				FALSE	Not_Anot
372	comp137_c0	comp137_c0_seq1							0	0				FALSE	Not_Anot
373	comp1370_c0	comp1370_c0_seq1		Uncharacterized HTH-type transcriptional regulator MTH_1285	PF01638.12^HxlR^HxlR-like helix-turn-helix^1-50^E:8.1e-14`PF03551.9^PadR^Transcriptional regulator PadR-like family^1-35^E:3.8e-05	COG1733^ Predicted transcriptional regulators			3	3				FALSE	Protein
374	comp1371_c0	comp1371_c0_seq1	Uncharacterized protein y4xG	Uncharacterized protein y4xG	PF04820.9^Trp_halogenase^Tryptophan halogenase^2-98^E:2.8e-41	NOG10077^ Tryptophan halogenase			4	4	chromosomal replication initiator protein DnaA	Brevundimonas sp. BAL3		FALSE	Protein
375	comp1372_c0	comp1372_c0_seq1					adenosine kinase [EC:2.7.1.20]		1	1				FALSE	Protein
376	comp1373_c0	comp1373_c0_seq1							0	0	2-polyprenylphenol 6-hydroxylase	Brevundimonas sp. BAL3		FALSE	Not_Anot
377	comp1376_c0	comp1376_c0_seq1	Isoleucine--tRNA ligase	Isoleucine--tRNA ligase	PF00133.17^tRNA-synt_1^tRNA synthetases class I (I, L, M and V)^1-79^E:3.2e-18	COG0060^ Isoleucyl-tRNA synthetase	isoleucyl-tRNA synthetase [EC:6.1.1.5]		5	5				FALSE	Protein
378	comp1377_c0	comp1377_c0_seq1						CP001101.123458.126375	1	0				TRUE	rRNA
379	comp1378_c0	comp1378_c0_seq1							0	0	conserved hypothetical protein TIGR00726	Brevundimonas sp. BAL3		FALSE	Not_Anot
380	comp1379_c0	comp1379_c0_seq1	Iron(II)-dependent oxidoreductase EgtB	Iron(II)-dependent oxidoreductase EgtB	PF03781.11^FGE-sulfatase^Formylglycine-generating sulfatase enzyme^2-32^E:0.00013`PF03781.11^FGE-sulfatase^Formylglycine-generating sulfatase enzyme^33-100^E:3e-08				3	3	Plasmid maintenance system killer protein	Brevundimonas sp. BAL3		FALSE	Protein
381	comp138_c0	comp138_c0_seq1							0	0				FALSE	Not_Anot
382	comp1380_c0	comp1380_c0_seq1	Flagellin				flagellin		2	2	Sensors of blue-light using FAD family	Brevundimonas sp. BAL3		FALSE	Protein
383	comp1381_c0	comp1381_c0_seq1	Protein hfq	Protein hfq	PF01423.17^LSM^LSM domain^19-55^E:3.9e-08	COG1923^ Uncharacterized host factor I protein	host factor-I protein		5	5				FALSE	Protein
384	comp1382_c0	comp1382_c0_seq1							0	0	Na+ dependent nucleoside transporter domain protein	Brevundimonas subvibrioides ATCC 15264		FALSE	Not_Anot
385	comp1383_c0	comp1383_c0_seq1	Carbamoyl-phosphate synthase large chain						1	1				FALSE	Protein
386	comp1384_c0	comp1384_c0_seq1							0	0				FALSE	Not_Anot
387	comp1385_c0	comp1385_c0_seq1	Alcohol dehydrogenase class-3	Alcohol dehydrogenase class-3		COG1062^ Zn-dependent alcohol dehydrogenases, class III	S-(hydroxymethyl)glutathione dehydrogenase / alcohol dehydrogenase [EC:1.1.1.284 1.1.1.1]		4	4	DNA-directed RNA polymerase, beta subunit	Brevundimonas subvibrioides ATCC 15264		FALSE	Protein
388	comp1386_c0	comp1386_c0_seq1					single-stranded-DNA-specific exonuclease [EC:3.1.-.-]		1	1	adenylosuccinate lyase	Brevundimonas subvibrioides ATCC 15264		FALSE	Protein
389	comp1387_c0	comp1387_c0_seq1					DNA-directed RNA polymerase III subunit RPC1 [EC:2.7.7.6]		1	1	methionine aminopeptidase, type I	Brevundimonas sp. BAL3		FALSE	Protein
390	comp1388_c0	comp1388_c0_seq1							0	0	aminotransferase class IV	Brevundimonas subvibrioides ATCC 15264		FALSE	Not_Anot
391	comp1389_c0	comp1389_c0_seq1							0	0				FALSE	Not_Anot
392	comp139_c0	comp139_c0_seq1	Probable succinyl-CoA ligase [ADP-forming] subunit alpha, mitochondrial				succinyl-CoA synthetase alpha subunit [EC:6.2.1.5]		2	2				FALSE	Protein
393	comp1390_c0	comp1390_c0_seq1			PF00293.23^NUDIX^NUDIX domain^35-88^E:1.4e-07		ADP-ribose pyrophosphatase [EC:3.6.1.13]		2	2				FALSE	Protein
394	comp1391_c0	comp1391_c0_seq1							0	0	S-(hydroxymethyl)glutathione dehydrogenase/class III alcohol dehydrogenase	Brevundimonas subvibrioides ATCC 15264		FALSE	Not_Anot
395	comp1392_c0	comp1392_c0_seq1	DNA-directed RNA polymerase subunit beta	DNA-directed RNA polymerase subunit beta	PF00562.23^RNA_pol_Rpb2_6^RNA polymerase Rpb2, domain 6^2-112^E:1.4e-38	COG0085^ DNA-directed RNA polymerase, beta subunit/140 kD subunit	DNA-directed RNA polymerase subunit beta [EC:2.7.7.6]		5	5				FALSE	Protein
396	comp1393_c0	comp1393_c0_seq1							0	0	conserved hypothetical protein	Brevundimonas sp. BAL3		FALSE	Not_Anot
397	comp1394_c0	comp1394_c0_seq1							0	0				FALSE	Not_Anot
398	comp1395_c0	comp1395_c0_seq1			PF13474.1^SnoaL_3^SnoaL-like domain^1-103^E:6.3e-06		isocitrate dehydrogenase [EC:1.1.1.42]		2	2				FALSE	Protein
399	comp1396_c0	comp1396_c0_seq1			PF06127.6^DUF962^Protein of unknown function (DUF962)^12-80^E:9.3e-26				1	1	ATP-dependent Clp protease, ATP-binding subunit ClpB;ClpB protein	Caulobacter crescentus NA1000;Caulobacter crescentus CB15		FALSE	Protein
400	comp1397_c0	comp1397_c0_seq1					phosphatidylinositol glycan, class T		1	1	iron permease FTR1	Sphingopyxis alaskensis RB2256		FALSE	Protein
401	comp1399_c0	comp1399_c0_seq1	NADH-quinone oxidoreductase subunit N	NADH-quinone oxidoreductase subunit N	PF00361.15^Oxidored_q1^NADH-Ubiquinone/plastoquinone (complex I), various chains^30-72^E:1.6e-08	COG1007^ NADH:ubiquinone oxidoreductase subunit 2 (chain N)	NADH-quinone oxidoreductase subunit N [EC:1.6.5.3]		5	5				FALSE	Protein
402	comp14_c0	comp14_c0_seq1							0	0	phosphoglycerate mutase	Brachybacterium faecium DSM 4810		FALSE	Not_Anot
403	comp1401_c0	comp1401_c0_seq1							0	0	hypothetical protein	Phaeodactylum tricornutum CCAP 1055/1		FALSE	Not_Anot
404	comp1402_c0	comp1402_c0_seq1							0	0	glutamine synthetase, type I	Brevundimonas subvibrioides ATCC 15264		FALSE	Not_Anot
405	comp1403_c0	comp1403_c0_seq1							0	0				FALSE	Not_Anot
406	comp1404_c0	comp1404_c0_seq1							0	0	hypothetical protein	Rhodopseudomonas palustris BisB18		FALSE	Not_Anot
407	comp1405_c0	comp1405_c0_seq1	Proline--tRNA ligase	Proline--tRNA ligase		COG0442^ Prolyl-tRNA synthetase			3	3	hypothetical protein	Brevundimonas sp. BAL3		FALSE	Protein
408	comp1406_c0	comp1406_c0_seq1	Uncharacterized protein ORF8 in nfe locus	Uncharacterized protein ORF8 in nfe locus	PF05598.6^DUF772^Transposase domain (DUF772)^52-120^E:1.3e-16				3	3				FALSE	Protein
409	comp1407_c0	comp1407_c0_seq1							0	0				FALSE	Not_Anot
410	comp1408_c0	comp1408_c0_seq1							0	0	prolyl-tRNA synthetase	Brevundimonas subvibrioides ATCC 15264		FALSE	Not_Anot
411	comp1410_c0	comp1410_c0_seq1							0	0	acetyl-CoA acetyltransferase	Brevundimonas subvibrioides ATCC 15264		FALSE	Not_Anot
412	comp1411_c0	comp1411_c0_seq1			PF03544.9^TonB^Gram-negative bacterial tonB protein^25-80^E:3.1e-06				1	1				FALSE	Protein
413	comp1412_c0	comp1412_c0_seq1	K(+)-insensitive pyrophosphate-energized proton pump	K(+)-insensitive pyrophosphate-energized proton pump	PF03030.11^H_PPase^Inorganic H+ pyrophosphatase^11-143^E:3.6e-60	COG3808^ Inorganic pyrophosphatase	K(+)-stimulated pyrophosphate-energized sodium pump [EC:3.6.1.1]		5	5				FALSE	Protein
414	comp1413_c0	comp1413_c0_seq1							0	0	copper-translocating P-type ATPase	Caulobacter sp. K31		FALSE	Not_Anot
415	comp1414_c0	comp1414_c0_seq1	Cytochrome d ubiquinol oxidase subunit 1	Cytochrome d ubiquinol oxidase subunit 1	PF01654.12^Bac_Ubq_Cox^Bacterial Cytochrome Ubiquinol Oxidase^5-91^E:4e-26		cytochrome d ubiquinol oxidase subunit I [EC:1.10.3.-]		4	4				FALSE	Protein
416	comp1415_c0	comp1415_c0_seq1	Transcription elongation factor GreA	Transcription elongation factor GreA	PF03449.10^GreA_GreB_N^Transcription elongation factor, N-terminal^1-69^E:1.3e-30`PF01272.14^GreA_GreB^Transcription elongation factor, GreA/GreB, C-term^78-134^E:4.5e-21	COG0782^ Transcription elongation factor			4	4				FALSE	Protein
417	comp1416_c0	comp1416_c0_seq1							0	0				FALSE	Not_Anot
418	comp1417_c0	comp1417_c0_seq1	Rod shape-determining protein RodA	Rod shape-determining protein RodA	PF01098.14^FTSW_RODA_SPOVE^Cell cycle protein^5-112^E:4.5e-34	COG0772^ Bacterial cell division membrane protein			4	4				FALSE	Protein
419	comp1418_c0	comp1418_c0_seq1			PF04389.12^Peptidase_M28^Peptidase family M28^1-88^E:1.5e-10				1	1	alanyl-tRNA synthetase	Brevundimonas subvibrioides ATCC 15264		FALSE	Protein
420	comp1419_c0	comp1419_c0_seq1			PF10098.4^DUF2336^Uncharacterized protein conserved in bacteria (DUF2336)^24-82^E:3.3e-13				1	1				FALSE	Protein
421	comp142_c0	comp142_c0_seq1					thiamine-phosphate pyrophosphorylase [EC:2.5.1.3]		1	1				FALSE	Protein
422	comp1420_c0	comp1420_c0_seq1					9-cis-epoxycarotenoid dioxygenase [EC:1.13.11.51]		1	1	RNA polymerase, sigma 70 subunit, RpoD	Leptothrix cholodnii SP-6		FALSE	Protein
423	comp1421_c0	comp1421_c0_seq1	Endoglucanase		PF04886.7^PT^PT repeat^1-30^E:1.1e-05				2	2	RimK-like ATP-grasp domain family	Brevundimonas sp. BAL3		FALSE	Protein
424	comp1422_c0	comp1422_c0_seq1	Para-nitrobenzyl esterase	Para-nitrobenzyl esterase	PF00135.23^COesterase^Carboxylesterase family^1-122^E:7.2e-50	COG2272^ Carboxylesterase type B			4	4	3-oxoacyl-(acyl carrier protein) synthase III	Caulobacter crescentus NA1000;Caulobacter crescentus CB15		FALSE	Protein
425	comp1423_c0	comp1423_c0_seq1	Acetoacetyl-CoA reductase	Acetoacetyl-CoA reductase	PF00106.20^adh_short^short chain dehydrogenase^3-107^E:8.4e-28`PF08659.5^KR^KR domain^3-121^E:3.4e-12`PF13561.1^adh_short_C2^Enoyl-(Acyl carrier protein) reductase^3-130^E:3.3e-10		3-oxoacyl-[acyl-carrier protein] reductase [EC:1.1.1.100]		4	4	hypothetical protein;transposase (IS4 family) domain protein;transposase	Bacteroides vulgatus ATCC 8482;Bacteroides sp. 20_3;Bacteroides sp. 2_1_7;Parabacteroides merdae ATCC 43184		FALSE	Protein
426	comp1424_c0	comp1424_c0_seq1							0	0	dihydroorotase	Caulobacter crescentus NA1000;Caulobacter crescentus CB15		FALSE	Not_Anot
427	comp1426_c0	comp1426_c0_seq1							0	0	peptidyl-tRNA hydrolase	Phenylobacterium zucineum HLK1		FALSE	Not_Anot
428	comp1427_c0	comp1427_c0_seq1							0	0	GTP-binding protein TypA	Brevundimonas subvibrioides ATCC 15264		FALSE	Not_Anot
429	comp1428_c0	comp1428_c0_seq1	Phosphoglucomutase	Phosphoglucomutase	PF02880.11^PGM_PMM_III^Phosphoglucomutase/phosphomannomutase, alpha/beta/alpha domain III^27-109^E:3.8e-15	COG0033^ Phosphoglucomutase	phosphoglucomutase [EC:5.4.2.2]		5	5				FALSE	Protein
430	comp1429_c0	comp1429_c0_seq1					agmatinase [EC:3.5.3.11]		1	1				FALSE	Protein
431	comp143_c0	comp143_c0_seq1							0	0				FALSE	Not_Anot
432	comp1430_c0	comp1430_c0_seq1							0	0	pyruvate phosphate dikinase	Xanthobacter autotrophicus Py2		FALSE	Not_Anot
433	comp1431_c0	comp1431_c0_seq1							0	0	Succinylglutamate desuccinylase/aspartoacylase	Lutiella nitroferrum 2002		FALSE	Not_Anot
434	comp1432_c0	comp1432_c0_seq1							0	0				FALSE	Not_Anot
435	comp1433_c0	comp1433_c0_seq1	Hemolytic phospholipase C	Hemolytic phospholipase C	PF04185.9^Phosphoesterase^Phosphoesterase family^2-93^E:2.6e-07	COG3511^ Phospholipase C	phospholipase C [EC:3.1.4.3]		5	5	tRNA (guanine-N1)-methyltransferase	Brevundimonas subvibrioides ATCC 15264		FALSE	Protein
436	comp1434_c0	comp1434_c0_seq1							0	0				FALSE	Not_Anot
437	comp1435_c0	comp1435_c0_seq1							0	0	Pirin domain protein	Brevundimonas subvibrioides ATCC 15264		FALSE	Not_Anot
438	comp1436_c0	comp1436_c0_seq1	30S ribosomal protein S3	30S ribosomal protein S3	PF00189.15^Ribosomal_S3_C^Ribosomal protein S3, C-terminal domain^3-61^E:1.9e-22	COG0092^ Ribosomal protein S3			4	4	S4 domain protein	Brevundimonas sp. BAL3		FALSE	Protein
439	comp1438_c0	comp1438_c0_seq1							0	0	NADH-quinone oxidoreductase, b subunit	Asticcacaulis excentricus CB 48		FALSE	Not_Anot
440	comp1439_c0	comp1439_c0_seq1	Uncharacterized ABC transporter ATP-binding protein HI_1087	Uncharacterized ABC transporter ATP-binding protein HI_1087	PF00005.22^ABC_tran^ABC transporter^8-69^E:3e-05	COG1127^ ABC-type transport system involved in resistance to organic solvents, ATPase component			4	4				FALSE	Protein
441	comp1441_c0	comp1441_c0_seq1	5'-nucleotidase SurE	5'-nucleotidase SurE	PF01975.12^SurE^Survival protein SurE^11-117^E:7e-37	COG0496^ Predicted acid phosphatase	5'-nucleotidase [EC:3.1.3.5]		5	5				FALSE	Protein
442	comp1442_c0	comp1442_c0_seq1							0	0	oxidoreductase, short chain dehydrogenase/reductase family	Brevundimonas sp. BAL3		FALSE	Not_Anot
443	comp1443_c0	comp1443_c0_seq1							0	0				FALSE	Not_Anot
444	comp1444_c0	comp1444_c0_seq1			PF01458.12^UPF0051^Uncharacterized protein family (UPF0051)^2-107^E:1.6e-23				1	1	conserved hypothetical protein	Brevundimonas sp. BAL3		FALSE	Protein
445	comp1445_c0	comp1445_c0_seq1	5,10-methylenetetrahydrofolate reductase	Methionine synthase		COG1410^ Methionine synthase I, cobalamin-binding domain	methylenetetrahydrofolate reductase (NADPH) [EC:1.5.1.20]		4	4				FALSE	Protein
446	comp1446_c0	comp1446_c0_seq1	UDP-glucose 6-dehydrogenase	UDP-glucose 6-dehydrogenase	PF00984.14^UDPG_MGDP_dh^UDP-glucose/GDP-mannose dehydrogenase family, central domain^1-50^E:1.5e-13`PF03720.10^UDPG_MGDP_dh_C^UDP-glucose/GDP-mannose dehydrogenase family, UDP binding domain^73-118^E:1.3e-13	COG1004^ Predicted UDP-glucose 6-dehydrogenase	UDPglucose 6-dehydrogenase [EC:1.1.1.22]		5	5	methionyl-tRNA synthetase	Brevundimonas subvibrioides ATCC 15264		FALSE	Protein
447	comp1447_c0	comp1447_c0_seq1	Arginine--tRNA ligase	Arginine--tRNA ligase		COG0018^ Arginyl-tRNA synthetase	arginyl-tRNA synthetase [EC:6.1.1.19]		4	4	hypothetical protein	Brevundimonas subvibrioides ATCC 15264		FALSE	Protein
448	comp1448_c0	comp1448_c0_seq1			PF13727.1^CoA_binding_3^CoA-binding domain^3-73^E:8.7e-08				1	1				FALSE	Protein
449	comp1449_c0	comp1449_c0_seq1	Alkaline phosphatase	Alkaline phosphatase					2	2				FALSE	Protein
450	comp1450_c0	comp1450_c0_seq1						AKXH01000008.181.3084	1	0	L-threonine 3-dehydrogenase	Salmonella enterica subsp. enterica serovar Paratyphi B str. SPB7;Salmonella enterica subsp. enterica serovar 4,[5],12:i:- str. CVM23701;Salmonella enterica subsp. enterica serovar Choleraesuis str. SC-B67;Salmonella enterica subsp. enterica serovar Dublin str. CT_02021853;Salmonella enterica subsp. enterica serovar Heidelberg str. SL476;Salmonella enterica subsp. enterica serovar Typhimurium str…		FALSE	Protein
451	comp1451_c0	comp1451_c0_seq1							0	0				FALSE	Not_Anot
452	comp1452_c0	comp1452_c0_seq1							0	0	alkyl hydroperoxide reductase subunit c;peroxiredoxin	Caulobacter crescentus NA1000;Caulobacter crescentus CB15		FALSE	Not_Anot
453	comp1453_c0	comp1453_c0_seq1							0	0	metallopeptidase	marine actinobacterium PHSC20C1		FALSE	Not_Anot
454	comp1454_c0	comp1454_c0_seq1							0	0				FALSE	Not_Anot
455	comp1455_c0	comp1455_c0_seq1	Probable ATP-dependent transporter slr0075	Probable ATP-dependent transporter slr0075		COG0396^ ABC-type transport system involved in Fe-S cluster assembly, ATPase component			3	3	hypothetical protein	Brevundimonas sp. BAL3		FALSE	Protein
456	comp1456_c0	comp1456_c0_seq1							0	0	succinate dehydrogenase, flavoprotein subunit	Brevundimonas sp. BAL3		FALSE	Not_Anot
457	comp1457_c0	comp1457_c0_seq1						FJ493497.107919.114346	1	0				TRUE	rRNA
458	comp1458_c0	comp1458_c0_seq1	UDP-glucose 6-dehydrogenase	UDP-glucose 6-dehydrogenase	PF03721.9^UDPG_MGDP_dh_N^UDP-glucose/GDP-mannose dehydrogenase family, NAD binding domain^1-88^E:9.6e-34	COG1004^ Predicted UDP-glucose 6-dehydrogenase	UDP-N-acetyl-D-mannosaminuronic acid dehydrogenase [EC:1.1.1.336]		5	5	hypothetical protein	Brevundimonas sp. BAL3		FALSE	Protein
459	comp1459_c0	comp1459_c0_seq1							0	0				FALSE	Not_Anot
460	comp146_c0	comp146_c0_seq1	DNA-directed RNA polymerase subunit beta	DNA-directed RNA polymerase subunit beta	PF00562.23^RNA_pol_Rpb2_6^RNA polymerase Rpb2, domain 6^4-136^E:3.6e-42		DNA-directed RNA polymerase subunit beta [EC:2.7.7.6]		4	4				FALSE	Protein
461	comp1460_c0	comp1460_c0_seq1	Sensor protein FixL	Sensor protein FixL	PF00512.20^HisKA^His Kinase A (phospho-acceptor) domain^15-80^E:4.4e-11	COG2202^ FOG: PAS/PAC domain	two-component system, LuxR family, sensor kinase FixL [EC:2.7.13.3]		5	5				FALSE	Protein
462	comp1461_c0	comp1461_c0_seq1							0	0	ABC transporter, ATP-binding protein	Brevundimonas sp. BAL3		FALSE	Not_Anot
463	comp1462_c0	comp1462_c0_seq1							0	0	ribosomal protein L2	Brevundimonas subvibrioides ATCC 15264		FALSE	Not_Anot
464	comp1463_c0	comp1463_c0_seq1							0	0	DNA gyrase, B subunit	Brevundimonas sp. BAL3		FALSE	Not_Anot
465	comp1464_c0	comp1464_c0_seq1			PF11288.3^DUF3089^Protein of unknown function (DUF3089)^26-69^E:5.8e-07				1	1				FALSE	Protein
466	comp1465_c0	comp1465_c0_seq1							0	0				FALSE	Not_Anot
467	comp1467_c0	comp1467_c0_seq1							0	0	hypothetical protein	Brevundimonas sp. BAL3		FALSE	Not_Anot
468	comp1468_c0	comp1468_c0_seq1	Adenylosuccinate synthetase						1	1				FALSE	Protein
469	comp1469_c0	comp1469_c0_seq1							0	0	rpsU-divergently transcribed protein	Brevundimonas subvibrioides ATCC 15264		FALSE	Not_Anot
470	comp1470_c0	comp1470_c0_seq1							0	0				FALSE	Not_Anot
471	comp1471_c0	comp1471_c0_seq1							0	0	TonB-dependent receptor domain protein	Brevundimonas sp. BAL3		FALSE	Not_Anot
472	comp1472_c0	comp1472_c0_seq1	Peptide chain release factor 3	Peptide chain release factor 3	PF00009.22^GTP_EFTU^Elongation factor Tu GTP binding domain^1-56^E:2.1e-11	COG4108^ Peptide chain release factor RF-3			4	4				FALSE	Protein
473	comp1473_c0	comp1473_c0_seq1	DNA-directed RNA polymerase subunit beta	DNA-directed RNA polymerase subunit beta	PF00562.23^RNA_pol_Rpb2_6^RNA polymerase Rpb2, domain 6^2-88^E:2.7e-19	COG0085^ DNA-directed RNA polymerase, beta subunit/140 kD subunit	DNA-directed RNA polymerase subunit beta [EC:2.7.7.6]		5	5	transcriptional regulator, Sir2 family	Brevundimonas sp. BAL3		FALSE	Protein
474	comp1474_c0	comp1474_c0_seq1					sulfide:quinone oxidoreductase [EC:1.8.5.-]		1	1	translation elongation factor P (EF-P)	Maricaulis maris MCS10		FALSE	Protein
475	comp1475_c0	comp1475_c0_seq1							0	0	cobalt-zinc-cadmium resistance protein CzcB;cation efflux system protein	Caulobacter crescentus NA1000;Caulobacter crescentus CB15		FALSE	Not_Anot
476	comp1476_c0	comp1476_c0_seq1			PF07568.7^HisKA_2^Histidine kinase^2-45^E:8.3e-07				1	1	endoglucanase H	Brevundimonas subvibrioides ATCC 15264		FALSE	Protein
477	comp1477_c0	comp1477_c0_seq1							0	0	hypothetical protein	Brevundimonas sp. BAL3		FALSE	Not_Anot
478	comp1478_c0	comp1478_c0_seq1	Ferrichrome receptor FcuA		PF13172.1^PepSY_TM_1^PepSY-associated TM helix^7-37^E:7.8e-09`PF13706.1^PepSY_TM_3^PepSY-associated TM helix^7-41^E:2.6e-07`PF03929.11^PepSY_TM^PepSY-associated TM helix^9-34^E:0.00017				2	2	thiamine biosynthesis protein ThiS	Brevundimonas subvibrioides ATCC 15264		FALSE	Protein
479	comp1479_c0	comp1479_c0_seq1	DNA gyrase subunit B	DNA gyrase subunit B	PF02518.21^HATPase_c^Histidine kinase-, DNA gyrase B-, and HSP90-like ATPase^29-176^E:6.7e-18	COG0187^ Type IIA topoisomerase (DNA gyrase/topo II, topoisomerase IV), B subunit			4	4				FALSE	Protein
480	comp148_c0	comp148_c0_seq1							0	0				FALSE	Not_Anot
481	comp1480_c0	comp1480_c0_seq1						AACY020486363.2.2514	1	0	protease II;prolyl oligopeptidase family protein	Caulobacter crescentus NA1000;Caulobacter crescentus CB15		FALSE	Protein
482	comp1481_c0	comp1481_c0_seq1							0	0	30S ribosomal protein S2	Agrobacterium tumefaciens str. C58		FALSE	Not_Anot
483	comp1482_c0	comp1482_c0_seq1			PF09523.5^DUF2390^Protein of unknown function (DUF2390)^9-79^E:6.3e-20				1	1				FALSE	Protein
484	comp1483_c0	comp1483_c0_seq1							0	0	transcriptional regulator, Crp/Fnr family	Rhizobium leguminosarum bv. trifolii WSM1325		FALSE	Not_Anot
485	comp1484_c0	comp1484_c0_seq1							0	0				FALSE	Not_Anot
486	comp1485_c0	comp1485_c0_seq1							0	0				FALSE	Not_Anot
487	comp1486_c0	comp1486_c0_seq1							0	0				FALSE	Not_Anot
488	comp1487_c0	comp1487_c0_seq1							0	0	hypothetical protein	Brevundimonas subvibrioides ATCC 15264		FALSE	Not_Anot
489	comp1488_c0	comp1488_c0_seq1							0	0				FALSE	Not_Anot
490	comp1489_c0	comp1489_c0_seq1							0	0	phosphotransferase enzyme family protein	Hyphomonas neptunium ATCC 15444		FALSE	Not_Anot
491	comp149_c0	comp149_c0_seq1							0	0				FALSE	Not_Anot
492	comp1490_c0	comp1490_c0_seq1							0	0	succinate dehydrogenase, flavoprotein subunit	Brevundimonas sp. BAL3		FALSE	Not_Anot
493	comp1491_c0	comp1491_c0_seq1							0	0	Peptidase M16 inactive domain family	Brevundimonas sp. BAL3		FALSE	Not_Anot
494	comp1492_c0	comp1492_c0_seq1							0	0	Integrase catalytic region	Ralstonia pickettii 12D		FALSE	Not_Anot
495	comp1493_c0	comp1493_c0_seq1			PF08333.6^DUF1725^Protein of unknown function (DUF1725)^7-24^E:3.3e-08				1	1				FALSE	Protein
496	comp1494_c0	comp1494_c0_seq1					UDP-N-acetylmuramate--alanine ligase [EC:6.3.2.8]		1	1				FALSE	Protein
497	comp1495_c0	comp1495_c0_seq1			PF07702.8^UTRA^UTRA domain^41-109^E:3.6e-10				1	1				FALSE	Protein
498	comp1496_c0	comp1496_c0_seq1							0	0				FALSE	Not_Anot
499	comp1497_c0	comp1497_c0_seq1	Bicarbonate transport ATP-binding protein CmpC	Bicarbonate transport ATP-binding protein CmpC	PF00005.22^ABC_tran^ABC transporter^31-116^E:4.5e-05	COG0715^ ABC-type nitrate/sulfonate/bicarbonate transport systems, periplasmic components			4	4				FALSE	Protein
500	comp1498_c0	comp1498_c0_seq1	Protein TraH	Protein TraH	PF06122.6^TraH^Conjugative relaxosome accessory transposon protein^5-131^E:5.6e-19				3	3	hypothetical protein	Desulfomicrobium baculatum DSM 4028		FALSE	Protein
501	comp1499_c0	comp1499_c0_seq1	Ribosome maturation factor RimP	Ribosome maturation factor RimP	PF02576.12^DUF150^Uncharacterised BCR, YhbC family COG0779^7-77^E:1.5e-11	COG0779^ Uncharacterized protein conserved in bacteria			4	4	hypothetical protein	Brevundimonas sp. BAL3		FALSE	Protein
502	comp15_c0	comp15_c0_seq1						AAFD02000029.653077.656877	1	0				TRUE	rRNA
503	comp15_c1	comp15_c1_seq1							0	0				FALSE	Not_Anot
504	comp150_c0	comp150_c0_seq1							0	0				FALSE	Not_Anot
505	comp1500_c0	comp1500_c0_seq1							0	0	DNA repair protein RadC	Agrobacterium tumefaciens str. C58		FALSE	Not_Anot
506	comp1501_c0	comp1501_c0_seq1							0	0	sensor histidine kinase/response regulator	Phenylobacterium zucineum HLK1		FALSE	Not_Anot
507	comp1502_c0	comp1502_c0_seq1						AFWU01000015.2394.5277	1	0				TRUE	rRNA
508	comp1503_c0	comp1503_c0_seq1							0	0				FALSE	Not_Anot
509	comp1504_c0	comp1504_c0_seq1							0	0	ATPase, histidine kinase-, DNA gyrase B-, and HSP90-like domain protein	Brevundimonas sp. BAL3		FALSE	Not_Anot
510	comp1505_c0	comp1505_c0_seq1							0	0	3-isopropylmalate dehydratase, small subunit	Brevundimonas sp. BAL3		FALSE	Not_Anot
511	comp1506_c0	comp1506_c0_seq1							0	0	thioesterase family protein	Brevundimonas sp. BAL3		FALSE	Not_Anot
512	comp1507_c0	comp1507_c0_seq1		Chemotaxis protein methyltransferase	PF01739.13^CheR^CheR methyltransferase, SAM binding domain^2-77^E:1.9e-13	COG1352^ Methylase of chemotaxis methyl-accepting proteins			3	3				FALSE	Protein
513	comp1508_c0	comp1508_c0_seq1							0	0	N-acetyl-gamma-glutamyl-phosphate reductase	Erythrobacter litoralis HTCC2594		FALSE	Not_Anot
514	comp1509_c0	comp1509_c0_seq1	Isovaleryl-CoA dehydrogenase, mitochondrial	Isovaleryl-CoA dehydrogenase, mitochondrial	PF02770.14^Acyl-CoA_dh_M^Acyl-CoA dehydrogenase, middle domain^1-43^E:5e-15	COG1960^ Acyl-CoA dehydrogenases	[EC:1.3.99.-]		5	5				FALSE	Protein
515	comp1511_c0	comp1511_c0_seq1							0	0	ABC transporter related protein	Brevundimonas subvibrioides ATCC 15264		FALSE	Not_Anot
516	comp1512_c0	comp1512_c0_seq1							0	0				FALSE	Not_Anot
517	comp1513_c0	comp1513_c0_seq1			PF11747.3^RebB^Killing trait^11-78^E:5.3e-28				1	1				FALSE	Protein
518	comp1514_c0	comp1514_c0_seq1							0	0	putative peptidase precursor	Xanthomonas campestris pv. vesicatoria str. 85-10		FALSE	Not_Anot
519	comp1515_c0	comp1515_c0_seq1							0	0				FALSE	Not_Anot
520	comp1516_c0	comp1516_c0_seq1							0	0				FALSE	Not_Anot
521	comp1517_c0	comp1517_c0_seq1	ATP synthase subunit delta				F-type H+-transporting ATPase subunit delta [EC:3.6.3.14]		2	2				FALSE	Protein
522	comp1518_c0	comp1518_c0_seq1							0	0	TonB-dependent receptor	Oceanicaulis sp. HTCC2633		FALSE	Not_Anot
523	comp1519_c0	comp1519_c0_seq1							0	0	hypothetical protein	Phaeodactylum tricornutum CCAP 1055/1		FALSE	Not_Anot
524	comp152_c0	comp152_c0_seq1	Probable glycine dehydrogenase [decarboxylating] subunit 1				glycine dehydrogenase subunit 1 [EC:1.4.4.2]		2	2				FALSE	Protein
525	comp1520_c0	comp1520_c0_seq1							0	0	30S ribosomal protein S1	Rhizobium leguminosarum bv. trifolii WSM1325;Rhizobium leguminosarum bv. viciae 3841		FALSE	Not_Anot
526	comp1521_c0	comp1521_c0_seq1							0	0	osmosensitive K channel signal transduction histidine kinase	Brevundimonas subvibrioides ATCC 15264		FALSE	Not_Anot
527	comp1522_c0	comp1522_c0_seq1							0	0				FALSE	Not_Anot
528	comp1524_c0	comp1524_c0_seq1							0	0	glycosyl transferase group 1	Cellulomonas flavigena DSM 20109		FALSE	Not_Anot
529	comp1525_c0	comp1525_c0_seq1							0	0	putative methyl-accepting chemotaxis protein	Rhizobium etli CFN 42		FALSE	Not_Anot
530	comp1528_c0	comp1528_c0_seq1							0	0				FALSE	Not_Anot
531	comp1529_c0	comp1529_c0_seq1	Carbamoyl-phosphate synthase large chain	Carbamoyl-phosphate synthase large chain	PF02787.14^CPSase_L_D3^Carbamoyl-phosphate synthetase large chain, oligomerisation domain^6-73^E:2.6e-13	COG0458^ Carbamoylphosphate synthase large subunit (split gene in MJ)			4	4				FALSE	Protein
532	comp153_c0	comp153_c0_seq1							0	0				FALSE	Not_Anot
533	comp1530_c0	comp1530_c0_seq1							0	0				FALSE	Not_Anot
534	comp1532_c0	comp1532_c0_seq1					1-phosphatidylinositol-4-phosphate 5-kinase [EC:2.7.1.68]		1	1				FALSE	Protein
535	comp1533_c0	comp1533_c0_seq1							0	0	N-(5'phosphoribosyl)anthranilate isomerase	Brevundimonas sp. BAL3		FALSE	Not_Anot
536	comp1534_c0	comp1534_c0_seq1	Chorismate synthase	Chorismate synthase	PF01264.16^Chorismate_synt^Chorismate synthase^6-62^E:6.5e-12	COG0082^ Chorismate synthase	chorismate synthase [EC:4.2.3.5]		5	5				FALSE	Protein
537	comp1535_c0	comp1535_c0_seq1							0	0				FALSE	Not_Anot
538	comp1536_c0	comp1536_c0_seq1							0	0				FALSE	Not_Anot
539	comp1537_c0	comp1537_c0_seq1							0	0				FALSE	Not_Anot
540	comp1538_c0	comp1538_c0_seq1		Microtubule-associated protein 1A		NOG12793^ Calcium ion binding protein			2	2	branched-chain amino acid ABC transporter, ATP-binding protein	Ruegeria pomeroyi DSS-3		FALSE	Protein
541	comp1539_c0	comp1539_c0_seq1	ATP synthase subunit a	ATP synthase subunit a	PF00119.15^ATP-synt_A^ATP synthase A chain^1-69^E:1.8e-11	COG0356^ F0F1-type ATP synthase, subunit a	F-type H+-transporting ATPase subunit a [EC:3.6.3.14]		5	5	hypothetical protein	Brevundimonas sp. BAL3		FALSE	Protein
542	comp154_c0	comp154_c0_seq1			PF05649.8^Peptidase_M13_N^Peptidase family M13^69-114^E:1.2e-06				1	1	two-component sensor histidine kinase;sensor histidine kinase	Caulobacter crescentus NA1000;Caulobacter crescentus CB15		FALSE	Protein
543	comp1540_c0	comp1540_c0_seq1	NADH-quinone oxidoreductase subunit A 1	NADH-quinone oxidoreductase subunit A 1	PF00507.14^Oxidored_q4^NADH-ubiquinone/plastoquinone oxidoreductase, chain 3^21-62^E:4e-08	COG0838^ NADH:ubiquinone oxidoreductase subunit 3 (chain A)	NADH-quinone oxidoreductase subunit A [EC:1.6.5.3]		5	5				FALSE	Protein
544	comp1541_c0	comp1541_c0_seq1	Antitoxin VapB32	Antitoxin VapB32	PF09957.4^DUF2191^Uncharacterized protein conserved in bacteria (DUF2191)^7-50^E:8.7e-15	NOG42467^			4	4	MBOAT family	Brevundimonas sp. BAL3		FALSE	Protein
545	comp1542_c0	comp1542_c0_seq1	30S ribosomal protein S13	30S ribosomal protein S13	PF00416.17^Ribosomal_S13^Ribosomal protein S13/S18^3-45^E:3.7e-09	COG0099^ Ribosomal protein S13	small subunit ribosomal protein S13		5	5				FALSE	Protein
546	comp1543_c0	comp1543_c0_seq1							0	0				FALSE	Not_Anot
547	comp1544_c0	comp1544_c0_seq1	DNA-directed RNA polymerase subunit beta	DNA-directed RNA polymerase subunit beta		COG0085^ DNA-directed RNA polymerase, beta subunit/140 kD subunit			3	3				FALSE	Protein
548	comp1545_c0	comp1545_c0_seq1	Probable poly(beta-D-mannuronate) O-acetylase	Probable poly(beta-D-mannuronate) O-acetylase	PF03062.14^MBOAT^MBOAT, membrane-bound O-acyltransferase family^1-55^E:2.2e-05		membrane protein involved in D-alanine export		4	4	major facilitator superfamily MFS_1	Brevundimonas subvibrioides ATCC 15264		FALSE	Protein
549	comp1546_c0	comp1546_c0_seq1	Uncharacterized protein MJ0432	Uncharacterized protein MJ0432	PF13601.1^HTH_34^Winged helix DNA-binding domain^2-56^E:3.3e-20	COG1846^ Transcriptional regulators			4	4	30S ribosomal protein S5	Nostoc punctiforme PCC 73102		FALSE	Protein
550	comp1547_c0	comp1547_c0_seq1	Polyribonucleotide nucleotidyltransferase	Polyribonucleotide nucleotidyltransferase	PF01138.16^RNase_PH^3' exoribonuclease family, domain 1^1-109^E:1.1e-12`PF03725.10^RNase_PH_C^3' exoribonuclease family, domain 2^113-182^E:4e-09	COG1185^ Polyribonucleotide nucleotidyltransferase (polynucleotide phosphorylase)	polyribonucleotide nucleotidyltransferase [EC:2.7.7.8]		5	5	glucokinase	Brevundimonas subvibrioides ATCC 15264		FALSE	Protein
551	comp1548_c0	comp1548_c0_seq1			PF07727.9^RVT_2^Reverse transcriptase (RNA-dependent DNA polymerase)^67-152^E:1.7e-09				1	1	Conserved region in glutamate synthase family	Brevundimonas sp. BAL3		FALSE	Protein
552	comp1549_c0	comp1549_c0_seq1	Inositol-1-monophosphatase	Inositol-1-monophosphatase	PF00459.20^Inositol_P^Inositol monophosphatase family^17-147^E:2.2e-34	COG0483^ Archaeal fructose-1,6-bisphosphatase and related enzymes of inositol monophosphatase family	myo-inositol-1(or 4)-monophosphatase [EC:3.1.3.25]		5	5	chalcone and stilbene synthase domain protein	Brevundimonas subvibrioides ATCC 15264		FALSE	Protein
553	comp155_c0	comp155_c0_seq1					ubiquitin-conjugating enzyme E2 N [EC:6.3.2.19]		1	1				FALSE	Protein
554	comp1550_c0	comp1550_c0_seq1							0	0				FALSE	Not_Anot
555	comp1551_c0	comp1551_c0_seq1							0	0	methyltransferase	Brevundimonas subvibrioides ATCC 15264		FALSE	Not_Anot
556	comp1552_c0	comp1552_c0_seq1							0	0				FALSE	Not_Anot
557	comp1553_c0	comp1553_c0_seq1	30S ribosomal protein S19	50S ribosomal protein L2	PF03947.13^Ribosomal_L2_C^Ribosomal Proteins L2, C-terminal domain^1-21^E:8.9e-05	COG0090^ Ribosomal protein L2	small subunit ribosomal protein S19		5	5	arginyl-tRNA-protein transferase	Caulobacter sp. K31		FALSE	Protein
558	comp1554_c0	comp1554_c0_seq1	Oxygen-independent coproporphyrinogen-III oxidase	Oxygen-independent coproporphyrinogen-III oxidase		COG0635^ Coproporphyrinogen III oxidase and related Fe-S oxidoreductases	oxygen-independent coproporphyrinogen III oxidase [EC:1.3.99.22]		4	4				FALSE	Protein
559	comp1555_c0	comp1555_c0_seq1	Uncharacterized protein YjgR	Uncharacterized protein YjgR	PF05872.7^DUF853^Bacterial protein of unknown function (DUF853)^1-67^E:7.2e-32	COG0433^ Predicted ATPase			4	4				FALSE	Protein
560	comp1556_c0	comp1556_c0_seq1							0	0				FALSE	Not_Anot
561	comp1557_c0	comp1557_c0_seq1							0	0	photosystem I P700 chlorophyll a apoprotein A1	Thalassiosira pseudonana		FALSE	Not_Anot
562	comp1558_c0	comp1558_c0_seq1							0	0				FALSE	Not_Anot
563	comp1560_c0	comp1560_c0_seq1							0	0				FALSE	Not_Anot
564	comp1561_c0	comp1561_c0_seq1							0	0	ATP sulfurylase	Thalassiosira pseudonana CCMP1335		FALSE	Not_Anot
565	comp1562_c0	comp1562_c0_seq1	Neprilysin	Neprilysin	PF01431.16^Peptidase_M13^Peptidase family M13^1-98^E:7.4e-31				3	3				FALSE	Protein
566	comp1563_c0	comp1563_c0_seq1							0	0				FALSE	Not_Anot
567	comp1564_c0	comp1564_c0_seq1							0	0	acyl-CoA dehydrogenase domain protein	Brevundimonas subvibrioides ATCC 15264		FALSE	Not_Anot
568	comp1565_c0	comp1565_c0_seq1					homoserine O-acetyltransferase [EC:2.3.1.31]		1	1				FALSE	Protein
569	comp1566_c0	comp1566_c0_seq1	Cytochrome bd-II oxidase subunit 2	Cytochrome bd-II oxidase subunit 2	PF02322.10^Cyto_ox_2^Cytochrome oxidase subunit II^2-105^E:2.9e-28	COG1294^ Cytochrome bd-type quinol oxidase, subunit 2	cytochrome d ubiquinol oxidase subunit II [EC:1.10.3.-]		5	5				FALSE	Protein
570	comp1567_c0	comp1567_c0_seq1							0	0	CheW protein;chew protein	Acidovorax sp. JS42;Acidovorax ebreus TPSY		FALSE	Not_Anot
571	comp1568_c0	comp1568_c0_seq1	6-phosphofructokinase 1				6-phosphofructokinase 1 [EC:2.7.1.11]		2	2				FALSE	Protein
572	comp1569_c0	comp1569_c0_seq1							0	0	phosphogluconate dehydratase	Caulobacter crescentus NA1000;Caulobacter crescentus CB15		FALSE	Not_Anot
573	comp157_c0	comp157_c0_seq1							0	0	beta-hydroxyacyl-(acyl-carrier-protein) dehydratase FabA	Brevundimonas sp. BAL3		FALSE	Not_Anot
574	comp1570_c0	comp1570_c0_seq1							0	0	two component transcriptional regulator	Pseudomonas mendocina ymp		FALSE	Not_Anot
575	comp1571_c0	comp1571_c0_seq1							0	0	hypothetical protein	Phaeodactylum tricornutum CCAP 1055/1		FALSE	Not_Anot
576	comp1572_c0	comp1572_c0_seq1	Alkyl hydroperoxide reductase subunit C						1	1	regulatory protein TetR	Brevundimonas subvibrioides ATCC 15264		FALSE	Protein
577	comp1573_c0	comp1573_c0_seq1						GU001161.807.4367	1	0	hypothetical protein	Brevundimonas sp. BAL3		FALSE	Protein
578	comp1574_c0	comp1574_c0_seq1	Methionine--tRNA ligase	Methionine--tRNA ligase	PF08264.8^Anticodon_1^Anticodon-binding domain of tRNA^2-79^E:1e-06	COG0143^ Methionyl-tRNA synthetase	methionyl-tRNA synthetase [EC:6.1.1.10]		5	5				FALSE	Protein
579	comp1575_c0	comp1575_c0_seq1		Lipid-A-disaccharide synthase	PF02684.10^LpxB^Lipid-A-disaccharide synthetase^11-72^E:4.4e-13	COG0763^ Lipid A disaccharide synthetase	lipid-A-disaccharide synthase [EC:2.4.1.182]		4	4				FALSE	Protein
580	comp1576_c0	comp1576_c0_seq1	Photosystem I P700 chlorophyll a apoprotein A1	Photosystem I P700 chlorophyll a apoprotein A1	PF00223.14^PsaA_PsaB^Photosystem I psaA/psaB protein^1-160^E:7.2e-90		photosystem I P700 chlorophyll a apoprotein A1		4	4	glyceraldehyde-3-phosphate dehydrogenase, type I	Caulobacter sp. K31		FALSE	Protein
581	comp1577_c0	comp1577_c0_seq1							0	0	M23 peptidase domain protein	Brevundimonas sp. BAL3		FALSE	Not_Anot
582	comp1578_c0	comp1578_c0_seq1		UPF0721 transmembrane protein XF_0764	PF01925.14^TauE^Sulfite exporter TauE/SafE^7-89^E:1.3e-17	COG0730^ Predicted permeases			3	3				FALSE	Protein
583	comp1579_c0	comp1579_c0_seq1							0	0				FALSE	Not_Anot
584	comp1580_c0	comp1580_c0_seq1							0	0	hypothetical protein	Brevundimonas sp. BAL3		FALSE	Not_Anot
585	comp1581_c0	comp1581_c0_seq1							0	0				FALSE	Not_Anot
586	comp1582_c0	comp1582_c0_seq1							0	0	transcriptional regulator, LysR family	Brevundimonas subvibrioides ATCC 15264		FALSE	Not_Anot
587	comp1583_c0	comp1583_c0_seq1							0	0	dienelactone hydrolase-like protein	Brevundimonas subvibrioides ATCC 15264		FALSE	Not_Anot
588	comp1584_c0	comp1584_c0_seq1	Thiazole synthase				sulfur carrier protein		2	2	TonB-dependent receptor subfamily	Brevundimonas sp. BAL3		FALSE	Protein
589	comp1585_c0	comp1585_c0_seq1					tyrosinase [EC:1.14.18.1]		1	1				FALSE	Protein
590	comp1586_c0	comp1586_c0_seq1	N-acetyl-gamma-glutamyl-phosphate reductase	N-acetyl-gamma-glutamyl-phosphate reductase		COG0002^ Acetylglutamate semialdehyde dehydrogenase	N-acetyl-gamma-glutamyl-phosphate reductase [EC:1.2.1.38]		4	4				FALSE	Protein
591	comp1587_c0	comp1587_c0_seq1	Peptidyl-tRNA hydrolase	Peptidyl-tRNA hydrolase	PF01195.14^Pept_tRNA_hydro^Peptidyl-tRNA hydrolase^1-52^E:1.3e-06	COG0193^ Peptidyl-tRNA hydrolase			4	4	aldehyde dehydrogenase	Pseudomonas putida F1		FALSE	Protein
592	comp1588_c0	comp1588_c0_seq1	DNA gyrase subunit B	DNA gyrase subunit B	PF00204.20^DNA_gyraseB^DNA gyrase B^3-40^E:1.4e-06	COG0187^ Type IIA topoisomerase (DNA gyrase/topo II, topoisomerase IV), B subunit			4	4	Polyphosphate kinase 2 superfamily	Brevundimonas sp. BAL3		FALSE	Protein
593	comp1589_c0	comp1589_c0_seq1							0	0				FALSE	Not_Anot
594	comp1590_c0	comp1590_c0_seq1					20S proteasome subunit beta 3 [EC:3.4.25.1]		1	1	hypothetical protein	Phaeodactylum tricornutum		FALSE	Protein
595	comp1591_c0	comp1591_c0_seq1							0	0				FALSE	Not_Anot
596	comp1592_c0	comp1592_c0_seq1	Acetyl-coenzyme A carboxylase carboxyl transferase subunit beta	Acetyl-coenzyme A carboxylase carboxyl transferase subunit beta		COG0777^ Acetyl-CoA carboxylase beta subunit	acetyl-CoA carboxylase carboxyl transferase subunit beta [EC:6.4.1.2]		4	4	hypothetical protein	Brevundimonas sp. BAL3		FALSE	Protein
597	comp1593_c0	comp1593_c0_seq1							0	0	quinolinate synthetase complex, A subunit	Brevundimonas subvibrioides ATCC 15264		FALSE	Not_Anot
598	comp1594_c0	comp1594_c0_seq1							0	0	hypothetical protein	Hyphomonas neptunium ATCC 15444		FALSE	Not_Anot
599	comp1595_c0	comp1595_c0_seq1							0	0				FALSE	Not_Anot
600	comp1596_c0	comp1596_c0_seq1			PF00078.22^RVT_1^Reverse transcriptase (RNA-dependent DNA polymerase)^15-72^E:1.9e-15				1	1	L4BD family NADP-dependent oxidoreductase	Hyphomonas neptunium ATCC 15444		FALSE	Protein
601	comp1597_c0	comp1597_c0_seq1							0	0	glyoxalase/bleomycin resistance protein/dioxygenase	Rhodobacter capsulatus SB 1003		FALSE	Not_Anot
602	comp1598_c0	comp1598_c0_seq1							0	0				FALSE	Not_Anot
603	comp1599_c0	comp1599_c0_seq1							0	0				FALSE	Not_Anot
604	comp16_c0	comp16_c0_seq1	Thioredoxin reductase	Thioredoxin reductase		COG0492^ Thioredoxin reductase			3	3				FALSE	Protein
605	comp1600_c0	comp1600_c0_seq1							0	0	Endoribonuclease L-PSP superfamily	Brevundimonas sp. BAL3		FALSE	Not_Anot
606	comp1601_c0	comp1601_c0_seq1							0	0				FALSE	Not_Anot
607	comp1602_c0	comp1602_c0_seq1							0	0	ATP-dependent DNA helicase RecQ	Caulobacter sp. K31		FALSE	Not_Anot
608	comp1603_c0	comp1603_c0_seq1							0	0				FALSE	Not_Anot
609	comp1604_c0	comp1604_c0_seq1							0	0				FALSE	Not_Anot
610	comp1605_c0	comp1605_c0_seq1	Uncharacterized HTH-type transcriptional regulator YafC	Uncharacterized HTH-type transcriptional regulator YafC	PF03466.15^LysR_substrate^LysR substrate binding domain^40-101^E:6.3e-14	COG0583^ Transcriptional regulator			4	4				FALSE	Protein
611	comp1606_c0	comp1606_c0_seq1							0	0	thioesterase superfamily protein	Brevundimonas subvibrioides ATCC 15264		FALSE	Not_Anot
612	comp1607_c0	comp1607_c0_seq1			PF05272.6^VirE^Virulence-associated protein E^101-160^E:1.3e-19				1	1				FALSE	Protein
613	comp1608_c0	comp1608_c0_seq1					sarcosine dehydrogenase [EC:1.5.8.3]		1	1	rhs family protein	Pseudomonas fluorescens WH6		FALSE	Protein
614	comp1609_c0	comp1609_c0_seq1			PF00873.14^ACR_tran^AcrB/AcrD/AcrF family^10-108^E:1.8e-11				1	1	NADH-quinone oxidoreductase, b subunit	Asticcacaulis excentricus CB 48		FALSE	Protein
615	comp1610_c0	comp1610_c0_seq1							0	0	3-hydroxyacyl-CoA dehydrogenase NAD-binding	Caulobacter sp. K31		FALSE	Not_Anot
616	comp1611_c0	comp1611_c0_seq1	Nitrite extrusion protein	Nitrite extrusion protein		COG2223^ Nitrate/nitrite transporter	MFS transporter, NNP family, nitrate/nitrite transporter		4	4	ATP-dependent Clp protease, ATP-binding subunit ClpA;ATP-dependent clp protease ATP-binding subunit ClpA	Caulobacter crescentus NA1000;Caulobacter crescentus CB15		FALSE	Protein
617	comp1612_c0	comp1612_c0_seq1							0	0				FALSE	Not_Anot
618	comp1613_c0	comp1613_c0_seq1							0	0				FALSE	Not_Anot
619	comp1614_c0	comp1614_c0_seq1	Kynureninase	Kynureninase			kynureninase [EC:3.7.1.3]		3	3	hypothetical protein	Phaeodactylum tricornutum CCAP 1055/1		FALSE	Protein
620	comp1615_c0	comp1615_c0_seq1							0	0				FALSE	Not_Anot
621	comp1616_c0	comp1616_c0_seq1			PF02897.10^Peptidase_S9_N^Prolyl oligopeptidase, N-terminal beta-propeller domain^3-71^E:2.1e-10		oligopeptidase B [EC:3.4.21.83]		2	2	4Fe-4S ferredoxin iron-sulfur binding domain-containing protein	Rhodopseudomonas palustris CGA009		FALSE	Protein
622	comp1618_c0	comp1618_c0_seq1							0	0	Tat pathway signal sequence domain protein	Brevundimonas sp. BAL3		FALSE	Not_Anot
623	comp1619_c0	comp1619_c0_seq1	ATP synthase subunit beta, mitochondrial	ATP synthase subunit beta, mitochondrial	PF00006.20^ATP-synt_ab^ATP synthase alpha/beta family, nucleotide-binding domain^3-70^E:3.5e-16	COG1155^ Archaeal/vacuolar-type H+-ATPase subunit A	F-type H+-transporting ATPase subunit beta [EC:3.6.3.14]		5	5	glyoxylate reductase	Caulobacter sp. K31		FALSE	Protein
624	comp162_c0	comp162_c0_seq1							0	0				FALSE	Not_Anot
625	comp1620_c0	comp1620_c0_seq1	Glyoxylate reductase				D-3-phosphoglycerate dehydrogenase [EC:1.1.1.95]		2	2				FALSE	Protein
626	comp1621_c0	comp1621_c0_seq1							0	0	segregation and condensation protein A	Brevundimonas sp. BAL3		FALSE	Not_Anot
627	comp1622_c0	comp1622_c0_seq1	Adenylosuccinate lyase	Adenylosuccinate lyase	PF00206.15^Lyase_1^Lyase^5-162^E:8.5e-25	COG0015^ Adenylosuccinate lyase	adenylosuccinate lyase [EC:4.3.2.2]		5	5	hypothetical protein	Sphingomonas wittichii RW1		FALSE	Protein
628	comp1623_c0	comp1623_c0_seq1							0	0				FALSE	Not_Anot
629	comp1624_c0	comp1624_c0_seq1							0	0	hypothetical protein	Caulobacter crescentus NA1000;Caulobacter crescentus CB15		FALSE	Not_Anot
630	comp1625_c0	comp1625_c0_seq1	Phosphogluconate dehydratase	Phosphogluconate dehydratase	PF00920.16^ILVD_EDD^Dehydratase family^2-32^E:3.1e-05	COG0129^ Dihydroxyacid dehydratase/phosphogluconate dehydratase			4	4				FALSE	Protein
631	comp1626_c0	comp1626_c0_seq1	Chromosomal replication initiator protein DnaA				chromosomal replication initiator protein		2	2				FALSE	Protein
632	comp1627_c0	comp1627_c0_seq1							0	0	glutamate/cysteine ligase	Brevundimonas subvibrioides ATCC 15264		FALSE	Not_Anot
633	comp1628_c0	comp1628_c0_seq1							0	0	NAD-dependent epimerase/dehydratase family protein	Oceanicaulis sp. HTCC2633		FALSE	Not_Anot
634	comp1629_c0	comp1629_c0_seq1							0	0	oxygen-independent coproporphyrinogen III oxidase	Brevundimonas sp. BAL3		FALSE	Not_Anot
635	comp163_c0	comp163_c0_seq1							0	0				FALSE	Not_Anot
636	comp1630_c0	comp1630_c0_seq1							0	0	ATPase, histidine kinase-, DNA gyrase B-, and HSP90-like domain protein	Brevundimonas sp. BAL3		FALSE	Not_Anot
637	comp1631_c0	comp1631_c0_seq1	Uncharacterized protein sll0005				ubiquinone biosynthesis protein		2	2	Glyoxalase/bleomycin resistance protein/dioxygenase	Brevundimonas subvibrioides ATCC 15264		FALSE	Protein
638	comp1632_c0	comp1632_c0_seq1							0	0	secreted protein	Gramella forsetii KT0803		FALSE	Not_Anot
639	comp1633_c0	comp1633_c0_seq1	NADPH-dependent curcumin reductase						1	1				FALSE	Protein
640	comp1634_c0	comp1634_c0_seq1	3-isopropylmalate dehydratase small subunit	3-isopropylmalate dehydratase small subunit	PF00694.14^Aconitase_C^Aconitase C-terminal domain^3-72^E:2.7e-10	COG0066^ 3-isopropylmalate dehydratase small subunit	3-isopropylmalate/(R)-2-methylmalate dehydratase small subunit [EC:4.2.1.33 4.2.1.35]		5	5	NAD dependent epimerase/dehydratase family	Brevundimonas sp. BAL3		FALSE	Protein
641	comp1635_c0	comp1635_c0_seq1							0	0				FALSE	Not_Anot
642	comp1636_c0	comp1636_c0_seq1							0	0				FALSE	Not_Anot
643	comp1637_c0	comp1637_c0_seq1	Chromosome partition protein Smc	Chromosome partition protein Smc		COG1196^ Chromosome segregation ATPases			3	3				FALSE	Protein
644	comp1638_c0	comp1638_c0_seq1					virulence factor		1	1	amidohydrolase 2	Polaromonas naphthalenivorans CJ2		FALSE	Protein
645	comp1639_c0	comp1639_c0_seq1	Dihydroorotase	Dihydroorotase		COG0044^ Dihydroorotase and related cyclic amidohydrolases	dihydroorotase [EC:3.5.2.3]		4	4	DEAD-box RNA helicase-like protein	Caulobacter crescentus NA1000		FALSE	Protein
646	comp1640_c0	comp1640_c0_seq1	Putative arginyl-tRNA--protein transferase	Putative arginyl-tRNA--protein transferase	PF04376.8^ATE_N^Arginine-tRNA-protein transferase, N terminus^1-37^E:7.9e-13	COG2935^ Putative arginyl-tRNA:protein arginylyltransferase			4	4	hypothetical protein	Blastopirellula marina DSM 3645		FALSE	Protein
647	comp1641_c0	comp1641_c0_seq1							0	0				FALSE	Not_Anot
648	comp1642_c0	comp1642_c0_seq1	Zinc import ATP-binding protein ZnuC	Zinc import ATP-binding protein ZnuC		COG1121^ ABC-type Mn/Zn transport systems, ATPase component	zinc transport system ATP-binding protein [EC:3.6.3.-]		4	4				FALSE	Protein
649	comp1644_c0	comp1644_c0_seq1							0	0	hypothetical protein	Ruminococcus torques ATCC 27756		FALSE	Not_Anot
650	comp1645_c0	comp1645_c0_seq1	NAD-dependent protein deacylase	NAD-dependent protein deacylase	PF02146.12^SIR2^Sir2 family^1-111^E:6e-16	COG0846^ NAD-dependent protein deacetylases, SIR2 family			4	4				FALSE	Protein
651	comp1646_c0	comp1646_c0_seq1	Putative O-antigen transporter		PF01943.12^Polysacc_synt^Polysaccharide biosynthesis protein^8-90^E:1.4e-06`PF13440.1^Polysacc_synt_3^Polysaccharide biosynthesis protein^9-83^E:8.5e-06				2	2	ribonucleoside-diphosphate reductase, alpha subunit	Brevundimonas subvibrioides ATCC 15264		FALSE	Protein
652	comp1647_c0	comp1647_c0_seq1	Multidrug resistance protein MdtL	Multidrug resistance protein MdtL	PF07690.11^MFS_1^Major Facilitator Superfamily^1-116^E:2.8e-21`PF06609.8^TRI12^Fungal trichothecene efflux pump (TRI12)^6-116^E:1e-05`PF00083.19^Sugar_tr^Sugar (and other) transporter^10-68^E:5.4e-09	COG0477^ Permeases of the major facilitator superfamily			4	4				FALSE	Protein
653	comp1648_c0	comp1648_c0_seq1	Leucyl/phenylalanyl-tRNA--protein transferase	Leucyl/phenylalanyl-tRNA--protein transferase	PF03588.9^Leu_Phe_trans^Leucyl/phenylalanyl-tRNA protein transferase^26-113^E:2.8e-24	COG2360^ Leu/Phe-tRNA-protein transferase			4	4				FALSE	Protein
654	comp1649_c0	comp1649_c0_seq1							0	0				FALSE	Not_Anot
655	comp1650_c0	comp1650_c0_seq1	Chromosome partitioning protein ParA	Chromosome partitioning protein ParA		COG1192^ ATPases involved in chromosome partitioning			3	3				FALSE	Protein
656	comp1651_c0	comp1651_c0_seq1							0	0	transposase IS116/IS110/IS902	Polaromonas sp. JS666		FALSE	Not_Anot
657	comp1652_c0	comp1652_c0_seq1					protocadherin Fat 4		1	1	DnaK suppressor protein;DnaK suppressor protein dksA	Caulobacter crescentus NA1000;Caulobacter crescentus CB15		FALSE	Protein
658	comp1653_c0	comp1653_c0_seq1			PF13385.1^Laminin_G_3^Concanavalin A-like lectin/glucanases superfamily^4-61^E:2.5e-06				1	1				FALSE	Protein
659	comp1654_c0	comp1654_c0_seq1	Succinate dehydrogenase [ubiquinone] flavoprotein subunit, mitochondrial	Succinate dehydrogenase [ubiquinone] flavoprotein subunit, mitochondrial	PF00890.19^FAD_binding_2^FAD binding domain^7-87^E:3.4e-16	COG1053^ Succinate dehydrogenase/fumarate reductase, flavoprotein subunit	L-aspartate oxidase [EC:1.4.3.16]		5	5	glucoamylase	Caulobacter crescentus NA1000;Caulobacter crescentus CB15		FALSE	Protein
660	comp1655_c0	comp1655_c0_seq1							0	0	hypothetical protein;protein of unknown function DUF262	Clostridium carboxidivorans P7		FALSE	Not_Anot
661	comp1656_c0	comp1656_c0_seq1	GTP-binding protein TypA/BipA homolog						1	1	virulence-associated protein E, putative	Rhodospirillum centenum SW		FALSE	Protein
662	comp1658_c0	comp1658_c0_seq1	Glutamate--cysteine ligase, chloroplastic	Glutamate--cysteine ligase, chloroplastic	PF04107.8^GCS2^Glutamate-cysteine ligase family 2(GCS2)^2-100^E:3e-34	COG3572^ Gamma-glutamylcysteine synthetase	glutamate--cysteine ligase [EC:6.3.2.2]		5	5	lipoyl synthase	Azorhizobium caulinodans ORS 571		FALSE	Protein
663	comp1659_c0	comp1659_c0_seq1							0	0				FALSE	Not_Anot
664	comp1660_c0	comp1660_c0_seq1	Putative sensory transducer protein	Putative sensory transducer protein	PF00672.20^HAMP^HAMP domain^2-66^E:3e-14	COG0840^ Methyl-accepting chemotaxis protein			4	4	phosphoribosylformimino-5-aminoimidazole carboxamide ribotide isomerase	Brevundimonas sp. BAL3		FALSE	Protein
665	comp1661_c0	comp1661_c0_seq1	Adenylosuccinate lyase	Adenylosuccinate lyase	PF10397.4^ADSL_C^Adenylosuccinate lyase C-terminus^67-87^E:6e-05	COG0015^ Adenylosuccinate lyase			4	4	MltA-interacting protein MipA	Brevundimonas sp. BAL3		FALSE	Protein
666	comp1662_c0	comp1662_c0_seq1					dTDP-glucose 4,6-dehydratase [EC:4.2.1.46]		1	1				FALSE	Protein
667	comp1663_c0	comp1663_c0_seq1	DNA polymerase III subunit alpha	DNA polymerase III subunit alpha	PF07733.7^DNA_pol3_alpha^Bacterial DNA polymerase III alpha subunit^1-34^E:1.1e-05	COG0587^ DNA polymerase III, alpha subunit	DNA polymerase III subunit alpha [EC:2.7.7.7]		5	5				FALSE	Protein
668	comp1664_c0	comp1664_c0_seq1	Probable electron transfer flavoprotein-ubiquinone oxidoreductase						1	1	ATP synthase CF1 subunit beta	Thalassiosira oceanica CCMP1005		FALSE	Protein
669	comp1665_c0	comp1665_c0_seq1							0	0				FALSE	Not_Anot
670	comp1666_c0	comp1666_c0_seq1					para-aminobenzoate synthetase / 4-amino-4-deoxychorismate lyase [EC:2.6.1.85 4.1.3.38]		1	1				FALSE	Protein
671	comp1667_c0	comp1667_c0_seq1	tRNA (guanine-N(1)-)-methyltransferase	tRNA (guanine-N(1)-)-methyltransferase	PF01746.16^tRNA_m1G_MT^tRNA (Guanine-1)-methyltransferase^4-93^E:4.3e-21	COG0336^ tRNA-(guanine-N1)-methyltransferase			4	4				FALSE	Protein
672	comp1668_c0	comp1668_c0_seq1	Chaperone protein ClpB	Chaperone protein ClpB	PF07724.9^AAA_2^AAA domain (Cdc48 subfamily)^1-118^E:8.3e-39`PF07728.9^AAA_5^AAA domain (dynein-related subfamily)^20-82^E:2.1e-08	COG0542^ ATPases with chaperone activity, ATP-binding subunit			4	4	cytochrome-c oxidase	Rhodobacter sphaeroides ATCC 17029		FALSE	Protein
673	comp1669_c0	comp1669_c0_seq1							0	0				FALSE	Not_Anot
674	comp167_c0	comp167_c0_seq1							0	0				FALSE	Not_Anot
675	comp1670_c0	comp1670_c0_seq1	Uncharacterized protein ycf89	Uncharacterized protein ycf89			CDP-diacylglycerol--inositol 3-phosphatidyltransferase [EC:2.7.8.11]		3	3				FALSE	Protein
676	comp1671_c0	comp1671_c0_seq1	Ketoacyl reductase HetN	Ketoacyl reductase HetN		COG1028^ Dehydrogenases with different specificities (related to short-chain alcohol dehydrogenases)			3	3	DNA repair protein RadC	Brevundimonas subvibrioides ATCC 15264		FALSE	Protein
677	comp1672_c0	comp1672_c0_seq1			PF09720.5^Unstab_antitox^Putative addiction module component^1-28^E:2.6e-06				1	1				FALSE	Protein
678	comp1673_c0	comp1673_c0_seq1	Pyruvate, phosphate dikinase	Pyruvate, phosphate dikinase		COG0574^ Phosphoenolpyruvate synthase/pyruvate phosphate dikinase	pyruvate,orthophosphate dikinase [EC:2.7.9.1]		4	4	hypothetical protein	Caulobacter crescentus NA1000;Caulobacter crescentus CB15		FALSE	Protein
679	comp1674_c0	comp1674_c0_seq1	Cobalt-zinc-cadmium resistance protein CzcA	Cobalt-zinc-cadmium resistance protein CzcA	PF00873.14^ACR_tran^AcrB/AcrD/AcrF family^1-91^E:5.4e-19	COG3696^ Putative silver efflux pump			4	4	Dicarboxylate transport	Brevundimonas subvibrioides ATCC 15264		FALSE	Protein
680	comp1675_c0	comp1675_c0_seq1	ATP-dependent RNA helicase DbpA	Probable ATP-dependent RNA helicase MJ0669	PF00270.24^DEAD^DEAD/DEAH box helicase^4-73^E:7.8e-19	COG0513^ Superfamily II DNA and RNA helicases	ATP-dependent RNA helicase DeaD [EC:3.6.4.13]		5	5	hypothetical protein	marine actinobacterium PHSC20C1		FALSE	Protein
681	comp1676_c0	comp1676_c0_seq1	Sensor protein KdpD	Sensor protein KdpD	PF00582.21^Usp^Universal stress protein family^8-104^E:6.3e-07	COG2205^ Osmosensitive K+ channel histidine kinase	two-component system, OmpR family, sensor histidine kinase KdpD [EC:2.7.13.3]		5	5	translation elongation factor Ts	Brevundimonas subvibrioides ATCC 15264		FALSE	Protein
682	comp1677_c0	comp1677_c0_seq1					pyruvate dehydrogenase E1 component [EC:1.2.4.1]		1	1	hypothetical protein	Brevundimonas sp. BAL3		FALSE	Protein
683	comp1678_c0	comp1678_c0_seq1							0	0				FALSE	Not_Anot
684	comp1679_c0	comp1679_c0_seq1						FJ660994.1.1947	1	0				TRUE	rRNA
685	comp168_c0	comp168_c0_seq1	3-hydroxydecanoyl-[acyl-carrier-protein] dehydratase	3-hydroxydecanoyl-[acyl-carrier-protein] dehydratase		COG0764^ 3-hydroxymyristoyl/3-hydroxydecanoyl-(acyl carrier protein) dehydratases	3-hydroxyacyl-[acyl-carrier-protein] dehydratase [EC:4.2.1.59]		4	4				FALSE	Protein
686	comp1680_c0	comp1680_c0_seq1							0	0	peptide chain release factor 1	Brevundimonas sp. BAL3		FALSE	Not_Anot
687	comp1681_c0	comp1681_c0_seq1					poly(3-hydroxybutyrate) depolymerase [EC:3.1.1.75]		1	1				FALSE	Protein
688	comp1682_c0	comp1682_c0_seq1							0	0				FALSE	Not_Anot
689	comp1683_c0	comp1683_c0_seq1			PF02481.10^DNA_processg_A^DNA recombination-mediator protein A^35-76^E:8.2e-08				1	1	chromosome segregation protein SMC	Brevundimonas sp. BAL3		FALSE	Protein
690	comp1684_c0	comp1684_c0_seq1	Probable glucose-1-phosphate cytidylyltransferase				mannose-1-phosphate guanylyltransferase [EC:2.7.7.13]		2	2	ABC-2 type transporter;ABC transporter permease protein	Caulobacter crescentus NA1000;Caulobacter crescentus CB15		FALSE	Protein
691	comp1685_c0	comp1685_c0_seq1							0	0	phosphonate ABC transporter, periplasmic phosphonate-binding protein	Brevundimonas sp. BAL3		FALSE	Not_Anot
692	comp1686_c0	comp1686_c0_seq1							0	0	cyclic nucleotide-binding protein	Caulobacter sp. K31		FALSE	Not_Anot
693	comp1687_c0	comp1687_c0_seq1			PF00890.19^FAD_binding_2^FAD binding domain^16-58^E:0.00013`PF13450.1^NAD_binding_8^NAD(P)-binding Rossmann-like domain^19-56^E:3.5e-05				1	1	glycosyl transferase, group 1 family protein	Brevundimonas sp. BAL3		FALSE	Protein
694	comp1688_c0	comp1688_c0_seq1							0	0	LysR substrate binding domain protein	Brevundimonas sp. BAL3		FALSE	Not_Anot
695	comp1689_c0	comp1689_c0_seq1	Cell cycle transcriptional regulator CtrA				two-component system, cell cycle response regulator CtrA		2	2	ECF subfamily RNA polymerase sigma factor;RNA polymerase ECF-type sigma factor sigT	Caulobacter crescentus NA1000;Caulobacter crescentus CB15		FALSE	Protein
696	comp169_c0	comp169_c0_seq1	Aerobic cobaltochelatase subunit CobT	Aerobic cobaltochelatase subunit CobT	PF11775.3^CobT_C^Cobalamin biosynthesis protein CobT VWA domain^61-179^E:1.6e-58		cobaltochelatase CobT [EC:6.6.1.2]		4	4				FALSE	Protein
697	comp1690_c0	comp1690_c0_seq1	Silver exporting P-type ATPase	Silver exporting P-type ATPase	PF00702.21^Hydrolase^haloacid dehalogenase-like hydrolase^10-81^E:8.5e-15`PF12710.2^HAD^haloacid dehalogenase-like hydrolase^36-77^E:2.2e-07				3	3	3-phosphoshikimate 1-carboxyvinyltransferase	Brevundimonas sp. BAL3		FALSE	Protein
698	comp1691_c0	comp1691_c0_seq1			PF00529.15^HlyD^HlyD family secretion protein^65-116^E:2.4e-06`PF13533.1^Biotin_lipoyl_2^Biotin-lipoyl like^65-110^E:7.9e-06				1	1	ferrochelatase	Brevundimonas sp. BAL3		FALSE	Protein
699	comp1692_c0	comp1692_c0_seq1			PF13629.1^T2SS-T3SS_pil_N^Pilus formation protein N terminal region^39-75^E:3.5e-08				1	1	3-hydroxyacyl-CoA dehydrogenase NAD-binding protein	Brevundimonas subvibrioides ATCC 15264		FALSE	Protein
700	comp1693_c0	comp1693_c0_seq1							0	0				FALSE	Not_Anot
701	comp1694_c0	comp1694_c0_seq1							0	0				FALSE	Not_Anot
702	comp1695_c0	comp1695_c0_seq1							0	0	hypothetical protein	Brevundimonas subvibrioides ATCC 15264		FALSE	Not_Anot
703	comp1696_c0	comp1696_c0_seq1			PF00195.14^Chal_sti_synt_N^Chalcone and stilbene synthases, N-terminal domain^54-103^E:3.6e-05				1	1				FALSE	Protein
704	comp1697_c0	comp1697_c0_seq1							0	0	glycoside hydrolase family protein	Rhodopseudomonas palustris BisB18		FALSE	Not_Anot
705	comp1698_c0	comp1698_c0_seq1		Signal recognition particle receptor FtsY	PF02881.14^SRP54_N^SRP54-type protein, helical bundle domain^13-84^E:5.2e-11	COG0552^ Signal recognition particle GTPase	fused signal recognition particle receptor		4	4				FALSE	Protein
706	comp1699_c0	comp1699_c0_seq1							0	0	ATPase, histidine kinase-, DNA gyrase B-, and HSP90-like domain protein	Brevundimonas sp. BAL3		FALSE	Not_Anot
707	comp17_c0	comp17_c0_seq1	Cytochrome c oxidase subunit 1	Cytochrome c oxidase subunit 1	PF00115.15^COX1^Cytochrome C and Quinol oxidase polypeptide I^1-94^E:1e-34	COG0843^ Heme/copper-type cytochrome/quinol oxidases, subunit 1			4	4	ATP-dependent Clp protease, ATP-binding subunit ClpA;ATP-dependent clp protease ATP-binding subunit ClpA	Caulobacter crescentus NA1000;Caulobacter crescentus CB15		FALSE	Protein
708	comp17_c1	comp17_c1_seq1	Cytochrome c oxidase subunit 1	Cytochrome c oxidase subunit 1	PF00115.15^COX1^Cytochrome C and Quinol oxidase polypeptide I^7-133^E:8.2e-51		cytochrome c oxidase subunit I [EC:1.9.3.1]		4	4				FALSE	Protein
709	comp170_c0	comp170_c0_seq1							0	0				FALSE	Not_Anot
710	comp1700_c0	comp1700_c0_seq1	Putative zinc metalloprotease Atu1380	Putative zinc metalloprotease Atu1380		COG0750^ Predicted membrane-associated Zn-dependent proteases 1	regulator of sigma E protease [EC:3.4.24.-]		4	4	prevent-host-death family protein	Geodermatophilus obscurus DSM 43160		FALSE	Protein
711	comp1701_c0	comp1701_c0_seq1						CP002479.1039261.1042214	1	0				TRUE	rRNA
712	comp1702_c0	comp1702_c0_seq1		Putative chalcone synthase		COG3424^ Predicted naringenin-chalcone synthase			2	2				FALSE	Protein
713	comp1703_c0	comp1703_c0_seq1	Ubiquinol oxidase, mitochondrial	Ubiquinol oxidase, mitochondrial	PF01786.12^AOX^Alternative oxidase^60-125^E:6.1e-20				3	3				FALSE	Protein
714	comp1704_c0	comp1704_c0_seq1	Bifunctional enzyme CysN/CysC	Bifunctional enzyme CysN/CysC	PF00009.22^GTP_EFTU^Elongation factor Tu GTP binding domain^61-88^E:4e-05	COG0529^ Adenylylsulfate kinase and related kinases			4	4				FALSE	Protein
715	comp1706_c0	comp1706_c0_seq1	Putative oligopeptide transporter HI_0561	Putative oligopeptide transporter HI_0561	PF03169.10^OPT^OPT oligopeptide transporter protein^2-115^E:3.3e-21	COG1297^ Predicted membrane protein			4	4				FALSE	Protein
716	comp1707_c0	comp1707_c0_seq1	Phosphoribosyl isomerase A	Phosphoribosyl isomerase A	PF00977.16^His_biosynth^Histidine biosynthesis protein^3-38^E:1.2e-08	COG0106^ Phosphoribosylformimino-5-aminoimidazole carboxamide ribonucleotide (ProFAR) isomerase	phosphoribosylformimino-5-aminoimidazole carboxamide ribotide isomerase [EC:5.3.1.16]		5	5				FALSE	Protein
717	comp1708_c0	comp1708_c0_seq1	Probable chemotaxis protein methyltransferase	Probable chemotaxis protein methyltransferase	PF03705.10^CheR_N^CheR methyltransferase, all-alpha domain^2-53^E:1.3e-16`PF01739.13^CheR^CheR methyltransferase, SAM binding domain^71-120^E:2e-17	COG1352^ Methylase of chemotaxis methyl-accepting proteins	chemotaxis protein methyltransferase CheR [EC:2.1.1.80]		5	5	L-carnitine dehydratase/bile acid-inducible protein F	marine actinobacterium PHSC20C1		FALSE	Protein
718	comp1709_c0	comp1709_c0_seq1			PF09382.5^RQC^RQC domain^8-70^E:1.5e-07		ATP-dependent DNA helicase RecQ [EC:3.6.4.12]		2	2				FALSE	Protein
719	comp1710_c0	comp1710_c0_seq1	Hybrid signal transduction histidine kinase J	Hybrid signal transduction histidine kinase J		COG0784^ FOG: CheY-like receiver	two-component system, NarL family, sensor histidine kinase BarA [EC:2.7.13.3]		4	4				FALSE	Protein
720	comp1711_c0	comp1711_c0_seq1	Insertion element IS600 uncharacterized 31 kDa protein	Insertion element IS600 uncharacterized 31 kDa protein	PF13276.1^HTH_21^HTH-like domain^39-94^E:5.2e-16	COG2801^ Transposase and inactivated derivatives			4	4	dihydroxy-acid dehydratase	Candidatus Koribacter versatilis Ellin345		FALSE	Protein
721	comp1712_c0	comp1712_c0_seq1	Uncharacterized protein y4sN	Uncharacterized protein y4sN	PF13340.1^DUF4096^Putative transposase of IS4/5 family (DUF4096)^4-60^E:1.9e-21	COG3293^ Transposase and inactivated derivatives			4	4				FALSE	Protein
722	comp1713_c0	comp1713_c0_seq1							0	0	ATP synthase F1, alpha subunit	Brevundimonas sp. BAL3		FALSE	Not_Anot
723	comp1714_c0	comp1714_c0_seq1							0	0	PAS/PAC sensor hybrid histidine kinase	Brevundimonas subvibrioides ATCC 15264		FALSE	Not_Anot
724	comp1715_c0	comp1715_c0_seq1	Protein-L-isoaspartate O-methyltransferase						1	1	HAD-superfamily hydrolase, subfamily IB (PSPase-like), putative	Brevundimonas sp. BAL3		FALSE	Protein
725	comp1716_c0	comp1716_c0_seq1	Peptide chain release factor 1						1	1	hypothetical protein	Brevundimonas sp. BAL3		FALSE	Protein
726	comp1717_c0	comp1717_c0_seq1							0	0				FALSE	Not_Anot
727	comp1718_c0	comp1718_c0_seq1							0	0				FALSE	Not_Anot
728	comp1719_c0	comp1719_c0_seq1							0	0	TonB-dependent receptor	Caulobacter crescentus NA1000;Caulobacter crescentus CB15		FALSE	Not_Anot
729	comp1720_c0	comp1720_c0_seq1							0	0				FALSE	Not_Anot
730	comp1721_c0	comp1721_c0_seq1							0	0				FALSE	Not_Anot
731	comp1722_c0	comp1722_c0_seq1							0	0				FALSE	Not_Anot
732	comp1723_c0	comp1723_c0_seq1							0	0	excinuclease ABC subunit B	Caulobacter sp. K31		FALSE	Not_Anot
733	comp1724_c0	comp1724_c0_seq1	Probable ribonuclease VapC44	Probable ribonuclease VapC44		NOG238169^			3	3	hypothetical protein	Bradyrhizobium japonicum USDA 110		FALSE	Protein
734	comp1725_c0	comp1725_c0_seq1							0	0	Peptidase M23	Brevundimonas subvibrioides ATCC 15264		FALSE	Not_Anot
735	comp1726_c0	comp1726_c0_seq1							0	0				FALSE	Not_Anot
736	comp1727_c0	comp1727_c0_seq1	30S ribosomal protein S1	30S ribosomal protein S1	PF00575.18^S1^S1 RNA binding domain^16-79^E:6.2e-08	COG0539^ Ribosomal protein S1	small subunit ribosomal protein S1		5	5	gene transfer agent (GTA) orfg15, like protein	Caulobacter sp. K31		FALSE	Protein
737	comp1728_c0	comp1728_c0_seq1	UPF0758 protein RPB_0700	UPF0758 protein Pden_2304		COG2003^ DNA repair proteins			3	3	short-chain dehydrogenase/reductase SDR	Caulobacter segnis ATCC 21756		FALSE	Protein
738	comp173_c0	comp173_c0_seq1							0	0				FALSE	Not_Anot
739	comp1730_c0	comp1730_c0_seq1			PF13474.1^SnoaL_3^SnoaL-like domain^25-79^E:4.6e-14				1	1				FALSE	Protein
740	comp1731_c0	comp1731_c0_seq1							0	0	Glutathione S-transferase domain protein	Brevundimonas subvibrioides ATCC 15264		FALSE	Not_Anot
741	comp1732_c0	comp1732_c0_seq1							0	0				FALSE	Not_Anot
742	comp1733_c0	comp1733_c0_seq1							0	0	DNA-directed RNA polymerase subunit beta	Caulobacter crescentus NA1000;Caulobacter crescentus CB15		FALSE	Not_Anot
743	comp1734_c0	comp1734_c0_seq1	Glutathione S-transferase 2	Glutathione S-transferase 2	PF13417.1^GST_N_3^Glutathione S-transferase, N-terminal domain^7-71^E:2.5e-11`PF02798.15^GST_N^Glutathione S-transferase, N-terminal domain^8-71^E:3.1e-08`PF13409.1^GST_N_2^Glutathione S-transferase, N-terminal domain^14-71^E:1.2e-07	COG0625^ Glutathione S-transferase			4	4	flagellar biosynthesis protein FlhA	Brevundimonas subvibrioides ATCC 15264		FALSE	Protein
744	comp1735_c0	comp1735_c0_seq1			PF09537.5^DUF2383^Domain of unknown function (DUF2383)^1-100^E:2.2e-22				1	1	sugar transport protein	Mesorhizobium loti MAFF303099		FALSE	Protein
745	comp1736_c0	comp1736_c0_seq1			PF07786.7^DUF1624^Protein of unknown function (DUF1624)^2-102^E:2.3e-07				1	1	TonB-dependent receptor domain protein	Brevundimonas sp. BAL3		FALSE	Protein
746	comp1737_c0	comp1737_c0_seq1							0	0				FALSE	Not_Anot
747	comp1738_c0	comp1738_c0_seq1							0	0				FALSE	Not_Anot
748	comp1739_c0	comp1739_c0_seq1			PF12275.3^DUF3616^Protein of unknown function (DUF3616)^3-66^E:4.7e-27				1	1				FALSE	Protein
749	comp174_c0	comp174_c0_seq1							0	0	DNA polymerase III, subunits gamma and tau, putative	Brevundimonas sp. BAL3		FALSE	Not_Anot
750	comp1740_c0	comp1740_c0_seq1							0	0				FALSE	Not_Anot
751	comp1741_c0	comp1741_c0_seq1	DNA-directed RNA polymerase subunit beta	DNA-directed RNA polymerase subunit beta	PF04563.10^RNA_pol_Rpb2_1^RNA polymerase beta subunit^5-56^E:6.3e-06`PF04565.11^RNA_pol_Rpb2_3^RNA polymerase Rpb2, domain 3^60-95^E:1.5e-09	COG0085^ DNA-directed RNA polymerase, beta subunit/140 kD subunit	DNA-directed RNA polymerase subunit beta [EC:2.7.7.6]		5	5				FALSE	Protein
752	comp1742_c0	comp1742_c0_seq1	Protein BugT						1	1	hypothetical protein	Thalassiosira pseudonana CCMP1335		FALSE	Protein
753	comp1743_c0	comp1743_c0_seq1							0	0	hypothetical protein;chaperone protein DnaK	Caulobacter crescentus NA1000;Caulobacter crescentus CB15		FALSE	Not_Anot
754	comp1744_c0	comp1744_c0_seq1	Ubiquinone biosynthesis protein COQ9, mitochondrial						1	1				FALSE	Protein
755	comp1745_c0	comp1745_c0_seq1	Chemotaxis protein CheW	Chemotaxis protein CheW	PF01584.14^CheW^CheW-like domain^1-68^E:3.6e-16		purine-binding chemotaxis protein CheW		4	4	ABC transporter, ATP-binding protein, putative	Brevundimonas sp. BAL3		FALSE	Protein
756	comp1746_c0	comp1746_c0_seq1			PF00440.18^TetR_N^Bacterial regulatory proteins, tetR family^2-36^E:1.8e-10				1	1	conserved hypothetical protein	Brevundimonas sp. BAL3		FALSE	Protein
757	comp1747_c0	comp1747_c0_seq1	Aspartyl/glutamyl-tRNA(Asn/Gln) amidotransferase subunit B	Aspartyl/glutamyl-tRNA(Asn/Gln) amidotransferase subunit B	PF02934.10^GatB_N^GatB/GatE catalytic domain^2-64^E:2.9e-22	COG0064^ Asp-tRNAAsn/Glu-tRNAGln amidotransferase B subunit (PET112 homolog)	aspartyl-tRNA(Asn)/glutamyl-tRNA(Gln) amidotransferase subunit B [EC:6.3.5.6 6.3.5.7]		5	5	hypothetical protein	Brevundimonas sp. BAL3		FALSE	Protein
758	comp1748_c0	comp1748_c0_seq1							0	0				FALSE	Not_Anot
759	comp1749_c0	comp1749_c0_seq1							0	0				FALSE	Not_Anot
760	comp1750_c0	comp1750_c0_seq1							0	0				FALSE	Not_Anot
761	comp1751_c0	comp1751_c0_seq1	Putative metabolite transport protein HI_0418	Putative metabolite transport protein HI_0281		COG0477^ Permeases of the major facilitator superfamily			3	3	hypothetical protein	Plasmodium chabaudi chabaudi		FALSE	Protein
762	comp1752_c0	comp1752_c0_seq1	Bkd operon transcriptional regulator						1	1				FALSE	Protein
763	comp1753_c0	comp1753_c0_seq1							0	0				FALSE	Not_Anot
764	comp1754_c0	comp1754_c0_seq1							0	0	transketolase	Brevundimonas sp. BAL3		FALSE	Not_Anot
765	comp1755_c0	comp1755_c0_seq1							0	0	glutamyl-tRNA(Gln) and/or aspartyl-tRNA(Asn) amidotransferase, B subunit subfamily	Brevundimonas sp. BAL3		FALSE	Not_Anot
766	comp1756_c0	comp1756_c0_seq1	Phosphonates-binding periplasmic protein	Phosphonates-binding periplasmic protein	PF12974.2^Phosphonate-bd^ABC transporter, phosphonate, periplasmic substrate-binding protein^1-136^E:3.6e-31	COG3221^ ABC-type phosphate/phosphonate transport system, periplasmic component	phosphonate transport system substrate-binding protein		5	5	thiamine biosynthesis protein ThiC	Parvibaculum lavamentivorans DS-1		FALSE	Protein
767	comp1757_c0	comp1757_c0_seq1							0	0				FALSE	Not_Anot
768	comp1758_c0	comp1758_c0_seq1	Chemotaxis response regulator protein-glutamate methylesterase 1	Chemotaxis response regulator protein-glutamate methylesterase 1	PF00072.19^Response_reg^Response regulator receiver domain^2-61^E:4.1e-13	COG2201^ Chemotaxis response regulator containing a CheY-like receiver domain and a methylesterase domain			4	4	ATPase, histidine kinase-, DNA gyrase B-, and HSP90-like domain protein	Brevundimonas sp. BAL3		FALSE	Protein
769	comp1759_c0	comp1759_c0_seq1							0	0	hypothetical protein;MutT/nudix family phosphohydrolase	Caulobacter crescentus NA1000;Caulobacter crescentus CB15		FALSE	Not_Anot
770	comp1760_c0	comp1760_c0_seq1							0	0	alkaline phosphatase family protein	Oceanicaulis sp. HTCC2633		FALSE	Not_Anot
771	comp1761_c0	comp1761_c0_seq1	Histidine kinase 5	Histidine kinase 5	PF02518.21^HATPase_c^Histidine kinase-, DNA gyrase B-, and HSP90-like ATPase^3-60^E:1.4e-14	COG0642^ Signal transduction histidine kinase			4	4				FALSE	Protein
772	comp1762_c0	comp1762_c0_seq1							0	0				FALSE	Not_Anot
773	comp1763_c0	comp1763_c0_seq1	3',5'-cyclic adenosine monophosphate phosphodiesterase CpdA	3',5'-cyclic adenosine monophosphate phosphodiesterase CpdA	PF00149.23^Metallophos^Calcineurin-like phosphoesterase^5-91^E:8.1e-08	COG1409^ Predicted phosphohydrolases			4	4	thiamine biosynthesis protein ThiC	Leptothrix cholodnii SP-6		FALSE	Protein
773	comp1763_c0	comp1763_c0_seq2	3',5'-cyclic adenosine monophosphate phosphodiesterase CpdA	3',5'-cyclic adenosine monophosphate phosphodiesterase CpdA		COG1409^ Predicted phosphohydrolases			3	3				FALSE	Protein
774	comp1764_c0	comp1764_c0_seq1	Holdfast attachment protein A						1	1				FALSE	Protein
775	comp1765_c0	comp1765_c0_seq1							0	0	hypothetical protein	Nitrobacter sp. Nb-311A		FALSE	Not_Anot
776	comp1766_c0	comp1766_c0_seq1							0	0	hypothetical protein	Brevundimonas sp. BAL3		FALSE	Not_Anot
777	comp1767_c0	comp1767_c0_seq1							0	0				FALSE	Not_Anot
778	comp1768_c0	comp1768_c0_seq1	Propionyl-CoA carboxylase alpha chain, mitochondrial	Propionyl-CoA carboxylase alpha chain, mitochondrial	PF02785.14^Biotin_carb_C^Biotin carboxylase C-terminal domain^31-126^E:4.8e-29	COG4770^ Acetyl/propionyl-CoA carboxylase, alpha subunit	propionyl-CoA carboxylase alpha chain [EC:6.4.1.3]		5	5				FALSE	Protein
779	comp1769_c0	comp1769_c0_seq1	Sulfatase-modifying factor 1	Sulfatase-modifying factor 1	PF03781.11^FGE-sulfatase^Formylglycine-generating sulfatase enzyme^1-100^E:3.5e-12	COG1262^ Uncharacterized conserved protein			4	4				FALSE	Protein
780	comp1770_c0	comp1770_c0_seq1					UDP-4-amino-4-deoxy-L-arabinose-oxoglutarate aminotransferase [EC:2.6.1.87]		1	1	translation elongation factor G	Brevundimonas subvibrioides ATCC 15264		FALSE	Protein
781	comp1771_c0	comp1771_c0_seq1							0	0				FALSE	Not_Anot
782	comp1772_c0	comp1772_c0_seq1							0	0				FALSE	Not_Anot
783	comp1773_c0	comp1773_c0_seq1	UPF0079 ATP-binding protein SCO4747		PF02367.12^UPF0079^Uncharacterised P-loop hydrolase UPF0079^5-44^E:0.00028				2	2				FALSE	Protein
784	comp1774_c0	comp1774_c0_seq1	Elongation factor Ts	Elongation factor Ts	PF00889.14^EF_TS^Elongation factor TS^2-135^E:1.5e-37	COG0264^ Translation elongation factor Ts			4	4				FALSE	Protein
785	comp1775_c0	comp1775_c0_seq1							0	0				FALSE	Not_Anot
786	comp1776_c0	comp1776_c0_seq1	Glutamate synthase [NADPH] large chain	Glutamate synthase [NADPH] large chain	PF01493.14^GXGXG^GXGXG motif^38-136^E:8.7e-22		glutamate synthase (NADPH/NADH) large chain [EC:1.4.1.13 1.4.1.14]		4	4	OmpA family protein	Oceanicaulis sp. HTCC2633		FALSE	Protein
787	comp1777_c0	comp1777_c0_seq1							0	0				FALSE	Not_Anot
788	comp1778_c0	comp1778_c0_seq1	High-affinity branched-chain amino acid transport system permease protein BraD	High-affinity branched-chain amino acid transport system permease protein BraD	PF02653.11^BPD_transp_2^Branched-chain amino acid transport system / permease component^18-89^E:4.8e-15	COG0559^ Branched-chain amino acid ABC-type transport system, permease components	branched-chain amino acid transport system permease protein		5	5	1A family penicillin-binding protein	Maricaulis maris MCS10		FALSE	Protein
789	comp1779_c0	comp1779_c0_seq1	2,3,4,5-tetrahydropyridine-2,6-dicarboxylate N-succinyltransferase	2,3,4,5-tetrahydropyridine-2,6-dicarboxylate N-succinyltransferase		COG2171^ Tetrahydrodipicolinate N-succinyltransferase	2,3,4,5-tetrahydropyridine-2-carboxylate N-succinyltransferase [EC:2.3.1.117]		4	4	TonB-dependent receptor	Cellvibrio japonicus Ueda107		FALSE	Protein
790	comp1780_c0	comp1780_c0_seq1	Ferrochelatase	Ferrochelatase	PF00762.14^Ferrochelatase^Ferrochelatase^8-92^E:3.6e-24	COG0276^ Protoheme ferro-lyase (ferrochelatase)	ferrochelatase [EC:4.99.1.1]		5	5				FALSE	Protein
791	comp1781_c0	comp1781_c0_seq1							0	0	putative PAS/PAC sensor protein	Brevundimonas subvibrioides ATCC 15264		FALSE	Not_Anot
792	comp1782_c0	comp1782_c0_seq1		Fatty acid oxidation complex subunit alpha	PF00378.15^ECH^Enoyl-CoA hydratase/isomerase family^2-82^E:3.9e-16	COG1250^ 3-hydroxyacyl-CoA dehydrogenase			3	3				FALSE	Protein
793	comp1783_c0	comp1783_c0_seq1							0	0	acyl-CoA dehydrogenase family protein	Hyphomonas neptunium ATCC 15444		FALSE	Not_Anot
794	comp1784_c0	comp1784_c0_seq1	50S ribosomal protein L30	50S ribosomal protein L30	PF00327.15^Ribosomal_L30^Ribosomal protein L30p/L7e^1-26^E:1.8e-06	NOG74699^ 50S ribosomal protein L30; L30 binds domain II of the 23S rRNA and the 5S rRNA			4	4				FALSE	Protein
795	comp1785_c0	comp1785_c0_seq1	Alanine--tRNA ligase	Alanine--tRNA ligase	PF01411.14^tRNA-synt_2c^tRNA synthetases class II (A)^1-133^E:5e-47	COG0013^ Alanyl-tRNA synthetase	alanyl-tRNA synthetase [EC:6.1.1.7]		5	5	hypothetical protein	Brevundimonas sp. BAL3		FALSE	Protein
796	comp1786_c0	comp1786_c0_seq1						JN825401.1.1325	1	0				TRUE	rRNA
797	comp1787_c0	comp1787_c0_seq1	Probable cation-transporting ATPase G	Probable cation-transporting ATPase G	PF00122.15^E1-E2_ATPase^E1-E2 ATPase^6-170^E:6.8e-37	COG2217^ Cation transport ATPase			4	4	putative ferrous iron transport protein B (FeoB)	Acinetobacter sp. ADP1		FALSE	Protein
798	comp1788_c0	comp1788_c0_seq1	Neprilysin	Neprilysin	PF05649.8^Peptidase_M13_N^Peptidase family M13^1-59^E:4.8e-20	COG3590^ Predicted metalloendopeptidase			4	4				FALSE	Protein
799	comp1789_c0	comp1789_c0_seq1							0	0				FALSE	Not_Anot
800	comp179_c0	comp179_c0_seq1					NAD-dependent deacetylase sirtuin 1 [EC:3.5.1.-]		1	1				FALSE	Protein
801	comp1790_c0	comp1790_c0_seq1	Alpha-methylacyl-CoA racemase				alpha-methylacyl-CoA racemase [EC:5.1.99.4]		2	2				FALSE	Protein
802	comp1791_c0	comp1791_c0_seq1			PF00582.21^Usp^Universal stress protein family^7-119^E:2.2e-05				1	1	phenylalanyl-tRNA synthetase subunit alpha	Caulobacter crescentus NA1000;Caulobacter crescentus CB15		FALSE	Protein
803	comp1792_c0	comp1792_c0_seq1	Phenylalanine--tRNA ligase alpha subunit	Phenylalanine--tRNA ligase alpha subunit	PF01409.15^tRNA-synt_2d^tRNA synthetases class II core domain (F)^9-71^E:1.3e-27	COG0016^ Phenylalanyl-tRNA synthetase alpha subunit	phenylalanyl-tRNA synthetase alpha chain [EC:6.1.1.20]		5	5				FALSE	Protein
804	comp1793_c0	comp1793_c0_seq1							0	0				FALSE	Not_Anot
805	comp1794_c0	comp1794_c0_seq1							0	0				FALSE	Not_Anot
806	comp1795_c0	comp1795_c0_seq1	Periplasmic beta-glucosidase	Periplasmic beta-glucosidase	PF01915.17^Glyco_hydro_3_C^Glycosyl hydrolase family 3 C-terminal domain^1-136^E:2e-17	COG1472^ Beta-glucosidase-related glycosidases			4	4	hypothetical protein	Brevundimonas sp. BAL3		FALSE	Protein
807	comp1796_c0	comp1796_c0_seq1							0	0				FALSE	Not_Anot
808	comp1797_c0	comp1797_c0_seq1							0	0	N-formylglutamate amidohydrolase	Ketogulonicigenium vulgare Y25		FALSE	Not_Anot
809	comp1798_c0	comp1798_c0_seq1	Deoxyribodipyrimidine photo-lyase	Deoxyribodipyrimidine photo-lyase	PF03441.9^FAD_binding_7^FAD binding domain of DNA photolyase^1-53^E:6.3e-22	COG0415^ Deoxyribodipyrimidine photolyase			4	4				FALSE	Protein
810	comp1799_c0	comp1799_c0_seq1							0	0				FALSE	Not_Anot
811	comp18_c0	comp18_c0_seq1	Formamidopyrimidine-DNA glycosylase	Formamidopyrimidine-DNA glycosylase	PF01149.19^Fapy_DNA_glyco^Formamidopyrimidine-DNA glycosylase N-terminal domain^2-73^E:7.7e-14	COG0266^ Formamidopyrimidine-DNA glycosylase	formamidopyrimidine-DNA glycosylase [EC:3.2.2.23 4.2.99.18]		5	5	transcriptional regulator, MerR family	Brevundimonas subvibrioides ATCC 15264		FALSE	Protein
812	comp1800_c0	comp1800_c0_seq1							0	0				FALSE	Not_Anot
813	comp1801_c0	comp1801_c0_seq1							0	0				FALSE	Not_Anot
814	comp1802_c0	comp1802_c0_seq1	Aconitate hydratase	Aconitate hydratase		COG1048^ Aconitase A			3	3	2-oxoglutarate dehydrogenase, E2 component, dihydrolipoamide succinyltransferase	Brevundimonas sp. BAL3		FALSE	Protein
815	comp1803_c0	comp1803_c0_seq1							0	0	acriflavin resistance protein	Caulobacter sp. K31		FALSE	Not_Anot
816	comp1804_c0	comp1804_c0_seq1			PF13645.1^YkuD_2^L,D-transpeptidase catalytic domain^39-127^E:2.2e-14				1	1	TonB-dependent receptor subfamily	Brevundimonas sp. BAL3		FALSE	Protein
817	comp1805_c0	comp1805_c0_seq1	Sec-independent protein translocase protein TatC	Sec-independent protein translocase protein TatC	PF00902.13^TatC^Sec-independent protein translocase protein (TatC)^1-56^E:2.7e-19		sec-independent protein translocase protein TatC		4	4				FALSE	Protein
818	comp1806_c0	comp1806_c0_seq1							0	0	conserved hypothetical protein	Brevundimonas sp. BAL3		FALSE	Not_Anot
819	comp1807_c0	comp1807_c0_seq1	DNA topoisomerase 1	DNA topoisomerase 1	PF01396.14^zf-C4_Topoisom^Topoisomerase DNA binding C4 zinc finger^17-51^E:5e-13`PF08272.6^Topo_Zn_Ribbon^Topoisomerase I zinc-ribbon-like^64-104^E:3.3e-16	COG0551^ Zn-finger domain associated with topoisomerase type I			4	4				FALSE	Protein
820	comp1808_c0	comp1808_c0_seq1	ATP synthase subunit beta, chloroplastic	ATP synthase subunit beta, chloroplastic	PF00006.20^ATP-synt_ab^ATP synthase alpha/beta family, nucleotide-binding domain^1-37^E:3.4e-06`PF00306.22^ATP-synt_ab_C^ATP synthase alpha/beta chain, C terminal domain^51-85^E:1.8e-09		F-type H+-transporting ATPase subunit beta [EC:3.6.3.14]		4	4				FALSE	Protein
821	comp1809_c0	comp1809_c0_seq1	NADH-quinone oxidoreductase subunit C	NADH-quinone oxidoreductase subunit C	PF00329.14^Complex1_30kDa^Respiratory-chain NADH dehydrogenase, 30 Kd subunit^27-98^E:8.1e-18	COG0852^ NADH:ubiquinone oxidoreductase 27 kD subunit	NADH-quinone oxidoreductase subunit C [EC:1.6.5.3]		5	5				FALSE	Protein
822	comp1810_c0	comp1810_c0_seq1							0	0	hypothetical protein;tyrosine phenol-lyase	Caulobacter crescentus NA1000;Caulobacter crescentus CB15		FALSE	Not_Anot
823	comp1811_c0	comp1811_c0_seq1	30S ribosomal protein S5, chloroplastic	30S ribosomal protein S5, chloroplastic	PF00333.15^Ribosomal_S5^Ribosomal protein S5, N-terminal domain^26-90^E:5.6e-25`PF03719.10^Ribosomal_S5_C^Ribosomal protein S5, C-terminal domain^101-136^E:7.4e-09		small subunit ribosomal protein S5		4	4				FALSE	Protein
824	comp1812_c0	comp1812_c0_seq1							0	0	succinate dehydrogenase, flavoprotein subunit	Brevundimonas sp. BAL3		FALSE	Not_Anot
825	comp1813_c0	comp1813_c0_seq1	Proline--tRNA ligase	Proline--tRNA ligase	PF00587.20^tRNA-synt_2b^tRNA synthetase class II core domain (G, H, P, S and T)^3-92^E:8.1e-24	COG0442^ Prolyl-tRNA synthetase	prolyl-tRNA synthetase [EC:6.1.1.15]		5	5	HI0933 family protein	Brevundimonas subvibrioides ATCC 15264		FALSE	Protein
826	comp1814_c0	comp1814_c0_seq1							0	0				FALSE	Not_Anot
827	comp1815_c0	comp1815_c0_seq1	Putative ATP-dependent helicase HRQ1						1	1	HMGL-like, putative	Brevundimonas sp. BAL3		FALSE	Protein
828	comp1816_c0	comp1816_c0_seq1	Lysophospholipase L2	Lysophospholipase L2	PF12146.3^Hydrolase_4^Putative lysophospholipase^3-70^E:2.3e-11`PF12695.2^Abhydrolase_5^Alpha/beta hydrolase family^6-116^E:1.5e-10`PF12697.2^Abhydrolase_6^Alpha/beta hydrolase family^7-173^E:1.1e-18`PF00561.15^Abhydrolase_1^alpha/beta hydrolase fold^32-139^E:2.1e-05	COG2267^ Lysophospholipase	lysophospholipase [EC:3.1.1.5]		5	5				FALSE	Protein
829	comp1817_c0	comp1817_c0_seq1							0	0	TonB-dependent receptor domain protein	Brevundimonas sp. BAL3		FALSE	Not_Anot
830	comp1818_c0	comp1818_c0_seq1	Transketolase	Transketolase	PF02779.19^Transket_pyr^Transketolase, pyrimidine binding domain^17-85^E:8.3e-10				3	3				FALSE	Protein
831	comp1819_c0	comp1819_c0_seq1							0	0	chemotaxis methyltransferase protein	Rhizobium etli CFN 42		FALSE	Not_Anot
832	comp182_c0	comp182_c0_seq1	Beta-lactamase	Beta-lactamase ROB-1	PF13354.1^Beta-lactamase2^Beta-lactamase enzyme family^4-154^E:1.4e-25		beta-lactamase class A [EC:3.5.2.6]		4	4				FALSE	Protein
833	comp182_c1	comp182_c1_seq1							0	0				FALSE	Not_Anot
834	comp1820_c0	comp1820_c0_seq1							0	0	chaperone protein DnaK	Brevundimonas subvibrioides ATCC 15264		FALSE	Not_Anot
835	comp1821_c0	comp1821_c0_seq1							0	0				FALSE	Not_Anot
836	comp1822_c0	comp1822_c0_seq1			PF13547.1^GTA_TIM^GTA TIM-barrel-like domain^1-77^E:1.6e-29				1	1				FALSE	Protein
837	comp1823_c0	comp1823_c0_seq1		Probable intron-encoded DNA endonuclease aI3	PF01541.19^GIY-YIG^GIY-YIG catalytic domain^9-47^E:6.2e-06				2	2	DNA polymerase I	Brevundimonas subvibrioides ATCC 15264		FALSE	Protein
838	comp1824_c0	comp1824_c0_seq1	Long-chain specific acyl-CoA dehydrogenase, mitochondrial	Long-chain specific acyl-CoA dehydrogenase, mitochondrial	PF00441.19^Acyl-CoA_dh_1^Acyl-CoA dehydrogenase, C-terminal domain^1-105^E:6.7e-30`PF08028.6^Acyl-CoA_dh_2^Acyl-CoA dehydrogenase, C-terminal domain^2-95^E:8.9e-10	COG1960^ Acyl-CoA dehydrogenases	acyl-CoA dehydrogenase [EC:1.3.8.7]		5	5				FALSE	Protein
839	comp1825_c0	comp1825_c0_seq1							0	0	glycoprotease family	Brevundimonas sp. BAL3		FALSE	Not_Anot
840	comp1826_c0	comp1826_c0_seq1							0	0				FALSE	Not_Anot
841	comp1827_c0	comp1827_c0_seq1		Adenylyl-sulfate kinase	PF01583.15^APS_kinase^Adenylylsulphate kinase^61-84^E:1.3e-05	COG0529^ Adenylylsulfate kinase and related kinases	adenylylsulfate kinase [EC:2.7.1.25]		4	4				FALSE	Protein
842	comp1828_c0	comp1828_c0_seq1	ATP synthase subunit alpha				F-type H+-transporting ATPase subunit alpha [EC:3.6.3.14]		2	2	endothelin-converting protein 1	Caulobacter sp. K31		FALSE	Protein
843	comp1829_c0	comp1829_c0_seq1			PF13917.1^zf-CCHC_3^Zinc knuckle^74-94^E:0.099`PF00098.18^zf-CCHC^Zinc knuckle^78-94^E:4.9e-06				1	1	hypothetical protein	Brevundimonas sp. BAL3		FALSE	Protein
844	comp1830_c0	comp1830_c0_seq1							0	0	putative catalase	Sphingobium japonicum UT26S		FALSE	Not_Anot
845	comp1831_c0	comp1831_c0_seq1	Protein MraZ						1	1				FALSE	Protein
846	comp1832_c0	comp1832_c0_seq1	L-2-hydroxyglutarate dehydrogenase, mitochondrial						1	1				FALSE	Protein
847	comp1833_c0	comp1833_c0_seq1	Phosphogluconate dehydratase	Phosphogluconate dehydratase		COG0129^ Dihydroxyacid dehydratase/phosphogluconate dehydratase			3	3	TonB-dependent receptor plug domain protein	Brevundimonas sp. BAL3		FALSE	Protein
848	comp1834_c0	comp1834_c0_seq1							0	0				FALSE	Not_Anot
849	comp1835_c0	comp1835_c0_seq1							0	0	DNA-binding domain-containing protein, AraC-type	Micrococcus luteus NCTC 2665		FALSE	Not_Anot
850	comp1836_c0	comp1836_c0_seq1							0	0	putative c4-dicarboxylate-binding periplasmic protein	Azoarcus sp. BH72		FALSE	Not_Anot
851	comp1837_c0	comp1837_c0_seq1	Nitrite reductase [NAD(P)H]	Nitrite reductase [NAD(P)H]	PF03460.12^NIR_SIR_ferr^Nitrite/Sulfite reductase ferredoxin-like half domain^18-77^E:6.4e-13	COG1251^ NAD(P)H-nitrite reductase	nitrite reductase (NAD(P)H) large subunit [EC:1.7.1.4]		5	5				FALSE	Protein
852	comp1838_c0	comp1838_c0_seq1	3-phosphoshikimate 1-carboxyvinyltransferase	3-phosphoshikimate 1-carboxyvinyltransferase	PF00275.15^EPSP_synthase^EPSP synthase (3-phosphoshikimate 1-carboxyvinyltransferase)^2-90^E:9.1e-17	COG0128^ 5-enolpyruvylshikimate-3-phosphate synthase	3-phosphoshikimate 1-carboxyvinyltransferase [EC:2.5.1.19]		5	5	helicase domain protein	Brevundimonas subvibrioides ATCC 15264		FALSE	Protein
853	comp1839_c0	comp1839_c0_seq1							0	0				FALSE	Not_Anot
854	comp184_c0	comp184_c0_seq1	Protein translocase subunit SecA	Protein translocase subunit SecA					2	2				FALSE	Protein
855	comp1840_c0	comp1840_c0_seq1			PF13174.1^TPR_6^Tetratricopeptide repeat^38-61^E:0.075`PF07721.9^TPR_4^Tetratricopeptide repeat^39-60^E:0.48`PF13371.1^TPR_9^Tetratricopeptide repeat^120-139^E:0.38				1	1	hypothetical protein	Phaeodactylum tricornutum CCAP 1055/1		FALSE	Protein
856	comp1841_c0	comp1841_c0_seq1	Uncharacterized protein YvbT	Uncharacterized protein YvbT	PF00296.15^Bac_luciferase^Luciferase-like monooxygenase^2-72^E:1.9e-05	COG2141^ Coenzyme F420-dependent N5,N10-methylene tetrahydromethanopterin reductase and related flavin-dependent oxidoreductases			4	4	DNA-directed RNA polymerase subunit beta	Clavibacter michiganensis subsp. michiganensis NCPPB 382		FALSE	Protein
857	comp1842_c0	comp1842_c0_seq1							0	0	Cell Wall Hydrolase family	Brevundimonas sp. BAL3		FALSE	Not_Anot
858	comp1843_c0	comp1843_c0_seq1	High-affinity branched-chain amino acid transport ATP-binding protein BraF	High-affinity branched-chain amino acid transport ATP-binding protein BraF	PF00005.22^ABC_tran^ABC transporter^22-78^E:5.9e-06	COG0411^ ABC-type branched-chain amino acid transport systems, ATPase component	branched-chain amino acid transport system ATP-binding protein		5	5	conserved hypothetical protein	Brevundimonas sp. BAL3		FALSE	Protein
859	comp1844_c0	comp1844_c0_seq1							0	0	hypothetical protein	Phaeodactylum tricornutum CCAP 1055/1		FALSE	Not_Anot
860	comp1845_c0	comp1845_c0_seq1							0	0	GTP-binding protein Obg/CgtA	Brevundimonas sp. BAL3		FALSE	Not_Anot
861	comp1847_c0	comp1847_c0_seq1							0	0	hypothetical protein	Brevundimonas sp. BAL3		FALSE	Not_Anot
862	comp1848_c0	comp1848_c0_seq1					mannosyl-glycoprotein endo-beta-N-acetylglucosaminidase [EC:3.2.1.96]		1	1				FALSE	Protein
863	comp1849_c0	comp1849_c0_seq1	UvrABC system protein B	UvrABC system protein B		COG0556^ Helicase subunit of the DNA excision repair complex	excinuclease ABC subunit B		4	4				FALSE	Protein
864	comp1850_c0	comp1850_c0_seq1	Sensor protein EvgS						1	1				FALSE	Protein
865	comp1851_c0	comp1851_c0_seq1							0	0	hypothetical protein	Phaeodactylum tricornutum CCAP 1055/1		FALSE	Not_Anot
866	comp1852_c0	comp1852_c0_seq1	Cytochrome c oxidase subunit 1	Cytochrome c oxidase subunit 1	PF00115.15^COX1^Cytochrome C and Quinol oxidase polypeptide I^1-83^E:5e-25	COG0843^ Heme/copper-type cytochrome/quinol oxidases, subunit 1			4	4				FALSE	Protein
867	comp1853_c0	comp1853_c0_seq1							0	0				FALSE	Not_Anot
868	comp1854_c0	comp1854_c0_seq1							0	0				FALSE	Not_Anot
869	comp1855_c0	comp1855_c0_seq1			PF01469.13^Pentapeptide_2^Pentapeptide repeats (8 copies)^1-25^E:0.00018				1	1	pterin-4-alpha-carbinolamine dehydratase	Cupriavidus metallidurans CH34		FALSE	Protein
870	comp1856_c0	comp1856_c0_seq1			PF13384.1^HTH_23^Homeodomain-like domain^11-45^E:4.5e-08				1	1				FALSE	Protein
871	comp1857_c0	comp1857_c0_seq1	Epoxyqueuosine reductase						1	1				FALSE	Protein
872	comp1858_c0	comp1858_c0_seq1							0	0				FALSE	Not_Anot
873	comp1859_c0	comp1859_c0_seq1							0	0	hypothetical protein	Caulobacter crescentus NA1000;Caulobacter crescentus CB15		FALSE	Not_Anot
874	comp1860_c0	comp1860_c0_seq1							0	0	ISMca5, transposase	Methylococcus capsulatus str. Bath		FALSE	Not_Anot
875	comp1861_c0	comp1861_c0_seq1	Dihydrolipoyl dehydrogenase	Dihydrolipoyl dehydrogenase	PF00070.22^Pyr_redox^Pyridine nucleotide-disulphide oxidoreductase^23-98^E:3.4e-19`PF03721.9^UDPG_MGDP_dh_N^UDP-glucose/GDP-mannose dehydrogenase family, NAD binding domain^23-54^E:0.00023		dihydrolipoamide dehydrogenase [EC:1.8.1.4]		4	4				FALSE	Protein
876	comp1862_c0	comp1862_c0_seq1							0	0	S-formylglutathione hydrolase;esterase	Caulobacter crescentus NA1000;Caulobacter crescentus CB15		FALSE	Not_Anot
877	comp1863_c0	comp1863_c0_seq1							0	0	conserved hypothetical protein	Brevundimonas sp. BAL3		FALSE	Not_Anot
878	comp1864_c0	comp1864_c0_seq1					ribonucleoside-diphosphate reductase beta chain [EC:1.17.4.1]		1	1	conserved hypothetical protein	Brevundimonas sp. BAL3		FALSE	Protein
879	comp1865_c0	comp1865_c0_seq1	Uncharacterized protein YEL023C	Uncharacterized protein YEL023C	PF09994.4^DUF2235^Uncharacterized conserved protein (DUF2235)^1-59^E:2.2e-13	COG3673^ Uncharacterized conserved protein			4	4				FALSE	Protein
880	comp1866_c0	comp1866_c0_seq1							0	0	hypothetical protein	Brevundimonas sp. BAL3		FALSE	Not_Anot
881	comp1867_c0	comp1867_c0_seq1							0	0				FALSE	Not_Anot
882	comp1868_c0	comp1868_c0_seq1						CP001672.693407.696297	1	0				TRUE	rRNA
883	comp1869_c0	comp1869_c0_seq1							0	0				FALSE	Not_Anot
884	comp187_c0	comp187_c0_seq1							0	0				FALSE	Not_Anot
885	comp1870_c0	comp1870_c0_seq1							0	0				FALSE	Not_Anot
886	comp1871_c0	comp1871_c0_seq1	Uncharacterized protein YfdE	Uncharacterized protein YfdE	PF02515.12^CoA_transf_3^CoA-transferase family III^4-96^E:1.1e-31	COG1804^ Predicted acyl-CoA transferases/carnitine dehydratase			4	4				FALSE	Protein
887	comp1872_c0	comp1872_c0_seq1							0	0				FALSE	Not_Anot
888	comp1873_c0	comp1873_c0_seq1	D-alanine aminotransferase	D-alanine aminotransferase	PF01063.14^Aminotran_4^Aminotransferase class IV^24-73^E:1.3e-09		D-alanine transaminase [EC:2.6.1.21]		4	4	Pyridine nucleotide-disulphide oxidoreductase, putative	Brevundimonas sp. BAL3		FALSE	Protein
889	comp1874_c0	comp1874_c0_seq1							0	0				FALSE	Not_Anot
890	comp1875_c0	comp1875_c0_seq1							0	0	transporter, major facilitator family, putative	Brevundimonas sp. BAL3		FALSE	Not_Anot
891	comp1876_c0	comp1876_c0_seq1							0	0				FALSE	Not_Anot
892	comp1877_c0	comp1877_c0_seq1	Cobalt-zinc-cadmium resistance protein CzcA	Cobalt-zinc-cadmium resistance protein CzcA	PF00873.14^ACR_tran^AcrB/AcrD/AcrF family^4-68^E:6.7e-15	COG3696^ Putative silver efflux pump			4	4	hypothetical protein	Brevundimonas subvibrioides ATCC 15264		FALSE	Protein
893	comp1878_c0	comp1878_c0_seq1	Hydroxymethylglutaryl-CoA lyase YngG	Hydroxymethylglutaryl-CoA lyase YngG	PF00682.14^HMGL-like^HMGL-like^3-61^E:3.3e-13	COG0119^ Isopropylmalate/homocitrate/citramalate synthases	hydroxymethylglutaryl-CoA lyase [EC:4.1.3.4]		5	5	DNA topoisomerase I	Brevundimonas subvibrioides ATCC 15264		FALSE	Protein
894	comp1879_c0	comp1879_c0_seq1							0	0				FALSE	Not_Anot
895	comp1880_c0	comp1880_c0_seq1			PF12681.2^Glyoxalase_2^Glyoxalase-like domain^1-56^E:4.4e-07				1	1	hypothetical protein	Brevundimonas sp. BAL3		FALSE	Protein
896	comp1881_c0	comp1881_c0_seq1			PF03239.9^FTR1^Iron permease FTR1 family^19-75^E:5.8e-08				1	1	conserved hypothetical protein	Brevundimonas sp. BAL3		FALSE	Protein
897	comp1882_c0	comp1882_c0_seq1							0	0	ATP synthase B/B' CF(0) superfamily	Brevundimonas sp. BAL3		FALSE	Not_Anot
898	comp1883_c0	comp1883_c0_seq1	Dihydroxy-acid dehydratase	Dihydroxy-acid dehydratase	PF00920.16^ILVD_EDD^Dehydratase family^1-109^E:5.1e-35	COG0129^ Dihydroxyacid dehydratase/phosphogluconate dehydratase	dihydroxy-acid dehydratase [EC:4.2.1.9]		5	5				FALSE	Protein
899	comp1884_c0	comp1884_c0_seq1	Quinolinate synthase A	Quinolinate synthase A	PF02445.11^NadA^Quinolinate synthetase A protein^1-98^E:6.8e-33	COG0379^ Quinolinate synthase	quinolinate synthase [EC:2.5.1.72]		5	5	alanine dehydrogenase	Brevundimonas sp. BAL3		FALSE	Protein
900	comp1885_c0	comp1885_c0_seq1							0	0				FALSE	Not_Anot
901	comp1886_c0	comp1886_c0_seq1							0	0				FALSE	Not_Anot
902	comp1887_c0	comp1887_c0_seq1	Chemotaxis protein methyltransferase	Chemotaxis protein methyltransferase	PF01739.13^CheR^CheR methyltransferase, SAM binding domain^1-113^E:8.3e-28		chemotaxis protein methyltransferase CheR [EC:2.1.1.80]		4	4	cell divisionFtsK/SpoIIIE	Methylobacterium extorquens PA1		FALSE	Protein
903	comp1888_c0	comp1888_c0_seq1							0	0	permease component of ABC-type phosphate transport system	Amycolatopsis mediterranei U32		FALSE	Not_Anot
904	comp1889_c0	comp1889_c0_seq1			PF00593.19^TonB_dep_Rec^TonB dependent receptor^1-108^E:3.5e-12				1	1				FALSE	Protein
905	comp1890_c0	comp1890_c0_seq1							0	0	MotA/TolQ/ExbB proton channel	Brevundimonas subvibrioides ATCC 15264		FALSE	Not_Anot
906	comp1891_c0	comp1891_c0_seq1							0	0	Threonine aldolase	Brevundimonas subvibrioides ATCC 15264		FALSE	Not_Anot
907	comp1892_c0	comp1892_c0_seq1	Adenosylhomocysteinase	Adenosylhomocysteinase	PF00670.16^AdoHcyase_NAD^S-adenosyl-L-homocysteine hydrolase, NAD binding domain^20-76^E:3.3e-24	COG0499^ S-adenosylhomocysteine hydrolase	adenosylhomocysteinase [EC:3.3.1.1]		5	5				FALSE	Protein
908	comp1893_c0	comp1893_c0_seq1							0	0	nitrate reductase, alpha subunit	Brevundimonas sp. BAL3		FALSE	Not_Anot
909	comp1894_c0	comp1894_c0_seq1	Uncharacterized oxidoreductase YohF	Uncharacterized oxidoreductase YohF	PF00106.20^adh_short^short chain dehydrogenase^1-64^E:7.7e-08	COG1028^ Dehydrogenases with different specificities (related to short-chain alcohol dehydrogenases)			4	4	conserved hypothetical protein	Brevundimonas sp. BAL3		FALSE	Protein
910	comp1895_c0	comp1895_c0_seq1		UDP-N-acetylmuramate--L-alanine ligase	PF08245.7^Mur_ligase_M^Mur ligase middle domain^12-71^E:1.7e-07	COG0773^ UDP-N-acetylmuramate-alanine ligase			3	3				FALSE	Protein
911	comp1896_c0	comp1896_c0_seq1			PF04909.9^Amidohydro_2^Amidohydrolase^1-74^E:4.6e-06		aminocarboxymuconate-semialdehyde decarboxylase [EC:4.1.1.45]		2	2	beta-lactamase domain-containing protein	Sphingomonas wittichii RW1		FALSE	Protein
912	comp1898_c0	comp1898_c0_seq1							0	0				FALSE	Not_Anot
913	comp1899_c0	comp1899_c0_seq1	Penicillin-binding protein 1A	Penicillin-binding protein 1A	PF00912.17^Transgly^Transglycosylase^4-109^E:9.1e-36	COG5009^ Membrane carboxypeptidase/penicillin-binding protein	penicillin-binding protein 1A [EC:2.4.1.- 3.4.-.-]		5	5	transporter, major facilitator family	Brevundimonas sp. BAL3		FALSE	Protein
914	comp19_c0	comp19_c0_seq1							0	0				FALSE	Not_Anot
915	comp190_c0	comp190_c0_seq1			PF00072.19^Response_reg^Response regulator receiver domain^23-69^E:1.6e-06				1	1				FALSE	Protein
916	comp1900_c0	comp1900_c0_seq1							0	0	succinate semialdehyde dehydrogenase	Ralstonia eutropha JMP134		FALSE	Not_Anot
917	comp1901_c0	comp1901_c0_seq1							0	0	putative two component system, response regulator	Clavibacter michiganensis subsp. michiganensis NCPPB 382		FALSE	Not_Anot
918	comp1902_c0	comp1902_c0_seq1	N-(5'-phosphoribosyl)anthranilate isomerase				phosphoribosylanthranilate isomerase [EC:5.3.1.24]		2	2	PAS/PAC sensor hybrid histidine kinase	Brevundimonas subvibrioides ATCC 15264		FALSE	Protein
919	comp1903_c0	comp1903_c0_seq1	Transketolase	Transketolase	PF00456.16^Transketolase_N^Transketolase, thiamine diphosphate binding domain^1-82^E:3.2e-35		transketolase [EC:2.2.1.1]		4	4	aminotransferase class I and II	Brevundimonas subvibrioides ATCC 15264		FALSE	Protein
920	comp1904_c0	comp1904_c0_seq1							0	0	hypothetical protein	Brevundimonas sp. BAL3		FALSE	Not_Anot
921	comp1905_c0	comp1905_c0_seq1	Succinate dehydrogenase flavoprotein subunit	Succinate dehydrogenase flavoprotein subunit	PF02910.15^Succ_DH_flav_C^Fumarate reductase flavoprotein C-term^24-74^E:1.6e-20	COG1053^ Succinate dehydrogenase/fumarate reductase, flavoprotein subunit	L-aspartate oxidase [EC:1.4.3.16]		5	5	hypothetical protein	Brevundimonas sp. BAL3		FALSE	Protein
922	comp1906_c0	comp1906_c0_seq1							0	0	protoheme IX farnesyltransferase	Brevundimonas subvibrioides ATCC 15264		FALSE	Not_Anot
923	comp1907_c0	comp1907_c0_seq1							0	0	mandelate racemase/muconate lactonizing protein	Caulobacter segnis ATCC 21756		FALSE	Not_Anot
924	comp1908_c0	comp1908_c0_seq1			PF05593.9^RHS_repeat^RHS Repeat^7-40^E:2.7e-05				1	1	hypothetical protein	Brevundimonas sp. BAL3		FALSE	Protein
925	comp1909_c0	comp1909_c0_seq1							0	0				FALSE	Not_Anot
926	comp1910_c0	comp1910_c0_seq1	Glyceraldehyde-3-phosphate dehydrogenase B	Glyceraldehyde-3-phosphate dehydrogenase B	PF02800.15^Gp_dh_C^Glyceraldehyde 3-phosphate dehydrogenase, C-terminal domain^1-73^E:2.2e-26		glyceraldehyde 3-phosphate dehydrogenase [EC:1.2.1.12]		4	4				FALSE	Protein
927	comp1911_c0	comp1911_c0_seq1							0	0	ribonuclease P protein component	Caulobacter sp. K31		FALSE	Not_Anot
928	comp1912_c0	comp1912_c0_seq1							0	0	DoxX subfamily, putative	Brevundimonas sp. BAL3		FALSE	Not_Anot
929	comp1913_c0	comp1913_c0_seq1							0	0	nitrate reductase, alpha subunit	Brevundimonas sp. BAL3		FALSE	Not_Anot
930	comp1914_c0	comp1914_c0_seq1							0	0	response regulator receiver domain protein	Brevundimonas sp. BAL3		FALSE	Not_Anot
931	comp1915_c0	comp1915_c0_seq1							0	0	ABC-type multidrug transport system, ATPase component	Janthinobacterium sp. Marseille		FALSE	Not_Anot
932	comp1916_c0	comp1916_c0_seq1							0	0	general secretion pathway protein D	Brevundimonas sp. BAL3		FALSE	Not_Anot
933	comp1917_c0	comp1917_c0_seq1	Succinyl-CoA	Succinyl-CoA	PF02515.12^CoA_transf_3^CoA-transferase family III^1-82^E:6.2e-17				3	3	hypothetical protein	Brevundimonas sp. BAL3		FALSE	Protein
934	comp1918_c0	comp1918_c0_seq1							0	0				FALSE	Not_Anot
935	comp1919_c0	comp1919_c0_seq1							0	0	COG1619: Uncharacterized proteins, homologs of microcin C7 resistance protein MccF	Magnetospirillum magnetotacticum MS-1		FALSE	Not_Anot
936	comp1920_c0	comp1920_c0_seq1							0	0				FALSE	Not_Anot
937	comp1921_c0	comp1921_c0_seq1							0	0	putative ABC transporter;plastid protein	Thalassiosira pseudonana CCMP1335;Thalassiosira pseudonana		FALSE	Not_Anot
938	comp1922_c0	comp1922_c0_seq1			PF08212.7^Lipocalin_2^Lipocalin-like domain^1-45^E:4.5e-07				1	1				FALSE	Protein
939	comp1923_c0	comp1923_c0_seq1							0	0	acyl-CoA dehydrogenase domain-containing protein	Acidovorax sp. JS42		FALSE	Not_Anot
940	comp1924_c0	comp1924_c0_seq1							0	0	helicase c2	Caulobacter sp. K31		FALSE	Not_Anot
941	comp1925_c0	comp1925_c0_seq1							0	0	Rickettsia 17 kDa surface antigen family	Brevundimonas sp. BAL3		FALSE	Not_Anot
942	comp1926_c0	comp1926_c0_seq1	Protein LHY	Protein LHY	PF00249.26^Myb_DNA-binding^Myb-like DNA-binding domain^12-56^E:1.8e-12`PF13921.1^Myb_DNA-bind_6^Myb-like DNA-binding domain^15-61^E:3.2e-07	NOG269073^			4	4	tRNA uridine 5-carboxymethylaminomethyl modification enzyme GidA	Caulobacter crescentus NA1000;Caulobacter crescentus CB15		FALSE	Protein
943	comp1927_c0	comp1927_c0_seq1	Elongation factor G	Elongation factor G		COG0480^ Translation elongation factors (GTPases)			3	3				FALSE	Protein
944	comp1928_c0	comp1928_c0_seq1							0	0				FALSE	Not_Anot
945	comp1929_c0	comp1929_c0_seq1	Ribosomal RNA small subunit methyltransferase C						1	1				FALSE	Protein
946	comp1930_c0	comp1930_c0_seq1							0	0	oxidoreductase, FAD/FMN-binding superfamily	Brevundimonas sp. BAL3		FALSE	Not_Anot
947	comp1931_c0	comp1931_c0_seq1	Glucose-1-phosphate cytidylyltransferase	Lipopolysaccharide biosynthesis protein RfbH		COG0399^ Predicted pyridoxal phosphate-dependent enzyme apparently involved in regulation of cell wall biogenesis	glucose-1-phosphate thymidylyltransferase [EC:2.7.7.24]		4	4				FALSE	Protein
948	comp1932_c0	comp1932_c0_seq1							0	0	Na+/H+ antiporter NhaA	Brevundimonas sp. BAL3		FALSE	Not_Anot
949	comp1933_c0	comp1933_c0_seq1	Chemoreceptor McpA	Chemoreceptor McpA		COG0840^ Methyl-accepting chemotaxis protein			3	3	photosystem I P700 chlorophyll a apoprotein A1	Thalassiosira pseudonana		FALSE	Protein
950	comp1934_c0	comp1934_c0_seq1							0	0	dihydropteroate synthase	Methylovorus sp. MP688		FALSE	Not_Anot
951	comp1935_c0	comp1935_c0_seq1							0	0				FALSE	Not_Anot
952	comp1936_c0	comp1936_c0_seq1							0	0	peptidase M16 domain protein	Brevundimonas subvibrioides ATCC 15264		FALSE	Not_Anot
953	comp1937_c0	comp1937_c0_seq1							0	0	hypothetical protein	Clavibacter michiganensis subsp. michiganensis NCPPB 382		FALSE	Not_Anot
954	comp1938_c0	comp1938_c0_seq1							0	0	RNA polymerase, sigma 32 subunit, RpoH	Brevundimonas subvibrioides ATCC 15264		FALSE	Not_Anot
955	comp1939_c0	comp1939_c0_seq1							0	0	hypothetical protein LOC100508957	Homo sapiens		FALSE	Not_Anot
956	comp194_c0	comp194_c0_seq1							0	0				FALSE	Not_Anot
956	comp194_c0	comp194_c0_seq2							0	0				FALSE	Not_Anot
957	comp1940_c0	comp1940_c0_seq1	Zinc finger protein 91						1	1				FALSE	Protein
958	comp1941_c0	comp1941_c0_seq1							0	0	Polysaccharide deacetylase domain protein	Brevundimonas sp. BAL3		FALSE	Not_Anot
959	comp1942_c0	comp1942_c0_seq1	Vitamin B12 transporter BtuB	Vitamin B12 transporter BtuB	PF07715.10^Plug^TonB-dependent Receptor Plug Domain^1-23^E:5.3e-06	COG4206^ Outer membrane cobalamin receptor protein			4	4				FALSE	Protein
960	comp1943_c0	comp1943_c0_seq1							0	0				FALSE	Not_Anot
961	comp1944_c0	comp1944_c0_seq1							0	0	peptidase, M61 (glycyl aminopeptidase) family protein	Brevundimonas sp. BAL3		FALSE	Not_Anot
962	comp1945_c0	comp1945_c0_seq1							0	0				FALSE	Not_Anot
963	comp1946_c0	comp1946_c0_seq1							0	0	hypothetical protein	Phaeodactylum tricornutum CCAP 1055/1		FALSE	Not_Anot
964	comp1947_c0	comp1947_c0_seq1			PF00873.14^ACR_tran^AcrB/AcrD/AcrF family^1-76^E:3.5e-12				1	1				FALSE	Protein
965	comp1948_c0	comp1948_c0_seq1						Diatoma	1	0				TRUE	rRNA
966	comp1949_c0	comp1949_c0_seq1							0	0	ABC transporter, ATP-binding protein	Brevundimonas sp. BAL3		FALSE	Not_Anot
967	comp1950_c0	comp1950_c0_seq1							0	0				FALSE	Not_Anot
968	comp1951_c0	comp1951_c0_seq1							0	0				FALSE	Not_Anot
969	comp1952_c0	comp1952_c0_seq1	Putative acyl-CoA dehydrogenase AidB	Putative acyl-CoA dehydrogenase AidB	PF02770.14^Acyl-CoA_dh_M^Acyl-CoA dehydrogenase, middle domain^1-50^E:1.5e-12	COG1960^ Acyl-CoA dehydrogenases	[EC:1.3.99.-]		5	5	hypothetical protein	Caulobacter crescentus NA1000;Caulobacter crescentus CB15		FALSE	Protein
970	comp1953_c0	comp1953_c0_seq1							0	0				FALSE	Not_Anot
971	comp1954_c0	comp1954_c0_seq1			PF04389.12^Peptidase_M28^Peptidase family M28^56-93^E:1.7e-05				1	1				FALSE	Protein
972	comp1955_c0	comp1955_c0_seq1	Chaperone protein DnaK	Chaperone protein DnaK	PF00012.15^HSP70^Hsp70 protein^1-83^E:6.9e-39	COG0443^ Molecular chaperone	molecular chaperone DnaK		5	5	hypothetical protein	Brevundimonas sp. BAL3		FALSE	Protein
973	comp1956_c0	comp1956_c0_seq1					two-component system, chemotaxis family, response regulator CheY		1	1				FALSE	Protein
974	comp1957_c0	comp1957_c0_seq1							0	0	Chorismate mutase subfamily	Brevundimonas sp. BAL3		FALSE	Not_Anot
975	comp1958_c0	comp1958_c0_seq1							0	0	ammonium transporter	Brevundimonas subvibrioides ATCC 15264		FALSE	Not_Anot
976	comp1959_c0	comp1959_c0_seq1							0	0	methyl-accepting chemotaxis transducer transmembrane protein	Herbaspirillum seropedicae SmR1		FALSE	Not_Anot
977	comp1961_c0	comp1961_c0_seq1							0	0				FALSE	Not_Anot
978	comp1962_c0	comp1962_c0_seq1							0	0				FALSE	Not_Anot
979	comp1963_c0	comp1963_c0_seq1	Uncharacterized 37.6 kDa protein in cld 5'region	Uncharacterized 37.6 kDa protein in cld 5'region	PF01370.16^Epimerase^NAD dependent epimerase/dehydratase family^1-78^E:8.2e-15		UDP-glucuronate 4-epimerase [EC:5.1.3.6]		4	4	hypothetical protein	Brevundimonas sp. BAL3		FALSE	Protein
980	comp1964_c0	comp1964_c0_seq1	Phosphomethylpyrimidine synthase	Phosphomethylpyrimidine synthase	PF01964.13^ThiC^ThiC family^1-99^E:1.5e-54	COG0422^ Thiamine biosynthesis protein ThiC	thiamine biosynthesis protein ThiC		5	5				FALSE	Protein
981	comp1965_c0	comp1965_c0_seq1							0	0				FALSE	Not_Anot
982	comp1966_c0	comp1966_c0_seq1			PF03840.9^SecG^Preprotein translocase SecG subunit^7-75^E:2.7e-19		triosephosphate isomerase (TIM) [EC:5.3.1.1]		2	2	response regulator receiver domain protein	Brevundimonas sp. BAL3		FALSE	Protein
983	comp1967_c0	comp1967_c0_seq1							0	0	ATPase, histidine kinase-, DNA gyrase B-, and HSP90-like domain protein	Brevundimonas sp. BAL3		FALSE	Not_Anot
984	comp1968_c0	comp1968_c0_seq1	Phosphoserine phosphatase, chloroplastic	Phosphoserine phosphatase	PF12710.2^HAD^haloacid dehalogenase-like hydrolase^25-99^E:1.9e-07		phosphoserine phosphatase [EC:3.1.3.3]		4	4				FALSE	Protein
985	comp1969_c0	comp1969_c0_seq1							0	0	nitrate reductase, alpha subunit	Brevundimonas sp. BAL3		FALSE	Not_Anot
986	comp197_c0	comp197_c0_seq1							0	0				FALSE	Not_Anot
987	comp1970_c0	comp1970_c0_seq1							0	0				FALSE	Not_Anot
988	comp1971_c0	comp1971_c0_seq1							0	0	hypothetical protein	Brevundimonas subvibrioides ATCC 15264		FALSE	Not_Anot
989	comp1972_c0	comp1972_c0_seq1	Probable tRNA threonylcarbamoyladenosine biosynthesis protein Gcp						1	1	periplasmic binding protein/LacI transcriptional regulator	Nakamurella multipartita DSM 44233		FALSE	Protein
990	comp1973_c0	comp1973_c0_seq1					acid phosphatase [EC:3.1.3.2]		1	1				FALSE	Protein
991	comp1974_c0	comp1974_c0_seq1	Protein TldD	Protein TldD homolog		COG0312^ Predicted Zn-dependent proteases and their inactivated homologs			3	3				FALSE	Protein
992	comp1975_c0	comp1975_c0_seq1	Protein YceI						1	1				FALSE	Protein
993	comp1976_c0	comp1976_c0_seq1	Probable hydrogen peroxide-inducible genes activator	Probable hydrogen peroxide-inducible genes activator	PF03466.15^LysR_substrate^LysR substrate binding domain^7-75^E:1.6e-13	COG0583^ Transcriptional regulator			4	4	hypothetical protein	Brevundimonas sp. BAL3		FALSE	Protein
994	comp1977_c0	comp1977_c0_seq1							0	0	putative 4,5-dihydroxyphthalate decarboxylase	Sphingomonas sp. KA1		FALSE	Not_Anot
995	comp1978_c0	comp1978_c0_seq1					formiminoglutamase [EC:3.5.3.8]		1	1	TonB-dependent receptor subfamily	Brevundimonas sp. BAL3		FALSE	Protein
996	comp1979_c0	comp1979_c0_seq1							0	0	transcriptional regulator, MerR family	Brevundimonas subvibrioides ATCC 15264		FALSE	Not_Anot
997	comp1980_c0	comp1980_c0_seq1							0	0	Aas bifunctional protein;acyl-acyl carrier protein synthetase	Caulobacter crescentus NA1000;Caulobacter crescentus CB15		FALSE	Not_Anot
998	comp1981_c0	comp1981_c0_seq1	Dihydrolipoyllysine-residue succinyltransferase component of 2-oxoglutarate dehydrogenase complex	Dihydrolipoyllysine-residue succinyltransferase component of 2-oxoglutarate dehydrogenase complex	PF00198.18^2-oxoacid_dh^2-oxoacid dehydrogenases acyltransferase (catalytic domain)^1-134^E:1.2e-49		2-oxoglutarate dehydrogenase E2 component (dihydrolipoamide succinyltransferase) [EC:2.3.1.61]		4	4	metallo-beta-lactamase superfamily protein	Brevundimonas sp. BAL3		FALSE	Protein
999	comp1982_c0	comp1982_c0_seq1	ClpA homolog protein	ClpA homolog protein	PF10431.4^ClpB_D2-small^C-terminal, D2-small domain, of ClpB protein^34-102^E:1.2e-22				3	3	NAD-glutamate dehydrogenase	Brevundimonas subvibrioides ATCC 15264		FALSE	Protein
1000	comp1983_c0	comp1983_c0_seq1			PF13359.1^DDE_4^DDE superfamily endonuclease^2-43^E:8.2e-10`PF04827.9^Plant_tran^Plant transposon protein^2-49^E:4.5e-08				1	1	peptidase, M28 family	Brevundimonas sp. BAL3		FALSE	Protein
1001	comp1984_c0	comp1984_c0_seq1							0	0	TonB-dependent receptor	Caulobacter sp. K31		FALSE	Not_Anot
1002	comp1985_c0	comp1985_c0_seq1	Gene 56 protein	Glutaredoxin-like protein NrdH	PF00462.19^Glutaredoxin^Glutaredoxin^8-65^E:1.2e-14	COG0695^ Glutaredoxin and related proteins			4	4				FALSE	Protein
1003	comp1986_c0	comp1986_c0_seq1							0	0	transporter, BCCT family	Brevundimonas sp. BAL3		FALSE	Not_Anot
1004	comp1987_c0	comp1987_c0_seq1	Succinate dehydrogenase flavoprotein subunit	Succinate dehydrogenase flavoprotein subunit	PF00890.19^FAD_binding_2^FAD binding domain^1-67^E:7.8e-15				3	3				FALSE	Protein
1005	comp1988_c0	comp1988_c0_seq1	Probable TonB-dependent receptor BfrD	Probable TonB-dependent receptor BfrD	PF00593.19^TonB_dep_Rec^TonB dependent receptor^3-97^E:2.1e-15`PF13557.1^Phenol_MetA_deg^Putative MetA-pathway of phenol degradation^7-67^E:1.2e-05	COG4774^ Outer membrane receptor for monomeric catechols			4	4	GTP-binding protein Era	Brevundimonas sp. BAL3		FALSE	Protein
1006	comp1989_c0	comp1989_c0_seq1	Nodulation protein NolG	Nodulation protein NolG	PF00873.14^ACR_tran^AcrB/AcrD/AcrF family^3-88^E:3.7e-28	COG0841^ Cation/multidrug efflux pump			4	4	dimethyladenosine transferase	Caulobacter crescentus CB15		FALSE	Protein
1007	comp1990_c0	comp1990_c0_seq1	Beta-hexosaminidase	Beta-hexosaminidase	PF00933.16^Glyco_hydro_3^Glycosyl hydrolase family 3 N terminal domain^2-78^E:3.2e-10	COG1472^ Beta-glucosidase-related glycosidases	beta-N-acetylhexosaminidase [EC:3.2.1.52]		5	5	heavy metal translocating P-type ATPase	Acidovorax delafieldii 2AN		FALSE	Protein
1008	comp1991_c0	comp1991_c0_seq1			PF06319.7^DUF1052^Protein of unknown function (DUF1052)^13-53^E:3e-12				1	1	MMPL domain protein	Beutenbergia cavernae DSM 12333		FALSE	Protein
1009	comp1992_c0	comp1992_c0_seq1							0	0	transposase for insertion sequence element	Bacteroides sp. 1_1_6		FALSE	Not_Anot
1010	comp1994_c0	comp1994_c0_seq1	Oleate hydratase	Oleate hydratase	PF06100.6^Strep_67kDa_ant^Streptococcal 67 kDa myosin-cross-reactive antigen like family^1-76^E:9.7e-37`PF13450.1^NAD_binding_8^NAD(P)-binding Rossmann-like domain^8-60^E:1.2e-05	COG4716^ Myosin-crossreactive antigen			4	4				FALSE	Protein
1011	comp1995_c0	comp1995_c0_seq1							0	0				FALSE	Not_Anot
1012	comp1996_c0	comp1996_c0_seq1	Ferrous iron transport protein B	Ferrous iron transport protein B		COG0370^ Fe2+ transport system protein B			3	3				FALSE	Protein
1013	comp1997_c0	comp1997_c0_seq1							0	0				FALSE	Not_Anot
1014	comp1998_c0	comp1998_c0_seq1							0	0	acyltransferase 3	Brevundimonas subvibrioides ATCC 15264		FALSE	Not_Anot
1015	comp1999_c0	comp1999_c0_seq1	Phenylalanine--tRNA ligase beta subunit	Phenylalanine--tRNA ligase beta subunit		COG0072^ Phenylalanyl-tRNA synthetase beta subunit	phenylalanyl-tRNA synthetase beta chain [EC:6.1.1.20]		4	4	family 65 glycoside hydrolase	Caulobacter segnis ATCC 21756		FALSE	Protein
1016	comp20_c0	comp20_c0_seq1							0	0				FALSE	Not_Anot
1017	comp200_c0	comp200_c0_seq1			PF01797.11^Y1_Tnp^Transposase IS200 like^1-70^E:6.9e-12				1	1				FALSE	Protein
1018	comp2000_c0	comp2000_c0_seq1							0	0	acyltransferase 3	Brevundimonas subvibrioides ATCC 15264		FALSE	Not_Anot
1019	comp2001_c0	comp2001_c0_seq1			PF00245.15^Alk_phosphatase^Alkaline phosphatase^1-59^E:1.8e-05		alkaline phosphatase [EC:3.1.3.1]		2	2	protein of unknown function DUF1203	Brevundimonas subvibrioides ATCC 15264		FALSE	Protein
1020	comp2002_c0	comp2002_c0_seq1							0	0	HAD hydrolase, family IIA;L-arabinose operon protein, hydrolase	Propionibacterium acnes SK187;Propionibacterium acnes SK137;Propionibacterium acnes KPA171202		FALSE	Not_Anot
1021	comp2003_c0	comp2003_c0_seq1							0	0				FALSE	Not_Anot
1022	comp2004_c0	comp2004_c0_seq1	Flagellar biosynthetic protein FliR	Flagellar biosynthetic protein FliR	PF01311.15^Bac_export_1^Bacterial export proteins, family 1^4-86^E:4.3e-14	COG1684^ Flagellar biosynthesis pathway, component FliR	flagellar biosynthetic protein FliR		5	5	hypothetical protein	Brevundimonas subvibrioides ATCC 15264		FALSE	Protein
1023	comp2005_c0	comp2005_c0_seq1			PF03486.9^HI0933_like^HI0933-like protein^1-90^E:1.3e-07				1	1	hypothetical protein	Arthrobacter aurescens TC1		FALSE	Protein
1024	comp2006_c0	comp2006_c0_seq1	DNA polymerase I	DNA polymerase I	PF01612.15^DNA_pol_A_exo1^3'-5' exonuclease^3-64^E:3e-10		DNA polymerase I [EC:2.7.7.7]		4	4	hypothetical protein;3-polyprenyl-4-hydroxybenzoate decarboxylase	Caulobacter crescentus NA1000;Caulobacter crescentus CB15		FALSE	Protein
1025	comp2007_c0	comp2007_c0_seq1							0	0				FALSE	Not_Anot
1026	comp2008_c0	comp2008_c0_seq1	Phosphomethylpyrimidine synthase				thiamine biosynthesis protein ThiC		2	2				FALSE	Protein
1027	comp2009_c0	comp2009_c0_seq1							0	0	peptidase S10 serine carboxypeptidase	Zymomonas mobilis subsp. mobilis ZM4		FALSE	Not_Anot
1028	comp2010_c0	comp2010_c0_seq1							0	0	ribonucleoside-diphosphate reductase, beta subunit	Brevundimonas sp. BAL3		FALSE	Not_Anot
1029	comp2011_c0	comp2011_c0_seq1							0	0				FALSE	Not_Anot
1030	comp2012_c0	comp2012_c0_seq1						EF011102.1.1833	1	0	hypothetical protein	Caulobacter sp. K31		FALSE	Protein
1031	comp2013_c0	comp2013_c0_seq1	Hemin import ATP-binding protein HmuV	Fe(3+) dicitrate transport ATP-binding protein FecE		COG1120^ ABC-type cobalamin/Fe3+-siderophores transport systems, ATPase components	lipopolysaccharide export system ATP-binding protein [EC:3.6.3.-]		4	4				FALSE	Protein
1032	comp2014_c0	comp2014_c0_seq1							0	0				FALSE	Not_Anot
1033	comp2015_c0	comp2015_c0_seq1	Arginase	Arginase	PF00491.16^Arginase^Arginase family^5-53^E:8.3e-11	COG0010^ Arginase/agmatinase/formimionoglutamate hydrolase, arginase family	arginase [EC:3.5.3.1]		5	5				FALSE	Protein
1034	comp2016_c0	comp2016_c0_seq1							0	0				FALSE	Not_Anot
1035	comp2017_c0	comp2017_c0_seq1							0	0				FALSE	Not_Anot
1036	comp2018_c0	comp2018_c0_seq1							0	0	regulatory protein FlaEY	Brevundimonas subvibrioides ATCC 15264		FALSE	Not_Anot
1037	comp2019_c0	comp2019_c0_seq1	Flagellar biosynthesis protein FlhA	Flagellar biosynthesis protein FlhA	PF00771.15^FHIPEP^FHIPEP family^2-77^E:2.9e-16	COG1298^ Flagellar biosynthesis pathway, component FlhA	flagellar biosynthesis protein FlhA		5	5	TonB-dependent receptor domain protein	Brevundimonas sp. BAL3		FALSE	Protein
1038	comp2020_c0	comp2020_c0_seq1			PF05960.6^DUF885^Bacterial protein of unknown function (DUF885)^1-67^E:4.1e-27				1	1				FALSE	Protein
1039	comp2021_c0	comp2021_c0_seq1			PF07372.7^DUF1491^Protein of unknown function (DUF1491)^26-65^E:8.1e-13				1	1				FALSE	Protein
1040	comp2022_c0	comp2022_c0_seq1							0	0				FALSE	Not_Anot
1041	comp2023_c0	comp2023_c0_seq1							0	0				FALSE	Not_Anot
1042	comp2024_c0	comp2024_c0_seq1							0	0	ribonuclease HI;ribonuclease H	Caulobacter crescentus NA1000;Caulobacter crescentus CB15		FALSE	Not_Anot
1043	comp2025_c0	comp2025_c0_seq1							0	0	TonB-dependent receptor plug domain protein	Brevundimonas sp. BAL3		FALSE	Not_Anot
1044	comp2026_c0	comp2026_c0_seq1	Arabinose operon regulatory protein	Arabinose operon regulatory protein	PF00165.18^HTH_AraC^Bacterial regulatory helix-turn-helix proteins, AraC family^8-44^E:2.1e-06`PF12833.2^HTH_18^Helix-turn-helix domain^23-100^E:1.2e-14				3	3	anaerobic ribonucleoside-triphosphate reductase activating protein	Brevundimonas sp. BAL3		FALSE	Protein
1045	comp2027_c0	comp2027_c0_seq1	Putative oligopeptide transporter HI_0561	Putative oligopeptide transporter HI_0561	PF03169.10^OPT^OPT oligopeptide transporter protein^13-127^E:1.1e-21	COG1297^ Predicted membrane protein			4	4	hypothetical protein	Caulobacter sp. K31		FALSE	Protein
1046	comp2028_c0	comp2028_c0_seq1							0	0				FALSE	Not_Anot
1047	comp2029_c0	comp2029_c0_seq1	tRNA uridine 5-carboxymethylaminomethyl modification enzyme MnmG	tRNA uridine 5-carboxymethylaminomethyl modification enzyme MnmG	PF13932.1^GIDA_assoc_3^GidA associated domain 3^22-85^E:1.5e-21	COG0445^ NAD/FAD-utilizing enzyme apparently involved in cell division			4	4	hypothetical protein	Nitrosomonas europaea ATCC 19718		FALSE	Protein
1048	comp203_c0	comp203_c0_seq1	GTP cyclohydrolase 1	GTP cyclohydrolase 1	PF01227.17^GTP_cyclohydroI^GTP cyclohydrolase I^117-138^E:0.00024	COG0302^ GTP cyclohydrolase I	GTP cyclohydrolase I [EC:3.5.4.16]		5	5	DNA topoisomerase IV, A subunit	Brevundimonas subvibrioides ATCC 15264		FALSE	Protein
1049	comp2030_c0	comp2030_c0_seq1	NADP-dependent malic enzyme	NADP-dependent malic enzyme	PF00390.14^malic^Malic enzyme, N-terminal domain^25-90^E:1.1e-11	COG0281^ Malic enzyme	malate dehydrogenase (oxaloacetate-decarboxylating)(NADP+) [EC:1.1.1.40]		5	5				FALSE	Protein
1050	comp2031_c0	comp2031_c0_seq1	Dolichyl-phosphate beta-glucosyltransferase	Dolichyl-phosphate beta-glucosyltransferase		COG0463^ Glycosyltransferases involved in cell wall biogenesis	dolichyl-phosphate beta-glucosyltransferase [EC:2.4.1.117]		4	4	AMP nucleosidase	Serratia proteamaculans 568		FALSE	Protein
1051	comp2032_c0	comp2032_c0_seq1							0	0				FALSE	Not_Anot
1052	comp2033_c0	comp2033_c0_seq1							0	0				FALSE	Not_Anot
1053	comp2034_c0	comp2034_c0_seq1							0	0				FALSE	Not_Anot
1054	comp2035_c0	comp2035_c0_seq1							0	0	histidinol-phosphate phosphatase family protein	Rhodopseudomonas palustris BisA53		FALSE	Not_Anot
1055	comp2036_c0	comp2036_c0_seq1	Uncharacterized zinc protease RBE_0522	Uncharacterized zinc protease RT0210	PF00675.15^Peptidase_M16^Insulinase (Peptidase family M16)^6-92^E:9.2e-15	COG0612^ Predicted Zn-dependent peptidases			4	4	pyruvate dehydrogenase subunit beta	Caulobacter sp. K31		FALSE	Protein
1056	comp2037_c0	comp2037_c0_seq1							0	0	DNA polymerase III subunit delta	Caulobacter crescentus CB15		FALSE	Not_Anot
1057	comp2038_c0	comp2038_c0_seq1		Uncharacterized protein Mb2434c		COG2308^ Uncharacterized conserved protein			2	2	putative phosphoketolase	Clavibacter michiganensis subsp. michiganensis NCPPB 382		FALSE	Protein
1058	comp2039_c0	comp2039_c0_seq1			PF02358.11^Trehalose_PPase^Trehalose-phosphatase^14-84^E:0.00011				1	1	Polysaccharide biosynthesis/export protein	Brevundimonas sp. BAL3		FALSE	Protein
1059	comp204_c0	comp204_c0_seq1							0	0	aminopeptidase	Xanthomonas axonopodis pv. citri str. 306		FALSE	Not_Anot
1060	comp2040_c0	comp2040_c0_seq1						AACY020010916.613.3505	1	0	hypothetical protein	Pseudomonas aeruginosa PA7		FALSE	Protein
1061	comp2041_c0	comp2041_c0_seq1							0	0				FALSE	Not_Anot
1062	comp2042_c0	comp2042_c0_seq1	Uncharacterized protein Mb0105						1	1				FALSE	Protein
1063	comp2043_c0	comp2043_c0_seq1	High-affinity choline transport protein	High-affinity choline transport protein	PF02028.12^BCCT^BCCT family transporter^1-129^E:4.7e-54	COG1292^ Choline-glycine betaine transporter			4	4	Integral membrane protein DUF6	Brevundimonas sp. BAL3		FALSE	Protein
1064	comp2044_c0	comp2044_c0_seq1							0	0	flagellar basal-body protein FlbY	Caulobacter sp. K31		FALSE	Not_Anot
1065	comp2045_c0	comp2045_c0_seq1	DNA-directed RNA polymerase subunit beta	DNA-directed RNA polymerase subunit beta	PF04561.9^RNA_pol_Rpb2_2^RNA polymerase Rpb2, domain 2^1-86^E:3.7e-10	COG0085^ DNA-directed RNA polymerase, beta subunit/140 kD subunit			4	4	catalase/peroxidase HPI	Brevundimonas sp. BAL3		FALSE	Protein
1066	comp2046_c0	comp2046_c0_seq1							0	0				FALSE	Not_Anot
1067	comp2047_c0	comp2047_c0_seq1	Uncharacterized protein YmdC	Uncharacterized protein jhp_0176	PF13091.1^PLDc_2^PLD-like domain^18-65^E:8e-07	COG1502^ Phosphatidylserine/phosphatidylglycerophosphate/cardiolipin synthases and related enzymes			4	4				FALSE	Protein
1068	comp2048_c0	comp2048_c0_seq1							0	0	Ser/Thr protein phosphatase family protein	Brevundimonas sp. BAL3		FALSE	Not_Anot
1069	comp2049_c0	comp2049_c0_seq1							0	0	hypothetical protein	Brevundimonas subvibrioides ATCC 15264		FALSE	Not_Anot
1070	comp2050_c0	comp2050_c0_seq1			PF02225.17^PA^PA domain^19-84^E:8.9e-09				1	1				FALSE	Protein
1071	comp2052_c0	comp2052_c0_seq1							0	0	hypothetical protein	Brevundimonas sp. BAL3		FALSE	Not_Anot
1072	comp2053_c0	comp2053_c0_seq1							0	0	GDSL family lipase	Brevundimonas subvibrioides ATCC 15264		FALSE	Not_Anot
1073	comp2054_c0	comp2054_c0_seq1							0	0	DNA polymerase III, alpha subunit	Brevundimonas subvibrioides ATCC 15264		FALSE	Not_Anot
1074	comp2055_c0	comp2055_c0_seq1							0	0	cytochrome bd-type quinol oxidase, subunit 1	Idiomarina loihiensis L2TR		FALSE	Not_Anot
1075	comp2056_c0	comp2056_c0_seq1							0	0				FALSE	Not_Anot
1076	comp2057_c0	comp2057_c0_seq1							0	0	OmpA/MotB domain protein	Brevundimonas subvibrioides ATCC 15264		FALSE	Not_Anot
1077	comp2058_c0	comp2058_c0_seq1	Glycerol-3-phosphate dehydrogenase [NAD(P)+]	Glycerol-3-phosphate dehydrogenase [NAD(P)+]	PF01210.18^NAD_Gly3P_dh_N^NAD-dependent glycerol-3-phosphate dehydrogenase N-terminus^3-85^E:4.1e-15	COG0240^ Glycerol-3-phosphate dehydrogenase	glycerol-3-phosphate dehydrogenase (NAD(P)+) [EC:1.1.1.94]		5	5				FALSE	Protein
1078	comp2059_c0	comp2059_c0_seq1							0	0	glycerol kinase	Alcanivorax borkumensis SK2		FALSE	Not_Anot
1079	comp206_c0	comp206_c0_seq1							0	0				FALSE	Not_Anot
1080	comp2060_c0	comp2060_c0_seq1							0	0				FALSE	Not_Anot
1081	comp2061_c0	comp2061_c0_seq1		Putative esterase VNG_1336C	PF03061.17^4HBT^Thioesterase superfamily^56-113^E:1.7e-07	COG2050^ Uncharacterized protein, possibly involved in aromatic compounds catabolism			3	3	ATP-dependent DNA helicase RecQ	Brevundimonas subvibrioides ATCC 15264		FALSE	Protein
1082	comp2062_c0	comp2062_c0_seq1							0	0				FALSE	Not_Anot
1083	comp2063_c0	comp2063_c0_seq1			PF12730.2^ABC2_membrane_4^ABC-2 family transporter protein^7-84^E:4e-09				1	1				FALSE	Protein
1084	comp2064_c0	comp2064_c0_seq1	Glyceraldehyde-3-phosphate dehydrogenase 2, cytosolic	Glyceraldehyde-3-phosphate dehydrogenase 2, cytosolic	PF02800.15^Gp_dh_C^Glyceraldehyde 3-phosphate dehydrogenase, C-terminal domain^1-96^E:6.7e-44		glyceraldehyde 3-phosphate dehydrogenase [EC:1.2.1.12]		4	4				FALSE	Protein
1085	comp2065_c0	comp2065_c0_seq1	Chemoreceptor McpA	Chemoreceptor McpA	PF00015.16^MCPsignal^Methyl-accepting chemotaxis protein (MCP) signalling domain^1-79^E:2.6e-16	COG0840^ Methyl-accepting chemotaxis protein	methyl-accepting chemotaxis protein III, ribose and galactose sensor receptor		5	5	transcription termination factor	marine actinobacterium PHSC20C1		FALSE	Protein
1086	comp2066_c0	comp2066_c0_seq1							0	0				FALSE	Not_Anot
1087	comp2067_c0	comp2067_c0_seq1	K(+) efflux antiporter 2, chloroplastic	K(+) efflux antiporter 2, chloroplastic	PF00999.16^Na_H_Exchanger^Sodium/hydrogen exchanger family^2-91^E:3.4e-14				3	3				FALSE	Protein
1088	comp2068_c0	comp2068_c0_seq1	60 kDa chaperonin						1	1	NnrS	Rhodospirillum rubrum ATCC 11170		FALSE	Protein
1089	comp2069_c0	comp2069_c0_seq1	Cytochrome c oxidase subunit 3	Cytochrome c oxidase subunit 3	PF00510.13^COX3^Cytochrome c oxidase subunit III^1-62^E:1.2e-28		cytochrome c oxidase subunit 3		4	4	50S 50S ribosomal protein L33	Caulobacter segnis ATCC 21756		FALSE	Protein
1090	comp2070_c0	comp2070_c0_seq1	30S ribosomal protein S2	30S ribosomal protein S2	PF00318.15^Ribosomal_S2^Ribosomal protein S2^12-99^E:3.2e-33	COG0052^ Ribosomal protein S2	small subunit ribosomal protein S2		5	5				FALSE	Protein
1091	comp2071_c0	comp2071_c0_seq1	Dihydropteroate synthase	Dihydropteroate synthase	PF00809.17^Pterin_bind^Pterin binding enzyme^19-53^E:2.1e-08	COG0294^ Dihydropteroate synthase and related enzymes	dihydropteroate synthase [EC:2.5.1.15]		5	5	methionine-R-sulfoxide reductase	Brevundimonas subvibrioides ATCC 15264		FALSE	Protein
1092	comp2072_c0	comp2072_c0_seq1	HTH-type transcriptional regulator YjiE	HTH-type transcriptional regulator YjiE	PF03466.15^LysR_substrate^LysR substrate binding domain^1-84^E:3e-09	COG0583^ Transcriptional regulator			4	4	hypothetical protein	Caulobacter crescentus CB15		FALSE	Protein
1093	comp2073_c0	comp2073_c0_seq1			PF00173.23^Cyt-b5^Cytochrome b5-like Heme/Steroid binding domain^20-73^E:6.1e-08				1	1				FALSE	Protein
1094	comp2074_c0	comp2074_c0_seq1	UPF0053 inner membrane protein YgdQ	UPF0053 inner membrane protein YgdQ	PF03741.11^TerC^Integral membrane protein TerC family^1-92^E:7.3e-20	COG0861^ Membrane protein TerC, possibly involved in tellurium resistance			4	4				FALSE	Protein
1095	comp2075_c0	comp2075_c0_seq1							0	0	3-hydroxyacyl-CoA dehydrogenase NAD-binding protein	Brevundimonas subvibrioides ATCC 15264		FALSE	Not_Anot
1096	comp2076_c0	comp2076_c0_seq1	Uncharacterized metalloprotease YebA	Uncharacterized metalloprotease YebA	PF01551.17^Peptidase_M23^Peptidase family M23^28-80^E:5.4e-16	COG0739^ Membrane proteins related to metalloendopeptidases			4	4	aconitate hydratase 1	Brevundimonas sp. BAL3		FALSE	Protein
1097	comp2077_c0	comp2077_c0_seq1					coagulation factor XI [EC:3.4.21.27]		1	1	peptidase, S9A/B/C family, catalytic domain protein	Brevundimonas sp. BAL3		FALSE	Protein
1098	comp2078_c0	comp2078_c0_seq1							0	0	hypothetical protein	Agrobacterium radiobacter K84		FALSE	Not_Anot
1099	comp2079_c0	comp2079_c0_seq1							0	0	diguanylate phosphodiesterase	Brevundimonas subvibrioides ATCC 15264		FALSE	Not_Anot
1100	comp2080_c0	comp2080_c0_seq1	DNA ligase	DNA ligase	PF01653.13^DNA_ligase_aden^NAD-dependent DNA ligase adenylation domain^2-68^E:1.4e-15	COG0272^ NAD-dependent DNA ligase (contains BRCT domain type II)	DNA ligase (NAD+) [EC:6.5.1.2]		5	5				FALSE	Protein
1101	comp2081_c0	comp2081_c0_seq1			PF08447.6^PAS_3^PAS fold^4-52^E:1.4e-06				1	1				FALSE	Protein
1102	comp2082_c0	comp2082_c0_seq1	p-aminobenzoyl-glutamate transport protein	p-aminobenzoyl-glutamate transport protein	PF03806.8^ABG_transport^AbgT putative transporter family^2-90^E:1.4e-26	COG2978^ Putative p-aminobenzoyl-glutamate transporter			4	4	NAD-dependent glycerol-3-phosphate dehydrogenase C-terminal domain family protein	Brevundimonas sp. BAL3		FALSE	Protein
1103	comp2084_c0	comp2084_c0_seq1							0	0	recA protein	Brevundimonas subvibrioides ATCC 15264		FALSE	Not_Anot
1104	comp2085_c0	comp2085_c0_seq1							0	0				FALSE	Not_Anot
1105	comp2086_c0	comp2086_c0_seq1			PF02586.9^DUF159^Uncharacterised ACR, COG2135^1-74^E:3.3e-12				1	1	DegT/DnrJ/EryC1/StrS aminotransferase family	Brevundimonas sp. BAL3		FALSE	Protein
1106	comp2087_c0	comp2087_c0_seq1							0	0	2-oxoglutarate dehydrogenase, E1 component	Brevundimonas sp. BAL3		FALSE	Not_Anot
1107	comp2088_c0	comp2088_c0_seq1							0	0				FALSE	Not_Anot
1108	comp2089_c0	comp2089_c0_seq1							0	0	beta-D-glucosidase	Caulobacter crescentus CB15		FALSE	Not_Anot
1109	comp2090_c0	comp2090_c0_seq1							0	0	diguanylate phosphodiesterase	Brevundimonas subvibrioides ATCC 15264		FALSE	Not_Anot
1110	comp2091_c0	comp2091_c0_seq1			PF01909.18^NTP_transf_2^Nucleotidyltransferase domain^38-78^E:2.6e-07				1	1				FALSE	Protein
1111	comp2092_c0	comp2092_c0_seq1							0	0	multi-sensor hybrid histidine kinase	Variovorax paradoxus S110		FALSE	Not_Anot
1112	comp2093_c0	comp2093_c0_seq1							0	0	aconitase	Sphingomonas wittichii RW1		FALSE	Not_Anot
1113	comp2094_c0	comp2094_c0_seq1	Aspartate aminotransferase	Aspartate aminotransferase	PF00155.16^Aminotran_1_2^Aminotransferase class I and II^1-123^E:1.6e-23		aspartate aminotransferase [EC:2.6.1.1]		4	4				FALSE	Protein
1114	comp2095_c0	comp2095_c0_seq1							0	0				FALSE	Not_Anot
1115	comp2096_c0	comp2096_c0_seq1							0	0				FALSE	Not_Anot
1116	comp2097_c0	comp2097_c0_seq1	Uncharacterized protein y4eC	Uncharacterized protein y4eC	PF08401.6^DUF1738^Domain of unknown function (DUF1738)^2-80^E:2.9e-26	COG4227^ Antirestriction protein			4	4				FALSE	Protein
1117	comp2098_c0	comp2098_c0_seq1	Uncharacterized protein y4mH	Uncharacterized protein y4mH	PF04909.9^Amidohydro_2^Amidohydrolase^2-73^E:1.8e-09	COG3618^ Predicted metal-dependent hydrolase of the TIM-barrel fold			4	4	hypothetical protein	Brevundimonas sp. BAL3		FALSE	Protein
1118	comp2099_c0	comp2099_c0_seq1	Transcriptional regulator KdgR	Transcriptional regulator KdgR		COG1414^ Transcriptional regulator			3	3				FALSE	Protein
1119	comp21_c0	comp21_c0_seq1							0	0	adenylosuccinate synthetase	Caulobacter sp. K31		FALSE	Not_Anot
1120	comp210_c0	comp210_c0_seq1							0	0	type I phosphodiesterase/nucleotide pyrophosphatase	Brevundimonas subvibrioides ATCC 15264		FALSE	Not_Anot
1121	comp2100_c0	comp2100_c0_seq1							0	0				FALSE	Not_Anot
1122	comp2101_c0	comp2101_c0_seq1			PF13188.1^PAS_8^PAS domain^2-43^E:0.026		methyl-accepting chemotaxis protein		2	2	putative transcriptional regulator	Novosphingobium aromaticivorans DSM 12444		FALSE	Protein
1123	comp2102_c0	comp2102_c0_seq1							0	0	hypothetical protein	Brevundimonas sp. BAL3		FALSE	Not_Anot
1124	comp2103_c0	comp2103_c0_seq1							0	0	NADH dehydrogenase subunit G	Caulobacter crescentus NA1000;Caulobacter crescentus CB15		FALSE	Not_Anot
1125	comp2104_c0	comp2104_c0_seq1					phosphate transport system permease protein		1	1				FALSE	Protein
1126	comp2105_c0	comp2105_c0_seq1							0	0	peptidase M14 carboxypeptidase A	Brevundimonas subvibrioides ATCC 15264		FALSE	Not_Anot
1127	comp2106_c0	comp2106_c0_seq1	Replication-associated recombination protein A	Replication-associated recombination protein A	PF12002.3^MgsA_C^MgsA AAA+ ATPase C terminal^1-91^E:7e-32	COG2256^ ATPase related to the helicase subunit of the Holliday junction resolvase			4	4	CHAP domain containing protein	Brevundimonas subvibrioides ATCC 15264		FALSE	Protein
1128	comp2107_c0	comp2107_c0_seq1	Glycerol kinase	Glycerol kinase	PF00370.16^FGGY_N^FGGY family of carbohydrate kinases, N-terminal domain^1-69^E:2.1e-12	COG0554^ Glycerol kinase	glycerol kinase [EC:2.7.1.30]		5	5	carotenoid oxygenase	Cupriavidus metallidurans CH34		FALSE	Protein
1129	comp2108_c0	comp2108_c0_seq1	Autoinducer 2 sensor kinase/phosphatase LuxQ	Autoinducer 2 sensor kinase/phosphatase LuxQ	PF00512.20^HisKA^His Kinase A (phospho-acceptor) domain^43-108^E:5.7e-19	COG0642^ Signal transduction histidine kinase			4	4				FALSE	Protein
1130	comp2109_c0	comp2109_c0_seq1	Glutamate/glutamine/aspartate/asparagine-binding protein BztA	Glutamate/glutamine/aspartate/asparagine-binding protein BztA			general L-amino acid transport system substrate-binding protein		3	3	oxidoreductase, short chain dehydrogenase/reductase family	Brevundimonas sp. BAL3		FALSE	Protein
1131	comp2110_c0	comp2110_c0_seq1							0	0	hypothetical protein	Brevundimonas sp. BAL3		FALSE	Not_Anot
1132	comp2111_c0	comp2111_c0_seq1							0	0				FALSE	Not_Anot
1133	comp2112_c0	comp2112_c0_seq1							0	0	flavoprotein WrbA	Phenylobacterium zucineum HLK1		FALSE	Not_Anot
1134	comp2113_c0	comp2113_c0_seq1							0	0				FALSE	Not_Anot
1135	comp2114_c0	comp2114_c0_seq1							0	0				FALSE	Not_Anot
1136	comp2115_c0	comp2115_c0_seq1	Carnitine transport permease protein OpuCB	Glycine betaine/carnitine/choline transport system permease protein OpuCD		COG1174^ ABC-type proline/glycine betaine transport systems, permease component	osmoprotectant transport system permease protein		4	4	DNA polymerase III, alpha subunit	Variovorax paradoxus S110		FALSE	Protein
1137	comp2116_c0	comp2116_c0_seq1							0	0	prolipoprotein diacylglyceryl transferase	Leifsonia xyli subsp. xyli str. CTCB07		FALSE	Not_Anot
1138	comp2117_c0	comp2117_c0_seq1			PF00043.20^GST_C^Glutathione S-transferase, C-terminal domain^4-41^E:6.7e-06				1	1				FALSE	Protein
1139	comp2118_c0	comp2118_c0_seq1	Type II secretion system protein D				general secretion pathway protein D		2	2	hypothetical protein	Ruegeria sp. TM1040		FALSE	Protein
1140	comp2119_c0	comp2119_c0_seq1							0	0	surfeit locus 1 family protein	Azospirillum sp. B510		FALSE	Not_Anot
1141	comp212_c0	comp212_c0_seq1							0	0	Cation-transporting ATPase	Propionibacterium freudenreichii subsp. shermanii CIRM-BIA1		FALSE	Not_Anot
1142	comp2120_c0	comp2120_c0_seq1			PF03981.7^Ubiq_cyt_C_chap^Ubiquinol-cytochrome C chaperone^34-115^E:2.2e-24				1	1	TonB-dependent receptor subfamily	Brevundimonas sp. BAL3		FALSE	Protein
1143	comp2121_c0	comp2121_c0_seq1	tRNA pseudouridine synthase A	tRNA pseudouridine synthase A	PF01416.15^PseudoU_synth_1^tRNA pseudouridine synthase^29-74^E:0.00028	COG0101^ Pseudouridylate synthase			4	4	TonB-dependent receptor subfamily	Brevundimonas sp. BAL3		FALSE	Protein
1144	comp2122_c0	comp2122_c0_seq1							0	0	molybdenum cofactor biosynthesis protein A	Caulobacter sp. K31		FALSE	Not_Anot
1145	comp2123_c0	comp2123_c0_seq1	Apolipoprotein N-acyltransferase						1	1				FALSE	Protein
1146	comp2124_c0	comp2124_c0_seq1	Ferredoxin-dependent glutamate synthase	Ferredoxin-dependent glutamate synthase	PF04898.9^Glu_syn_central^Glutamate synthase central domain^2-55^E:1.2e-18		glutamate synthase (ferredoxin) [EC:1.4.7.1]		4	4	transporter, major facilitator family	Brevundimonas sp. BAL3		FALSE	Protein
1147	comp2125_c0	comp2125_c0_seq1	Cob(I)yrinic acid a,c-diamide adenosyltransferase	Cob(I)yrinic acid a,c-diamide adenosyltransferase	PF01923.13^Cob_adeno_trans^Cobalamin adenosyltransferase^17-89^E:2.2e-26	COG2096^ Uncharacterized conserved protein	cob(I)alamin adenosyltransferase [EC:2.5.1.17]		5	5				FALSE	Protein
1148	comp2127_c0	comp2127_c0_seq1			PF00656.17^Peptidase_C14^Caspase domain^5-81^E:1e-15				1	1				FALSE	Protein
1149	comp2128_c0	comp2128_c0_seq1			PF13624.1^SurA_N_3^SurA N-terminal domain^26-81^E:5.3e-07				1	1	LysR family transcriptional regulator	Hyphomonas neptunium ATCC 15444		FALSE	Protein
1150	comp2129_c0	comp2129_c0_seq1							0	0	flagellar hook-associated protein FlgK	Brevundimonas subvibrioides ATCC 15264		FALSE	Not_Anot
1151	comp2130_c0	comp2130_c0_seq1			PF03155.10^Alg6_Alg8^ALG6, ALG8 glycosyltransferase family^1-57^E:9.5e-07				1	1	putative hydrolase	Bordetella pertussis Tohama I		FALSE	Protein
1152	comp2131_c0	comp2131_c0_seq1			PF04832.7^SOUL^SOUL heme-binding protein^3-79^E:1.5e-12				1	1	putative lyase (cysteine synthase/cystathionine beta-synthase family protein)	Frankia alni ACN14a		FALSE	Protein
1153	comp2132_c0	comp2132_c0_seq1			PF06718.6^DUF1203^Protein of unknown function (DUF1203)^1-88^E:2.8e-17				1	1	hypothetical protein	Brevundimonas subvibrioides ATCC 15264		FALSE	Protein
1154	comp2133_c0	comp2133_c0_seq1	Cell shape-determining protein MreC	Cell shape-determining protein MreC	PF04085.9^MreC^rod shape-determining protein MreC^1-89^E:8.8e-28	COG1792^ Cell shape-determining protein			4	4				FALSE	Protein
1155	comp2134_c0	comp2134_c0_seq1	Nicotinate phosphoribosyltransferase	Nicotinate phosphoribosyltransferase	PF04095.11^NAPRTase^Nicotinate phosphoribosyltransferase (NAPRTase) family^2-67^E:2.4e-16	COG1488^ Nicotinic acid phosphoribosyltransferase	nicotinate phosphoribosyltransferase [EC:6.3.4.21]		5	5	hypothetical protein	Phaeodactylum tricornutum CCAP 1055/1		FALSE	Protein
1156	comp2135_c0	comp2135_c0_seq1	Putative cystathionine beta-synthase Rv1077	Cysteine synthase 2	PF00291.20^PALP^Pyridoxal-phosphate dependent enzyme^2-100^E:1.2e-16	COG0031^ Cysteine synthase	cystathionine beta-synthase [EC:4.2.1.22]		5	5				FALSE	Protein
1157	comp2136_c0	comp2136_c0_seq1	Thioredoxin reductase	Thioredoxin reductase		COG0492^ Thioredoxin reductase	thioredoxin reductase (NADPH) [EC:1.8.1.9]		4	4				FALSE	Protein
1158	comp2137_c0	comp2137_c0_seq1							0	0				FALSE	Not_Anot
1159	comp2138_c0	comp2138_c0_seq1		E3 ubiquitin-protein ligase TRIM50	PF13445.1^zf-RING_LisH^RING-type zinc-finger, LisH dimerisation motif^20-61^E:2.5e-05`PF13923.1^zf-C3HC4_2^Zinc finger, C3HC4 type (RING finger)^23-57^E:2.1e-10`PF13639.1^zf-RING_2^Ring finger domain^25-58^E:2.7e-07`PF00097.20^zf-C3HC4^Zinc finger, C3HC4 type (RING finger)^26-57^E:1.9e-09	NOG245385^			3	3				FALSE	Protein
1160	comp2139_c0	comp2139_c0_seq1	AMP nucleosidase	AMP nucleosidase	PF10423.4^AMNp_N^Bacterial AMP nucleoside phosphorylase N-terminus^1-74^E:3.6e-17	COG0775^ Nucleoside phosphorylase			4	4				FALSE	Protein
1161	comp214_c0	comp214_c0_seq1							0	0				FALSE	Not_Anot
1162	comp2140_c0	comp2140_c0_seq1	Thioredoxin						1	1				FALSE	Protein
1163	comp2141_c0	comp2141_c0_seq1	Transketolase 2						1	1	hypothetical protein	Brevundimonas sp. BAL3		FALSE	Protein
1164	comp2142_c0	comp2142_c0_seq1		Alginate biosynthesis protein AlgA			mannose-1-phosphate guanylyltransferase [EC:2.7.7.13]		2	2	pyruvate/2-oxoglutarate dehydrogenase complex	Magnetospirillum magneticum AMB-1		FALSE	Protein
1165	comp2143_c0	comp2143_c0_seq1							0	0				FALSE	Not_Anot
1166	comp2144_c0	comp2144_c0_seq1	Electron transfer flavoprotein subunit beta	Electron transfer flavoprotein subunit beta		COG2086^ Electron transfer flavoprotein, beta subunit			3	3	hypothetical protein	Phaeodactylum tricornutum CCAP 1055/1		FALSE	Protein
1167	comp2145_c0	comp2145_c0_seq1							0	0				FALSE	Not_Anot
1168	comp2146_c0	comp2146_c0_seq1			PF12867.2^DinB_2^DinB superfamily^18-112^E:1.3e-10				1	1	recA protein	Acidovorax delafieldii 2AN		FALSE	Protein
1169	comp2147_c0	comp2147_c0_seq1	Protein RcaC	Protein RcaC	PF00072.19^Response_reg^Response regulator receiver domain^15-72^E:2.8e-11				3	3				FALSE	Protein
1170	comp2148_c0	comp2148_c0_seq1							0	0				FALSE	Not_Anot
1171	comp2149_c0	comp2149_c0_seq1	Glutamyl-tRNA(Gln) amidotransferase subunit A	Glutamyl-tRNA(Gln) amidotransferase subunit A	PF01425.16^Amidase^Amidase^2-111^E:9.8e-15	COG0154^ Asp-tRNAAsn/Glu-tRNAGln amidotransferase A subunit and related amidases	aspartyl-tRNA(Asn)/glutamyl-tRNA(Gln) amidotransferase subunit A [EC:6.3.5.6 6.3.5.7]		5	5				FALSE	Protein
1172	comp2150_c0	comp2150_c0_seq1							0	0				FALSE	Not_Anot
1173	comp2151_c0	comp2151_c0_seq1							0	0	ribose ABC transporter permease	marine actinobacterium PHSC20C1		FALSE	Not_Anot
1174	comp2152_c0	comp2152_c0_seq1							0	0	transglutaminase domain protein	Brevundimonas subvibrioides ATCC 15264		FALSE	Not_Anot
1175	comp2153_c0	comp2153_c0_seq1							0	0	fructose-1,6-bisphosphate aldolase	Caulobacter crescentus NA1000;Caulobacter crescentus CB15		FALSE	Not_Anot
1176	comp2154_c0	comp2154_c0_seq1							0	0				FALSE	Not_Anot
1177	comp2155_c0	comp2155_c0_seq1							0	0	leucyl-tRNA synthetase	Caulobacter sp. K31		FALSE	Not_Anot
1178	comp2156_c0	comp2156_c0_seq1							0	0				FALSE	Not_Anot
1179	comp2157_c0	comp2157_c0_seq1							0	0	hypothetical protein	Phaeodactylum tricornutum CCAP 1055/1		FALSE	Not_Anot
1180	comp2158_c0	comp2158_c0_seq1							0	0	pyruvate phosphate dikinase	Xanthobacter autotrophicus Py2		FALSE	Not_Anot
1181	comp2159_c0	comp2159_c0_seq1							0	0				FALSE	Not_Anot
1182	comp2160_c0	comp2160_c0_seq1							0	0	hypothetical protein	Brevundimonas sp. BAL3		FALSE	Not_Anot
1183	comp2161_c0	comp2161_c0_seq1	Phthalate 4,5-dioxygenase oxygenase reductase subunit	Phthalate 4,5-dioxygenase oxygenase reductase subunit			nitric oxide dioxygenase [EC:1.14.12.17]		3	3	30S ribosomal protein S2	Caulobacter crescentus NA1000;Caulobacter crescentus CB15		FALSE	Protein
1184	comp2162_c0	comp2162_c0_seq1							0	0	pepF/M3 family oligoendopeptidase	Caulobacter sp. K31		FALSE	Not_Anot
1185	comp2163_c0	comp2163_c0_seq1							0	0	hypothetical protein	Brevundimonas sp. BAL3		FALSE	Not_Anot
1186	comp2164_c0	comp2164_c0_seq1							0	0	hypothetical protein	Methylocella silvestris BL2		FALSE	Not_Anot
1187	comp2165_c0	comp2165_c0_seq1	Zinc-type alcohol dehydrogenase-like protein MW2112		PF13602.1^ADH_zinc_N_2^Zinc-binding dehydrogenase^6-55^E:1.7e-08				2	2	putative ATP-binding protein	Clavibacter michiganensis subsp. michiganensis NCPPB 382		FALSE	Protein
1188	comp2166_c0	comp2166_c0_seq1	Choline dehydrogenase	Uncharacterized GMC-type oxidoreductase Mb1310	PF00732.14^GMC_oxred_N^GMC oxidoreductase^1-69^E:6.9e-16	COG2303^ Choline dehydrogenase and related flavoproteins			4	4	conserved domain protein	Brevundimonas sp. BAL3		FALSE	Protein
1189	comp2167_c0	comp2167_c0_seq1	GMP synthase [glutamine-hydrolyzing]						1	1				FALSE	Protein
1190	comp2168_c0	comp2168_c0_seq1							0	0				FALSE	Not_Anot
1191	comp2169_c0	comp2169_c0_seq1	Replicative DNA helicase	Replicative DNA helicase	PF03796.10^DnaB_C^DnaB-like helicase C terminal domain^1-83^E:4.6e-36	COG0305^ Replicative DNA helicase	replicative DNA helicase [EC:3.6.4.12]		5	5	hypothetical protein	Brevundimonas subvibrioides ATCC 15264		FALSE	Protein
1192	comp2170_c0	comp2170_c0_seq1			PF07715.10^Plug^TonB-dependent Receptor Plug Domain^13-97^E:1.1e-09				1	1	heavy metal-translocating P-type ATPase	Sanguibacter keddieii DSM 10542		FALSE	Protein
1193	comp2171_c0	comp2171_c0_seq1	MOB kinase activator-like 1	MOB kinase activator-like 1	PF03637.12^Mob1_phocein^Mob1/phocein family^1-118^E:1.3e-15	NOG287143^	MOB kinase activator 1		5	5	Adenine deaminase	Frankia sp. EuI1c		FALSE	Protein
1194	comp2172_c0	comp2172_c0_seq1							0	0	excinuclease ABC subunit B	Caulobacter sp. K31		FALSE	Not_Anot
1195	comp2173_c0	comp2173_c0_seq1							0	0	dolichyl-phosphate beta-glucosyltransferase	Brugia malayi		FALSE	Not_Anot
1196	comp2174_c0	comp2174_c0_seq1							0	0				FALSE	Not_Anot
1197	comp2175_c0	comp2175_c0_seq1							0	0	binding-protein-dependent transport systems inner membrane component	Rhodoferax ferrireducens T118		FALSE	Not_Anot
1198	comp2176_c0	comp2176_c0_seq1							0	0				FALSE	Not_Anot
1199	comp2177_c0	comp2177_c0_seq1	Superoxide dismutase [Mn]				superoxide dismutase, Fe-Mn family [EC:1.15.1.1]		2	2	prophage Lp2 protein 6	Prevotella sp. oral taxon 317 str. F0108		FALSE	Protein
1200	comp2178_c0	comp2178_c0_seq1	Chaperone protein HtpG	Chaperone protein HtpG	PF13589.1^HATPase_c_3^Histidine kinase-, DNA gyrase B-, and HSP90-like ATPase^5-101^E:2.1e-09`PF02518.21^HATPase_c^Histidine kinase-, DNA gyrase B-, and HSP90-like ATPase^7-103^E:9.1e-09	COG0326^ Molecular chaperone, HSP90 family	molecular chaperone HtpG		5	5	GrpE protein	Brevundimonas subvibrioides ATCC 15264		FALSE	Protein
1201	comp2179_c0	comp2179_c0_seq1							0	0	conserved hypothetical protein	Brevundimonas sp. BAL3		FALSE	Not_Anot
1202	comp218_c0	comp218_c0_seq1							0	0				FALSE	Not_Anot
1203	comp2180_c0	comp2180_c0_seq1					cGMP-inhibited 3',5'-cyclic phosphodiesterase [EC:3.1.4.17]		1	1				FALSE	Protein
1204	comp2181_c0	comp2181_c0_seq1							0	0				FALSE	Not_Anot
1205	comp2182_c0	comp2182_c0_seq1							0	0				FALSE	Not_Anot
1206	comp2183_c0	comp2183_c0_seq1	Aconitate hydratase 1	Aconitate hydratase	PF00694.14^Aconitase_C^Aconitase C-terminal domain^1-50^E:1.4e-22	COG1048^ Aconitase A	aconitate hydratase [EC:4.2.1.3]		5	5				FALSE	Protein
1207	comp2184_c0	comp2184_c0_seq1	Bifunctional enzyme IspD/IspF	Bifunctional enzyme IspD/IspF	PF12804.2^NTP_transf_3^MobA-like NTP transferase domain^5-54^E:5.9e-11`PF01128.14^IspD^Uncharacterized protein family UPF0007^6-56^E:6.5e-08	COG0245^ 2C-methyl-D-erythritol 2,4-cyclodiphosphate synthase	2-C-methyl-D-erythritol 4-phosphate cytidylyltransferase [EC:2.7.7.60]		5	5	hypothetical protein	Methylobacterium nodulans ORS 2060		FALSE	Protein
1208	comp2185_c0	comp2185_c0_seq1							0	0				FALSE	Not_Anot
1209	comp2186_c0	comp2186_c0_seq1							0	0				FALSE	Not_Anot
1210	comp2187_c0	comp2187_c0_seq1							0	0	DNA ligase (polydeoxyribonucleotide synthase [NAD+])	Bradyrhizobium sp. ORS278		FALSE	Not_Anot
1211	comp2188_c0	comp2188_c0_seq1	RNA polymerase sigma-54 factor	RNA polymerase sigma-54 factor	PF04552.8^Sigma54_DBD^Sigma-54, DNA binding domain^2-79^E:4e-31	COG1508^ DNA-directed RNA polymerase specialized sigma subunit, sigma54 homolog	RNA polymerase sigma-54 factor		5	5				FALSE	Protein
1212	comp2189_c0	comp2189_c0_seq1	Bifunctional protein aas	Bifunctional protein aas	PF00501.23^AMP-binding^AMP-binding enzyme^4-64^E:0.00013	COG0318^ Acyl-CoA synthetases (AMP-forming)/AMP-acid ligases II	acyl-[acyl-carrier-protein]-phospholipid O-acyltransferase / long-chain-fatty-acid--[acyl-carrier-protein] ligase [EC:2.3.1.40 6.2.1.20]		5	5				FALSE	Protein
1213	comp219_c0	comp219_c0_seq1	Succinate dehydrogenase flavoprotein subunit	Succinate dehydrogenase [ubiquinone] flavoprotein subunit, mitochondrial	PF00890.19^FAD_binding_2^FAD binding domain^1-102^E:8.5e-26	COG1053^ Succinate dehydrogenase/fumarate reductase, flavoprotein subunit	succinate dehydrogenase flavoprotein subunit [EC:1.3.99.1]		5	5	PTS IIA-like nitrogen-regulatory protein PtsN	Brevundimonas subvibrioides ATCC 15264		FALSE	Protein
1214	comp2190_c0	comp2190_c0_seq1							0	0	methyl-accepting chemotaxis sensory transducer with Pas/Pac sensor	Brevundimonas subvibrioides ATCC 15264		FALSE	Not_Anot
1215	comp2191_c0	comp2191_c0_seq1			PF01103.18^Bac_surface_Ag^Surface antigen^8-73^E:5e-05				1	1				FALSE	Protein
1216	comp2192_c0	comp2192_c0_seq1							0	0				FALSE	Not_Anot
1217	comp2193_c0	comp2193_c0_seq1		Probable cation-transporting ATPase G	PF00702.21^Hydrolase^haloacid dehalogenase-like hydrolase^27-78^E:8.9e-10	COG2217^ Cation transport ATPase			3	3	putative replicative DNA helicase;replicative DNA helicase	Clavibacter michiganensis subsp. michiganensis NCPPB 382;Clavibacter michiganensis subsp. sepedonicus		FALSE	Protein
1218	comp2194_c0	comp2194_c0_seq1							0	0				FALSE	Not_Anot
1219	comp2195_c0	comp2195_c0_seq1	Pyruvate, phosphate dikinase	Pyruvate, phosphate dikinase		COG0574^ Phosphoenolpyruvate synthase/pyruvate phosphate dikinase			3	3				FALSE	Protein
1220	comp2196_c0	comp2196_c0_seq1							0	0				FALSE	Not_Anot
1221	comp2197_c0	comp2197_c0_seq1							0	0				FALSE	Not_Anot
1222	comp2198_c0	comp2198_c0_seq1							0	0				FALSE	Not_Anot
1223	comp2199_c0	comp2199_c0_seq1	FH protein interacting protein FIP2		PF00805.17^Pentapeptide^Pentapeptide repeats (8 copies)^1-37^E:6.1e-09`PF13599.1^Pentapeptide_4^Pentapeptide repeats (9 copies)^1-65^E:4.8e-10`PF13576.1^Pentapeptide_3^Pentapeptide repeats (9 copies)^17-61^E:5.6e-09`PF00805.17^Pentapeptide^Pentapeptide repeats (8 copies)^36-66^E:1e-08		secreted effector protein PipB2		3	3	nad-dependent epimerase/dehydratase	Phaeodactylum tricornutum CCAP 1055/1		FALSE	Protein
1224	comp22_c0	comp22_c0_seq1	NANOG neighbor homeobox						1	1				FALSE	Protein
1225	comp2200_c0	comp2200_c0_seq1					sarcosine dehydrogenase [EC:1.5.8.3]		1	1	cytochrome o ubiquinol oxidase, subunit I	Brevundimonas sp. BAL3		FALSE	Protein
1226	comp2201_c0	comp2201_c0_seq1							0	0				FALSE	Not_Anot
1227	comp2202_c0	comp2202_c0_seq1	UPF0157 protein SCO7215	UPF0157 protein SCO7215	PF04229.9^UPF0157^Uncharacterised protein family (UPF0157)^29-70^E:1e-10	COG2320^ Uncharacterized conserved protein			4	4	endoglucanase H	Brevundimonas subvibrioides ATCC 15264		FALSE	Protein
1228	comp2203_c0	comp2203_c0_seq1	Protein RhsC		PF05593.9^RHS_repeat^RHS Repeat^28-54^E:4.8e-05`PF05593.9^RHS_repeat^RHS Repeat^40-76^E:4.5e-11				2	2	Methyltransferase type 11	Brevundimonas subvibrioides ATCC 15264		FALSE	Protein
1229	comp2204_c0	comp2204_c0_seq1	DNA-directed RNA polymerase subunit beta'	DNA-directed RNA polymerase subunit beta'	PF04983.13^RNA_pol_Rpb1_3^RNA polymerase Rpb1, domain 3^2-48^E:1.3e-08	COG0086^ DNA-directed RNA polymerase, beta' subunit/160 kD subunit	DNA-directed RNA polymerase subunit beta' [EC:2.7.7.6]		5	5				FALSE	Protein
1230	comp2205_c0	comp2205_c0_seq1	Respiratory nitrate reductase 1 alpha chain	Respiratory nitrate reductase 1 alpha chain		COG5013^ Nitrate reductase alpha subunit			3	3				FALSE	Protein
1231	comp2207_c0	comp2207_c0_seq1							0	0	ABC transporter related protein	Brevundimonas subvibrioides ATCC 15264		FALSE	Not_Anot
1232	comp2208_c0	comp2208_c0_seq1							0	0				FALSE	Not_Anot
1233	comp2209_c0	comp2209_c0_seq1							0	0	binding-protein-dependent transport systems inner membrane component	Streptomyces flavogriseus ATCC 33331		FALSE	Not_Anot
1234	comp221_c0	comp221_c0_seq1			PF00459.20^Inositol_P^Inositol monophosphatase family^16-69^E:7.2e-05				1	1				FALSE	Protein
1235	comp2210_c0	comp2210_c0_seq1	4,5-dihydroxyphthalate decarboxylase	4,5-dihydroxyphthalate decarboxylase					2	2	Haemolysin-III related subfamily	Brevundimonas sp. BAL3		FALSE	Protein
1236	comp2211_c0	comp2211_c0_seq1							0	0				FALSE	Not_Anot
1237	comp2212_c0	comp2212_c0_seq1	Sensor protein DivL	Sensor protein DivL		COG2202^ FOG: PAS/PAC domain			3	3				FALSE	Protein
1238	comp2213_c0	comp2213_c0_seq1	UPF0339 protein TDE_0826	UPF0339 protein TDE_0826	PF07411.7^DUF1508^Domain of unknown function (DUF1508)^17-65^E:2.1e-28	COG3422^ Uncharacterized conserved protein			4	4				FALSE	Protein
1239	comp2214_c0	comp2214_c0_seq1							0	0	hypothetical protein	Phaeodactylum tricornutum CCAP 1055/1		FALSE	Not_Anot
1240	comp2215_c0	comp2215_c0_seq1							0	0	4-aminobutyrate aminotransferase	Leifsonia xyli subsp. xyli str. CTCB07		FALSE	Not_Anot
1241	comp2216_c0	comp2216_c0_seq1	Dihydrolipoyl dehydrogenase 3	Dihydrolipoyl dehydrogenase 3	PF00070.22^Pyr_redox^Pyridine nucleotide-disulphide oxidoreductase^1-63^E:6.9e-12				3	3	TIM-barrel protein, nifR3 family	Brevundimonas subvibrioides ATCC 15264		FALSE	Protein
1242	comp2217_c0	comp2217_c0_seq1	Protein RecA	Protein RecA	PF00154.16^RecA^recA bacterial DNA recombination protein^1-88^E:3.2e-38	COG0468^ RecA/RadA recombinase	recombination protein RecA		5	5	tRNA pseudouridine synthase A	Caulobacter crescentus NA1000;Caulobacter crescentus CB15		FALSE	Protein
1243	comp2218_c0	comp2218_c0_seq1	Putative pterin-4-alpha-carbinolamine dehydratase	Putative pterin-4-alpha-carbinolamine dehydratase	PF01329.14^Pterin_4a^Pterin 4 alpha carbinolamine dehydratase^15-103^E:5.6e-30	COG2154^ Pterin-4a-carbinolamine dehydratase			4	4	chromosomal replication initiation protein	Leifsonia xyli subsp. xyli str. CTCB07		FALSE	Protein
1244	comp2219_c0	comp2219_c0_seq1							0	0				FALSE	Not_Anot
1245	comp2220_c0	comp2220_c0_seq1							0	0	sodium:sulfate symporter transmembrane protein;aminobenzoyl-glutamate transport protein	Caulobacter crescentus NA1000;Caulobacter crescentus CB15		FALSE	Not_Anot
1246	comp2221_c0	comp2221_c0_seq1	Uncharacterized 45.4 kDa protein in thiaminase I 5'region	Uncharacterized 45.4 kDa protein in thiaminase I 5'region	PF13344.1^Hydrolase_6^Haloacid dehalogenase-like hydrolase^4-69^E:7.1e-17		4-nitrophenyl phosphatase [EC:3.1.3.41]		4	4	3-hydroxyacyl-CoA dehydrogenase NAD-binding	Caulobacter sp. K31		FALSE	Protein
1247	comp2222_c0	comp2222_c0_seq1	DNA-directed RNA polymerase subunit beta	DNA-directed RNA polymerase subunit beta	PF00562.23^RNA_pol_Rpb2_6^RNA polymerase Rpb2, domain 6^13-71^E:1.5e-27		DNA-directed RNA polymerase II subunit RPB2 [EC:2.7.7.6]		4	4	response regulator receiver domain protein	Brevundimonas sp. BAL3		FALSE	Protein
1248	comp2223_c0	comp2223_c0_seq1							0	0	hypothetical protein	Sphingomonas wittichii RW1		FALSE	Not_Anot
1249	comp2224_c0	comp2224_c0_seq1	Probable lipid kinase YegS-like	Probable lipid kinase YegS-like		COG1597^ Sphingosine kinase and enzymes related to eukaryotic diacylglycerol kinase			3	3	extracellular solute-binding protein family 3	Brevundimonas subvibrioides ATCC 15264		FALSE	Protein
1250	comp2225_c0	comp2225_c0_seq1	Localization factor PodJL						1	1				FALSE	Protein
1251	comp2226_c0	comp2226_c0_seq1	Probable alpha-glucosidase	Probable alpha-glucosidase	PF00128.19^Alpha-amylase^Alpha amylase, catalytic domain^1-80^E:1e-19	COG0366^ Glycosidases	alpha-glucosidase [EC:3.2.1.20]		5	5	hypothetical protein	Brevundimonas sp. BAL3		FALSE	Protein
1252	comp2227_c0	comp2227_c0_seq1							0	0	hypothetical protein	Brevundimonas sp. BAL3		FALSE	Not_Anot
1253	comp2228_c0	comp2228_c0_seq1							0	0				FALSE	Not_Anot
1254	comp2229_c0	comp2229_c0_seq1							0	0				FALSE	Not_Anot
1255	comp2230_c0	comp2230_c0_seq1							0	0				FALSE	Not_Anot
1256	comp2231_c0	comp2231_c0_seq1	Protein RecA	Protein RecA	PF00154.16^RecA^recA bacterial DNA recombination protein^1-85^E:1.2e-47	COG0468^ RecA/RadA recombinase	recombination protein RecA		5	5				FALSE	Protein
1257	comp2232_c0	comp2232_c0_seq1			PF05872.7^DUF853^Bacterial protein of unknown function (DUF853)^1-113^E:4.6e-18				1	1	COG0133: Tryptophan synthase beta chain	Magnetospirillum magnetotacticum MS-1		FALSE	Protein
1258	comp2233_c0	comp2233_c0_seq1	2-oxoglutarate dehydrogenase E1 component	2-oxoglutarate dehydrogenase E1 component		COG0567^ 2-oxoglutarate dehydrogenase complex, dehydrogenase (E1) component, and related enzymes			3	3				FALSE	Protein
1259	comp2234_c0	comp2234_c0_seq1							0	0	hypothetical protein	Phaeodactylum tricornutum CCAP 1055/1		FALSE	Not_Anot
1260	comp2235_c0	comp2235_c0_seq1							0	0	glutathione synthetase	Caulobacter crescentus NA1000;Caulobacter crescentus CB15		FALSE	Not_Anot
1261	comp2236_c0	comp2236_c0_seq1	D-inositol 3-phosphate glycosyltransferase						1	1	conserved hypothetical protein	Brevundimonas sp. BAL3		FALSE	Protein
1262	comp2237_c0	comp2237_c0_seq1	DNA topoisomerase 3						1	1	hypothetical protein	Phaeodactylum tricornutum CCAP 1055/1		FALSE	Protein
1263	comp2238_c0	comp2238_c0_seq1	LINE-1 reverse transcriptase homolog	Retrovirus-related Pol polyprotein LINE-1		NOG124493^			3	3	ATPase, AFG1 family	Brevundimonas sp. BAL3		FALSE	Protein
1264	comp2239_c0	comp2239_c0_seq1							0	0				FALSE	Not_Anot
1265	comp2240_c0	comp2240_c0_seq1	Putative peptidyl-prolyl cis-trans isomerase dodo	Peptidyl-prolyl cis-trans isomerase ESS1	PF00639.16^Rotamase^PPIC-type PPIASE domain^4-68^E:1.8e-12`PF13616.1^Rotamase_3^PPIC-type PPIASE domain^31-68^E:5.9e-07	COG0760^ Parvulin-like peptidyl-prolyl isomerase	peptidyl-prolyl cis-trans isomerase NIMA-interacting 1 [EC:5.2.1.8]		5	5				FALSE	Protein
1266	comp2241_c0	comp2241_c0_seq1	Biotin synthase	Biotin synthase		COG0502^ Biotin synthase and related enzymes	3,2-trans-enoyl-CoA isomerase, mitochondrial [EC:5.3.3.8]		4	4				FALSE	Protein
1267	comp2242_c0	comp2242_c0_seq1	Epoxyqueuosine reductase	Epoxyqueuosine reductase	PF12798.2^Fer4_3^4Fe-4S binding domain^74-88^E:0.039`PF12800.2^Fer4_4^4Fe-4S binding domain^74-86^E:0.69				3	3	DNA-binding protein	Caulobacter crescentus NA1000;Caulobacter crescentus CB15		FALSE	Protein
1268	comp2243_c0	comp2243_c0_seq1	Ribonuclease HI	Ribonuclease H	PF00075.19^RNase_H^RNase H^1-85^E:6e-21	COG0328^ Ribonuclease HI	ribonuclease HI [EC:3.1.26.4]		5	5				FALSE	Protein
1269	comp2244_c0	comp2244_c0_seq1							0	0				FALSE	Not_Anot
1270	comp2245_c0	comp2245_c0_seq1	Alpha,alpha-trehalose-phosphate synthase [UDP-forming]	Alpha,alpha-trehalose-phosphate synthase [UDP-forming]	PF00982.16^Glyco_transf_20^Glycosyltransferase family 20^1-67^E:4.5e-18	COG0380^ Trehalose-6-phosphate synthase	trehalose 6-phosphate synthase [EC:2.4.1.15]		5	5				FALSE	Protein
1271	comp2246_c0	comp2246_c0_seq1	Daunorubicin biosynthesis sensory transduction protein DnrJ	Daunorubicin biosynthesis sensory transduction protein DnrJ	PF01041.12^DegT_DnrJ_EryC1^DegT/DnrJ/EryC1/StrS aminotransferase family^1-54^E:6.6e-09				3	3				FALSE	Protein
1272	comp2247_c0	comp2247_c0_seq1	Error-prone DNA polymerase						1	1				FALSE	Protein
1273	comp2248_c0	comp2248_c0_seq1							0	0	phosphoribosylformylglycinamidine cyclo-ligase	Brevundimonas sp. BAL3		FALSE	Not_Anot
1274	comp2250_c0	comp2250_c0_seq1							0	0				FALSE	Not_Anot
1275	comp2251_c0	comp2251_c0_seq1							0	0	hypothetical protein	Micromonas pusilla CCMP1545		FALSE	Not_Anot
1276	comp2252_c0	comp2252_c0_seq1							0	0				FALSE	Not_Anot
1277	comp2253_c0	comp2253_c0_seq1					lysosomal alpha-mannosidase [EC:3.2.1.24]		1	1				FALSE	Protein
1278	comp2254_c0	comp2254_c0_seq1							0	0	aspartate-semialdehyde dehydrogenase	Brevundimonas subvibrioides ATCC 15264		FALSE	Not_Anot
1279	comp2255_c0	comp2255_c0_seq1							0	0	Integral membrane protein DUF6	Brevundimonas sp. BAL3		FALSE	Not_Anot
1280	comp2256_c0	comp2256_c0_seq1	Putative metabolite transport protein HI_0418	Putative metabolite transport protein HI_0418		COG0477^ Permeases of the major facilitator superfamily			3	3	2,5-diketo-D-gluconate reductase A	Frankia alni ACN14a		FALSE	Protein
1281	comp2257_c0	comp2257_c0_seq1							0	0	hypothetical protein	Brevundimonas subvibrioides ATCC 15264		FALSE	Not_Anot
1282	comp2258_c0	comp2258_c0_seq1	NADPH-dependent thioredoxin reductase 3	NADPH-dependent thioredoxin reductase 3	PF01266.19^DAO^FAD dependent oxidoreductase^35-87^E:5.8e-06	COG0526^ Thiol-disulfide isomerase and thioredoxins	thioredoxin reductase (NADPH) [EC:1.8.1.9]		5	5	type II citrate synthase	Chromobacterium violaceum ATCC 12472		FALSE	Protein
1283	comp2259_c0	comp2259_c0_seq1	Chromosomal replication initiator protein DnaA				chromosomal replication initiator protein		2	2				FALSE	Protein
1284	comp226_c0	comp226_c0_seq1	Glycine--tRNA ligase alpha subunit	Glycine--tRNA ligase alpha subunit	PF02091.10^tRNA-synt_2e^Glycyl-tRNA synthetase alpha subunit^11-98^E:2.2e-46	COG0752^ Glycyl-tRNA synthetase, alpha subunit	glycyl-tRNA synthetase alpha chain [EC:6.1.1.14]		5	5				FALSE	Protein
1285	comp2260_c0	comp2260_c0_seq1							0	0				FALSE	Not_Anot
1286	comp2261_c0	comp2261_c0_seq1	Alanine dehydrogenase	Alanine dehydrogenase	PF05222.10^AlaDh_PNT_N^Alanine dehydrogenase/PNT, N-terminal domain^1-114^E:1e-41		alanine dehydrogenase [EC:1.4.1.1]		4	4				FALSE	Protein
1287	comp2262_c0	comp2262_c0_seq1	Sugar fermentation stimulation protein homolog	Sugar fermentation stimulation protein homolog	PF03749.8^SfsA^Sugar fermentation stimulation protein^3-76^E:1e-23	COG1489^ DNA-binding protein, stimulates sugar fermentation			4	4				FALSE	Protein
1288	comp2264_c0	comp2264_c0_seq1							0	0				FALSE	Not_Anot
1289	comp2265_c0	comp2265_c0_seq1							0	0	response regulator receiver modulated diguanylate cyclase	Brevundimonas subvibrioides ATCC 15264		FALSE	Not_Anot
1290	comp2266_c0	comp2266_c0_seq1							0	0	hypothetical protein	Brevundimonas sp. BAL3		FALSE	Not_Anot
1291	comp2267_c0	comp2267_c0_seq1	Fatty acid oxidation complex subunit alpha	Peroxisomal fatty acid beta-oxidation multifunctional protein MFP2	PF02737.13^3HCDH_N^3-hydroxyacyl-CoA dehydrogenase, NAD binding domain^3-78^E:1.2e-17`PF01494.14^FAD_binding_3^FAD binding domain^3-44^E:0.00021	COG1250^ 3-hydroxyacyl-CoA dehydrogenase	3-hydroxyacyl-CoA dehydrogenase / enoyl-CoA hydratase / 3-hydroxybutyryl-CoA epimerase [EC:1.1.1.35 4.2.1.17 5.1.2.3]		5	5				FALSE	Protein
1292	comp2268_c0	comp2268_c0_seq1							0	0	DNA-3-methyladenine glycosylase II;DNA-3-methyladenine glycosylase	Caulobacter crescentus NA1000;Caulobacter crescentus CB15		FALSE	Not_Anot
1293	comp2269_c0	comp2269_c0_seq1							0	0				FALSE	Not_Anot
1294	comp2271_c0	comp2271_c0_seq1	Hemin receptor	Transferrin-binding protein 1	PF07715.10^Plug^TonB-dependent Receptor Plug Domain^57-132^E:1e-13				3	3	conserved domain protein	Brevundimonas sp. BAL3		FALSE	Protein
1295	comp2272_c0	comp2272_c0_seq1							0	0				FALSE	Not_Anot
1296	comp2273_c0	comp2273_c0_seq1	Protein mrp homolog	Protein mrp homolog	PF13614.1^AAA_31^AAA domain^29-72^E:1.8e-07`PF01656.18^CbiA^CobQ/CobB/MinD/ParA nucleotide binding domain^32-69^E:2.2e-13`PF09140.6^MipZ^ATPase MipZ^33-67^E:5.1e-06`PF02374.10^ArsA_ATPase^Anion-transporting ATPase^33-66^E:1.6e-05	COG0489^ ATPases involved in chromosome partitioning			4	4	Na+ driven multidrug efflux pump;MATE efflux family protein	Caulobacter crescentus NA1000;Caulobacter crescentus CB15		FALSE	Protein
1297	comp2274_c0	comp2274_c0_seq1			PF05227.8^CHASE3^CHASE3 domain^26-119^E:1.4e-07				1	1	hypothetical protein	Brevundimonas sp. BAL3		FALSE	Protein
1298	comp2275_c0	comp2275_c0_seq1							0	0				FALSE	Not_Anot
1299	comp2276_c0	comp2276_c0_seq1							0	0	30S ribosomal protein S16	Bartonella quintana str. Toulouse		FALSE	Not_Anot
1300	comp2277_c0	comp2277_c0_seq1	NADH-quinone oxidoreductase subunit H	NADH-quinone oxidoreductase subunit H	PF00146.16^NADHdh^NADH dehydrogenase^1-69^E:1.4e-21	COG1005^ NADH:ubiquinone oxidoreductase subunit 1 (chain H)	NADH-quinone oxidoreductase subunit H [EC:1.6.5.3]		5	5	protein of unknown function DUF599	Brevundimonas subvibrioides ATCC 15264		FALSE	Protein
1301	comp2278_c0	comp2278_c0_seq1	tRNA (cytidine(34)-2'-O)-methyltransferase	tRNA (cytidine(34)-2'-O)-methyltransferase	PF00588.14^SpoU_methylase^SpoU rRNA Methylase family^3-67^E:7.7e-07	COG0219^ Predicted rRNA methylase (SpoU class)			4	4	hypothetical protein	Brevundimonas sp. BAL3		FALSE	Protein
1302	comp2279_c0	comp2279_c0_seq1	GTPase Era	GTPase Era	PF01926.18^MMR_HSR1^50S ribosome-binding GTPase^2-70^E:5.8e-08	COG1159^ GTPase			4	4				FALSE	Protein
1303	comp228_c0	comp228_c0_seq1	Lipoyl synthase						1	1				FALSE	Protein
1304	comp228_c1	comp228_c1_seq1	Lipoyl synthase	Lipoyl synthase		COG0320^ Lipoate synthase	lipoic acid synthetase [EC:2.8.1.8]		4	4				FALSE	Protein
1305	comp2280_c0	comp2280_c0_seq1					penicillin-binding protein 2		1	1	ATP synthase F1, alpha subunit	Hyphomicrobium denitrificans ATCC 51888		FALSE	Protein
1306	comp2281_c0	comp2281_c0_seq1	Uncharacterized protein y4xJ	Uncharacterized protein y4xJ	PF00263.16^Secretin^Bacterial type II and III secretion system protein^46-126^E:2.1e-16	COG4964^ Flp pilus assembly protein, secretin CpaC			4	4	30S ribosomal protein S15	Caulobacter segnis ATCC 21756		FALSE	Protein
1307	comp2282_c0	comp2282_c0_seq1							0	0				FALSE	Not_Anot
1308	comp2283_c0	comp2283_c0_seq1							0	0				FALSE	Not_Anot
1309	comp2284_c0	comp2284_c0_seq1	Phenylalanine--tRNA ligase beta subunit, chloroplastic	Phenylalanine--tRNA ligase beta subunit, chloroplastic					2	2	methyl-accepting chemotaxis sensory transducer with Pas/Pac sensor	Methylobacterium radiotolerans JCM 2831		FALSE	Protein
1310	comp2285_c0	comp2285_c0_seq1	UvrABC system protein B	UvrABC system protein B	PF12344.3^UvrB^Ultra-violet resistance protein B^29-68^E:4.8e-23	COG0556^ Helicase subunit of the DNA excision repair complex			4	4	chaperonin GroEL	Caulobacter sp. K31		FALSE	Protein
1311	comp2286_c0	comp2286_c0_seq1	30S ribosomal protein S2	30S ribosomal protein S2	PF00318.15^Ribosomal_S2^Ribosomal protein S2^3-66^E:7e-22	COG0052^ Ribosomal protein S2	small subunit ribosomal protein S2		5	5				FALSE	Protein
1312	comp2287_c0	comp2287_c0_seq1	Glucokinase				glucokinase [EC:2.7.1.2]		2	2				FALSE	Protein
1313	comp2288_c0	comp2288_c0_seq1							0	0	TIM-barrel protein, nifR3 family	Brevundimonas subvibrioides ATCC 15264		FALSE	Not_Anot
1314	comp2289_c0	comp2289_c0_seq1					erythrocyte membrane protein 1		1	1				FALSE	Protein
1315	comp229_c0	comp229_c0_seq1	Putative conjugal transfer protein Rv3659c/MT3759	Putative conjugal transfer protein Rv3659c/MT3759	PF00437.15^T2SE^Type II/IV secretion system protein^9-97^E:2.3e-32	COG4962^ Flp pilus assembly protein, ATPase CpaF			4	4				FALSE	Protein
1316	comp229_c1	comp229_c1_seq1							0	0				FALSE	Not_Anot
1317	comp2290_c0	comp2290_c0_seq1							0	0				FALSE	Not_Anot
1318	comp2291_c0	comp2291_c0_seq1	Methionine synthase				homocysteine S-methyltransferase [EC:2.1.1.10]		2	2	AMP nucleosidase	Citrobacter koseri ATCC BAA-895		FALSE	Protein
1319	comp2292_c0	comp2292_c0_seq1	Fumarate hydratase class II	Fumarate hydratase class II	PF10415.4^FumaraseC_C^Fumarase C C-terminus^3-57^E:1.8e-23	COG0114^ Fumarase			4	4	Glycine cleavage system P-protein	Brevundimonas sp. BAL3		FALSE	Protein
1320	comp2293_c0	comp2293_c0_seq1	Endoglucanase						1	1	double-strand break repair helicase AddA	Brevundimonas subvibrioides ATCC 15264		FALSE	Protein
1321	comp2294_c0	comp2294_c0_seq1							0	0				FALSE	Not_Anot
1322	comp2295_c0	comp2295_c0_seq1			PF00462.19^Glutaredoxin^Glutaredoxin^2-36^E:2.5e-07				1	1	hypothetical protein	Brevundimonas sp. BAL3		FALSE	Protein
1323	comp2296_c0	comp2296_c0_seq1			PF04665.7^Pox_A32^Poxvirus A32 protein^9-62^E:1.1e-07				1	1	hypothetical protein	Brevundimonas sp. BAL3		FALSE	Protein
1324	comp2297_c0	comp2297_c0_seq1							0	0				FALSE	Not_Anot
1325	comp2298_c0	comp2298_c0_seq1			PF01062.16^Bestrophin^Bestrophin, RFP-TM, chloride channel^15-68^E:4e-07				1	1	TonB-dependent receptor	Pseudoalteromonas sp. SM9913		FALSE	Protein
1326	comp2299_c0	comp2299_c0_seq1			PF04909.9^Amidohydro_2^Amidohydrolase^1-71^E:3.5e-10				1	1				FALSE	Protein
1327	comp230_c0	comp230_c0_seq1							0	0				FALSE	Not_Anot
1328	comp230_c1	comp230_c1_seq1							0	0				FALSE	Not_Anot
1329	comp2300_c0	comp2300_c0_seq1							0	0	major facilitator superfamily MFS_1	Brevundimonas subvibrioides ATCC 15264		FALSE	Not_Anot
1330	comp2301_c0	comp2301_c0_seq1	Dipeptide transport ATP-binding protein DppD	Putative peptide import ATP-binding protein BMEII0206	PF00005.22^ABC_tran^ABC transporter^1-29^E:2.3e-09				3	3	protein of unknown function DUF350	Brevundimonas subvibrioides ATCC 15264		FALSE	Protein
1331	comp2303_c0	comp2303_c0_seq1	Cell division protein FtsZ	Cell division protein FtsZ		COG0206^ Cell division GTPase	cell division protein FtsZ		4	4	DNA-directed RNA polymerase subunit beta'	Caulobacter crescentus NA1000;Caulobacter crescentus CB15		FALSE	Protein
1332	comp2304_c0	comp2304_c0_seq1							0	0	IS30 family transposase;putative transposase for IS1655	Neisseria meningitidis MC58;Neisseria meningitidis FAM18		FALSE	Not_Anot
1333	comp2305_c0	comp2305_c0_seq1					NAD+ synthase [EC:6.3.1.5]		1	1				FALSE	Protein
1334	comp2306_c0	comp2306_c0_seq1	K(+)-insensitive pyrophosphate-energized proton pump	K(+)-insensitive pyrophosphate-energized proton pump	PF03030.11^H_PPase^Inorganic H+ pyrophosphatase^2-93^E:3.8e-35	COG3808^ Inorganic pyrophosphatase			4	4	beta-lactamase	Brevundimonas subvibrioides ATCC 15264		FALSE	Protein
1335	comp2307_c0	comp2307_c0_seq1							0	0				FALSE	Not_Anot
1336	comp2308_c0	comp2308_c0_seq1							0	0				FALSE	Not_Anot
1337	comp2309_c0	comp2309_c0_seq1							0	0				FALSE	Not_Anot
1338	comp231_c0	comp231_c0_seq1		Nitrogen regulatory protein	PF00359.17^PTS_EIIA_2^Phosphoenolpyruvate-dependent sugar phosphotransferase system, EIIA 2^3-59^E:4.9e-09	COG1762^ Phosphotransferase system mannitol/fructose-specific IIA domain (Ntr-type)	PTS system, nitrogen regulatory IIA component [EC:2.7.1.69]		4	4	ATP-dependent Clp protease, proteolytic subunit	Caulobacter crescentus CB15		FALSE	Protein
1339	comp2310_c0	comp2310_c0_seq1							0	0	malic enzyme	Caulobacter crescentus NA1000;Caulobacter crescentus CB15		FALSE	Not_Anot
1340	comp2311_c0	comp2311_c0_seq1							0	0	tyrosine kinase DivL;two-component sensor histidine kinase divL	Caulobacter crescentus NA1000;Caulobacter crescentus CB15		FALSE	Not_Anot
1341	comp2312_c0	comp2312_c0_seq1							0	0	transposase IS4 family protein	Burkholderia sp. H160		FALSE	Not_Anot
1342	comp2313_c0	comp2313_c0_seq1	Glyoxylase B2	Glyoxylase B2	PF00753.22^Lactamase_B^Metallo-beta-lactamase superfamily^3-68^E:4.5e-06	COG0491^ Zn-dependent hydrolases, including glyoxylases			4	4	exodeoxyribonuclease III (xth) subfamily	Brevundimonas sp. BAL3		FALSE	Protein
1343	comp2315_c0	comp2315_c0_seq1							0	0				FALSE	Not_Anot
1344	comp2316_c0	comp2316_c0_seq1							0	0	beta-Ig-H3/fasciclin	Brevundimonas subvibrioides ATCC 15264		FALSE	Not_Anot
1345	comp2317_c0	comp2317_c0_seq1	Uncharacterized protein sll1483	Uncharacterized protein sll1483	PF02469.17^Fasciclin^Fasciclin domain^16-111^E:9.6e-22	COG2335^ Secreted and surface protein containing fasciclin-like repeats			4	4	Ser/Thr protein phosphatase family protein	Brevundimonas sp. BAL3		FALSE	Protein
1346	comp2318_c0	comp2318_c0_seq1	Probable TonB-dependent receptor YncD	Probable TonB-dependent receptor YncD		COG1629^ Outer membrane receptor proteins, mostly Fe transport			3	3	phosphate ABC transporter permease;phosphate transport system permease protein PstC	Caulobacter crescentus NA1000;Caulobacter crescentus CB15		FALSE	Protein
1347	comp2319_c0	comp2319_c0_seq1	Transposase InsI for insertion sequence element IS30D	Probable transposase for insertion-like sequence element IS1161					2	2	ATP-dependent Clp protease, proteolytic subunit	Caulobacter crescentus CB15		FALSE	Protein
1348	comp232_c0	comp232_c0_seq1	Elongation factor Tu	Elongation factor Tu	PF00009.22^GTP_EFTU^Elongation factor Tu GTP binding domain^1-63^E:2.2e-13	COG0050^ GTPases - translation elongation factors			4	4	RND transporter, HAE1 family	Brevundimonas sp. BAL3		FALSE	Protein
1349	comp2320_c0	comp2320_c0_seq1							0	0	UDP-3-0-acyl N-acetylglucosamine deacetylase	Brevundimonas sp. BAL3		FALSE	Not_Anot
1350	comp2321_c0	comp2321_c0_seq1							0	0	ribosomal large subunit pseudouridine synthase C	Caulobacter crescentus NA1000;Caulobacter crescentus CB15		FALSE	Not_Anot
1351	comp2322_c0	comp2322_c0_seq1	Membrane protein YdfJ	Membrane protein YdfJ	PF03176.10^MMPL^MMPL family^2-44^E:4e-05	COG2409^ Predicted drug exporters of the RND superfamily	membrane protein YdfJ		5	5	hypothetical protein	Phytophthora infestans T30-4		FALSE	Protein
1352	comp2323_c0	comp2323_c0_seq1							0	0				FALSE	Not_Anot
1353	comp2324_c0	comp2324_c0_seq1	Alcohol dehydrogenase	Alcohol dehydrogenase			alcohol dehydrogenase, propanol-preferring [EC:1.1.1.1]		3	3	undecaprenyl diphosphate synthase;undecaprenyl pyrophosphate synthetase	Caulobacter crescentus NA1000;Caulobacter crescentus CB15		FALSE	Protein
1354	comp2325_c0	comp2325_c0_seq1					erythrocyte membrane protein band 4.1		1	1	hypothetical protein	Brevundimonas sp. BAL3		FALSE	Protein
1355	comp2326_c0	comp2326_c0_seq1							0	0	RNA methyltransferase, TrmH family	Brevundimonas sp. BAL3		FALSE	Not_Anot
1356	comp2327_c0	comp2327_c0_seq1	NAD-specific glutamate dehydrogenase				glutamate dehydrogenase [EC:1.4.1.2]		2	2				FALSE	Protein
1357	comp2328_c0	comp2328_c0_seq1							0	0				FALSE	Not_Anot
1358	comp2329_c0	comp2329_c0_seq1							0	0				FALSE	Not_Anot
1359	comp233_c0	comp233_c0_seq1							0	0	TonB-dependent receptor	Caulobacter sp. K31		FALSE	Not_Anot
1360	comp2330_c0	comp2330_c0_seq1	DNA-directed RNA polymerase subunit beta	DNA-directed RNA polymerase subunit beta	PF00562.23^RNA_pol_Rpb2_6^RNA polymerase Rpb2, domain 6^2-99^E:2.2e-35	COG0085^ DNA-directed RNA polymerase, beta subunit/140 kD subunit	DNA-directed RNA polymerase subunit beta [EC:2.7.7.6]		5	5	ribonuclease, rne/rng family	Acidovorax ebreus TPSY		FALSE	Protein
1361	comp2331_c0	comp2331_c0_seq1	ATP-dependent RNA helicase RhlE	ATP-dependent RNA helicase RhlE		COG0513^ Superfamily II DNA and RNA helicases			3	3				FALSE	Protein
1362	comp2332_c0	comp2332_c0_seq1							0	0				FALSE	Not_Anot
1363	comp2333_c0	comp2333_c0_seq1	2-isopropylmalate synthase				2-isopropylmalate synthase [EC:2.3.3.13]		2	2	peptidase M28	Sphingomonas wittichii RW1		FALSE	Protein
1364	comp2334_c0	comp2334_c0_seq1	Transposase for insertion sequence element IS4351	Transposase for insertion sequence element IS4351			chitin synthase [EC:2.4.1.16]		3	3	two-component sensor histidine kinase	Mesorhizobium loti MAFF303099		FALSE	Protein
1365	comp2335_c0	comp2335_c0_seq1							0	0	cobaltochelatase cobS subunit;cobalamin biosynthesis protein	Caulobacter crescentus NA1000;Caulobacter crescentus CB15		FALSE	Not_Anot
1366	comp2336_c0	comp2336_c0_seq1	Transcriptional regulatory protein FlbD	Transcriptional regulatory protein FlbD	PF00158.21^Sigma54_activat^Sigma-54 interaction domain^2-37^E:6.5e-09	COG2204^ Response regulator containing CheY-like receiver, AAA-type ATPase, and DNA-binding domains	two-component system, NtrC family, response regulator AlgB		5	5	hemin receptor;TonB-dependent receptor	Caulobacter crescentus NA1000;Caulobacter crescentus CB15		FALSE	Protein
1367	comp2337_c0	comp2337_c0_seq1							0	0	ATP-dependent metallopeptidase HflB subfamily	Brevundimonas sp. BAL3		FALSE	Not_Anot
1368	comp2338_c0	comp2338_c0_seq1							0	0				FALSE	Not_Anot
1369	comp2339_c0	comp2339_c0_seq1		UPF0126 membrane protein SCO5481	PF03458.8^UPF0126^UPF0126 domain^60-107^E:6.7e-14	COG2860^ Predicted membrane protein			3	3				FALSE	Protein
1370	comp2340_c0	comp2340_c0_seq1							0	0				FALSE	Not_Anot
1371	comp2341_c0	comp2341_c0_seq1		Uncharacterized protein YpbQ	PF04140.9^ICMT^Isoprenylcysteine carboxyl methyltransferase (ICMT) family^82-113^E:2.2e-05	COG1755^ Uncharacterized protein conserved in bacteria			3	3				FALSE	Protein
1372	comp2342_c0	comp2342_c0_seq1	Cobalt-zinc-cadmium resistance protein CzcB	Cobalt-zinc-cadmium resistance protein CzcB	PF13533.1^Biotin_lipoyl_2^Biotin-lipoyl like^32-67^E:6.5e-09	COG0845^ Membrane-fusion protein			4	4	glycoside hydrolase family 3 domain protein	Brevundimonas subvibrioides ATCC 15264		FALSE	Protein
1373	comp2343_c0	comp2343_c0_seq1							0	0				FALSE	Not_Anot
1374	comp2344_c0	comp2344_c0_seq1							0	0	TonB-dependent receptor	Caulobacter crescentus NA1000;Caulobacter crescentus CB15		FALSE	Not_Anot
1375	comp2345_c0	comp2345_c0_seq1							0	0	alcohol dehydrogenase	Ochrobactrum anthropi ATCC 49188		FALSE	Not_Anot
1376	comp2346_c0	comp2346_c0_seq1					cysteine synthase A [EC:2.5.1.47]		1	1	histidine kinase-response regulator hybrid protein	Xanthomonas axonopodis pv. citri str. 306		FALSE	Protein
1377	comp2348_c0	comp2348_c0_seq1	UPF0073 inner membrane protein YqfA	UPF0073 inner membrane protein YqfA	PF03006.15^HlyIII^Haemolysin-III related^6-77^E:6.7e-16	COG1272^ Predicted membrane protein, hemolysin III homolog			4	4				FALSE	Protein
1378	comp2349_c0	comp2349_c0_seq1	Uncharacterized protein MJ1055	Uncharacterized protein MJ1055	PF01370.16^Epimerase^NAD dependent epimerase/dehydratase family^1-68^E:8.9e-14	COG0451^ Nucleoside-diphosphate-sugar epimerases	UDP-glucose 4-epimerase [EC:5.1.3.2]		5	5				FALSE	Protein
1379	comp235_c0	comp235_c0_seq1							0	0				FALSE	Not_Anot
1380	comp2351_c0	comp2351_c0_seq1	GTPase obg	GTPase obg		COG0536^ Predicted GTPase			3	3				FALSE	Protein
1381	comp2352_c0	comp2352_c0_seq1	ATP-dependent RNA helicase HrpB	ATP-dependent RNA helicase HrpB	PF00271.26^Helicase_C^Helicase conserved C-terminal domain^41-83^E:0.0015	COG1643^ HrpA-like helicases			4	4				FALSE	Protein
1382	comp2353_c0	comp2353_c0_seq1							0	0				FALSE	Not_Anot
1383	comp2354_c0	comp2354_c0_seq1	Poly-beta-hydroxybutyrate polymerase	Poly-beta-hydroxybutyrate polymerase		COG3243^ Poly(3-hydroxyalkanoate) synthetase	polyhydroxyalkanoate synthase [EC:2.3.1.-]		4	4				FALSE	Protein
1384	comp2355_c0	comp2355_c0_seq1	Dihydrolipoyl dehydrogenase	Dihydrolipoyl dehydrogenase		COG1249^ Pyruvate/2-oxoglutarate dehydrogenase complex, dihydrolipoamide dehydrogenase (E3) component, and related enzymes			3	3	peptide import ATP-binding protein;peptide ABC transporter, ATP-binding protein;ABC transporter related protein;oligopeptide/dipeptide ABC transporter, ATP-binding protein;peptide ABC transporter, ATP-binding protein, putative;conserved hypothetical protein;oligopeptide/dipeptide ABC transporter;ABC transporter ATPase;peptide ABC transporter ATP-binding protein	Brucella abortus bv. 9 str. C68;Brucella suis 1330;Brucella abortus NCTC 8038;Brucella ceti str. Cudo;Brucella melitensis biovar Abortus 2308;Brucella abortus bv. 4 str. 292;Brucella sp. F5/99;Brucella abortus S19;Brucella ceti M13/05/1;Brucella abortus bv. 6 str. 870;Brucella microti CCM 4915;Brucella abortus bv. 3 str. Tulya;Brucella abortus bv. 2 str. 86/8/59;Brucella pinnipedialis M163/99/10;…		FALSE	Protein
1385	comp2356_c0	comp2356_c0_seq1	Aerobic cobaltochelatase subunit CobS	Aerobic cobaltochelatase subunit CobS			adenine phosphoribosyltransferase [EC:2.4.2.7]		3	3	hypothetical protein	Brevundimonas sp. BAL3		FALSE	Protein
1386	comp2357_c0	comp2357_c0_seq1							0	0				FALSE	Not_Anot
1387	comp2358_c0	comp2358_c0_seq1							0	0	pentapeptide repeat protein	Brevundimonas subvibrioides ATCC 15264		FALSE	Not_Anot
1388	comp2359_c0	comp2359_c0_seq1	Putative ribonucleoside-diphosphate reductase small subunit 067L				ribonucleoside-diphosphate reductase beta chain [EC:1.17.4.1]		2	2				FALSE	Protein
1389	comp2360_c0	comp2360_c0_seq1							0	0				FALSE	Not_Anot
1390	comp2361_c0	comp2361_c0_seq1	Putative transposase y4rJ	Putative transposase y4rJ	PF02371.11^Transposase_20^Transposase IS116/IS110/IS902 family^4-40^E:6.1e-08	COG3547^ Transposase and inactivated derivatives			4	4				FALSE	Protein
1391	comp2362_c0	comp2362_c0_seq1			PF04748.8^Polysacc_deac_2^Divergent polysaccharide deacetylase^6-134^E:7.3e-37				1	1				FALSE	Protein
1392	comp2363_c0	comp2363_c0_seq1							0	0	hypothetical protein	Bordetella bronchiseptica RB50		FALSE	Not_Anot
1393	comp2364_c0	comp2364_c0_seq1							0	0				FALSE	Not_Anot
1394	comp2365_c0	comp2365_c0_seq1		NEDD8	PF11976.3^Rad60-SLD^Ubiquitin-2 like Rad60 SUMO-like^2-57^E:5.5e-06`PF00240.18^ubiquitin^Ubiquitin family^3-57^E:2.6e-12	COG5272^ Ubiquitin			3	3	pyridoxal-5'-phosphate-dependent protein subunit beta	Caulobacter sp. K31		FALSE	Protein
1395	comp2366_c0	comp2366_c0_seq1					DNA helicase II / ATP-dependent DNA helicase PcrA [EC:3.6.4.12]		1	1				FALSE	Protein
1396	comp2367_c0	comp2367_c0_seq1							0	0				FALSE	Not_Anot
1397	comp2368_c0	comp2368_c0_seq1							0	0				FALSE	Not_Anot
1398	comp2369_c0	comp2369_c0_seq1							0	0				FALSE	Not_Anot
1399	comp2370_c0	comp2370_c0_seq1	Catalase-peroxidase	Catalase-peroxidase		COG0376^ Catalase (peroxidase I)	catalase-peroxidase [EC:1.11.1.21]		4	4	hypothetical protein	Brevundimonas sp. BAL3		FALSE	Protein
1400	comp2371_c0	comp2371_c0_seq1							0	0	formyltetrahydrofolate deformylase	Arthrobacter chlorophenolicus A6		FALSE	Not_Anot
1401	comp2372_c0	comp2372_c0_seq1							0	0				FALSE	Not_Anot
1402	comp2373_c0	comp2373_c0_seq1							0	0	hypothetical protein	Kluyveromyces lactis NRRL Y-1140		FALSE	Not_Anot
1403	comp2374_c0	comp2374_c0_seq1							0	0	hypothetical protein	Brevundimonas sp. BAL3		FALSE	Not_Anot
1404	comp2375_c0	comp2375_c0_seq1	Chromosome-partitioning protein ParB	Chromosome-partitioning protein ParB	PF02195.13^ParBc^ParB-like nuclease domain^2-53^E:5.1e-11	COG1475^ Predicted transcriptional regulators			4	4				FALSE	Protein
1405	comp2376_c0	comp2376_c0_seq1		Proline iminopeptidase					1	1				FALSE	Protein
1406	comp2377_c0	comp2377_c0_seq1							0	0	regulatory protein FlaEY	Brevundimonas subvibrioides ATCC 15264		FALSE	Not_Anot
1407	comp2378_c0	comp2378_c0_seq1			PF05960.6^DUF885^Bacterial protein of unknown function (DUF885)^5-80^E:4.9e-21				1	1				FALSE	Protein
1408	comp2379_c0	comp2379_c0_seq1	Probable diguanylate cyclase YegE	Probable diguanylate cyclase YegE	PF08447.6^PAS_3^PAS fold^43-126^E:5.6e-08	COG2202^ FOG: PAS/PAC domain			4	4	7-cyano-7-deazaguanine reductase	Brevundimonas subvibrioides ATCC 15264		FALSE	Protein
1409	comp238_c0	comp238_c0_seq1							0	0				FALSE	Not_Anot
1410	comp238_c1	comp238_c1_seq1			PF01842.20^ACT^ACT domain^56-85^E:0.0001		phosphoserine phosphatase [EC:3.1.3.3]		2	2				FALSE	Protein
1411	comp2380_c0	comp2380_c0_seq1	Glutathione synthetase	Glutathione synthetase	PF02951.9^GSH-S_N^Prokaryotic glutathione synthetase, N-terminal domain^4-73^E:6.3e-20	COG0189^ Glutathione synthase/Ribosomal protein S6 modification enzyme (glutaminyl transferase)	glutathione synthase [EC:6.3.2.3]		5	5	phage lysozyme, putative	Brevundimonas sp. BAL3		FALSE	Protein
1412	comp2381_c0	comp2381_c0_seq1	Imidazole glycerol phosphate synthase subunit HisF	Imidazole glycerol phosphate synthase subunit HisF	PF00977.16^His_biosynth^Histidine biosynthesis protein^2-62^E:5.9e-16	COG0107^ Imidazoleglycerol-phosphate synthase	cyclase [EC:4.1.3.-]		5	5	sensory box histidine kinase/response regulator;GAF/PAS-family histidine kinase/receiver protein	Caulobacter crescentus NA1000;Caulobacter crescentus CB15		FALSE	Protein
1413	comp2382_c0	comp2382_c0_seq1					GcrA cell cycle regulator		1	1				FALSE	Protein
1414	comp2383_c0	comp2383_c0_seq1	High-affinity branched-chain amino acid transport ATP-binding protein LivG				branched-chain amino acid transport system ATP-binding protein		2	2	signal transduction histidine kinase LytS	Delftia acidovorans SPH-1		FALSE	Protein
1415	comp2384_c0	comp2384_c0_seq1	Chaperone protein DnaK	Chaperone protein DnaK	PF00012.15^HSP70^Hsp70 protein^1-70^E:5.8e-17	COG0443^ Molecular chaperone			4	4	glucokinase	Brevundimonas subvibrioides ATCC 15264		FALSE	Protein
1416	comp2385_c0	comp2385_c0_seq1							0	0				FALSE	Not_Anot
1417	comp2386_c0	comp2386_c0_seq1							0	0				FALSE	Not_Anot
1418	comp2387_c0	comp2387_c0_seq1							0	0	putative trehalose-phosphatase	Clavibacter michiganensis subsp. michiganensis NCPPB 382		FALSE	Not_Anot
1419	comp2388_c0	comp2388_c0_seq1							0	0	pyruvate dehydrogenase (lipoamide)	Rhodospirillum rubrum ATCC 11170		FALSE	Not_Anot
1420	comp2389_c0	comp2389_c0_seq1							0	0	TonB-dependent receptor	Caulobacter sp. K31		FALSE	Not_Anot
1420	comp2389_c0	comp2389_c0_seq2							0	0				FALSE	Not_Anot
1421	comp239_c0	comp239_c0_seq1							0	0	NADH dehydrogenase (quinone), D subunit	Brevundimonas sp. BAL3		FALSE	Not_Anot
1422	comp2390_c0	comp2390_c0_seq1	Phenylalanine-4-hydroxylase	Phenylalanine-4-hydroxylase	PF00351.16^Biopterin_H^Biopterin-dependent aromatic amino acid hydroxylase^45-235^E:8.9e-35	COG3186^ Phenylalanine-4-hydroxylase	phenylalanine-4-hydroxylase [EC:1.14.16.1]		5	5				FALSE	Protein
1423	comp2391_c0	comp2391_c0_seq1	Succinate-semialdehyde dehydrogenase [NADP(+)]	Succinate-semialdehyde dehydrogenase [NADP(+)]	PF00171.17^Aldedh^Aldehyde dehydrogenase family^1-68^E:6e-23	COG1012^ NAD-dependent aldehyde dehydrogenases	1-pyrroline-5-carboxylate dehydrogenase [EC:1.2.1.88]		5	5	short-chain dehydrogenase/reductase SDR	Chelativorans sp. BNC1		FALSE	Protein
1424	comp2392_c0	comp2392_c0_seq1							0	0	TonB-dependent receptor domain protein	Brevundimonas sp. BAL3		FALSE	Not_Anot
1425	comp2393_c0	comp2393_c0_seq1	ATP synthase subunit alpha	ATP synthase subunit alpha	PF00006.20^ATP-synt_ab^ATP synthase alpha/beta family, nucleotide-binding domain^1-54^E:1.3e-15	COG0056^ F0F1-type ATP synthase, alpha subunit	F-type H+-transporting ATPase subunit alpha [EC:3.6.3.14]		5	5				FALSE	Protein
1426	comp2394_c0	comp2394_c0_seq1							0	0	transcriptional regulator Ada / DNA-3-methyladenine glycosylase II / DNA-O6-methylguanine--protein-cysteine S-methyltransferase	Rhodospirillum rubrum ATCC 11170		FALSE	Not_Anot
1427	comp2395_c0	comp2395_c0_seq1							0	0				FALSE	Not_Anot
1428	comp2396_c0	comp2396_c0_seq1	Phospho-2-dehydro-3-deoxyheptonate aldolase 1, chloroplastic	Phospho-2-dehydro-3-deoxyheptonate aldolase 2, chloroplastic	PF01474.11^DAHP_synth_2^Class-II DAHP synthetase family^2-85^E:5.8e-42		3-deoxy-7-phosphoheptulonate synthase [EC:2.5.1.54]		4	4	hypothetical protein	Leptothrix cholodnii SP-6		FALSE	Protein
1429	comp2397_c0	comp2397_c0_seq1							0	0	Integral membrane protein TerC	Brevundimonas subvibrioides ATCC 15264		FALSE	Not_Anot
1430	comp2398_c0	comp2398_c0_seq1							0	0				FALSE	Not_Anot
1431	comp2399_c0	comp2399_c0_seq1							0	0	lipopolysaccharide biosynthesis protein	Brevundimonas subvibrioides ATCC 15264		FALSE	Not_Anot
1432	comp2400_c0	comp2400_c0_seq1							0	0				FALSE	Not_Anot
1433	comp2401_c0	comp2401_c0_seq1	Beta-N-acetylglucosaminidase/beta-glucosidase	Periplasmic beta-glucosidase	PF00933.16^Glyco_hydro_3^Glycosyl hydrolase family 3 N terminal domain^2-46^E:5e-07	COG1472^ Beta-glucosidase-related glycosidases	beta-glucosidase [EC:3.2.1.21]		5	5	ECF subfamily RNA polymerase sigma-24 factor	Caulobacter sp. K31		FALSE	Protein
1434	comp2402_c0	comp2402_c0_seq1	UPF0051 protein ycf24	UPF0051 protein ycf24	PF01458.12^UPF0051^Uncharacterized protein family (UPF0051)^2-84^E:7.4e-20				3	3	amino acid transporter	Hyphomonas neptunium ATCC 15444		FALSE	Protein
1435	comp2403_c0	comp2403_c0_seq1					U3 small nucleolar RNA-associated protein 21		1	1	putative replicative DNA helicase;replicative DNA helicase	Clavibacter michiganensis subsp. michiganensis NCPPB 382;Clavibacter michiganensis subsp. sepedonicus		FALSE	Protein
1436	comp2404_c0	comp2404_c0_seq1							0	0				FALSE	Not_Anot
1437	comp2405_c0	comp2405_c0_seq1	30S ribosomal protein S16	30S ribosomal protein S16	PF00886.14^Ribosomal_S16^Ribosomal protein S16^8-70^E:2.2e-26	COG0228^ Ribosomal protein S16	small subunit ribosomal protein S16		5	5	DEAD/DEAH box helicase domain-containing protein	Flavobacterium johnsoniae UW101		FALSE	Protein
1438	comp2406_c0	comp2406_c0_seq1							0	0				FALSE	Not_Anot
1439	comp2407_c0	comp2407_c0_seq1					cullin 7		1	1	glycosyl transferase, group 1 family protein	Brevundimonas sp. BAL3		FALSE	Protein
1440	comp2408_c0	comp2408_c0_seq1			PF01817.16^CM_2^Chorismate mutase type II^15-91^E:2.4e-15				1	1	2-oxoglutarate dehydrogenase E2 component	Methylibium petroleiphilum PM1		FALSE	Protein
1441	comp2409_c0	comp2409_c0_seq1							0	0	methionyl-tRNA formyltransferase	Brevundimonas sp. BAL3		FALSE	Not_Anot
1442	comp241_c0	comp241_c0_seq1							0	0				FALSE	Not_Anot
1443	comp2410_c0	comp2410_c0_seq1	Respiratory nitrate reductase 1 alpha chain	Respiratory nitrate reductase 1 alpha chain	PF00384.17^Molybdopterin^Molybdopterin oxidoreductase^16-82^E:8.9e-10	COG5013^ Nitrate reductase alpha subunit	nitrate reductase alpha subunit [EC:1.7.99.4]		5	5	conserved hypothetical protein	Brevundimonas sp. BAL3		FALSE	Protein
1444	comp2411_c0	comp2411_c0_seq1							0	0	oligopeptide transporter, OPT family	Brevundimonas subvibrioides ATCC 15264		FALSE	Not_Anot
1445	comp2412_c0	comp2412_c0_seq1	DNA polymerase III subunit alpha	DNA polymerase III subunit alpha	PF07733.7^DNA_pol3_alpha^Bacterial DNA polymerase III alpha subunit^1-77^E:3.4e-38	COG0587^ DNA polymerase III, alpha subunit	DNA polymerase III subunit alpha [EC:2.7.7.7]		5	5				FALSE	Protein
1446	comp2413_c0	comp2413_c0_seq1	Putative insertion sequence ATP-binding protein y4iQ/y4nD/y4sD	Insertion sequence IS232 putative ATP-binding protein	PF01695.12^IstB_IS21^IstB-like ATP binding protein^2-59^E:8.1e-20				3	3				FALSE	Protein
1447	comp2414_c0	comp2414_c0_seq1	Glutamine--fructose-6-phosphate aminotransferase [isomerizing]	Glutamine--fructose-6-phosphate aminotransferase [isomerizing]	PF13230.1^GATase_4^Glutamine amidotransferases class-II^69-143^E:3.8e-06`PF00310.16^GATase_2^Glutamine amidotransferases class-II^74-149^E:4.9e-17`PF13522.1^GATase_6^Glutamine amidotransferase domain^80-148^E:1.6e-22`PF13537.1^GATase_7^Glutamine amidotransferase domain^87-149^E:7.7e-13	COG0449^ Glucosamine 6-phosphate synthetase, contains amidotransferase and phosphosugar isomerase domains	glucosamine--fructose-6-phosphate aminotransferase (isomerizing) [EC:2.6.1.16]		5	5	response regulator receiver protein	Methylocella silvestris BL2		FALSE	Protein
1448	comp2415_c0	comp2415_c0_seq1							0	0	hypothetical protein	Phaeodactylum tricornutum CCAP 1055/1		FALSE	Not_Anot
1449	comp2416_c0	comp2416_c0_seq1			PF10116.4^Host_attach^Protein required for attachment to host cells^2-93^E:6.2e-11				1	1				FALSE	Protein
1450	comp2417_c0	comp2417_c0_seq1							0	0				FALSE	Not_Anot
1451	comp2418_c0	comp2418_c0_seq1							0	0	glycoside hydrolase family protein	Rhodopseudomonas palustris BisB18		FALSE	Not_Anot
1452	comp2419_c0	comp2419_c0_seq1							0	0				FALSE	Not_Anot
1453	comp242_c0	comp242_c0_seq1							0	0	Na+/H+ antiporter NhaA	Brevundimonas sp. BAL3		FALSE	Not_Anot
1454	comp2420_c0	comp2420_c0_seq1							0	0				FALSE	Not_Anot
1455	comp2422_c0	comp2422_c0_seq1			PF07103.6^DUF1365^Protein of unknown function (DUF1365)^1-94^E:9.2e-26				1	1				FALSE	Protein
1456	comp2423_c0	comp2423_c0_seq1							0	0				FALSE	Not_Anot
1457	comp2424_c0	comp2424_c0_seq1							0	0				FALSE	Not_Anot
1458	comp2425_c0	comp2425_c0_seq1			PF02225.17^PA^PA domain^39-80^E:2.7e-05				1	1	alanine dehydrogenase	Brevundimonas sp. BAL3		FALSE	Protein
1459	comp2426_c0	comp2426_c0_seq1	Cyclic pyranopterin monophosphate synthase	Cyclic pyranopterin monophosphate synthase		COG2896^ Molybdenum cofactor biosynthesis enzyme	molybdenum cofactor biosynthesis protein		4	4				FALSE	Protein
1460	comp2427_c0	comp2427_c0_seq1	Succinyl-diaminopimelate desuccinylase	Succinyl-diaminopimelate desuccinylase	PF01546.23^Peptidase_M20^Peptidase family M20/M25/M40^19-81^E:1.2e-10	COG0624^ Acetylornithine deacetylase/Succinyl-diaminopimelate desuccinylase and related deacylases	succinyl-diaminopimelate desuccinylase [EC:3.5.1.18]		5	5	peptidyl-prolyl cis-trans isomerase, cyclophilin-type	Erythrobacter sp. NAP1		FALSE	Protein
1461	comp2428_c0	comp2428_c0_seq1							0	0	PAS fold family	Brevundimonas sp. BAL3		FALSE	Not_Anot
1462	comp2429_c0	comp2429_c0_seq1			PF14310.1^Fn3-like^Fibronectin type III-like domain^1-48^E:6.6e-09		beta-glucosidase [EC:3.2.1.21]		2	2				FALSE	Protein
1463	comp2430_c0	comp2430_c0_seq1	L-rhamnonate dehydratase	L-rhamnonate dehydratase	PF02746.11^MR_MLE_N^Mandelate racemase / muconate lactonizing enzyme, N-terminal domain^24-114^E:7.8e-14	COG4948^ L-alanine-DL-glutamate epimerase and related enzymes of enolase superfamily	L-rhamnonate dehydratase [EC:4.2.1.90]		5	5	2-amino-3-ketobutyrate coenzyme A ligase	Brevundimonas subvibrioides ATCC 15264		FALSE	Protein
1464	comp2431_c0	comp2431_c0_seq1	Bile acyl-CoA synthetase	Bile acyl-CoA synthetase		COG0318^ Acyl-CoA synthetases (AMP-forming)/AMP-acid ligases II	solute carrier family 27 (fatty acid transporter), member 5 [EC:6.2.1.7]		4	4				FALSE	Protein
1465	comp2432_c0	comp2432_c0_seq1							0	0	response regulator receiver domain protein	Brevundimonas sp. BAL3		FALSE	Not_Anot
1466	comp2433_c0	comp2433_c0_seq1							0	0				FALSE	Not_Anot
1467	comp2434_c0	comp2434_c0_seq1							0	0				FALSE	Not_Anot
1468	comp2435_c0	comp2435_c0_seq1							0	0	aldo/keto reductase	Nocardioides sp. JS614		FALSE	Not_Anot
1469	comp2436_c0	comp2436_c0_seq1							0	0				FALSE	Not_Anot
1470	comp2437_c0	comp2437_c0_seq1			PF10679.4^DUF2491^Protein of unknown function (DUF2491)^9-81^E:6.1e-19				1	1	peptidase, M61 (glycyl aminopeptidase) family protein	Brevundimonas sp. BAL3		FALSE	Protein
1471	comp2438_c0	comp2438_c0_seq1	Holdfast attachment protein C						1	1				FALSE	Protein
1472	comp2439_c0	comp2439_c0_seq1							0	0				FALSE	Not_Anot
1473	comp2440_c0	comp2440_c0_seq1							0	0	NOL1/NOP2/sun family protein	Brevundimonas sp. BAL3		FALSE	Not_Anot
1474	comp2441_c0	comp2441_c0_seq1	Protein GrpE	Protein GrpE	PF01025.14^GrpE^GrpE^2-68^E:4.6e-20	COG0576^ Molecular chaperone GrpE (heat shock protein)			4	4				FALSE	Protein
1475	comp2442_c0	comp2442_c0_seq1	Cytochrome c oxidase subunit 1	Probable intron-encoded endonuclease aI7	PF00115.15^COX1^Cytochrome C and Quinol oxidase polypeptide I^1-46^E:1.2e-15				3	3	acyl-CoA dehydrogenase domain protein	Cellulomonas flavigena DSM 20109		FALSE	Protein
1476	comp2443_c0	comp2443_c0_seq1	Protein translocase subunit SecA	Protein translocase subunit SecA	PF07516.8^SecA_SW^SecA Wing and Scaffold domain^1-39^E:6.7e-08				3	3				FALSE	Protein
1477	comp2444_c0	comp2444_c0_seq1	UPF0053 protein sll0260						1	1				FALSE	Protein
1478	comp2445_c0	comp2445_c0_seq1	tRNA pseudouridine synthase A	tRNA pseudouridine synthase A	PF01416.15^PseudoU_synth_1^tRNA pseudouridine synthase^19-84^E:9.9e-11	COG0101^ Pseudouridylate synthase			4	4	beta-lactamase domain protein	Brevundimonas subvibrioides ATCC 15264		FALSE	Protein
1479	comp2446_c0	comp2446_c0_seq1			PF13188.1^PAS_8^PAS domain^1-32^E:0.006				1	1	amino acid transporter	Hyphomonas neptunium ATCC 15444		FALSE	Protein
1480	comp2447_c0	comp2447_c0_seq1							0	0				FALSE	Not_Anot
1481	comp2448_c0	comp2448_c0_seq1							0	0				FALSE	Not_Anot
1482	comp2449_c0	comp2449_c0_seq1	Murein tetrapeptide carboxypeptidase						1	1				FALSE	Protein
1483	comp245_c0	comp245_c0_seq1							0	0	proton-translocating NADH-quinone oxidoreductase, chain M subfamily	Brevundimonas sp. BAL3		FALSE	Not_Anot
1483	comp245_c0	comp245_c0_seq2							0	0				FALSE	Not_Anot
1484	comp2450_c0	comp2450_c0_seq1	A-factor-processing enzyme	Insulin-degrading enzyme	PF00675.15^Peptidase_M16^Insulinase (Peptidase family M16)^46-96^E:2.4e-11	COG1025^ Secreted/periplasmic Zn-dependent peptidases, insulinase-like	insulysin [EC:3.4.24.56]		5	5	TIM-barrel protein, yjbN family	Brevundimonas subvibrioides ATCC 15264		FALSE	Protein
1485	comp2451_c0	comp2451_c0_seq1							0	0	imidazole glycerol phosphate synthase subunit HisF	Maricaulis maris MCS10		FALSE	Not_Anot
1486	comp2453_c0	comp2453_c0_seq1	Uncharacterized protein YhcM	Uncharacterized protein YhcM	PF03969.11^AFG1_ATPase^AFG1-like ATPase^2-101^E:1.2e-34	COG1485^ Predicted ATPase			4	4				FALSE	Protein
1487	comp2454_c0	comp2454_c0_seq1	Probable chemoreceptor glutamine deamidase CheD	Probable chemoreceptor glutamine deamidase CheD	PF03975.8^CheD^CheD chemotactic sensory transduction^48-108^E:2.7e-11	COG1871^ Chemotaxis protein; stimulates methylation of MCP proteins	chemotaxis protein CheD [EC:3.5.1.44]		5	5	hydrophobe/amphiphile efflux-1 (HAE1) family protein	Verminephrobacter eiseniae EF01-2		FALSE	Protein
1488	comp2455_c0	comp2455_c0_seq1							0	0	dimethyladenosine transferase	Caulobacter crescentus CB15		FALSE	Not_Anot
1489	comp2456_c0	comp2456_c0_seq1							0	0				FALSE	Not_Anot
1490	comp2457_c0	comp2457_c0_seq1	Oligoendopeptidase F, chromosomal	Oligoendopeptidase F, chromosomal	PF01432.15^Peptidase_M3^Peptidase family M3^4-110^E:1.6e-14				3	3				FALSE	Protein
1491	comp2458_c0	comp2458_c0_seq1							0	0	Polysaccharide biosynthesis/export protein	Brevundimonas sp. BAL3		FALSE	Not_Anot
1492	comp2459_c0	comp2459_c0_seq1	Chemotaxis protein CheA	Chemotaxis protein CheA	PF02895.9^H-kinase_dim^Signal transducing histidine kinase, homodimeric domain^1-46^E:3.5e-06	COG0643^ Chemotaxis protein histidine kinase and related kinases			4	4	hypothetical protein	Brevundimonas subvibrioides ATCC 15264		FALSE	Protein
1493	comp246_c0	comp246_c0_seq1							0	0				FALSE	Not_Anot
1494	comp2460_c0	comp2460_c0_seq1							0	0				FALSE	Not_Anot
1495	comp2461_c0	comp2461_c0_seq1			PF11977.3^RNase_Zc3h12a^Zc3h12a-like Ribonuclease NYN domain^13-66^E:1.2e-08				1	1	polyprenyl synthetase	Caulobacter sp. K31		FALSE	Protein
1496	comp2462_c0	comp2462_c0_seq1	Magnesium transporter MgtE	Magnesium transporter MgtE	PF01769.11^MgtE^Divalent cation transporter^12-74^E:3.8e-09	COG2239^ Mg/Co/Ni transporter MgtE (contains CBS domain)			4	4	phosphoglucosamine mutase	Caulobacter sp. K31		FALSE	Protein
1497	comp2463_c0	comp2463_c0_seq1	Blue-light-activated protein	Blue-light-activated protein	PF00512.20^HisKA^His Kinase A (phospho-acceptor) domain^16-55^E:1e-07	COG2202^ FOG: PAS/PAC domain			4	4	inner-membrane translocator	Beutenbergia cavernae DSM 12333		FALSE	Protein
1498	comp2464_c0	comp2464_c0_seq1							0	0				FALSE	Not_Anot
1499	comp2465_c0	comp2465_c0_seq1					type VI secretion system secreted protein VgrG		1	1	beta-D-glucosidase	Caulobacter crescentus CB15		FALSE	Protein
1500	comp2466_c0	comp2466_c0_seq1			PF00593.19^TonB_dep_Rec^TonB dependent receptor^17-84^E:1.5e-12				1	1	ribose-phosphate pyrophosphokinase subfamily	Brevundimonas sp. BAL3		FALSE	Protein
1501	comp2467_c0	comp2467_c0_seq1							0	0	hypothetical protein	Brevundimonas subvibrioides ATCC 15264		FALSE	Not_Anot
1502	comp2468_c0	comp2468_c0_seq1							0	0				FALSE	Not_Anot
1503	comp2469_c0	comp2469_c0_seq1	ATP synthase gamma chain	ATP synthase gamma chain	PF00231.14^ATP-synt^ATP synthase^3-82^E:9.1e-32	COG0224^ F0F1-type ATP synthase, gamma subunit	F-type H+-transporting ATPase subunit gamma [EC:3.6.3.14]		5	5				FALSE	Protein
1504	comp247_c0	comp247_c0_seq1	30S ribosomal protein S14	30S ribosomal protein S14	PF00253.16^Ribosomal_S14^Ribosomal protein S14p/S29e^47-70^E:2.4e-07	COG0199^ Ribosomal protein S14	small subunit ribosomal protein S14		5	5				FALSE	Protein
1505	comp247_c1	comp247_c1_seq1	30S ribosomal protein S8	30S ribosomal protein S8	PF00410.14^Ribosomal_S8^Ribosomal protein S8^5-74^E:1.3e-16	COG0096^ Ribosomal protein S8	small subunit ribosomal protein S8		5	5				FALSE	Protein
1506	comp2470_c0	comp2470_c0_seq1							0	0				FALSE	Not_Anot
1507	comp2471_c0	comp2471_c0_seq1			PF13564.1^DoxX_2^DoxX-like family^1-71^E:8e-06				1	1				FALSE	Protein
1508	comp2472_c0	comp2472_c0_seq1			PF05193.16^Peptidase_M16_C^Peptidase M16 inactive domain^2-78^E:0.00025				1	1				FALSE	Protein
1509	comp2473_c0	comp2473_c0_seq1		Uncharacterized oxidoreductase YciK		COG1028^ Dehydrogenases with different specificities (related to short-chain alcohol dehydrogenases)			2	2				FALSE	Protein
1510	comp2474_c0	comp2474_c0_seq1							0	0				FALSE	Not_Anot
1511	comp2475_c0	comp2475_c0_seq1			PF02706.10^Wzz^Chain length determinant protein^17-93^E:8.5e-05				1	1				FALSE	Protein
1512	comp2476_c0	comp2476_c0_seq1			PF12681.2^Glyoxalase_2^Glyoxalase-like domain^10-71^E:1.4e-09`PF00903.20^Glyoxalase^Glyoxalase/Bleomycin resistance protein/Dioxygenase superfamily^15-70^E:4.7e-09				1	1				FALSE	Protein
1513	comp2477_c0	comp2477_c0_seq1	Ribulose-phosphate 3-epimerase, chloroplastic	Ribulose-phosphate 3-epimerase, chloroplastic	PF00834.14^Ribul_P_3_epim^Ribulose-phosphate 3 epimerase family^1-56^E:1.1e-23		ribulose-phosphate 3-epimerase [EC:5.1.3.1]		4	4	major facilitator superfamily MFS_1	Brevundimonas subvibrioides ATCC 15264		FALSE	Protein
1514	comp2478_c0	comp2478_c0_seq1							0	0				FALSE	Not_Anot
1515	comp2479_c0	comp2479_c0_seq1			PF04014.13^Antitoxin-MazE^Antidote-toxin recognition MazE^6-49^E:8.5e-09				1	1	hypothetical protein	Sinorhizobium meliloti 1021		FALSE	Protein
1516	comp248_c0	comp248_c0_seq1							0	0				FALSE	Not_Anot
1517	comp2480_c0	comp2480_c0_seq1							0	0	ABC transporter, ATP-binding protein	Brevundimonas sp. BAL3		FALSE	Not_Anot
1518	comp2481_c0	comp2481_c0_seq1	Low specificity L-threonine aldolase				threonine aldolase [EC:4.1.2.5]		2	2				FALSE	Protein
1519	comp2482_c0	comp2482_c0_seq1							0	0	conserved hypothetical protein	Brevundimonas sp. BAL3		FALSE	Not_Anot
1520	comp2483_c0	comp2483_c0_seq1	N utilization substance protein B homolog	N utilization substance protein B homolog	PF01029.13^NusB^NusB family^2-37^E:3.1e-09	COG0781^ Transcription termination factor			4	4	PhoH family protein	Brevundimonas sp. BAL3		FALSE	Protein
1521	comp2484_c0	comp2484_c0_seq1							0	0	hypothetical protein	Oscillatoria sp. PCC 6506		FALSE	Not_Anot
1522	comp2485_c0	comp2485_c0_seq1							0	0	uroporphyrinogen decarboxylase	Brevundimonas sp. BAL3		FALSE	Not_Anot
1523	comp2486_c0	comp2486_c0_seq1	50S ribosomal protein L34				large subunit ribosomal protein L34		2	2				FALSE	Protein
1524	comp2487_c0	comp2487_c0_seq1	Uncharacterized RNA pseudouridine synthase RBE_0321						1	1	hypothetical protein	Brevundimonas sp. BAL3		FALSE	Protein
1525	comp2488_c0	comp2488_c0_seq1							0	0	mannose-6-phosphate isomerase	Arthrobacter sp. FB24		FALSE	Not_Anot
1526	comp2489_c0	comp2489_c0_seq1							0	0	glycine betaine/L-proline transport ATP binding subunit	Sanguibacter keddieii DSM 10542		FALSE	Not_Anot
1527	comp249_c0	comp249_c0_seq1							0	0				FALSE	Not_Anot
1528	comp2490_c0	comp2490_c0_seq1							0	0				FALSE	Not_Anot
1529	comp2491_c0	comp2491_c0_seq1	Nitrate transport permease protein NrtB				nitrate/nitrite transport system permease protein		2	2				FALSE	Protein
1530	comp2492_c0	comp2492_c0_seq1							0	0				FALSE	Not_Anot
1531	comp2493_c0	comp2493_c0_seq1		S-adenosylmethionine uptake transporter	PF13536.1^EmrE^Multidrug resistance efflux transporter^9-81^E:9.7e-07`PF00892.15^EamA^EamA-like transporter family^22-81^E:2.8e-10	COG0697^ Permeases of the drug/metabolite transporter (DMT) superfamily			3	3				FALSE	Protein
1532	comp2494_c0	comp2494_c0_seq1							0	0	Acyl-CoA dehydrogenase, C-terminal domain protein	Brevundimonas sp. BAL3		FALSE	Not_Anot
1533	comp2495_c0	comp2495_c0_seq1							0	0	Smr domain protein	Brevundimonas sp. BAL3		FALSE	Not_Anot
1534	comp2496_c0	comp2496_c0_seq1							0	0	hypothetical protein	Brevundimonas sp. BAL3		FALSE	Not_Anot
1534	comp2496_c0	comp2496_c0_seq2							0	0				FALSE	Not_Anot
1535	comp2497_c0	comp2497_c0_seq1	Putative thymidine phosphorylase 2						1	1				FALSE	Protein
1536	comp2498_c0	comp2498_c0_seq1							0	0	hypothetical protein	Sphingomonas wittichii RW1		FALSE	Not_Anot
1537	comp2499_c0	comp2499_c0_seq1							0	0				FALSE	Not_Anot
1538	comp2500_c0	comp2500_c0_seq1	NADPH-dependent 7-cyano-7-deazaguanine reductase	NADPH-dependent 7-cyano-7-deazaguanine reductase	PF01227.17^GTP_cyclohydroI^GTP cyclohydrolase I^13-68^E:2.2e-13	COG0780^ Enzyme related to GTP cyclohydrolase I	7-cyano-7-deazaguanine reductase [EC:1.7.1.13]		5	5	ribose-phosphate pyrophosphokinase	Achromobacter piechaudii ATCC 43553		FALSE	Protein
1539	comp2501_c0	comp2501_c0_seq1	Glucose and ribitol dehydrogenase homolog 2	Glucose and ribitol dehydrogenase homolog 2	PF13561.1^adh_short_C2^Enoyl-(Acyl carrier protein) reductase^13-106^E:3.9e-12	COG1028^ Dehydrogenases with different specificities (related to short-chain alcohol dehydrogenases)			4	4				FALSE	Protein
1540	comp2502_c0	comp2502_c0_seq1		Uncharacterized protein MJ1227		COG1180^ Pyruvate-formate lyase-activating enzyme			2	2	hypothetical protein	Brevundimonas sp. BAL3		FALSE	Protein
1541	comp2503_c0	comp2503_c0_seq1							0	0	RND multidrug efflux membrane fusion protein MexE precursor	Methylibium petroleiphilum PM1		FALSE	Not_Anot
1542	comp2504_c0	comp2504_c0_seq1	Ammonium transporter NrgA	Ammonium transporter NrgA	PF00909.16^Ammonium_transp^Ammonium Transporter Family^1-74^E:4.7e-24	COG0004^ Ammonia permease			4	4	conserved domain protein	Brevundimonas sp. BAL3		FALSE	Protein
1543	comp2505_c0	comp2505_c0_seq1							0	0	alkyl hydroperoxide reductase subunit F	Xanthomonas axonopodis pv. citri str. 306		FALSE	Not_Anot
1544	comp2506_c0	comp2506_c0_seq1	Surfeit locus protein 1	Surfeit locus protein 1	PF02104.10^SURF1^SURF1 family^1-119^E:2.8e-32	COG3346^ Uncharacterized conserved protein			4	4				FALSE	Protein
1545	comp2507_c0	comp2507_c0_seq1							0	0				FALSE	Not_Anot
1546	comp2508_c0	comp2508_c0_seq1			PF02562.11^PhoH^PhoH-like protein^53-84^E:6.5e-07				1	1				FALSE	Protein
1547	comp2509_c0	comp2509_c0_seq1	tRNA uridine 5-carboxymethylaminomethyl modification enzyme MnmG	tRNA uridine 5-carboxymethylaminomethyl modification enzyme MnmG	PF01134.17^GIDA^Glucose inhibited division protein A^1-143^E:6e-43	COG0445^ NAD/FAD-utilizing enzyme apparently involved in cell division			4	4	Carboxylesterase superfamily	Brevundimonas sp. BAL3		FALSE	Protein
1548	comp251_c0	comp251_c0_seq1							0	0	permease YjgP/YjgQ family protein	Brevundimonas subvibrioides ATCC 15264		FALSE	Not_Anot
1549	comp2510_c0	comp2510_c0_seq1							0	0	homocysteine S-methyltransferase	Caulobacter sp. K31		FALSE	Not_Anot
1550	comp2511_c0	comp2511_c0_seq1							0	0	hypothetical protein	Thalassiosira pseudonana CCMP1335		FALSE	Not_Anot
1551	comp2512_c0	comp2512_c0_seq1							0	0				FALSE	Not_Anot
1552	comp2513_c0	comp2513_c0_seq1	UPF0339 protein Msl4696						1	1				FALSE	Protein
1553	comp2514_c0	comp2514_c0_seq1	Transposase for insertion sequence element ISRM3	Transposase for insertion sequence element ISRM3	PF00872.13^Transposase_mut^Transposase, Mutator family^1-133^E:8e-46`PF10551.4^MULE^MULE transposase domain^1-31^E:3.7e-06	COG3328^ Transposase and inactivated derivatives			4	4	hypothetical protein	Verminephrobacter eiseniae EF01-2		FALSE	Protein
1554	comp2515_c0	comp2515_c0_seq1	Uncharacterized protein MTH_793	Uncharacterized protein MTH_793		COG0183^ Acetyl-CoA acetyltransferase			3	3	LysR substrate binding domain protein	Brevundimonas sp. BAL3		FALSE	Protein
1555	comp2516_c0	comp2516_c0_seq1							0	0	aspartyl/glutamyl-tRNA amidotransferase subunit A	Granulibacter bethesdensis CGDNIH1		FALSE	Not_Anot
1556	comp2517_c0	comp2517_c0_seq1	Type II secretion system protein G	Type II secretion system protein G	PF13544.1^N_methyl_2^Type IV pilin N-term methylation site GFxxxE^12-37^E:3.3e-10`PF07963.7^N_methyl^Prokaryotic N-terminal methylation motif^20-39^E:1e-06`PF08334.6^T2SG^Type II secretion system (T2SS), protein G^44-125^E:1.9e-24		general secretion pathway protein G		4	4				FALSE	Protein
1557	comp2518_c0	comp2518_c0_seq1	Uncharacterized protein YbbC						1	1				FALSE	Protein
1558	comp2519_c0	comp2519_c0_seq1	Protease HtpX homolog	Protease HtpX homolog	PF01435.13^Peptidase_M48^Peptidase family M48^6-61^E:4.4e-12	COG0501^ Zn-dependent protease with chaperone function			4	4	thioredoxin reductase	Brevundimonas subvibrioides ATCC 15264		FALSE	Protein
1559	comp2520_c0	comp2520_c0_seq1							0	0				FALSE	Not_Anot
1560	comp2521_c0	comp2521_c0_seq1	Probable phosphoketolase	Probable phosphoketolase	PF09364.5^XFP_N^XFP N-terminal domain^1-125^E:2e-58				3	3				FALSE	Protein
1561	comp2522_c0	comp2522_c0_seq1			PF00072.19^Response_reg^Response regulator receiver domain^1-48^E:4.1e-05				1	1				FALSE	Protein
1562	comp2523_c0	comp2523_c0_seq1	Two-component system protein A	Two-component system protein A	PF00072.19^Response_reg^Response regulator receiver domain^20-99^E:2.7e-17	COG0642^ Signal transduction histidine kinase	osomolarity two-component system, response regulator SKN7		5	5	hypothetical protein	Rhizobium etli CFN 42		FALSE	Protein
1563	comp2524_c0	comp2524_c0_seq1	Sensor protein DivL				two-component system, OmpR family, sensor histidine kinase CreC [EC:2.7.13.3]		2	2				FALSE	Protein
1564	comp2525_c0	comp2525_c0_seq1							0	0				FALSE	Not_Anot
1565	comp2526_c0	comp2526_c0_seq1							0	0				FALSE	Not_Anot
1566	comp2527_c0	comp2527_c0_seq1							0	0	Flp/Fap pilin component superfamily	Brevundimonas sp. BAL3		FALSE	Not_Anot
1567	comp2528_c0	comp2528_c0_seq1	Probable beta-glucosidase E						1	1	s-adenosylmethionine synthetase	Rhodospirillum rubrum ATCC 11170		FALSE	Protein
1568	comp2529_c0	comp2529_c0_seq1							0	0				FALSE	Not_Anot
1569	comp253_c0	comp253_c0_seq1							0	0				FALSE	Not_Anot
1570	comp2530_c0	comp2530_c0_seq1	N-carbamoylputrescine amidase	N-carbamoylputrescine amidase	PF00795.17^CN_hydrolase^Carbon-nitrogen hydrolase^4-43^E:2.3e-07	COG0388^ Predicted amidohydrolase	N-carbamoylputrescine amidase [EC:3.5.1.53]		5	5	protease II;prolyl oligopeptidase family protein	Caulobacter crescentus NA1000;Caulobacter crescentus CB15		FALSE	Protein
1571	comp2531_c0	comp2531_c0_seq1							0	0				FALSE	Not_Anot
1572	comp2532_c0	comp2532_c0_seq1							0	0				FALSE	Not_Anot
1573	comp2533_c0	comp2533_c0_seq1							0	0	hypothetical protein;SufD protein	Caulobacter crescentus NA1000;Caulobacter crescentus CB15		FALSE	Not_Anot
1574	comp2534_c0	comp2534_c0_seq1	Ribonuclease G						1	1	electron transfer flavoprotein alpha/beta-subunit	Caulobacter sp. K31		FALSE	Protein
1575	comp2535_c0	comp2535_c0_seq1	Mannose-6-phosphate isomerase	Mannose-6-phosphate isomerase	PF01238.16^PMI_typeI^Phosphomannose isomerase type I^1-92^E:5e-21	COG1482^ Phosphomannose isomerase	mannose-6-phosphate isomerase [EC:5.3.1.8]		5	5				FALSE	Protein
1576	comp2536_c0	comp2536_c0_seq1	Ribonucleoside-diphosphate reductase NrdZ		PF02867.10^Ribonuc_red_lgC^Ribonucleotide reductase, barrel domain^39-82^E:2.7e-12		ribonucleoside-diphosphate reductase alpha chain [EC:1.17.4.1]		3	3				FALSE	Protein
1577	comp2537_c0	comp2537_c0_seq1	DNA topoisomerase 1						1	1				FALSE	Protein
1578	comp2538_c0	comp2538_c0_seq1							0	0	hypothetical protein	Thalassiosira pseudonana CCMP1335		FALSE	Not_Anot
1579	comp2539_c0	comp2539_c0_seq1							0	0	TonB-dependent receptor subfamily	Brevundimonas sp. BAL3		FALSE	Not_Anot
1580	comp254_c0	comp254_c0_seq1			PF13485.1^Peptidase_MA_2^Peptidase MA superfamily^27-79^E:4.5e-05				1	1	peptidyl-dipeptidase a	Asticcacaulis excentricus CB 48		FALSE	Protein
1581	comp2540_c0	comp2540_c0_seq1							0	0	glutamate dehydrogenase	Corynebacterium diphtheriae NCTC 13129		FALSE	Not_Anot
1582	comp2541_c0	comp2541_c0_seq1							0	0	hypothetical protein	Phaeodactylum tricornutum CCAP 1055/1		FALSE	Not_Anot
1583	comp2542_c0	comp2542_c0_seq1	Chemotaxis response regulator protein-glutamate methylesterase of group 1 operon	Chemotaxis response regulator protein-glutamate methylesterase 2		COG2201^ Chemotaxis response regulator containing a CheY-like receiver domain and a methylesterase domain	diacylglycerol kinase (ATP dependent) [EC:2.7.1.107]		4	4	two component transcriptional regulator PhoB, winged helix family	Brevundimonas subvibrioides ATCC 15264		FALSE	Protein
1584	comp2543_c0	comp2543_c0_seq1			PF13400.1^Tad^Putative Flp pilus-assembly TadE/G-like^2-43^E:3e-10				1	1				FALSE	Protein
1585	comp2544_c0	comp2544_c0_seq1	Error-prone DNA polymerase						1	1				FALSE	Protein
1586	comp2545_c0	comp2545_c0_seq1	Putative iron-sulfur cluster insertion protein ErpA	Putative iron-sulfur cluster insertion protein ErpA	PF01521.15^Fe-S_biosyn^Iron-sulphur cluster biosynthesis^2-67^E:7.3e-12	COG0316^ Uncharacterized conserved protein			4	4	ATPase, histidine kinase-, DNA gyrase B-, and HSP90-like domain protein	Brevundimonas sp. BAL3		FALSE	Protein
1587	comp2546_c0	comp2546_c0_seq1	Pesticin receptor	Pesticin receptor	PF07715.10^Plug^TonB-dependent Receptor Plug Domain^19-45^E:2.8e-06	COG1629^ Outer membrane receptor proteins, mostly Fe transport			4	4				FALSE	Protein
1588	comp2547_c0	comp2547_c0_seq1							0	0	major facilitator superfamily MFS_1	Brevundimonas subvibrioides ATCC 15264		FALSE	Not_Anot
1589	comp2548_c0	comp2548_c0_seq1			PF00293.23^NUDIX^NUDIX domain^42-75^E:8.4e-05				1	1				FALSE	Protein
1590	comp2549_c0	comp2549_c0_seq1	Probable coniferyl aldehyde dehydrogenase	Probable coniferyl aldehyde dehydrogenase	PF00171.17^Aldedh^Aldehyde dehydrogenase family^1-69^E:1.6e-12	COG1012^ NAD-dependent aldehyde dehydrogenases			4	4	transaldolase, putative	Brevundimonas sp. BAL3		FALSE	Protein
1591	comp2550_c0	comp2550_c0_seq1							0	0	methyltransferase	Brevundimonas subvibrioides ATCC 15264		FALSE	Not_Anot
1592	comp2551_c0	comp2551_c0_seq1	Transcription termination factor Rho	Transcription termination factor Rho	PF07498.7^Rho_N^Rho termination factor, N-terminal domain^49-89^E:5.4e-17	COG1158^ Transcription termination factor	transcription termination factor Rho		5	5				FALSE	Protein
1593	comp2552_c0	comp2552_c0_seq1	Probable NADH-quinone oxidoreductase subunit 5				NADH-quinone oxidoreductase subunit L [EC:1.6.5.3]		2	2	malate synthase G	Novosphingobium aromaticivorans DSM 12444		FALSE	Protein
1594	comp2553_c0	comp2553_c0_seq1							0	0	Acyl-CoA dehydrogenase, C-terminal domain protein	Brevundimonas sp. BAL3		FALSE	Not_Anot
1595	comp2554_c0	comp2554_c0_seq1	D,D-heptose 1,7-bisphosphate phosphatase	D,D-heptose 1,7-bisphosphate phosphatase	PF13419.1^HAD_2^Haloacid dehalogenase-like hydrolase^12-58^E:1.1e-06`PF13242.1^Hydrolase_like^HAD-hyrolase-like^15-62^E:3.4e-15		D-glycero-D-manno-heptose 1,7-bisphosphate phosphatase [EC:3.1.3.82 3.1.3.83]		4	4	hypothetical protein	Candidatus Accumulibacter phosphatis clade IIA str. UW-1		FALSE	Protein
1596	comp2555_c0	comp2555_c0_seq1	Malate synthase G	Malate synthase G	PF01274.17^Malate_synthase^Malate synthase^33-99^E:4.3e-14	COG2225^ Malate synthase	malate synthase [EC:2.3.3.9]		5	5	aldehyde dehydrogenase	Mycobacterium sp. JLS;Mycobacterium sp. MCS;Mycobacterium sp. KMS		FALSE	Protein
1597	comp2556_c0	comp2556_c0_seq1			PF07750.6^GcrA^GcrA cell cycle regulator^17-74^E:4.1e-12				1	1	ribonucleotide reductase, coenzyme B12-dependent	Aromatoleum aromaticum EbN1		FALSE	Protein
1598	comp2557_c0	comp2557_c0_seq1	Ribosomal RNA small subunit methyltransferase A	Ribosomal RNA small subunit methyltransferase A	PF00398.15^RrnaAD^Ribosomal RNA adenine dimethylase^1-75^E:1.4e-13	COG0030^ Dimethyladenosine transferase (rRNA methylation)			4	4				FALSE	Protein
1599	comp2558_c0	comp2558_c0_seq1							0	0				FALSE	Not_Anot
1600	comp2559_c0	comp2559_c0_seq1							0	0	undecaprenyldiphospho-muramoylpentapeptide beta-N-acetylglucosaminyltransferase	Brevundimonas sp. BAL3		FALSE	Not_Anot
1601	comp256_c0	comp256_c0_seq1		HTH-type transcriptional regulator CueR	PF13411.1^MerR_1^MerR HTH family regulatory protein^11-76^E:5.9e-17`PF00376.18^MerR^MerR family regulatory protein^12-47^E:2.4e-08`PF09278.6^MerR-DNA-bind^MerR, DNA binding^53-114^E:2.3e-14				2	2	DNA repair protein RadA	Caulobacter crescentus NA1000;Caulobacter crescentus CB15		FALSE	Protein
1602	comp2560_c0	comp2560_c0_seq1							0	0				FALSE	Not_Anot
1603	comp2561_c0	comp2561_c0_seq1							0	0				FALSE	Not_Anot
1604	comp2562_c0	comp2562_c0_seq1	U4/U6.U5 tri-snRNP-associated protein 1	U4/U6.U5 tri-snRNP-associated protein 1	PF03343.8^SART-1^SART-1 family^16-82^E:2.1e-19	NOG268163^	U4/U6.U5 tri-snRNP-associated protein 1		5	5	polyprenyl synthetase superfamily	Brevundimonas sp. BAL3		FALSE	Protein
1605	comp2563_c0	comp2563_c0_seq1							0	0				FALSE	Not_Anot
1606	comp2564_c0	comp2564_c0_seq1							0	0	hypothetical protein	Actinomyces viscosus C505		FALSE	Not_Anot
1607	comp2565_c0	comp2565_c0_seq1							0	0	hypothetical protein	Brevundimonas subvibrioides ATCC 15264		FALSE	Not_Anot
1608	comp2566_c0	comp2566_c0_seq1							0	0	Glycine cleavage system P-protein-like protein	Brevundimonas subvibrioides ATCC 15264		FALSE	Not_Anot
1609	comp2567_c0	comp2567_c0_seq1							0	0	phosphoadenylylsulfate reductase (thioredoxin)	Methylibium petroleiphilum PM1		FALSE	Not_Anot
1610	comp2568_c0	comp2568_c0_seq1							0	0				FALSE	Not_Anot
1611	comp2569_c0	comp2569_c0_seq1	NADH-ubiquinone oxidoreductase chain 2	NADH-ubiquinone oxidoreductase chain 2	PF00361.15^Oxidored_q1^NADH-Ubiquinone/plastoquinone (complex I), various chains^3-83^E:9.6e-06				3	3	RNA polymerase factor sigma-54	Caulobacter sp. K31		FALSE	Protein
1612	comp2570_c0	comp2570_c0_seq1	NEDD4-like E3 ubiquitin-protein ligase WWP1	NEDD4-like E3 ubiquitin-protein ligase WWP1		COG5021^ Ubiquitin-protein ligase	atrophin-1 interacting protein 5 (WW domain containing E3 ubiquitin protein ligase 1) [EC:6.3.2.19]		4	4	Alpha,alpha-trehalose-phosphate synthase (UDP-forming)	Brevundimonas subvibrioides ATCC 15264		FALSE	Protein
1613	comp2571_c0	comp2571_c0_seq1							0	0				FALSE	Not_Anot
1614	comp2572_c0	comp2572_c0_seq1							0	0	hypothetical protein	Clavibacter michiganensis subsp. michiganensis NCPPB 382		FALSE	Not_Anot
1615	comp2573_c0	comp2573_c0_seq1							0	0				FALSE	Not_Anot
1616	comp2574_c0	comp2574_c0_seq1							0	0				FALSE	Not_Anot
1617	comp2575_c0	comp2575_c0_seq1							0	0	photosystem II protein D2	Kryptoperidinium foliaceum		FALSE	Not_Anot
1618	comp2576_c0	comp2576_c0_seq1							0	0				FALSE	Not_Anot
1619	comp2577_c0	comp2577_c0_seq1							0	0	integral membrane sensor signal transduction histidine kinase	Brevundimonas subvibrioides ATCC 15264		FALSE	Not_Anot
1620	comp2578_c0	comp2578_c0_seq1	Regulatory protein FlaEY	Regulatory protein FlaEY		NOG12793^ Calcium ion binding protein			3	3	hypothetical protein	Brevundimonas sp. BAL3		FALSE	Protein
1621	comp2579_c0	comp2579_c0_seq1	50S ribosomal protein L9	50S ribosomal protein L9	PF03948.9^Ribosomal_L9_C^Ribosomal protein L9, C-terminal domain^10-69^E:1.2e-17	COG0359^ Ribosomal protein L9	large subunit ribosomal protein L9		5	5				FALSE	Protein
1622	comp258_c0	comp258_c0_seq1							0	0				FALSE	Not_Anot
1623	comp2580_c0	comp2580_c0_seq1	Cytochrome c oxidase assembly protein CtaG	Cytochrome c oxidase assembly protein CtaG	PF04442.9^CtaG_Cox11^Cytochrome c oxidase assembly protein CtaG/Cox11^28-53^E:3.5e-05	COG3175^ Cytochrome oxidase assembly factor	cytochrome c oxidase assembly protein subunit 11		5	5				FALSE	Protein
1624	comp2581_c0	comp2581_c0_seq1							0	0	acetyltransferase-like protein	Brevundimonas subvibrioides ATCC 15264		FALSE	Not_Anot
1625	comp2582_c0	comp2582_c0_seq1	ATP synthase subunit b	ATP synthase subunit b		COG0711^ F0F1-type ATP synthase, subunit b	F-type H+-transporting ATPase subunit b [EC:3.6.3.14]		4	4	NADH dehydrogenase (ubiquinone)	Xanthobacter autotrophicus Py2		FALSE	Protein
1626	comp2583_c0	comp2583_c0_seq1	AMP nucleosidase				AMP nucleosidase [EC:3.2.2.4]		2	2	alpha amylase catalytic region	Brevundimonas subvibrioides ATCC 15264		FALSE	Protein
1627	comp2584_c0	comp2584_c0_seq1	Formyltetrahydrofolate deformylase	Formyltetrahydrofolate deformylase	PF00551.14^Formyl_trans_N^Formyl transferase^3-68^E:1.7e-20		formyltetrahydrofolate deformylase [EC:3.5.1.10]		4	4	hypothetical protein	Phaeodactylum tricornutum CCAP 1055/1		FALSE	Protein
1628	comp2585_c0	comp2585_c0_seq1			PF01915.17^Glyco_hydro_3_C^Glycosyl hydrolase family 3 C-terminal domain^6-71^E:3.5e-10				1	1				FALSE	Protein
1629	comp2586_c0	comp2586_c0_seq1	Uncharacterized symporter sll1374						1	1	cobaltochelatase cobS subunit;cobalamin biosynthesis protein	Caulobacter crescentus NA1000;Caulobacter crescentus CB15		FALSE	Protein
1630	comp2587_c0	comp2587_c0_seq1					poly(3-hydroxybutyrate) depolymerase [EC:3.1.1.75]		1	1				FALSE	Protein
1631	comp2588_c0	comp2588_c0_seq1	Lipoprotein-releasing system transmembrane protein LolC	Lipoprotein-releasing system transmembrane protein LolC	PF02687.16^FtsX^FtsX-like permease family^2-77^E:9.5e-06	COG4591^ ABC-type transport system, involved in lipoprotein release, permease component	lipoprotein-releasing system permease protein		5	5	CheD;CheD, stimulates methylation of MCP protein;chemoreceptor glutamine deamidase CheD	Sinorhizobium meliloti 1021;Sinorhizobium meliloti BL225C;Sinorhizobium meliloti AK83		FALSE	Protein
1632	comp2589_c0	comp2589_c0_seq1			PF10067.4^DUF2306^Predicted membrane protein (DUF2306)^2-74^E:1.4e-20				1	1	protein of unknown function DUF983	Brevundimonas subvibrioides ATCC 15264		FALSE	Protein
1633	comp2590_c0	comp2590_c0_seq1	Uncharacterized zinc protease y4wA	Uncharacterized zinc protease y4wA	PF00675.15^Peptidase_M16^Insulinase (Peptidase family M16)^1-76^E:1.6e-15	COG0612^ Predicted Zn-dependent peptidases			4	4	pseudouridine synthase	Brevundimonas subvibrioides ATCC 15264		FALSE	Protein
1634	comp2591_c0	comp2591_c0_seq1							0	0	carnitine acetyl transferase	Thalassiosira pseudonana CCMP1335		FALSE	Not_Anot
1635	comp2592_c0	comp2592_c0_seq1							0	0	hypothetical protein	Thermosynechococcus elongatus BP-1		FALSE	Not_Anot
1636	comp2593_c0	comp2593_c0_seq1	FeS cluster assembly protein SufD						1	1	peptidase, S9A/B/C family, catalytic domain protein	Brevundimonas sp. BAL3		FALSE	Protein
1637	comp2594_c0	comp2594_c0_seq1							0	0	tRNA (5-methylaminomethyl-2-thiouridylate)-methyltransferase	Caulobacter crescentus CB15		FALSE	Not_Anot
1638	comp2595_c0	comp2595_c0_seq1							0	0	GcrA cell cycle regulator	Brevundimonas subvibrioides ATCC 15264		FALSE	Not_Anot
1639	comp2596_c0	comp2596_c0_seq1					single-strand selective monofunctional uracil DNA glycosylase [EC:3.2.2.-]		1	1				FALSE	Protein
1640	comp2597_c0	comp2597_c0_seq1	Sulfopyruvate decarboxylase subunit alpha	Sulfopyruvate decarboxylase subunit alpha	PF02776.13^TPP_enzyme_N^Thiamine pyrophosphate enzyme, N-terminal TPP binding domain^14-81^E:1.5e-05	COG4032^ Predicted thiamine-pyrophosphate-binding protein			4	4	DNA polymerase I	Caulobacter crescentus CB15		FALSE	Protein
1641	comp2598_c0	comp2598_c0_seq1	RNA polymerase sigma-32 factor	RNA polymerase sigma-32 factor	PF01476.15^LysM^LysM domain^4-29^E:0.0049	COG0568^ DNA-directed RNA polymerase, sigma subunit (sigma70/sigma32)			4	4	hypothetical protein	Phaeodactylum tricornutum CCAP 1055/1		FALSE	Protein
1642	comp2599_c0	comp2599_c0_seq1							0	0				FALSE	Not_Anot
1643	comp26_c0	comp26_c0_seq1							0	0				FALSE	Not_Anot
1644	comp2600_c0	comp2600_c0_seq1							0	0	cell division protein FtsZ	Brevundimonas subvibrioides ATCC 15264		FALSE	Not_Anot
1645	comp2602_c0	comp2602_c0_seq1							0	0	membrane-bound proton-translocating pyrophosphatase	Caulobacter crescentus NA1000;Caulobacter crescentus CB15		FALSE	Not_Anot
1646	comp2603_c0	comp2603_c0_seq1	Probable glycine dehydrogenase [decarboxylating] subunit 1	Probable glycine dehydrogenase [decarboxylating] subunit 1		COG0403^ Glycine cleavage system protein P (pyridoxal-binding), N-terminal domain			3	3	chemotaxis methyltransferase protein	Rhizobium etli CFN 42		FALSE	Protein
1647	comp2604_c0	comp2604_c0_seq1	Spermidine/putrescine transport system permease protein PotC				spermidine/putrescine transport system permease protein		2	2	hypothetical protein	Brevundimonas sp. BAL3		FALSE	Protein
1648	comp2605_c0	comp2605_c0_seq1	Copia protein	Copia protein					2	2				FALSE	Protein
1649	comp2606_c0	comp2606_c0_seq1							0	0	molecular chaperone DnaK	Thermosynechococcus elongatus BP-1		FALSE	Not_Anot
1650	comp2607_c0	comp2607_c0_seq1							0	0				FALSE	Not_Anot
1651	comp2608_c0	comp2608_c0_seq1	Exodeoxyribonuclease III				exodeoxyribonuclease III [EC:3.1.11.2]		2	2				FALSE	Protein
1652	comp2609_c0	comp2609_c0_seq1							0	0				FALSE	Not_Anot
1653	comp261_c0	comp261_c0_seq1	Angiotensin-converting enzyme	Angiotensin-converting enzyme	PF01401.13^Peptidase_M2^Angiotensin-converting enzyme^5-123^E:3.8e-19	NOG71044^ Peptidyl-Dipeptidase A	peptidyl-dipeptidase A [EC:3.4.15.1]		5	5				FALSE	Protein
1654	comp2610_c0	comp2610_c0_seq1	Uncharacterized ABC transporter ATP-binding protein BpOF4_11395	Uncharacterized ABC transporter ATP-binding protein BpOF4_11395					2	2	cell division protein FtsW	Brevundimonas sp. BAL3		FALSE	Protein
1655	comp2611_c0	comp2611_c0_seq1			PF09608.5^Alph_Pro_TM^Putative transmembrane protein (Alph_Pro_TM)^1-76^E:3.8e-23				1	1	putative transport transmembrane protein	Brevundimonas subvibrioides ATCC 15264		FALSE	Protein
1656	comp2612_c0	comp2612_c0_seq1	Putative L,D-transpeptidase YkuD	Putative L,D-transpeptidase YkuD	PF03734.9^YkuD^L,D-transpeptidase catalytic domain^11-138^E:8.5e-24	COG1376^ Uncharacterized protein conserved in bacteria			4	4				FALSE	Protein
1657	comp2613_c0	comp2613_c0_seq1							0	0	hypothetical protein	Brevundimonas sp. BAL3		FALSE	Not_Anot
1658	comp2614_c0	comp2614_c0_seq1							0	0				FALSE	Not_Anot
1659	comp2615_c0	comp2615_c0_seq1							0	0	response regulator receiver domain protein	Brevundimonas sp. BAL3		FALSE	Not_Anot
1660	comp2616_c0	comp2616_c0_seq1							0	0	assimilatory nitrite reductase (NAD(P)H) large subunit precursor	Polaromonas sp. JS666		FALSE	Not_Anot
1661	comp2617_c0	comp2617_c0_seq1	30S ribosomal protein S4				small subunit ribosomal protein S4		2	2	glutathione S-transferase family protein	Caulobacter crescentus CB15		FALSE	Protein
1662	comp2618_c0	comp2618_c0_seq1							0	0				FALSE	Not_Anot
1663	comp2619_c0	comp2619_c0_seq1							0	0				FALSE	Not_Anot
1664	comp262_c0	comp262_c0_seq1	Protein translocase subunit SecD		PF07549.9^Sec_GG^SecD/SecF GG Motif^19-44^E:1e-08		preprotein translocase subunit SecD		3	3	TonB-dependent receptor subfamily	Brevundimonas sp. BAL3		FALSE	Protein
1665	comp262_c1	comp262_c1_seq1							0	0	TonB-dependent receptor subfamily	Brevundimonas sp. BAL3		FALSE	Not_Anot
1666	comp2620_c0	comp2620_c0_seq1		Xylose transport system permease protein XylH	PF02653.11^BPD_transp_2^Branched-chain amino acid transport system / permease component^71-140^E:1.8e-11	COG4214^ ABC-type xylose transport system, permease component	putative multiple sugar transport system permease protein		4	4	hypothetical protein	Phaeodactylum tricornutum CCAP 1055/1		FALSE	Protein
1667	comp2621_c0	comp2621_c0_seq1	Transcriptional activator FeaR	Transcriptional activator FeaR	PF12833.2^HTH_18^Helix-turn-helix domain^2-80^E:7.4e-15	COG2207^ AraC-type DNA-binding domain-containing proteins			4	4				FALSE	Protein
1668	comp2623_c0	comp2623_c0_seq1							0	0	transporter, CPA2 family	Brevundimonas sp. BAL3		FALSE	Not_Anot
1669	comp2624_c0	comp2624_c0_seq1	Phosphoribosylformylglycinamidine cyclo-ligase	Phosphoribosylformylglycinamidine cyclo-ligase	PF00586.19^AIRS^AIR synthase related protein, N-terminal domain^4-84^E:1.2e-14	COG0150^ Phosphoribosylaminoimidazole (AIR) synthetase	phosphoribosylformylglycinamidine cyclo-ligase [EC:6.3.3.1]		5	5				FALSE	Protein
1670	comp2625_c0	comp2625_c0_seq1							0	0	hypothetical protein	Phaeodactylum tricornutum CCAP 1055/1		FALSE	Not_Anot
1671	comp2626_c0	comp2626_c0_seq1			PF06674.6^DUF1176^Protein of unknown function (DUF1176)^2-80^E:7.5e-14				1	1				FALSE	Protein
1672	comp2627_c0	comp2627_c0_seq1							0	0	hypothetical protein	Brevundimonas subvibrioides ATCC 15264		FALSE	Not_Anot
1673	comp2628_c0	comp2628_c0_seq1							0	0	ketol-acid reductoisomerase	Brevundimonas sp. BAL3		FALSE	Not_Anot
1674	comp2629_c0	comp2629_c0_seq1							0	0				FALSE	Not_Anot
1675	comp2630_c0	comp2630_c0_seq1							0	0	hypothetical protein	Thalassiosira pseudonana CCMP1335		FALSE	Not_Anot
1676	comp2631_c0	comp2631_c0_seq1	Citrate synthase	Citrate synthase	PF00285.16^Citrate_synt^Citrate synthase^1-133^E:5.8e-48	COG0372^ Citrate synthase	citrate synthase [EC:2.3.3.1]		5	5	Protein of unknown function DUF2170	Brevundimonas subvibrioides ATCC 15264		FALSE	Protein
1677	comp2632_c0	comp2632_c0_seq1			PF03704.12^BTAD^Bacterial transcriptional activator domain^3-96^E:6e-06				1	1	binding-protein-dependent transport systems inner membrane component	Cellulomonas flavigena DSM 20109		FALSE	Protein
1678	comp2633_c0	comp2633_c0_seq1							0	0	hypothetical protein	Brevundimonas sp. BAL3		FALSE	Not_Anot
1679	comp2634_c0	comp2634_c0_seq1							0	0	UTP--glucose-1-phosphate uridylyltransferase	Caulobacter crescentus CB15		FALSE	Not_Anot
1680	comp2635_c0	comp2635_c0_seq1	Isovaleryl-CoA dehydrogenase 1, mitochondrial	Isovaleryl-CoA dehydrogenase 1, mitochondrial	PF00441.19^Acyl-CoA_dh_1^Acyl-CoA dehydrogenase, C-terminal domain^79-131^E:5.4e-10				3	3	Glycoside hydrolase 97	Brevundimonas subvibrioides ATCC 15264		FALSE	Protein
1681	comp2636_c0	comp2636_c0_seq1	Cation-efflux pump FieF	Cation-efflux pump FieF	PF01545.16^Cation_efflux^Cation efflux family^6-88^E:4.8e-18	COG0053^ Predicted Co/Zn/Cd cation transporters			4	4	hypothetical protein	Phenylobacterium zucineum HLK1		FALSE	Protein
1682	comp2637_c0	comp2637_c0_seq1							0	0	metalloprotease	Leptospira interrogans serovar Copenhageni str. Fiocruz L1-130		FALSE	Not_Anot
1683	comp2638_c0	comp2638_c0_seq1					hypoxanthine phosphoribosyltransferase [EC:2.4.2.8]		1	1	transketolase	Brevundimonas sp. BAL3		FALSE	Protein
1684	comp2639_c0	comp2639_c0_seq1					[EC:2.3.1.-]		1	1				FALSE	Protein
1685	comp264_c0	comp264_c0_seq1							0	0	glycyl-tRNA synthetase subunit alpha	Maricaulis maris MCS10		FALSE	Not_Anot
1686	comp2640_c0	comp2640_c0_seq1							0	0	photosystem II protein N	Cyanidioschyzon merolae strain 10D		FALSE	Not_Anot
1687	comp2641_c0	comp2641_c0_seq1	Exodeoxyribonuclease 7 large subunit				exodeoxyribonuclease VII large subunit [EC:3.1.11.6]		2	2				FALSE	Protein
1688	comp2642_c0	comp2642_c0_seq1							0	0	GDSL family lipase	Brevundimonas subvibrioides ATCC 15264		FALSE	Not_Anot
1689	comp2643_c0	comp2643_c0_seq1							0	0	ATP-dependent helicase HrpB	Brevundimonas sp. BAL3		FALSE	Not_Anot
1690	comp2644_c0	comp2644_c0_seq1			PF00149.23^Metallophos^Calcineurin-like phosphoesterase^34-86^E:7.2e-07				1	1	circadian clock protein KaiC	Geobacter sp. FRC-32		FALSE	Protein
1691	comp2646_c0	comp2646_c0_seq1	Uncharacterized protein YcbL	Uncharacterized protein YcbL	PF00753.22^Lactamase_B^Metallo-beta-lactamase superfamily^1-62^E:4.5e-05	COG0491^ Zn-dependent hydrolases, including glyoxylases			4	4	DNA-binding response regulator;two-component response regulator cenR	Caulobacter crescentus NA1000;Caulobacter crescentus CB15		FALSE	Protein
1692	comp2647_c0	comp2647_c0_seq1							0	0	aminopeptidase	Xanthomonas axonopodis pv. citri str. 306		FALSE	Not_Anot
1693	comp2649_c0	comp2649_c0_seq1							0	0				FALSE	Not_Anot
1694	comp265_c0	comp265_c0_seq1							0	0	ABC-2 type transporter	Brevundimonas subvibrioides ATCC 15264		FALSE	Not_Anot
1695	comp2650_c0	comp2650_c0_seq1	Probable multidrug resistance protein NorM						1	1				FALSE	Protein
1696	comp2651_c0	comp2651_c0_seq1							0	0				FALSE	Not_Anot
1697	comp2652_c0	comp2652_c0_seq1							0	0				FALSE	Not_Anot
1698	comp2653_c0	comp2653_c0_seq1	Probable glycine dehydrogenase [decarboxylating] subunit 2	Probable glycine dehydrogenase [decarboxylating] subunit 2		COG1003^ Glycine cleavage system protein P (pyridoxal-binding), C-terminal domain	glycine dehydrogenase subunit 2 [EC:1.4.4.2]		4	4	type I secretion outer membrane protein, TolC family	Brevundimonas sp. BAL3		FALSE	Protein
1699	comp2654_c0	comp2654_c0_seq1							0	0	protein of unknown function DUF418	Brevundimonas subvibrioides ATCC 15264		FALSE	Not_Anot
1700	comp2655_c0	comp2655_c0_seq1	Acyl-CoA dehydrogenase, short-chain specific	Acyl-CoA dehydrogenase, short-chain specific	PF00441.19^Acyl-CoA_dh_1^Acyl-CoA dehydrogenase, C-terminal domain^2-94^E:3.3e-14`PF08028.6^Acyl-CoA_dh_2^Acyl-CoA dehydrogenase, C-terminal domain^18-77^E:0.00026		[EC:1.3.99.-]		4	4	hypothetical protein	Brevundimonas sp. BAL3		FALSE	Protein
1701	comp2656_c0	comp2656_c0_seq1	Lipid II flippase FtsW	Lipid II flippase FtsW	PF01098.14^FTSW_RODA_SPOVE^Cell cycle protein^3-94^E:6.7e-22	COG0772^ Bacterial cell division membrane protein	cell division protein FtsW		5	5				FALSE	Protein
1702	comp2657_c0	comp2657_c0_seq1	DNA polymerase IV	DNA polymerase IV	PF00817.15^IMS^impB/mucB/samB family^9-72^E:2.4e-14	COG0389^ Nucleotidyltransferase/DNA polymerase involved in DNA repair			4	4				FALSE	Protein
1703	comp2658_c0	comp2658_c0_seq1			PF13505.1^OMP_b-brl^Outer membrane protein beta-barrel domain^3-131^E:4.6e-12`PF01617.12^Surface_Ag_2^Surface antigen^25-133^E:5.1e-05				1	1	GTP cyclohydrolase I	Caulobacter crescentus NA1000;Caulobacter crescentus CB15		FALSE	Protein
1704	comp2659_c0	comp2659_c0_seq1	LINE-1 reverse transcriptase homolog						1	1				FALSE	Protein
1705	comp2660_c0	comp2660_c0_seq1							0	0	drug resistance MFS transporter, drug:H+ antiporter-1 family	Brevundimonas sp. BAL3		FALSE	Not_Anot
1706	comp2661_c0	comp2661_c0_seq1			PF00300.17^His_Phos_1^Histidine phosphatase superfamily (branch 1)^14-66^E:5.9e-07				1	1	di-/tricarboxylate transporter	Sanguibacter keddieii DSM 10542		FALSE	Protein
1707	comp2662_c0	comp2662_c0_seq1	Sensor histidine kinase AruS				two-component system, NarL family, sensor histidine kinase BarA [EC:2.7.13.3]		2	2	enoyl-CoA hydratase/isomerase	Caulobacter segnis ATCC 21756		FALSE	Protein
1708	comp2663_c0	comp2663_c0_seq1	Sensor protein FixL	Sensor protein FixL	PF08447.6^PAS_3^PAS fold^34-107^E:1.3e-13	COG0642^ Signal transduction histidine kinase			4	4				FALSE	Protein
1709	comp2664_c0	comp2664_c0_seq1	UDP-3-O-[3-hydroxymyristoyl] N-acetylglucosamine deacetylase	UDP-3-O-[3-hydroxymyristoyl] N-acetylglucosamine deacetylase	PF03331.8^LpxC^UDP-3-O-acyl N-acetylglycosamine deacetylase^5-65^E:1.2e-18	COG0774^ UDP-3-O-acyl-N-acetylglucosamine deacetylase	UDP-3-O-[3-hydroxymyristoyl] N-acetylglucosamine deacetylase [EC:3.5.1.108]		5	5				FALSE	Protein
1710	comp2665_c0	comp2665_c0_seq1		Retrovirus-related Pol polyprotein from transposon TNT 1-94					1	1	hypothetical protein	Brevundimonas sp. BAL3		FALSE	Protein
1711	comp2666_c0	comp2666_c0_seq1							0	0				FALSE	Not_Anot
1712	comp2667_c0	comp2667_c0_seq1			PF01883.14^DUF59^Domain of unknown function DUF59^34-74^E:2.7e-09				1	1				FALSE	Protein
1713	comp2669_c0	comp2669_c0_seq1	Respiratory nitrate reductase 1 alpha chain	Respiratory nitrate reductase 1 alpha chain		COG5013^ Nitrate reductase alpha subunit	nitrate reductase alpha subunit [EC:1.7.99.4]		4	4	dihydrolipoamide dehydrogenase	Brevundimonas sp. BAL3		FALSE	Protein
1714	comp267_c0	comp267_c0_seq1							0	0	delta-aminolevulinic acid dehydratase	Oceanicaulis sp. HTCC2633		FALSE	Not_Anot
1715	comp2670_c0	comp2670_c0_seq1	Ribosomal RNA small subunit methyltransferase E	Ribosomal RNA small subunit methyltransferase E	PF04452.9^Methyltrans_RNA^RNA methyltransferase^12-61^E:2.7e-19	COG1385^ Uncharacterized protein conserved in bacteria			4	4				FALSE	Protein
1716	comp2671_c0	comp2671_c0_seq1							0	0	cytochrome c biogenesis protein CcmA	Salmonella enterica subsp. enterica serovar Choleraesuis str. SC-B67		FALSE	Not_Anot
1717	comp2672_c0	comp2672_c0_seq1	Blue-light-activated protein	Blue-light-activated protein		COG0642^ Signal transduction histidine kinase			3	3				FALSE	Protein
1718	comp2673_c0	comp2673_c0_seq1	Probable manganese catalase	Probable manganese catalase	PF05067.7^Mn_catalase^Manganese containing catalase^1-119^E:1.2e-39	COG3546^ Mn-containing catalase			4	4	ArdC gene in pSa(IncW plasmid)-like	Nitrobacter hamburgensis X14		FALSE	Protein
1719	comp2674_c0	comp2674_c0_seq1	Polar-differentiation response regulator DivK	Response regulator PleD		COG3706^ Response regulator containing a CheY-like receiver domain and a GGDEF domain	two-component system, cell cycle response regulator DivK		4	4				FALSE	Protein
1720	comp2675_c0	comp2675_c0_seq1							0	0	apolipoprotein N-acyltransferase	Caulobacter sp. K31		FALSE	Not_Anot
1721	comp2676_c0	comp2676_c0_seq1	Elongation factor 4	Elongation factor 4	PF03144.20^GTP_EFTU_D2^Elongation factor Tu domain 2^2-72^E:4.2e-08	COG0481^ Membrane GTPase LepA	GTP-binding protein LepA		5	5				FALSE	Protein
1722	comp2677_c0	comp2677_c0_seq1							0	0	heat shock protein HslVU, ATPase subunit HslU	Brevundimonas sp. BAL3		FALSE	Not_Anot
1723	comp2678_c0	comp2678_c0_seq1	Fatty acid oxidation complex subunit alpha	Fatty acid oxidation complex subunit alpha	PF02737.13^3HCDH_N^3-hydroxyacyl-CoA dehydrogenase, NAD binding domain^11-76^E:3.1e-12	COG1250^ 3-hydroxyacyl-CoA dehydrogenase	3-hydroxyacyl-CoA dehydrogenase / enoyl-CoA hydratase / 3-hydroxybutyryl-CoA epimerase / enoyl-CoA isomerase [EC:1.1.1.35 4.2.1.17 5.1.2.3 5.3.3.8]		5	5				FALSE	Protein
1724	comp268_c0	comp268_c0_seq1							0	0				FALSE	Not_Anot
1725	comp2680_c0	comp2680_c0_seq1							0	0	dihydrolipoamide dehydrogenase	Brevundimonas sp. BAL3		FALSE	Not_Anot
1726	comp2681_c0	comp2681_c0_seq1							0	0	ATPase, AAA family protein	Brevundimonas sp. BAL3		FALSE	Not_Anot
1727	comp2682_c0	comp2682_c0_seq1							0	0	cobalt-zinc-cadmium resistance protein CzcB	Janthinobacterium sp. Marseille		FALSE	Not_Anot
1728	comp2683_c0	comp2683_c0_seq1							0	0	transcriptional regulator, TetR family protein	Brevundimonas sp. BAL3		FALSE	Not_Anot
1729	comp2684_c0	comp2684_c0_seq1							0	0	hypothetical protein	Caulobacter sp. K31		FALSE	Not_Anot
1730	comp2685_c0	comp2685_c0_seq1	tRNA-specific 2-thiouridylase MnmA	tRNA-specific 2-thiouridylase MnmA	PF00733.16^Asn_synthase^Asparagine synthase^4-77^E:3.6e-07`PF03054.11^tRNA_Me_trans^tRNA methyl transferase^5-129^E:8.4e-44`PF06508.8^ExsB^ExsB^6-43^E:8.9e-05	COG0482^ Predicted tRNA(5-methylaminomethyl-2-thiouridylate) methyltransferase, contains the PP-loop ATPase domain	tRNA-specific 2-thiouridylase [EC:2.8.1.-]		5	5	CorA-like Mg2+ transporter protein	Brevundimonas sp. BAL3		FALSE	Protein
1731	comp2686_c0	comp2686_c0_seq1							0	0	hypothetical protein	Phaeodactylum tricornutum CCAP 1055/1		FALSE	Not_Anot
1732	comp2687_c0	comp2687_c0_seq1							0	0				FALSE	Not_Anot
1733	comp2688_c0	comp2688_c0_seq1							0	0	FAD dependent oxidoreductase domain protein	Brevundimonas sp. BAL3		FALSE	Not_Anot
1734	comp2689_c0	comp2689_c0_seq1	Glycogen phosphorylase				starch phosphorylase [EC:2.4.1.1]		2	2	diguanylate cyclase	Brevundimonas subvibrioides ATCC 15264		FALSE	Protein
1735	comp269_c0	comp269_c0_seq1							0	0	tetrahydrofolate dehydrogenase/cyclohydrolase, NAD(P)-binding domain protein	Brevundimonas sp. BAL3		FALSE	Not_Anot
1736	comp2690_c0	comp2690_c0_seq1							0	0				FALSE	Not_Anot
1737	comp2691_c0	comp2691_c0_seq1							0	0	alpha/beta hydrolase fold domain protein	Brevundimonas sp. BAL3		FALSE	Not_Anot
1738	comp2692_c0	comp2692_c0_seq1	2-amino-3-ketobutyrate coenzyme A ligase	2-amino-3-ketobutyrate coenzyme A ligase	PF00155.16^Aminotran_1_2^Aminotransferase class I and II^3-106^E:1.8e-13	COG0156^ 7-keto-8-aminopelargonate synthetase and related enzymes	glycine C-acetyltransferase [EC:2.3.1.29]		5	5				FALSE	Protein
1739	comp2693_c0	comp2693_c0_seq1							0	0	L-carnitine dehydratase/bile acid-inducible protein F	Burkholderia sp. 383		FALSE	Not_Anot
1740	comp2694_c0	comp2694_c0_seq1	Adenylosuccinate synthetase		PF00072.19^Response_reg^Response regulator receiver domain^5-67^E:4.5e-05		DNA helicase II / ATP-dependent DNA helicase PcrA [EC:3.6.4.12]		3	3				FALSE	Protein
1741	comp2695_c0	comp2695_c0_seq1							0	0	hypothetical protein	Idiomarina loihiensis L2TR		FALSE	Not_Anot
1742	comp2696_c0	comp2696_c0_seq1							0	0	peptidase families S8 and S53 domain protein	Brevundimonas sp. BAL3		FALSE	Not_Anot
1743	comp2697_c0	comp2697_c0_seq1							0	0				FALSE	Not_Anot
1744	comp2698_c0	comp2698_c0_seq1	54S ribosomal protein L1, mitochondrial	54S ribosomal protein L1, mitochondrial	PF00687.16^Ribosomal_L1^Ribosomal protein L1p/L10e family^4-76^E:2.3e-06	COG0081^ Ribosomal protein L1	large subunit ribosomal protein L1		5	5	adenylosuccinate lyase	Brevundimonas subvibrioides ATCC 15264		FALSE	Protein
1745	comp2699_c0	comp2699_c0_seq1							0	0				FALSE	Not_Anot
1746	comp27_c0	comp27_c0_seq1	Copper resistance protein A	Copper resistance protein A					2	2				FALSE	Protein
1747	comp2700_c0	comp2700_c0_seq1							0	0	thioesterase family protein	Brevundimonas sp. BAL3		FALSE	Not_Anot
1748	comp2701_c0	comp2701_c0_seq1							0	0				FALSE	Not_Anot
1749	comp2702_c0	comp2702_c0_seq1							0	0	succinyl-CoA synthetase subunit alpha	Mesorhizobium loti MAFF303099		FALSE	Not_Anot
1750	comp2703_c0	comp2703_c0_seq1							0	0				FALSE	Not_Anot
1751	comp2704_c0	comp2704_c0_seq1							0	0	acyltransferase	Streptomyces rochei		FALSE	Not_Anot
1752	comp2705_c0	comp2705_c0_seq1	Probable transaldolase				transaldolase [EC:2.2.1.2]		2	2				FALSE	Protein
1753	comp2706_c0	comp2706_c0_seq1							0	0	DNA gyrase inhibitor	Magnetospirillum magneticum AMB-1		FALSE	Not_Anot
1754	comp2707_c0	comp2707_c0_seq1							0	0	GcrA cell cycle regulator	Brevundimonas subvibrioides ATCC 15264		FALSE	Not_Anot
1755	comp2708_c0	comp2708_c0_seq1							0	0				FALSE	Not_Anot
1756	comp2709_c0	comp2709_c0_seq1			PF13280.1^WYL^WYL domain^33-104^E:3.2e-12				1	1	transcriptional regulator FlbD;AAA-family response regulator flbD	Caulobacter crescentus NA1000;Caulobacter crescentus CB15		FALSE	Protein
1757	comp271_c0	comp271_c0_seq1							0	0	NADH dehydrogenase subunit N	Sphingopyxis alaskensis RB2256		FALSE	Not_Anot
1758	comp2710_c0	comp2710_c0_seq1							0	0				FALSE	Not_Anot
1759	comp2711_c0	comp2711_c0_seq1							0	0	Creatininase	Brevundimonas subvibrioides ATCC 15264		FALSE	Not_Anot
1760	comp2712_c0	comp2712_c0_seq1	Quinone oxidoreductase	Quinone oxidoreductase	PF08240.7^ADH_N^Alcohol dehydrogenase GroES-like domain^27-92^E:2.5e-13	COG0604^ NADPH:quinone reductase and related Zn-dependent oxidoreductases			4	4	ribosomal protein L1	Brevundimonas sp. BAL3		FALSE	Protein
1761	comp2713_c0	comp2713_c0_seq1	Nickel and cobalt resistance protein CnrR	Nickel and cobalt resistance protein CnrR	PF13801.1^Metal_resist^Heavy-metal resistance^5-85^E:5.5e-09	NOG69159^			4	4				FALSE	Protein
1762	comp2714_c0	comp2714_c0_seq1							0	0				FALSE	Not_Anot
1763	comp2715_c0	comp2715_c0_seq1			PF02653.11^BPD_transp_2^Branched-chain amino acid transport system / permease component^14-100^E:2.8e-08		branched-chain amino acid transport system permease protein		2	2	ATP-dependent Clp protease, proteolytic subunit	Caulobacter crescentus CB15		FALSE	Protein
1764	comp2716_c0	comp2716_c0_seq1							0	0	uncharacterized FAD-dependent dehydrogenase	Methylibium petroleiphilum PM1		FALSE	Not_Anot
1765	comp2717_c0	comp2717_c0_seq1							0	0	NusA antitermination factor	Brevundimonas subvibrioides ATCC 15264		FALSE	Not_Anot
1766	comp2718_c0	comp2718_c0_seq1	Prolyl endopeptidase	Prolyl endopeptidase	PF02897.10^Peptidase_S9_N^Prolyl oligopeptidase, N-terminal beta-propeller domain^31-70^E:2.3e-09				3	3	hypothetical protein	Phaeodactylum tricornutum CCAP 1055/1		FALSE	Protein
1767	comp2719_c0	comp2719_c0_seq1							0	0	hypothetical protein	Brevundimonas sp. BAL3		FALSE	Not_Anot
1768	comp272_c0	comp272_c0_seq1	Enolase	Uncharacterized HTH-type transcriptional regulator Mb2303c	PF03466.15^LysR_substrate^LysR substrate binding domain^1-139^E:6.1e-24	COG0583^ Transcriptional regulator	enolase [EC:4.2.1.11]		5	5				FALSE	Protein
1769	comp2720_c0	comp2720_c0_seq1							0	0				FALSE	Not_Anot
1770	comp2721_c0	comp2721_c0_seq1	Fructose-bisphosphate aldolase	Fructose-bisphosphate aldolase	PF01116.15^F_bP_aldolase^Fructose-bisphosphate aldolase class-II^3-106^E:2.8e-25	COG0191^ Fructose/tagatose bisphosphate aldolase	fructose-bisphosphate aldolase, class II [EC:4.1.2.13]		5	5	tRNA modification GTPase TrmE	Caulobacter crescentus CB15		FALSE	Protein
1771	comp2722_c0	comp2722_c0_seq1	C5a peptidase	Pyrolysin	PF00082.17^Peptidase_S8^Subtilase family^32-194^E:5e-31	COG1404^ Subtilisin-like serine proteases			4	4				FALSE	Protein
1772	comp2723_c0	comp2723_c0_seq1							0	0				FALSE	Not_Anot
1773	comp2724_c0	comp2724_c0_seq1							0	0				FALSE	Not_Anot
1774	comp2725_c0	comp2725_c0_seq1							0	0	metallophosphoesterase	Dyadobacter fermentans DSM 18053		FALSE	Not_Anot
1775	comp2726_c0	comp2726_c0_seq1	Ribosome-recycling factor	Ribosome-recycling factor	PF01765.14^RRF^Ribosome recycling factor^3-99^E:3.9e-39	COG0233^ Ribosome recycling factor			4	4	hypothetical protein	Phaeodactylum tricornutum CCAP 1055/1		FALSE	Protein
1776	comp2727_c0	comp2727_c0_seq1	Retrovirus-related Pol polyprotein LINE-1	Retrovirus-related Pol polyprotein LINE-1		NOG124493^			3	3	beta-lactamase	Brevundimonas sp. BAL3		FALSE	Protein
1777	comp2728_c0	comp2728_c0_seq1	Probable tRNA-dihydrouridine synthase	Probable tRNA-dihydrouridine synthase	PF01207.12^Dus^Dihydrouridine synthase (Dus)^1-79^E:2.2e-28				3	3				FALSE	Protein
1778	comp2729_c0	comp2729_c0_seq1							0	0				FALSE	Not_Anot
1779	comp273_c0	comp273_c0_seq1						AY494079.33242.34761	1	0	TonB-dependent siderophore receptor subfamily	Brevundimonas sp. BAL3		FALSE	Protein
1780	comp2731_c0	comp2731_c0_seq1			PF00924.13^MS_channel^Mechanosensitive ion channel^1-91^E:2.8e-05				1	1	cell division protein FtsK/SpoIIIE	Brevundimonas subvibrioides ATCC 15264		FALSE	Protein
1781	comp2732_c0	comp2732_c0_seq1							0	0				FALSE	Not_Anot
1782	comp2733_c0	comp2733_c0_seq1	Retrovirus-related Pol polyprotein from transposon opus	Retrovirus-related Pol polyprotein from transposon opus					2	2				FALSE	Protein
1783	comp2734_c0	comp2734_c0_seq1							0	0				FALSE	Not_Anot
1784	comp2735_c0	comp2735_c0_seq1	KsdD-like steroid dehydrogenase MSMEG_5835	KsdD-like steroid dehydrogenase MSMEG_5835	PF00890.19^FAD_binding_2^FAD binding domain^3-74^E:2.7e-16	COG3573^ Predicted oxidoreductase			4	4				FALSE	Protein
1785	comp2736_c0	comp2736_c0_seq1							0	0				FALSE	Not_Anot
1786	comp2737_c0	comp2737_c0_seq1							0	0	hypothetical protein	Brevundimonas sp. BAL3		FALSE	Not_Anot
1787	comp2738_c0	comp2738_c0_seq1	Pyruvate dehydrogenase E1 component subunit beta, mitochondrial	Pyruvate dehydrogenase E1 component subunit beta, mitochondrial	PF02780.15^Transketolase_C^Transketolase, C-terminal domain^1-74^E:3.7e-26	COG0022^ Pyruvate/2-oxoglutarate dehydrogenase complex, dehydrogenase (E1) component, eukaryotic type, beta subunit	pyruvate dehydrogenase E1 component subunit beta [EC:1.2.4.1]		5	5				FALSE	Protein
1788	comp2739_c0	comp2739_c0_seq1	2,3-bisphosphoglycerate-dependent phosphoglycerate mutase	2,3-bisphosphoglycerate-dependent phosphoglycerate mutase	PF00300.17^His_Phos_1^Histidine phosphatase superfamily (branch 1)^2-83^E:3.2e-06	COG0588^ Phosphoglycerate mutase 1	2,3-bisphosphoglycerate-dependent phosphoglycerate mutase [EC:5.4.2.11]		5	5	sulfate ABC transporter, periplasmic sulfate-binding protein	Geobacter uraniireducens Rf4		FALSE	Protein
1789	comp274_c0	comp274_c0_seq1	Protein translocase subunit SecA	Protein translocase subunit SecA		COG0653^ Preprotein translocase subunit SecA (ATPase, RNA helicase)	preprotein translocase subunit SecA		4	4				FALSE	Protein
1790	comp2740_c0	comp2740_c0_seq1	Undecaprenyl-diphosphatase	Undecaprenyl-diphosphatase 1	PF02673.13^BacA^Bacitracin resistance protein BacA^2-95^E:2.2e-21	COG1968^ Uncharacterized bacitracin resistance protein	undecaprenyl-diphosphatase [EC:3.6.1.27]		5	5				FALSE	Protein
1791	comp2741_c0	comp2741_c0_seq1	Uncharacterized ABC transporter ATP-binding protein YadG	Uncharacterized ABC transporter ATP-binding protein YadG		COG1131^ ABC-type multidrug transport system, ATPase component			3	3				FALSE	Protein
1792	comp2742_c0	comp2742_c0_seq1							0	0				FALSE	Not_Anot
1793	comp2743_c0	comp2743_c0_seq1	Probable bifunctional transcriptional activator/DNA repair enzyme AlkA	Probable bifunctional transcriptional activator/DNA repair enzyme AlkA	PF02805.11^Ada_Zn_binding^Metal binding domain of Ada^8-43^E:3.5e-17	COG0122^ 3-methyladenine DNA glycosylase/8-oxoguanine DNA glycosylase			4	4	PSBC, photosystem II 44 kDa reaction center protein	Thalassiosira pseudonana CCMP1335		FALSE	Protein
1794	comp2744_c0	comp2744_c0_seq1	Bicarbonate transport ATP-binding protein CmpD	Bicarbonate transport ATP-binding protein CmpD		COG1116^ ABC-type nitrate/sulfonate/bicarbonate transport system, ATPase component	lipoprotein-releasing system ATP-binding protein [EC:3.6.3.-]		4	4				FALSE	Protein
1795	comp2745_c0	comp2745_c0_seq1							0	0				FALSE	Not_Anot
1796	comp2746_c0	comp2746_c0_seq1	Uncharacterized 16.1 kDa HIT-like protein	Uncharacterized 16.1 kDa HIT-like protein	PF01230.18^HIT^HIT domain^2-74^E:1.9e-10`PF11969.3^DcpS_C^Scavenger mRNA decapping enzyme C-term binding^3-55^E:0.00017	COG0537^ Diadenosine tetraphosphate (Ap4A) hydrolase and other HIT family hydrolases			4	4	sugar ABC transporter permease	Hahella chejuensis KCTC 2396		FALSE	Protein
1797	comp2747_c0	comp2747_c0_seq1	Protein VisC	Uncharacterized protein slr1300	PF01494.14^FAD_binding_3^FAD binding domain^10-76^E:1.6e-11`PF08491.5^SE^Squalene epoxidase^18-77^E:4.9e-05	COG0654^ 2-polyprenyl-6-methoxyphenol hydroxylase and related FAD-dependent oxidoreductases	2-octaprenyl-6-methoxyphenol hydroxylase [EC:1.14.13.-]		5	5	aromatic amino acid aminotransferase	Methylibium petroleiphilum PM1		FALSE	Protein
1798	comp2748_c0	comp2748_c0_seq1						AF289038.816.4019	1	0				TRUE	rRNA
1799	comp2749_c0	comp2749_c0_seq1							0	0				FALSE	Not_Anot
1800	comp275_c0	comp275_c0_seq1		Uncharacterized ATP-dependent helicase MJ0294		COG1201^ Lhr-like helicases			2	2				FALSE	Protein
1801	comp2750_c0	comp2750_c0_seq1			PF03457.9^HA^Helicase associated domain^1-51^E:1.7e-11				1	1				FALSE	Protein
1802	comp2751_c0	comp2751_c0_seq1							0	0				FALSE	Not_Anot
1803	comp2752_c0	comp2752_c0_seq1	Uncharacterized transporter YebQ	Uncharacterized transporter YebQ		COG0477^ Permeases of the major facilitator superfamily			3	3	peptidase, M48 family	Brevundimonas sp. BAL3		FALSE	Protein
1804	comp2753_c0	comp2753_c0_seq1							0	0	transporter, major facilitator family, putative	Brevundimonas sp. BAL3		FALSE	Not_Anot
1805	comp2754_c0	comp2754_c0_seq1							0	0				FALSE	Not_Anot
1806	comp2755_c0	comp2755_c0_seq1							0	0				FALSE	Not_Anot
1807	comp2756_c0	comp2756_c0_seq1	Putative pyruvate, phosphate dikinase regulatory protein	Putative pyruvate, phosphate dikinase regulatory protein	PF03618.9^Kinase-PPPase^Kinase/pyrophosphorylase^2-118^E:2.3e-38	COG1806^ Uncharacterized protein conserved in bacteria			4	4				FALSE	Protein
1808	comp2757_c0	comp2757_c0_seq1							0	0	hypothetical protein	Brevundimonas sp. BAL3		FALSE	Not_Anot
1809	comp2758_c0	comp2758_c0_seq1	Protein CicA						1	1				FALSE	Protein
1810	comp2759_c0	comp2759_c0_seq1	Inner membrane transport protein YdhP	Uncharacterized MFS-type transporter YtbD	PF00083.19^Sugar_tr^Sugar (and other) transporter^25-88^E:1.8e-05	COG2814^ Arabinose efflux permease			4	4	(2Fe-2S)-binding domain protein	Acidobacterium sp. MP5ACTX9		FALSE	Protein
1811	comp276_c0	comp276_c0_seq1							0	0	hypothetical protein	Brevundimonas sp. BAL3		FALSE	Not_Anot
1812	comp2760_c0	comp2760_c0_seq1					polyphosphate kinase [EC:2.7.4.1]		1	1				FALSE	Protein
1813	comp2761_c0	comp2761_c0_seq1	AhcY transcriptional activator HvrB	Glycine cleavage system transcriptional activator	PF03466.15^LysR_substrate^LysR substrate binding domain^3-66^E:1.3e-13	COG0583^ Transcriptional regulator			4	4				FALSE	Protein
1814	comp2762_c0	comp2762_c0_seq1							0	0	amidohydrolase subfamily	Brevundimonas sp. BAL3		FALSE	Not_Anot
1815	comp2763_c0	comp2763_c0_seq1							0	0				FALSE	Not_Anot
1816	comp2764_c0	comp2764_c0_seq1							0	0	putative transporter lipoprotein transmembrane	Methylibium petroleiphilum PM1		FALSE	Not_Anot
1817	comp2765_c0	comp2765_c0_seq1							0	0				FALSE	Not_Anot
1818	comp2766_c0	comp2766_c0_seq1			PF13441.1^Gly-zipper_YMGG^YMGG-like Gly-zipper^34-76^E:6.4e-07`PF13488.1^Gly-zipper_Omp^Glycine zipper^38-75^E:3.5e-05				1	1	30S ribosomal protein S4	Synechococcus elongatus PCC 6301;Synechococcus elongatus PCC 7942		FALSE	Protein
1819	comp2767_c0	comp2767_c0_seq1							0	0				FALSE	Not_Anot
1820	comp2768_c0	comp2768_c0_seq1	Blue-light-activated protein						1	1				FALSE	Protein
1821	comp2769_c0	comp2769_c0_seq1							0	0				FALSE	Not_Anot
1822	comp2770_c0	comp2770_c0_seq1							0	0				FALSE	Not_Anot
1823	comp2771_c0	comp2771_c0_seq1	Glutamate-ammonia-ligase adenylyltransferase	Glutamate-ammonia-ligase adenylyltransferase		COG1391^ Glutamine synthetase adenylyltransferase			3	3	IstB-like ATP-binding protein	Agrobacterium radiobacter K84		FALSE	Protein
1824	comp2772_c0	comp2772_c0_seq1							0	0				FALSE	Not_Anot
1825	comp2773_c0	comp2773_c0_seq1			PF07721.9^TPR_4^Tetratricopeptide repeat^50-70^E:0.24				1	1	NADH dehydrogenase subunit I	Caulobacter crescentus CB15		FALSE	Protein
1826	comp2774_c0	comp2774_c0_seq1	3-ketoacyl-CoA thiolase, peroxisomal	3-ketoacyl-CoA thiolase B, peroxisomal	PF00108.18^Thiolase_N^Thiolase, N-terminal domain^17-74^E:7.5e-14`PF02803.13^Thiolase_C^Thiolase, C-terminal domain^84-114^E:0.00017	COG0183^ Acetyl-CoA acetyltransferase	acetyl-CoA acyltransferase [EC:2.3.1.16]		5	5	Electron-transferring-flavoprotein dehydrogenase	Brevundimonas subvibrioides ATCC 15264		FALSE	Protein
1827	comp2775_c0	comp2775_c0_seq1							0	0				FALSE	Not_Anot
1828	comp2776_c0	comp2776_c0_seq1							0	0				FALSE	Not_Anot
1829	comp2777_c0	comp2777_c0_seq1							0	0	ribonuclease HII	Caulobacter sp. K31		FALSE	Not_Anot
1830	comp2779_c0	comp2779_c0_seq1							0	0				FALSE	Not_Anot
1831	comp2780_c0	comp2780_c0_seq1							0	0				FALSE	Not_Anot
1832	comp2781_c0	comp2781_c0_seq1			PF04235.7^DUF418^Protein of unknown function (DUF418)^17-96^E:4.6e-22				1	1	phosphoglucosamine mutase	Caulobacter sp. K31		FALSE	Protein
1833	comp2782_c0	comp2782_c0_seq1					aldehyde reductase [EC:1.1.1.21]		1	1	TonB-dependent receptor subfamily	Brevundimonas sp. BAL3		FALSE	Protein
1834	comp2783_c0	comp2783_c0_seq1	DNA translocase FtsK	DNA translocase FtsK	PF01580.13^FtsK_SpoIIIE^FtsK/SpoIIIE family^1-46^E:3.4e-13	COG1674^ DNA segregation ATPase FtsK/SpoIIIE and related proteins			4	4				FALSE	Protein
1835	comp2784_c0	comp2784_c0_seq1			PF00155.16^Aminotran_1_2^Aminotransferase class I and II^6-70^E:6.1e-06				1	1				FALSE	Protein
1836	comp2785_c0	comp2785_c0_seq1							0	0	methylcrotonyl-CoA carboxylase carboxyl transferase subunit;propionyl-CoA carboxylase subunit beta	Caulobacter crescentus NA1000;Caulobacter crescentus CB15		FALSE	Not_Anot
1837	comp2786_c0	comp2786_c0_seq1							0	0	PAS fold family	Brevundimonas sp. BAL3		FALSE	Not_Anot
1838	comp2787_c0	comp2787_c0_seq1	Photosystem II CP47 chlorophyll apoprotein	Photosystem II CP47 chlorophyll apoprotein	PF00421.14^PSII^Photosystem II protein^2-92^E:2e-40				3	3	leucyl aminopeptidase	Rhodospirillum centenum SW		FALSE	Protein
1839	comp2788_c0	comp2788_c0_seq1	Sensor protein DivL	Sensor protein DivL	PF02518.21^HATPase_c^Histidine kinase-, DNA gyrase B-, and HSP90-like ATPase^55-105^E:1.8e-09	COG2202^ FOG: PAS/PAC domain	two-component system, OmpR family, sensor histidine kinase BaeS [EC:2.7.13.3]		5	5	HD phosphohydrolase-like protein	Verminephrobacter eiseniae EF01-2		FALSE	Protein
1840	comp2789_c0	comp2789_c0_seq1							0	0	bifunctional GMP synthase/glutamine amidotransferase protein;GMP synthase	Caulobacter crescentus NA1000;Caulobacter crescentus CB15		FALSE	Not_Anot
1841	comp279_c0	comp279_c0_seq1	Recombination protein RecR	Recombination protein RecR	PF02132.10^RecR^RecR protein^123-160^E:7.9e-13`PF13662.1^Toprim_4^Toprim domain^163-239^E:1.2e-13	COG0353^ Recombinational DNA repair protein (RecF pathway)	recombination protein RecR		5	5	secretion protein HlyD	Sphingopyxis alaskensis RB2256		FALSE	Protein
1842	comp2790_c0	comp2790_c0_seq1			PF12860.2^PAS_7^PAS fold^7-71^E:1.1e-08				1	1				FALSE	Protein
1843	comp2791_c0	comp2791_c0_seq1							0	0	(glutamate--ammonia-ligase) adenylyltransferase	Parvibaculum lavamentivorans DS-1		FALSE	Not_Anot
1844	comp2792_c0	comp2792_c0_seq1	Phosphoenolpyruvate carboxylase	Phosphoenolpyruvate carboxylase	PF00311.12^PEPcase^Phosphoenolpyruvate carboxylase^73-125^E:4.1e-07	COG2352^ Phosphoenolpyruvate carboxylase	phosphoenolpyruvate carboxylase [EC:4.1.1.31]		5	5				FALSE	Protein
1845	comp2793_c0	comp2793_c0_seq1	ATP-binding cassette sub-family B member 6, mitochondrial				mitochondrial ABC transporter ATM		2	2	exopolysaccharide biosynthesis polyprenyl glycosylphosphotransferase subfamily	Brevundimonas sp. BAL3		FALSE	Protein
1846	comp2794_c0	comp2794_c0_seq1							0	0				FALSE	Not_Anot
1847	comp2795_c0	comp2795_c0_seq1	tRNA-dihydrouridine synthase A	tRNA-dihydrouridine synthase A	PF01207.12^Dus^Dihydrouridine synthase (Dus)^6-55^E:2.5e-07	COG0042^ tRNA-dihydrouridine synthase			4	4				FALSE	Protein
1848	comp2796_c0	comp2796_c0_seq1	Photosystem I P700 chlorophyll a apoprotein A1	Photosystem I P700 chlorophyll a apoprotein A1	PF00223.14^PsaA_PsaB^Photosystem I psaA/psaB protein^1-115^E:6.5e-44				3	3				FALSE	Protein
1849	comp2797_c0	comp2797_c0_seq1					outer membrane usher protein		1	1				FALSE	Protein
1850	comp2798_c0	comp2798_c0_seq1	Aspartate aminotransferase	Aspartate aminotransferase	PF00155.16^Aminotran_1_2^Aminotransferase class I and II^3-78^E:2.7e-06	COG0436^ Aspartate/tyrosine/aromatic aminotransferase			4	4				FALSE	Protein
1851	comp2799_c0	comp2799_c0_seq1			PF13358.1^DDE_3^DDE superfamily endonuclease^3-50^E:4.6e-13				1	1				FALSE	Protein
1852	comp28_c0	comp28_c0_seq1							0	0	Renal dipeptidase superfamily	Brevundimonas sp. BAL3		FALSE	Not_Anot
1853	comp2800_c0	comp2800_c0_seq1							0	0	VWA containing CoxE family protein	Brevundimonas subvibrioides ATCC 15264		FALSE	Not_Anot
1854	comp2801_c0	comp2801_c0_seq1					origin recognition complex subunit 3		1	1				FALSE	Protein
1855	comp2802_c0	comp2802_c0_seq1	Alcohol dehydrogenase [acceptor]	Choline dehydrogenase, mitochondrial	PF00732.14^GMC_oxred_N^GMC oxidoreductase^2-103^E:8.5e-30`PF00890.19^FAD_binding_2^FAD binding domain^3-66^E:1.6e-05	COG2303^ Choline dehydrogenase and related flavoproteins	choline dehydrogenase [EC:1.1.99.1]		5	5				FALSE	Protein
1856	comp2803_c0	comp2803_c0_seq1							0	0				FALSE	Not_Anot
1857	comp2804_c0	comp2804_c0_seq1	Alkyl hydroperoxide reductase subunit F	Alkyl hydroperoxide reductase subunit F	PF00070.22^Pyr_redox^Pyridine nucleotide-disulphide oxidoreductase^17-83^E:1.6e-12`PF01134.17^GIDA^Glucose inhibited division protein A^18-54^E:4.5e-05				3	3				FALSE	Protein
1858	comp2805_c0	comp2805_c0_seq1	Probable aminoglycoside efflux pump	Probable aminoglycoside efflux pump	PF00873.14^ACR_tran^AcrB/AcrD/AcrF family^1-71^E:1.1e-12	COG0841^ Cation/multidrug efflux pump			4	4	hypothetical protein	Phaeodactylum tricornutum CCAP 1055/1		FALSE	Protein
1859	comp2806_c0	comp2806_c0_seq1							0	0				FALSE	Not_Anot
1860	comp2807_c0	comp2807_c0_seq1							0	0	transporter, major facilitator family	Brevundimonas sp. BAL3		FALSE	Not_Anot
1861	comp2808_c0	comp2808_c0_seq1							0	0	hypothetical	Drosophila yakuba		FALSE	Not_Anot
1862	comp281_c0	comp281_c0_seq1	Soluble aldose sugar dehydrogenase YliI	Soluble aldose sugar dehydrogenase YliI	PF07995.6^GSDH^Glucose / Sorbosone dehydrogenase^1-72^E:1.4e-17	COG2133^ Glucose/sorbosone dehydrogenases			4	4				FALSE	Protein
1863	comp2810_c0	comp2810_c0_seq1	Retrovirus-related Pol polyprotein LINE-1	Retrovirus-related Pol polyprotein LINE-1	PF00078.22^RVT_1^Reverse transcriptase (RNA-dependent DNA polymerase)^6-53^E:1.6e-05	NOG124493^			4	4				FALSE	Protein
1864	comp2811_c0	comp2811_c0_seq1							0	0				FALSE	Not_Anot
1865	comp2812_c0	comp2812_c0_seq1							0	0				FALSE	Not_Anot
1866	comp2813_c0	comp2813_c0_seq1							0	0				FALSE	Not_Anot
1867	comp2814_c0	comp2814_c0_seq1	Hemolytic phospholipase C				phospholipase C [EC:3.1.4.3]		2	2				FALSE	Protein
1868	comp2815_c0	comp2815_c0_seq1							0	0	ATPase, histidine kinase-, DNA gyrase B-, and HSP90-like domain protein	Brevundimonas sp. BAL3		FALSE	Not_Anot
1869	comp2816_c0	comp2816_c0_seq1							0	0				FALSE	Not_Anot
1870	comp2817_c0	comp2817_c0_seq1		Beta-lactamase domain-containing protein 2	PF00144.19^Beta-lactamase^Beta-lactamase^13-61^E:1.1e-07	COG1680^ Beta-lactamase class C and other penicillin binding proteins			3	3	preprotein translocase, SecA subunit	Acidovorax delafieldii 2AN		FALSE	Protein
1871	comp2818_c0	comp2818_c0_seq1							0	0	OmpW family protein	Brevundimonas subvibrioides ATCC 15264		FALSE	Not_Anot
1872	comp2819_c0	comp2819_c0_seq1		Putative prohead protease	PF04586.12^Peptidase_U35^Caudovirus prohead protease^6-109^E:1.2e-21				2	2	PAS fold family	Brevundimonas sp. BAL3		FALSE	Protein
1873	comp282_c0	comp282_c0_seq1	2,3-bisphosphoglycerate-dependent phosphoglycerate mutase		PF00582.21^Usp^Universal stress protein family^29-112^E:1.5e-12		2,3-bisphosphoglycerate-dependent phosphoglycerate mutase [EC:5.4.2.11]		3	3	DNA polymerase III, alpha subunit	Brevundimonas subvibrioides ATCC 15264		FALSE	Protein
1874	comp282_c1	comp282_c1_seq1							0	0				FALSE	Not_Anot
1875	comp2820_c0	comp2820_c0_seq1							0	0	two component transcriptional regulator	Caulobacter sp. K31		FALSE	Not_Anot
1876	comp2821_c0	comp2821_c0_seq1	tRNA pseudouridine synthase A	tRNA pseudouridine synthase A		COG0101^ Pseudouridylate synthase			3	3	hypothetical protein	Caulobacter crescentus NA1000;Caulobacter crescentus CB15		FALSE	Protein
1877	comp2822_c0	comp2822_c0_seq1			PF10098.4^DUF2336^Uncharacterized protein conserved in bacteria (DUF2336)^1-107^E:2.3e-12		erythrocyte membrane protein 1		2	2	signal transduction histidine kinase	Brevundimonas subvibrioides ATCC 15264		FALSE	Protein
1878	comp2823_c0	comp2823_c0_seq1							0	0				FALSE	Not_Anot
1879	comp2824_c0	comp2824_c0_seq1	N-acetyldiaminopimelate deacetylase	N-acetyldiaminopimelate deacetylase	PF07687.9^M20_dimer^Peptidase dimerisation domain^48-102^E:2.3e-05	COG1473^ Metal-dependent amidase/aminoacylase/carboxypeptidase	N-acetyldiaminopimelate deacetylase [EC:3.5.1.47]		5	5				FALSE	Protein
1880	comp2825_c0	comp2825_c0_seq1			PF12806.2^Acyl-CoA_dh_C^Acetyl-CoA dehydrogenase C-terminal like^1-61^E:5.2e-17				1	1				FALSE	Protein
1881	comp2826_c0	comp2826_c0_seq1	Aspartate-semialdehyde dehydrogenase	Aspartate-semialdehyde dehydrogenase	PF02774.13^Semialdhyde_dhC^Semialdehyde dehydrogenase, dimerisation domain^7-77^E:2e-19	COG0136^ Aspartate-semialdehyde dehydrogenase	aspartate-semialdehyde dehydrogenase [EC:1.2.1.11]		5	5	bifunctional GMP synthase/glutamine amidotransferase protein;GMP synthase	Caulobacter crescentus NA1000;Caulobacter crescentus CB15		FALSE	Protein
1882	comp2827_c0	comp2827_c0_seq1	HTH-type transcriptional repressor AcnR	HTH-type transcriptional repressor AcnR	PF00440.18^TetR_N^Bacterial regulatory proteins, tetR family^23-68^E:1.6e-17	COG1309^ Transcriptional regulator			4	4				FALSE	Protein
1883	comp2828_c0	comp2828_c0_seq1	Sulfatase-modifying factor 1	Sulfatase-modifying factor 1	PF03781.11^FGE-sulfatase^Formylglycine-generating sulfatase enzyme^1-70^E:1.2e-20	COG1262^ Uncharacterized conserved protein	sulfatase modifying factor 1		5	5	diacylglycerol kinase catalytic region;hypothetical protein	Caulobacter crescentus NA1000;Caulobacter crescentus CB15		FALSE	Protein
1884	comp2829_c0	comp2829_c0_seq1							0	0	hypothetical protein	Phaeodactylum tricornutum CCAP 1055/1		FALSE	Not_Anot
1885	comp283_c0	comp283_c0_seq1							0	0				FALSE	Not_Anot
1886	comp2830_c0	comp2830_c0_seq1			PF10566.4^Glyco_hydro_97^Glycoside hydrolase 97^2-106^E:2.2e-12				1	1				FALSE	Protein
1887	comp2831_c0	comp2831_c0_seq1			PF03631.10^Virul_fac_BrkB^Virulence factor BrkB^13-82^E:2.1e-16				1	1				FALSE	Protein
1888	comp2832_c0	comp2832_c0_seq1							0	0				FALSE	Not_Anot
1889	comp2833_c0	comp2833_c0_seq1			PF05299.7^Peptidase_M61^M61 glycyl aminopeptidase^28-83^E:1.3e-21`PF13485.1^Peptidase_MA_2^Peptidase MA superfamily^28-75^E:4.5e-06				1	1	S-adenosylmethionine synthetase	Magnetospirillum magneticum AMB-1		FALSE	Protein
1890	comp2834_c0	comp2834_c0_seq1	Histidine--tRNA ligase	Histidine--tRNA ligase	PF00587.20^tRNA-synt_2b^tRNA synthetase class II core domain (G, H, P, S and T)^10-71^E:2.9e-08	COG0124^ Histidyl-tRNA synthetase	histidyl-tRNA synthetase [EC:6.1.1.21]		5	5	UvrD/REP helicase	Rhodoferax ferrireducens T118		FALSE	Protein
1891	comp2835_c0	comp2835_c0_seq1							0	0	GTP-binding protein TypA	Brevundimonas subvibrioides ATCC 15264		FALSE	Not_Anot
1892	comp2836_c0	comp2836_c0_seq1			PF01425.16^Amidase^Amidase^15-88^E:1.3e-08				1	1	pyridoxamine 5'-phosphate oxidase	Acidovorax delafieldii 2AN		FALSE	Protein
1893	comp2837_c0	comp2837_c0_seq1			PF01925.14^TauE^Sulfite exporter TauE/SafE^33-71^E:2.5e-08				1	1	Methyl-accepting chemotaxis protein signaling domain	Brevundimonas sp. BAL3		FALSE	Protein
1894	comp2838_c0	comp2838_c0_seq1							0	0	aldehyde dehydrogenase	Mycobacterium sp. JLS;Mycobacterium sp. MCS;Mycobacterium sp. KMS		FALSE	Not_Anot
1895	comp2839_c0	comp2839_c0_seq1			PF02633.9^Creatininase^Creatinine amidohydrolase^10-70^E:2.8e-18				1	1				FALSE	Protein
1896	comp284_c0	comp284_c0_seq1	ATP-dependent zinc metalloprotease FtsH	ATP-dependent zinc metalloprotease FtsH	PF06068.8^TIP49^TIP49 C-terminus^22-65^E:1.2e-06`PF06414.7^Zeta_toxin^Zeta toxin^28-68^E:5.3e-05`PF07728.9^AAA_5^AAA domain (dynein-related subfamily)^30-65^E:3.6e-05`PF00004.24^AAA^ATPase family associated with various cellular activities (AAA)^31-95^E:9.8e-25`PF05496.7^RuvB_N^Holliday junction DNA helicase ruvB N-terminus^31-62^E:0.00014	COG0465^ ATP-dependent Zn proteases			4	4				FALSE	Protein
1897	comp2840_c0	comp2840_c0_seq1	Probable cytochrome oxidase subunit 1	Probable cytochrome oxidase subunit 1	PF01654.12^Bac_Ubq_Cox^Bacterial Cytochrome Ubiquinol Oxidase^8-64^E:7.8e-19	COG1271^ Cytochrome bd-type quinol oxidase, subunit 1	cytochrome d ubiquinol oxidase subunit I [EC:1.10.3.-]		5	5				FALSE	Protein
1898	comp2842_c0	comp2842_c0_seq1							0	0				FALSE	Not_Anot
1899	comp2843_c0	comp2843_c0_seq1							0	0				FALSE	Not_Anot
1900	comp2844_c0	comp2844_c0_seq1							0	0				FALSE	Not_Anot
1901	comp2845_c0	comp2845_c0_seq1	Chaperone protein dnaK	Chaperone protein dnaK	PF00012.15^HSP70^Hsp70 protein^1-76^E:2.1e-36		molecular chaperone DnaK		4	4				FALSE	Protein
1902	comp2846_c0	comp2846_c0_seq1	NADP-specific glutamate dehydrogenase	NADP-specific glutamate dehydrogenase	PF02812.13^ELFV_dehydrog_N^Glu/Leu/Phe/Val dehydrogenase, dimerisation domain^22-60^E:1.7e-09	COG0334^ Glutamate dehydrogenase/leucine dehydrogenase	glutamate dehydrogenase (NADP+) [EC:1.4.1.4]		5	5				FALSE	Protein
1903	comp2847_c0	comp2847_c0_seq1							0	0	glutathione S-transferase family protein	Caulobacter crescentus CB15		FALSE	Not_Anot
1904	comp2848_c0	comp2848_c0_seq1			PF04886.7^PT^PT repeat^37-71^E:0.00012				1	1				FALSE	Protein
1905	comp2849_c0	comp2849_c0_seq1							0	0	glycosyl hydrolase	Candidatus Solibacter usitatus Ellin6076		FALSE	Not_Anot
1906	comp285_c0	comp285_c0_seq1							0	0	phosphoribosylformylglycinamidine synthase I	Caulobacter crescentus NA1000;Caulobacter crescentus CB15		FALSE	Not_Anot
1907	comp2850_c0	comp2850_c0_seq1		Probable 3-phenylpropionic acid transporter		COG0477^ Permeases of the major facilitator superfamily			2	2	Peptidase M16 inactive domain family	Brevundimonas sp. BAL3		FALSE	Protein
1908	comp2851_c0	comp2851_c0_seq1							0	0				FALSE	Not_Anot
1909	comp2852_c0	comp2852_c0_seq1			PF06245.6^DUF1015^Protein of unknown function (DUF1015)^1-73^E:4.3e-16				1	1				FALSE	Protein
1910	comp2853_c0	comp2853_c0_seq1			PF01654.12^Bac_Ubq_Cox^Bacterial Cytochrome Ubiquinol Oxidase^1-75^E:5.6e-22		cytochrome d ubiquinol oxidase subunit I [EC:1.10.3.-]		2	2	exodeoxyribonuclease VII, large subunit	Ketogulonicigenium vulgare Y25		FALSE	Protein
1911	comp2854_c0	comp2854_c0_seq1	Uncharacterized peptidase y4nA						1	1	phosphoglucomutase/phosphomannomutase alpha/beta/alpha domain II	Brevundimonas subvibrioides ATCC 15264		FALSE	Protein
1912	comp2855_c0	comp2855_c0_seq1					octaprenyl-diphosphate synthase [EC:2.5.1.90]		1	1	hypothetical protein	Nitrobacter winogradskyi Nb-255		FALSE	Protein
1913	comp2856_c0	comp2856_c0_seq1					glycerol transport system permease protein		1	1				FALSE	Protein
1914	comp2857_c0	comp2857_c0_seq1					two-component system, OmpR family, osmolarity sensor histidine kinase EnvZ [EC:2.7.13.3]		1	1				FALSE	Protein
1915	comp2858_c0	comp2858_c0_seq1			PF08281.7^Sigma70_r4_2^Sigma-70, region 4^1-51^E:7.4e-14`PF04545.11^Sigma70_r4^Sigma-70, region 4^4-53^E:2.2e-13`PF00196.14^GerE^Bacterial regulatory proteins, luxR family^8-54^E:3e-05				1	1				FALSE	Protein
1916	comp2859_c0	comp2859_c0_seq1	Porin-like protein NicP	Porin-like protein NicP	PF03573.8^OprD^outer membrane porin, OprD family^1-87^E:5.4e-30	NOG40959^			4	4				FALSE	Protein
1917	comp286_c0	comp286_c0_seq1							0	0	two component sigma54 specific Fis family transcriptional regulator	Caulobacter sp. K31		FALSE	Not_Anot
1918	comp2860_c0	comp2860_c0_seq1							0	0				FALSE	Not_Anot
1919	comp2861_c0	comp2861_c0_seq1	Probable cytosol aminopeptidase	Probable cytosol aminopeptidase	PF00883.16^Peptidase_M17^Cytosol aminopeptidase family, catalytic domain^1-93^E:6.9e-33	COG0260^ Leucyl aminopeptidase	leucyl aminopeptidase [EC:3.4.11.1]		5	5				FALSE	Protein
1920	comp2862_c0	comp2862_c0_seq1							0	0	putative proteasome-type protease	Brevundimonas subvibrioides ATCC 15264		FALSE	Not_Anot
1921	comp2863_c0	comp2863_c0_seq1	DNA polymerase III subunit alpha	DNA polymerase III subunit alpha	PF01336.20^tRNA_anti^OB-fold nucleic acid binding domain^33-99^E:1.2e-08	COG0587^ DNA polymerase III, alpha subunit			4	4	Carboxylesterase superfamily	Brevundimonas sp. BAL3		FALSE	Protein
1922	comp2864_c0	comp2864_c0_seq1							0	0				FALSE	Not_Anot
1923	comp2865_c0	comp2865_c0_seq1							0	0	AMP-dependent synthetase and ligase	Brevundimonas subvibrioides ATCC 15264		FALSE	Not_Anot
1924	comp2866_c0	comp2866_c0_seq1			PF03994.9^DUF350^Domain of Unknown Function (DUF350)^1-25^E:9.9e-05`PF03994.9^DUF350^Domain of Unknown Function (DUF350)^37-70^E:7.8e-06				1	1				FALSE	Protein
1925	comp2867_c0	comp2867_c0_seq1					DNA (cytosine-5)-methyltransferase 1 [EC:2.1.1.37]		1	1	MaoC domain-containing protein dehydratase	Caulobacter segnis ATCC 21756		FALSE	Protein
1926	comp2868_c0	comp2868_c0_seq1	Translational activator gcn1	Translational activator gcn1	PF02985.17^HEAT^HEAT repeat^7-31^E:0.00011`PF13646.1^HEAT_2^HEAT repeats^8-90^E:1.3e-06`PF02985.17^HEAT^HEAT repeat^45-72^E:0.00069	NOG325174^			4	4				FALSE	Protein
1927	comp2869_c0	comp2869_c0_seq1							0	0	transporter, DAACS family	Brevundimonas sp. BAL3		FALSE	Not_Anot
1928	comp287_c0	comp287_c0_seq1	Probable RuBisCO transcriptional regulator	Probable RuBisCO transcriptional regulator	PF03466.15^LysR_substrate^LysR substrate binding domain^8-78^E:4.6e-10				3	3				FALSE	Protein
1929	comp287_c1	comp287_c1_seq1							0	0				FALSE	Not_Anot
1930	comp2870_c0	comp2870_c0_seq1					transcription initiation factor TFIIE subunit alpha		1	1				FALSE	Protein
1931	comp2871_c0	comp2871_c0_seq1			PF12697.2^Abhydrolase_6^Alpha/beta hydrolase family^8-77^E:1.6e-12		soluble epoxide hydrolase [EC:3.3.2.10]		2	2				FALSE	Protein
1932	comp2872_c0	comp2872_c0_seq1							0	0				FALSE	Not_Anot
1933	comp2873_c0	comp2873_c0_seq1							0	0	diguanylate cyclase	Brevundimonas subvibrioides ATCC 15264		FALSE	Not_Anot
1934	comp2874_c0	comp2874_c0_seq1					glutathione S-transferase [EC:2.5.1.18]		1	1				FALSE	Protein
1935	comp2875_c0	comp2875_c0_seq1							0	0	lipid ABC transporter ATPase/inner membrane protein;transport ATP-binding protein msbA	Brucella melitensis bv. 1 str. 16M		FALSE	Not_Anot
1936	comp2876_c0	comp2876_c0_seq1							0	0				FALSE	Not_Anot
1937	comp2877_c0	comp2877_c0_seq1							0	0	ribosomal protein L36	Brevundimonas sp. BAL3;Brevundimonas subvibrioides ATCC 15264		FALSE	Not_Anot
1938	comp2878_c0	comp2878_c0_seq1							0	0				FALSE	Not_Anot
1939	comp2879_c0	comp2879_c0_seq1					collagen, type VII, alpha		1	1				FALSE	Protein
1940	comp2880_c0	comp2880_c0_seq1	Exopolysaccharide production protein PSS	Exopolysaccharide production protein PSS	PF02397.11^Bac_transf^Bacterial sugar transferase^3-79^E:7e-30				3	3	phage portal protein, HK97 family	Brevundimonas subvibrioides ATCC 15264		FALSE	Protein
1941	comp2881_c0	comp2881_c0_seq1	GMP synthase [glutamine-hydrolyzing]				GMP synthase (glutamine-hydrolysing) [EC:6.3.5.2]		2	2				FALSE	Protein
1942	comp2882_c0	comp2882_c0_seq1							0	0				FALSE	Not_Anot
1943	comp2883_c0	comp2883_c0_seq1							0	0	snare associated golgi protein-like protein	Asticcacaulis excentricus CB 48		FALSE	Not_Anot
1944	comp2884_c0	comp2884_c0_seq1	Dihydrolipoyl dehydrogenase	Dihydrolipoyl dehydrogenase	PF02852.17^Pyr_redox_dim^Pyridine nucleotide-disulphide oxidoreductase, dimerisation domain^21-89^E:1.4e-21	COG1249^ Pyruvate/2-oxoglutarate dehydrogenase complex, dihydrolipoamide dehydrogenase (E3) component, and related enzymes	dihydrolipoamide dehydrogenase [EC:1.8.1.4]		5	5	hypothetical protein	Agrobacterium radiobacter K84		FALSE	Protein
1945	comp2885_c0	comp2885_c0_seq1		3'(2'),5'-bisphosphate nucleotidase CysQ	PF00459.20^Inositol_P^Inositol monophosphatase family^2-71^E:1.8e-20	COG1218^ 3'-Phosphoadenosine 5'-phosphosulfate (PAPS) 3'-phosphatase	3'(2'), 5'-bisphosphate nucleotidase [EC:3.1.3.7]		4	4				FALSE	Protein
1946	comp2886_c0	comp2886_c0_seq1			PF09924.4^DUF2156^Uncharacterized conserved protein (DUF2156)^1-70^E:1e-13				1	1	hypothetical protein	Caulobacter crescentus NA1000;Caulobacter crescentus CB15		FALSE	Protein
1947	comp2887_c0	comp2887_c0_seq1							0	0				FALSE	Not_Anot
1948	comp2888_c0	comp2888_c0_seq1							0	0				FALSE	Not_Anot
1949	comp2889_c0	comp2889_c0_seq1					glucuronosyltransferase [EC:2.4.1.17]		1	1				FALSE	Protein
1950	comp289_c0	comp289_c0_seq1							0	0				FALSE	Not_Anot
1951	comp2890_c0	comp2890_c0_seq1		Segregation and condensation protein B	PF04079.11^DUF387^Putative transcriptional regulators (Ypuh-like)^1-54^E:4.3e-13	COG1386^ Predicted transcriptional regulator containing the HTH domain			3	3	TonB-dependent siderophore receptor	Brevundimonas subvibrioides ATCC 15264		FALSE	Protein
1952	comp2892_c0	comp2892_c0_seq1	C4-dicarboxylate transport protein	C4-dicarboxylate transport protein	PF00375.13^SDF^Sodium:dicarboxylate symporter family^2-67^E:3.1e-12	COG1301^ Na+/H+-dicarboxylate symporters	aerobic C4-dicarboxylate transport protein		5	5	hypothetical protein	Thalassiosira pseudonana CCMP1335		FALSE	Protein
1953	comp2893_c0	comp2893_c0_seq1	Response regulator MprA	Transcriptional regulatory protein QseB	PF00072.19^Response_reg^Response regulator receiver domain^11-97^E:2e-18	COG0745^ Response regulators consisting of a CheY-like receiver domain and a winged-helix DNA-binding domain	two-component system, OmpR family, response regulator QseB		5	5	HAD superfamily hydrolase	Caulobacter crescentus NA1000;Caulobacter crescentus CB15		FALSE	Protein
1954	comp2894_c0	comp2894_c0_seq1							0	0				FALSE	Not_Anot
1955	comp2895_c0	comp2895_c0_seq1			PF09834.4^DUF2061^Predicted membrane protein (DUF2061)^31-74^E:7.8e-14				1	1	ribosomal protein L1	Brevundimonas sp. BAL3		FALSE	Protein
1956	comp2896_c0	comp2896_c0_seq1							0	0	conserved hypothetical protein	Brevundimonas sp. BAL3		FALSE	Not_Anot
1957	comp2897_c0	comp2897_c0_seq1			PF10459.4^Peptidase_S46^Peptidase S46^2-81^E:1.7e-22				1	1	molybdate ABC transporter, permease protein	Brevundimonas sp. BAL3		FALSE	Protein
1958	comp2898_c0	comp2898_c0_seq1	2-oxoglutarate dehydrogenase E1 component	2-oxoglutarate dehydrogenase E1 component	PF02779.19^Transket_pyr^Transketolase, pyrimidine binding domain^1-53^E:6.7e-12	COG0567^ 2-oxoglutarate dehydrogenase complex, dehydrogenase (E1) component, and related enzymes	2-oxoglutarate dehydrogenase E1 component [EC:1.2.4.2]		5	5				FALSE	Protein
1959	comp2899_c0	comp2899_c0_seq1	Phosphoglucosamine mutase	Phosphoglucosamine mutase	PF00408.15^PGM_PMM_IV^Phosphoglucomutase/phosphomannomutase, C-terminal domain^15-74^E:1.6e-12	COG1109^ Phosphomannomutase	phosphoglucosamine mutase [EC:5.4.2.10]		5	5				FALSE	Protein
1960	comp29_c0	comp29_c0_seq1							0	0				FALSE	Not_Anot
1961	comp2900_c0	comp2900_c0_seq1							0	0				FALSE	Not_Anot
1962	comp2901_c0	comp2901_c0_seq1	Acetolactate synthase isozyme 2 large subunit	Acetolactate synthase isozyme 2 large subunit	PF02776.13^TPP_enzyme_N^Thiamine pyrophosphate enzyme, N-terminal TPP binding domain^1-96^E:1.6e-37		acetolactate synthase I/II/III large subunit [EC:2.2.1.6]		4	4				FALSE	Protein
1963	comp2902_c0	comp2902_c0_seq1	ATP synthase gamma chain	ATP synthase gamma chain	PF00231.14^ATP-synt^ATP synthase^6-48^E:3.4e-07	COG0224^ F0F1-type ATP synthase, gamma subunit	disease resistance protein RPS4		5	5	peptidase S10 serine carboxypeptidase	Zymomonas mobilis subsp. mobilis ZM4		FALSE	Protein
1964	comp2903_c0	comp2903_c0_seq1							0	0	hypothetical protein	Brevundimonas sp. BAL3		FALSE	Not_Anot
1965	comp2904_c0	comp2904_c0_seq1	DNA polymerase I	DNA polymerase I	PF00476.15^DNA_pol_A^DNA polymerase family A^1-79^E:6.3e-23	COG0258^ 5'-3' exonuclease (including N-terminal domain of PolI)	DNA polymerase I [EC:2.7.7.7]		5	5				FALSE	Protein
1966	comp2905_c0	comp2905_c0_seq1							0	0				FALSE	Not_Anot
1967	comp2906_c0	comp2906_c0_seq1			PF00106.20^adh_short^short chain dehydrogenase^5-76^E:2.6e-06				1	1	Aldehyde Dehydrogenase	Beutenbergia cavernae DSM 12333		FALSE	Protein
1968	comp2907_c0	comp2907_c0_seq1	Pyruvate dehydrogenase E1 component subunit alpha	Pyruvate dehydrogenase E1 component subunit alpha	PF00676.15^E1_dh^Dehydrogenase E1 component^2-74^E:1.3e-17	COG1071^ Pyruvate/2-oxoglutarate dehydrogenase complex, dehydrogenase (E1) component, eukaryotic type, alpha subunit	pyruvate dehydrogenase E1 component subunit alpha [EC:1.2.4.1]		5	5	peptidase, S9A/B/C family, catalytic domain protein	Brevundimonas sp. BAL3		FALSE	Protein
1969	comp2908_c0	comp2908_c0_seq1			PF05940.7^NnrS^NnrS protein^1-125^E:3.1e-30				1	1				FALSE	Protein
1970	comp2909_c0	comp2909_c0_seq1							0	0	Alpha,alpha-trehalose-phosphate synthase (UDP-forming)	Brevundimonas subvibrioides ATCC 15264		FALSE	Not_Anot
1971	comp2910_c0	comp2910_c0_seq1							0	0				FALSE	Not_Anot
1972	comp2911_c0	comp2911_c0_seq1							0	0	hypothetical protein	Phaeodactylum tricornutum CCAP 1055/1		FALSE	Not_Anot
1973	comp2912_c0	comp2912_c0_seq1					[EC:2.1.1.-]		1	1	protein of unknown function DUF28	Brevundimonas subvibrioides ATCC 15264		FALSE	Protein
1974	comp2913_c0	comp2913_c0_seq1							0	0				FALSE	Not_Anot
1975	comp2914_c0	comp2914_c0_seq1							0	0	putative integral membrane cytochrome synthesis protein	Clavibacter michiganensis subsp. sepedonicus		FALSE	Not_Anot
1976	comp2915_c0	comp2915_c0_seq1							0	0				FALSE	Not_Anot
1977	comp2916_c0	comp2916_c0_seq1			PF00724.15^Oxidored_FMN^NADH:flavin oxidoreductase / NADH oxidase family^96-122^E:7e-06				1	1				FALSE	Protein
1978	comp2917_c0	comp2917_c0_seq1					putative multidrug efflux transporter MdtA		1	1	cytochrome b(N-terminal domain)/b6/petB subfamily, putative	Brevundimonas sp. BAL3		FALSE	Protein
1979	comp2918_c0	comp2918_c0_seq1	Adenylosuccinate lyase				adenylosuccinate lyase [EC:4.3.2.2]		2	2				FALSE	Protein
1980	comp2919_c0	comp2919_c0_seq1					stearoyl-CoA desaturase (delta-9 desaturase) [EC:1.14.19.1]		1	1	hypothetical protein	Brevundimonas sp. BAL3		FALSE	Protein
1981	comp292_c0	comp292_c0_seq1	Potassium-transporting ATPase B chain	Potassium-transporting ATPase B chain	PF00122.15^E1-E2_ATPase^E1-E2 ATPase^15-65^E:2.3e-06	COG2216^ High-affinity K+ transport system, ATPase chain B			4	4	transposase	Rhodococcus jostii RHA1		FALSE	Protein
1982	comp292_c1	comp292_c1_seq1	Potassium-transporting ATPase B chain	Potassium-transporting ATPase B chain	PF00122.15^E1-E2_ATPase^E1-E2 ATPase^1-90^E:6.1e-10	COG2216^ High-affinity K+ transport system, ATPase chain B	K+-transporting ATPase ATPase B chain [EC:3.6.3.12]		5	5				FALSE	Protein
1983	comp2920_c0	comp2920_c0_seq1							0	0	conserved hypothetical protein	Brevundimonas sp. BAL3		FALSE	Not_Anot
1984	comp2921_c0	comp2921_c0_seq1							0	0	hypothetical protein	Phaeodactylum tricornutum CCAP 1055/1		FALSE	Not_Anot
1985	comp2922_c0	comp2922_c0_seq1	Oxygen-independent coproporphyrinogen-III oxidase	Oxygen-independent coproporphyrinogen-III oxidase		COG0635^ Coproporphyrinogen III oxidase and related Fe-S oxidoreductases	oxygen-independent coproporphyrinogen III oxidase [EC:1.3.99.22]		4	4	glycosyl transferase, WecB/TagA/CpsF family	Brevundimonas subvibrioides ATCC 15264		FALSE	Protein
1986	comp2923_c0	comp2923_c0_seq1	Uroporphyrinogen decarboxylase	Uroporphyrinogen decarboxylase	PF01208.12^URO-D^Uroporphyrinogen decarboxylase (URO-D)^2-81^E:1.5e-15	COG0407^ Uroporphyrinogen-III decarboxylase	uroporphyrinogen decarboxylase [EC:4.1.1.37]		5	5	5-oxopent-3-ene-1,2,5-tricarboxylate decarboxylase	Rhodospirillum rubrum ATCC 11170		FALSE	Protein
1987	comp2924_c0	comp2924_c0_seq1							0	0	sensor protein TorS	Vibrionales bacterium SWAT-3		FALSE	Not_Anot
1988	comp2925_c0	comp2925_c0_seq1							0	0				FALSE	Not_Anot
1989	comp2926_c0	comp2926_c0_seq1							0	0	methionine synthase	Leptothrix cholodnii SP-6		FALSE	Not_Anot
1990	comp2927_c0	comp2927_c0_seq1							0	0				FALSE	Not_Anot
1991	comp2928_c0	comp2928_c0_seq1	UTP--glucose-1-phosphate uridylyltransferase 2	UTP--glucose-1-phosphate uridylyltransferase	PF00483.18^NTP_transferase^Nucleotidyl transferase^2-74^E:3e-05	COG1210^ UDP-glucose pyrophosphorylase	UTP--glucose-1-phosphate uridylyltransferase [EC:2.7.7.9]		5	5	chemotaxis protein	Agrobacterium vitis S4		FALSE	Protein
[truncated: 2,619 more rows]
