# Supplementary material for: Organic Particles: Heterogeneous Hubs for Microbial Interactions in Aquatic Ecosystems
Source: Front Microbiol. 2018 Oct 26;9:2569. doi: 10.3389/fmicb.2018.02569 (PMC6212488; doi:10.3389/fmicb.2018.02569)
Supplement: Supplementary file 14 [file Data_Sheet_3.FASTA]

>Line_1_M1_299966
AGCCCCCTCCCACCGTTTGAGAGCGCTGCAGCCAAATGTGGGAGGGGGC
>Line_3_M1_Spacer1
CCCCGATGAGGCCTTTAGCCGCACTGCCAATCAGCCCGCCAGCCACC
>Line_5_M1_300062
AGCCCCCTCCCACCGTTTGAGAGCGCTGCAGCCAAATGTGGGAGGGGGC
>Line_7_M1_11429
TGGTCATGTGAAATCAAAAGCTGGGAGGGGG
>Line_9_M1_Spacer2
ATCGATGCTGGTGCTGGCAGCGGTGACTGAGCCCATGAAACAACGCTGAGCCT
>Line_11_M1_11513
TGGTCATGTGAAATCAAAAGGTGGGAGGGGG
>Line_13_M1_16380
GTGAGGCCGGTGTGGGAGGGGGCTT
>Line_15_M1_Spacer3
ATTGCCATAGTGGTTATGCGGTGGGC
>Line_17_M1_16431
GTGAGACCGGTGTGGGAGGGGGCTT
>Line_19_M1_62359
CTGTGTTCCCCTCCTTTACGTCC
>Line_21_M1_Spacer4
GGCCTGGGAGGCTTTTTCACGGTCATTGGCAAAGTTGCCACCG
>Line_23_M1_62425
CTGTGTTGGCCGCCTTTACTGCC
>Line_25_M1_Spacer5
GGCTTCGGCGGCCCGTTGTGGATCGTTCTTGAAGTTCCCTCCA
>Line_27_M1_62491
CTGTGTTGGCCGCCTTTGCTGCC
>Line_29_M1_31366
AGTGTGACGTCAGACTTTGTCGAA
>Line_31_M1_Spacer6
ATGTGATGTCATTCGTACATCGTACCGGTATAAAATTGGTGTACTGTTCGCGCC
>Line_33_M1_314447
AGTGTGACGTCAGACTTTGTCAAT
>Line_35_M1_5313
TGGCGCGACCGTGACCGGTTTCGGCGTTTCGGC
>Line_37_M1_Spacer8
AGTTCGTTACCTGACGAGCTCCTATTACAACAGCAGCA
>Line_39_M1_5384
TGGCGCGACCGTGACCGGTTTCGGCGTTTCGGC
>Line_41_M1_17372
TGTGGAGGAGATGAAGGAAAAGGC
>Line_43_M1_Spacer9
CTCGGCAAAATTTGGCAATCTGATGAGCTTGTAGAGG
>Line_45_M1_17433
TGTGGAGGAGATGAAGGAGAAGGC
>Line_47_M1_20862
AGCTCATTCAGTCGAGACATGGC
>Line_49_M1_Spacer10
GGGACGGGGCATCGATATGTCTCGCTTGGATCGC
>Line_51_M1_20919
AGCTCATTCAGTCGAGACATGGC
>Line_53_M1_19956
GATGCGAGCGACGAGATTTTTGCC
>Line_55_M1_Spacer11
TGCGATAGCGGTGACGAAGACGATGAT
>Line_57_M1_20007
GATGCGAGCGACGAGATTTTAGCC
>Line_59_M1_19428
TCTCACACGCTGGCTGCCATTGAAGTCCCCTTTTC
>Line_61_M1_Spacer12
GGAGATCGGAAAGCAGCTATCAGACGCCATGGATATCGGAAGC
>Line_63_M1_19506
TCTCACATGCTGGCTGCCATTGAAGTCCCCTTTTC
>Line_65_M1_20957
AAGCCCCCTCCCACCTTTTGATTTCACATGACCAAGG
>Line_67_M1_Spacer13
CTCAGCGTTGTTTCATGGGCTCGATCACCGCTGTCAGCAACAACATCG
>Line_69_M1_21042
AAGCCCCCTCCCACCTTTTGATTTCACATGACCAAGG
>Line_71_M1_11228
TTTGTTTCACCGATCCAAAGCTTTCCGCAGCAAATGAAGACTGGCCGACGAACGA
>Line_73_M1_Spacer14
GGACTGCCCGAAAGTAGGAGTGGGTTGCCCAACAGGCGAGCTAAACAGCGAAGATG
>Line_75_M1_11339
TTTGTTTCACCGATCCAAAGCTTTCCGCAGCAAATGAAGACTGGCCGACAAACGA
>Line_77_M1_12393
GGAGTCCAGATAGTCCACTGAGT
>Line_79_M1_Spacer15
CCCCTCGCCCGCCTTTCCGGATTCCGGAAAAAC
>Line_81_M1_12449
GGAGTCCAGATAGTCCACAGAGT
>Line_83_M1_13101
CTAGCAGCTTAAATATTTCTCAGATGATTGCGA
>Line_85_M1_Spacer16
TGTTACGGTCACAGGGATAGAGTGTCGAGAAGTCACAGGAAAACGATT
>Line_87_M1_13182
CTAGCAGCTTGAATATTTCTCAGATGATTGCGA
>Line_89_M1_9780
GTCCTGCCGAGTGGTACCCCGAGC
>Line_91_M1_Spacer17
AAGACACCAAGCACTCTTCCGAGT
>Line_93_M1_9828
GTCCTGCCGAGTGGTACTCCTAGC
>Line_95_M1_Spacer18
GTCCTGCCGAGTGGTACCCCAAGC
>Line_97_M1_9876
CGTCCTCCGAGTGGTACTCCAAGC
>Line_99_M1_2518
ACCCTGTCCCTAACCCTGGCCCT
>Line_101_M1_Spacer19
GGCCCTGACACTCACCCTG
>Line_103_M1_2560
GCCCTGGCCCTGGCCCTGGCCCT
>Line_105_M1_Spacer20
GACTCTCACCCTGGCCCTG
>Line_107_M1_2602
GCCCTGGCACTGGCACTGGCACT
>Line_109_M1_Spacer21
GGCCCTTGTCCCTG
>Line_111_M1_2639
GCACTGGCACTGGCACTGACACA
>Line_113_M1_Spacer22
ATCCCGTGACTCTA
>Line_115_M1_2676
ACCCTAACCCTAACCCTAACCCT
>Line_117_M1_6399
GCCTCGCCATCCGAGTCGCCCGCTGTGACGCCGCAGTTGGTGCGAATCT
>Line_119_M1_Spacer23
TGACAGTCAAAACCTATCCTTGGCTCGTCGAACCTTGGCAAAG
>Line_121_M1_6491
GCCTCGCCATCCGAGTCGCCCGCTGTGACGCCGCAGTTGGTGCGAATCT
>Line_123_M1_13651
TGTCGCACTGATACTGCAATGCAGTGTTGCTGCGACATG
>Line_125_M1_Spacer24
AATTTGGTACGATGCAGTGTTGGTGCGACATGAATTTGGTTCGGTGAGTCGTTAGAGGA
>Line_127_M1_13749
TGTCGCACTGATACTGCATTGCAGTGTTGCTGCGACATG
>Line_129_M1_3071
CATTTAGCACGAATTGATGCAAAAGCTGTTCTTGCTCGAGTCCAGCAGC
>Line_131_M1_Spacer25
ATGCAGCGGCGATTCCAGTACAGGCTTGTCTCCGTGGT
>Line_133_M1_3158
CATTTGGCACGAATTGATGCAAAAGCTGTTCTTGCTCGAGTCCAGCAGC
>Line_135_M1_6707
CAGCTACTGGCTAACCAAGACAGCT
>Line_137_M1_Spacer26
CGTGGCGTGACAGTTTGGACGACAACCTTGCAGCACTCCCTCCACAGCGCACTGTATCG
>Line_139_M1_6791
CAGCTACTGGCTAACCAAGACAGCT
>Line_141_M1_8274
AAAGAAACGATTCTTGTGGAAACGGTTGACAAGCATTCTAATGACGA
>Line_143_M1_Spacer27
CGACTCATCCTCGCCCGAGGTTCGAAGTTCCAGACGACCAGCTGGG
>Line_145_M1_8367
AAAGAAACGATTCTTGTGGAAACGGTTGACGAGCATTCTAATGACGA
>Line_147_M1_8104
CTCTTTTTGCGTGCGATTTACCGGGTTAGCAG
>Line_149_M1_Spacer28
CTTGCAAACATCAATAAAATCAACAACTTAGAGTTTTGCTTAAAAAATAGGCGC
>Line_151_M1_8190
CTCTTTTTCCGTGCGATTTACCGGGTTAGCAG
>Line_153_M2_48639
AATGGCCAAAGCTGCGGCAATAT
>Line_155_M2_Spacer155
CCGGGACAACGACCTTCGGGCCAGTTGCTCGGCGGAAATG
>Line_157_M2_48702
AACGGTCAAAGCTGCGGCAACAT
>Line_159_M2_Spacer159
CAGTGACAACGATCAACGCGCTTACTGCAATGCCAAAGTC
>Line_161_M2_48765
AACGGCCAAAGCTGCGGCAACAT
>Line_163_M2_2337
TGGTCATGTGAAATCAAAAGCTGGGAGGGGG
>Line_165_M2_Spacer165
ATCGATGCTGGTGCTGGCAGCGGTGACTGAGCCCATGAAACAACGCTGAGCCT
>Line_167_M2_2421
TGGTCATGTGAAATCAAAAGGTGGGAGGGGG
>Line_169_M2_10959
AGTACAGTGCGTTCCATTGTGTGGAATGCTGTACCCTCAAATAGTC
>Line_171_M2_Spacer171
TAAACATCAATGGTGTTGCCACATTGCCACCACATAATCGTACGGCGCGGCCAC
>Line_173_M2_11059
AGTACAGTGCGTTCCATTGTGTGGAATGCCGTACCCTCAAATAGTC
>Line_175_M2_8956
GTGAGGCCGGTGTGGGAGGGGGCTT
>Line_177_M2_Spacer177
ATTGCCATAGTGGTTATGCGGTGGGC
>Line_179_M2_9007
GTGAGACCGGTGTGGGAGGGGGCTT
>Line_181_M2_8609
AGCCCCCTCCCACCGTTTGAGAGCGCTGCAGCCAAATGTGGGAGGGGGC
>Line_183_M2_Spacer183
CCCCGATGAGGCCTTTAGCCGCACTGCCAATCAGCCCGCCAGCCACC
>Line_185_M2_8705
AGCCCCCTCCCACCGTTTGAGAGCGCTGCAGCCAAATGTGGGAGGGGGC
>Line_187_M2_2611
TTGCTGTTTGTCAATCAAGTTGAATGG
>Line_189_M2_Spacer189
ATTGACGCATCAAAATACTCAATGGCTGAATATTTTCTT
>Line_191_M2_2677
TTGCTGTTTGTCAATCAAGTTGAATGG
>Line_193_M2_5173
CTGTGTTCCCCTCCTTTACGTCC
>Line_195_M2_Spacer195
GGCCTGGGAGGCTTTTTCACGGTCATTGGCAAAGTTGCCACCG
>Line_197_M2_5239
CTGTGTTGGCCGCCTTTACTGCC
>Line_199_M2_Spacer199
GGCTTCGGCGGCCCGTTGTGGATCGTTCTTGAAGTTCCCTCCA
>Line_201_M2_5305
CTGTGTTGGCCGCCTTTGCTGCC
>Line_203_M2_5764
CTGGAAACACAACGGGATATTCGGTTG
>Line_205_M2_Spacer205
GATACAGGAGGGGATATTCGG
>Line_207_M2_5812
TTGGATACCGGAGAAGGTATTAAATTG
>Line_209_M2_Spacer209
AATACAGGAGGTGTAGAATA
>Line_211_M2_5859
TTGGATACAAGAGGGGATATTCGGTTG
>Line_213_M2_Spacer213
CATACCGGAAGCGGTATTCAG
>Line_215_M2_5907
TTCGATACCAGAGGGTGTATAATATTG
>Line_217_M2_4959
TACCAAGCGTGATTATGGTTTCT
>Line_219_M2_Spacer219
GTAAATTAGTCAGAATCCAGCATCAGCT
>Line_221_M2_5010
TACCAAGCGTCATTATGGTTTCT
>Line_223_M2_1282
TTCCACGCTGAGATGTCTTGGTTGAACGC
>Line_225_M2_Spacer225
GGATGCCGAGTAAAACATTTGGTACATTGATGTTACTGCTCCCACG
>Line_227_M2_1357
TTCCACGAACCGATCGGTTGGTTGAATGC
>Line_229_M2_Spacer229
ATTGCTGCGACTAAACATACTCATCATTGTTGTGACTTTACCGACA
>Line_231_M2_1432
TTCCACGATCCGATCGGTTGGTTGAATGC
>Line_233_M2_2312
GCAGCTGAGGAAGCCAAAGCTAAGGCTGAAGCAGAA
>Line_235_M2_Spacer235
CAGCAGGAGGAGGCGGCAAAGCAACAT
>Line_237_M2_2375
GCAGCTGAGGAAGCCAAGGCTAAGGCTGAAGCAGAA
>Line_239_M2_127
GTCACGCGCAAATCTGAATTTCCGATAGGCGTCACGCGCAAATCTGAATT
>Line_241_M2_Spacer241
TCTTGGTGACCGTCTAGTCACGCGCAAATCTGAATTTCCGATAGGC
>Line_243_M2_223
GTCACGCGCAAATCTGAATTTCCGCTAGGCGTCACGCGCAAATCTGAATT
>Line_245_M2_2306
GCCGTTCTGCCGCGCCGCCCAAGC
>Line_247_M2_Spacer247
TGCGCGATTGAGGGGGTGATTTTGGCCCCGCTG
>Line_249_M2_2363
GCCGTTCTGCCGCGCCGCCCAACA
>Line_251_M2_3677
ACCACCTCCAAGGGTGGAGCAGCCGACGGCACCACCTCCAAGGGTG
>Line_253_M2_Spacer253
GAGCAGCCGACGGCACCACCTCCAAGGGTGCATATCCCGACGGTGGATGATTGTCGCGTATTGCCTCGTCGTGCGGT

>Line_256_M2_Spacer256
3799
>Line_258_M2_3800
ACCACCTCCAAGGGTGGAGCAGCCGACGGCACCACCTCCAAGGGTG
>Line_260_M2_627
TTAGTGCGGGCGAGTTAACGCCGATTCACTCGAGTGC
>Line_262_M2_Spacer262
GGGCGATTGAACGCCTATTCACTCGTGGCTAAGGGCGCATCCGGTGTCGGAGTATCCATCCCGCCCGGCTCCTCCCTTGGCAATC

>Line_265_M2_Spacer265
748
>Line_267_M2_749
CGAGTGCGGGAGATTGAACGCCTATTCACTCGTGGCT
>Line_269_M2_3563
GACCTGGATGTCGCCTGGCTTCTCGACGAGGAACGTCGG
>Line_271_M2_Spacer271
AGCCGCTTCGAGGCCGGCGACCCGGCCTTCGAGACGGATTTTCGTCTGGCCCT
>Line_273_M2_3655
GACCTGGATGTCGCCTGGCTTCTCGACGAGGAACGTCGG
>Line_275_M2_2593
GCGGGATGCTTGCACCGCCCTTCATGGACCATCGGATGAC
>Line_277_M2_Spacer277
GTCGGAGTCTCCCGGATGCCGTTTTAATCGGACCTGCCAGATGGTACCGGAGGTGCAAT
>Line_279_M2_2692
GCGGGATGCTTGCACCGCCCTTTATGGACCATCGGATGAC
>Line_281_M2_945
CCTGTTTATTCTAATTAGATACATTAAAACATTTTT
>Line_283_M2_Spacer283
TGAAACAATAAAATTTTACAAAATACAATTCGATAAGTGGGGGAAGTTAGTTAGC
>Line_285_M2_1036
CCTGTTTATTTTAATTAGATACATTAAAACATTTTT
>Line_287_M2_3357
AACGCAAGATAAATATTTTTTTT
>Line_289_M2_Spacer289
TCTATGCAAGAATCTCCGCAAGACTGCAGATTGTGACATTTCCGCATGAACA
>Line_291_M2_3432
AACGCGAGATAAATATTTTTTTT
>Line_293_M2_2853
AGATGGTGCCGGAGGTGCAATGCGGGATGCTTGCACC
>Line_295_M2_Spacer295
ACCCTTTGCATCATTGAGGACATCCCTTACCAGGACCTGA
>Line_297_M2_2930
AGATGGTACCGGAGGTGCAATGCGGGATGCTTGCACC
>Line_299_M2_482
GTGGTGTGTCGTCGTGCTTGTGTC
>Line_301_M2_Spacer301
TTTATGGTGACGACTCCTTGCGCATGTGTGTGTGTGTGTGTGTG
>Line_303_M2_550
TGTGTGTGTGTGTGTGCGTGTGTC
>Line_305_M2_2592
GTCACGACCAGCATATCCACCGTATCC
>Line_307_M2_Spacer307
GCGACCAGCATATCCACCGTTTCCGCGACCATCGTTGCGGTTGTTACGATCGTT
>Line_309_M2_2673
TCCGCGACCAGCATATCCACCATTTCC
>Line_311_M2_1637
GCGTGACTGCTGGTGCAGTGGCA
>Line_313_M2_Spacer313
CTCGGATCTGCAAGTATAGACGGCG
>Line_315_M2_1685
GCATGACTGCTGGTGCAGTGGCA
>Line_317_M2_Spacer317
TCCGGCTCTGCCGTTC
>Line_319_M2_1724
GCGTGACTGCTGGCGCAGTAGCG
>Line_321_M2_27
TTGGTCGAAGTCCGTGATGTGACAAAGTCCTCCGACGAG
>Line_323_M2_Spacer323
GGGCACATTTTTTTGGGGACCACTT
>Line_325_M2_91
TTGGTCGAAGTCCGTGATGTGACAAGTCCTCCGACGAGA
>Line_327_M2_1888
CGCGCGTCGGCTCGATCGCCTCGCCGG
>Line_329_M2_Spacer329
AGACCTTGGTCGGCTGGCGCGTCGGCTCGATCGCCTCGCCGGAGACCTTGGTCGACT
>Line_331_M2_1972
CGCGCGTCGGCTCGATCGCCCCGCCGG
>Line_333_M2_2132
CTTAGTTTGCAAAATCAAATTTTTGAA
>Line_335_M2_Spacer335
TTAGCCGTGTAGTTTGCAAACCACCGGTACTACACCTGTCGTTTGCATACCAATTAC
>Line_337_M2_2216
CTTAGTTTGCAAAATCAGATTTTTGAA
>Line_339_M2_1358
GATTCGAATCTACAAGCAAATAAGATATTAAGTCCTTAGTGAGTCAGAAAGAAA
>Line_341_M2_Spacer341
AAAAAGAAATATAAAAAAGGAATGATGTTTCTTCC
>Line_343_M2_1447
GATTCGAATCTACAAGCAAATAAGATATTAAGTCCTTAGTGAGTCAGAAAGAAA
>Line_345_M2_1847
AACGAATGGCTTTAAGGATAGTTGATCAGTGGGCATAAGGTACTGTCAAACGGG
>Line_347_M2_Spacer347
AGCAAAGTGCGGCGTTTAAATCATAGACGTACATATTGCC
>Line_349_M2_1941
AACGAATGGCTTTAAGGATAGTTGATCAGTGGGCATAAGGTACTGTCAAACGGG
>Line_351_M2_202
ATCCGCACTGACGACAATCAAGACGCCGTCCGGCGACC
>Line_353_M2_Spacer353
AACAATCAACAATCAACTAAAAGAAACACAACG
>Line_355_M2_273
ATCCGCACTGACGACAATCAAAACGCCGTCCGGCGACC
>Line_357_M2_916
GAACCAAGCCAAGGGCCCCTCTC
>Line_359_M2_Spacer359
CACCGCGGAATCGAATCCCACCGATGTATCAAGGGAG
>Line_361_M2_976
GAACCAAGACAAGGGCCCCTCTC
>Line_363_M2_844
GATCAGGCAACAAAGAGCCCTGACAAGAGTGCATCAACAGCACACCACATCT
>Line_365_M2_Spacer365
CAACAACTACGCAGCATCTTCAACAGAAGACCACAAGTCATGTGTTG
>Line_367_M2_943
GATCAGGCAACAAAGAGCCCTGACAAGAGTGCATCAACAGCACACCACATCT
>Line_369_M2_29
TTCCCTCTCCAACTGCAAGAGTG
>Line_371_M2_Spacer371
GATCCCATCAAAGCCCGTACACTTGAAGCCCGTAAAGCTGCTATGTTAGCCG
>Line_373_M2_104
TTCCCTCTCCAACTGCAAGAGTG
>Line_375_M2_366
AATTAATGAAACAATTAATTGTCA
>Line_377_M2_Spacer377
CTCCAATTCTTCTGGTTAAACTCAATGTTACTAGTTA
>Line_379_M2_427
AATTAGTGAAACAATTAATTGTCA
>Line_381_M2_1020
AGGGCAAAATATGAAGTTGACTTGTCAAT
>Line_383_M2_Spacer383
TGTCAATGCTCTCACCACACCACCTCCTCCTGGAGGAGGAACA
>Line_385_M2_1092
AGGGCTAAATATGAAGTTGACTTGTCAAT
>Line_387_M2_1520
GACGTCTGCCCAACAGTTGAAAAAGAAAAAACAGCAAG
>Line_389_M2_Spacer389
CCCACGTCGTTCTGATAGAAAAAAAAATTCTCAAAAAGATACTGACCAAGGC
>Line_391_M2_1610
GACGTCTGCCCAACAGTTGAAAAAGAAAAAACATCAAG
>Line_393_M2_578
AGCTGTTTCAGCGCCGCTTGTGATGC
>Line_395_M2_Spacer395
ATGTATCCTCCTCCTCATATCATATCCTAACACGGTGTGGCACGGTGGT
>Line_397_M2_653
AGCTCTTTCAGCGCCGCTTGTGATGC
>Line_399_M2_1323
TGATGTGGTTGTTGTCGAAGGAGGGGCT
>Line_401_M2_Spacer401
CACAGCGCCCGTGGCAGCTTCAACAAATGCCGGATCAGCAAGAGCTTCCTCGA
>Line_403_M2_1404
TGATGTGGTCGTTGTCGAAGGAGGGGCT
>Line_405_M2_375
GCAATTTTCATATCAGTTCGCAATTCTCA
>Line_407_M2_Spacer407
TATCAGTTTGCAATTCTCACCTTTCGAGGTATGGTTCCTACGTGGATGTTT
>Line_409_M2_455
GCAATTCTCATATCAGTTTGCAATTCTCA
>Line_411_M2_1022
ACAACGTATCTACGTTGTCAATTTTT
>Line_413_M2_Spacer413
TGACAACTCGGATACACTCAGTACAAAAACCACGAATTCCTATGTAAGCCCCT
>Line_415_M2_1101
ACAACGTATCGACGTTGTCAATTTTT
>Line_417_M2_1463
AAATGGAGAGACATAGAAAGTAAGAGAAA
>Line_419_M2_Spacer419
GAGACAGAGAAAGAGAGAG
>Line_421_M2_1511
AGATAGAGAGAGAGAGAGAGAAAGACTTA
>Line_423_M2_Spacer423
GGTAAGACCGACAAGCGAG
>Line_425_M2_1559
AGAGAGAGAGAGAGAGAGAGAGAGAGAGA
>Line_427_M2_Spacer427
GATAATTAGGGAAACGAG
>Line_429_M2_1606
AAATATATAGAGAGAGAGAGAGAGAGAAA
>Line_431_M2_907
GCGTCCACACACGCCATTCCGTGAAATGG
>Line_433_M2_Spacer433
GACCGCCGGTTCGCTGACTGACAGCACCGTTCCAGGGGGTCACGTCA
>Line_435_M2_983
GCGTCCACACACGCCATTCCATGAAATGG
>Line_437_M2_1355
GGGTCGTCTGGGTCCACATTTGAGCTGCCCCAACTGTTG
>Line_439_M2_Spacer439
CCTGAACATTCGTCCGACCCCAGTGAGGAACCGCACCCACCGCCGTAA
>Line_441_M2_1442
GGGTCGTCTGGGTCCACATTTGAGCTGCCCCAACTGTTG
>Line_443_M2_1161
CTGCTCAACCAAACATGGCTAAATTGAC
>Line_445_M2_Spacer445
CGGACTGCTCAACCAAACATGGCAAAATTGACGGGGCTGCTCAACCAAACTATGGCTAAATTGA
>Line_447_M2_1253
CGGGACTGCTCAATATGGCTAAACTGAC
>Line_449_M2_76
TGGCATGGGGTAGTGGTTGGCAGGC
>Line_451_M2_Spacer451
AACACCATGACCTTTATTTTCCCTCTGTAAAATTTTCGAAAGC
>Line_453_M2_144
TGGCATGGGGTAGTGGTTAGCAGGC
>Line_455_M2_960
CGGAACAGCCCCCCCCAAACCCCCCGTGCA
>Line_457_M2_Spacer457
AGCAGGGCTAGGGGGGGAGGGAATGCCGGATC
>Line_459_M2_1022
TCGGAACAGCCCCCCCAAACCCCCCGTGCA
>Line_461_M2_831
CGCAGATGGAGGCGCTCCCGCAG
>Line_463_M2_Spacer463
ACCATGCAGATGCTCCTGACTCGGTTGTGCT
>Line_465_M2_885
CGCAGATGGAGGCGCCCCCGCAG
>Line_467_M2_1
CCCGCATTGCACCTCCGGTACCATCT
>Line_469_M2_Spacer469
TCAGGTCCGGTTAAACCCGTCATCCGATGGTCCATGAAGGGCGGTGCAAGCAT
>Line_471_M2_80
CCCGCCTTGCACCTCCGGTACCATCT
>Line_473_M2_787
GTCAGCAAGCGTCGTATCGTTGCGCTGATCCCCAAGAGAA
>Line_475_M2_Spacer475
GCGTCCCCCTGAACATCAACTAAAGCATCGTCAGCATC
>Line_477_M2_865
GTCAGCAAGCGTCGTATCGTTGCGCTGATCCCCAAGAGAA
>Line_479_M2_583
CGCACCTCATCCGCAACATCGATCACCTCGTCGTGGAAG
>Line_481_M2_Spacer481
GCAAGCAAGTCCTCGCCCTCGACGCCAAGGCCAGGCAAGTCCTCGCCCCCT
>Line_483_M2_673
CGCACCTCATCCGCAACATCGATCACCCCGTCGTGGAAG
>Line_485_M2_1085
TTCGTTGATACCGAAGGTGCTGGCCTCCTGGGTATTCCCTGGCATCGGCTC
>Line_487_M2_Spacer487
GAGGAAACCCTCAGGAACTAGATTGCCCAACGCATCATAGCCATAAGTCTG
>Line_489_M2_1187
TTCGTTGATACCAAAGGTGCTGGCCTCCTGGGTATTCCCTGGCATCGGCTC
>Line_491_M2_363
GTGGCCTTGCGCTTGGGAGGATC
>Line_493_M2_Spacer493
TGACTTCGCTGTGTTGGGGGTTTTACCTTGAGTG
>Line_495_M2_420
GTGGCCTTTCGCTTGGGAGGATC
>Line_497_M2_664
GGTTTTTACCGGACGGAACCGGTTGT
>Line_499_M2_Spacer499
CGGCCTATCCGGTTAGCTAGA
>Line_501_M2_711
ATCGTTTACCGGACGCATCCGGTTGT
>Line_503_M2_Spacer503
ACCTAAGTCATTTACCGGACGCATCCGGTTGTCCAAT
>Line_505_M2_774
ATCGTTTACCGGACGCATCCGGTTGT
>Line_507_M2_514
CGTATTGCTCGGGGTTGGCTTGCTAGGAAGC
>Line_509_M2_Spacer509
GTGTTTTACGTTTACGCCTGCAATCTGGAGGGCTCACAGTGCAA
>Line_511_M2_589
CGTATTGCTCGGGGTTGGCTTGCTAGGAAGC
>Line_513_M2_288
TTCAACTCGCTTTACACGAACCTATTAATATTAATAGGAACGACAGTCAA
>Line_515_M2_Spacer515
AACAGCAACTTGCATGGCTAGTACAAATACGGGGTTTTACATGTCTGAGAAAAA
>Line_517_M2_392
TTCAACTCGCTGTACACGAACCTATTAATATTAATAGGAACGACAGTCAA
>Line_519_M2_355
CTGGCCCACACAGGTTCCCTCAGGGGTTT
>Line_521_M2_Spacer521
TCCTTTTTCTTTTTACAAGCTTGCCGCTGCCTCCACAAACGCCAACACT
>Line_523_M2_433
CTGGCCCACACAGGTTCCCTCATGGGTTT
>Line_525_M2_856
CAGCAGATCGGATCGTGGAATGT
>Line_527_M2_Spacer527
GGCCAAAGTTAAGTACATGTACCGGATGTTCGGAAATGCTACCGAATTCAAT
>Line_529_M2_931
CAGCCGATCGGATCGTGGAATGT
>Line_531_M2_Spacer531
CATGTCAGTGACGATAATGTCGGCTATGTTCCAAGATGCGACCACATTCAATCAGAACATTTCGCGTTGGAATATGTCGTCGGTTACATCTACGTATTATATGTTTATGCGTTCGGTCTTCAAC

>Line_534_M2_Spacer534
1077
>Line_536_M2_1078
CAGCCGATCGGATCATGGGATAT
>Line_538_M2_Spacer538
GCGCAATGTTGTCAACTTTGGTTACATGTTCATAGGGGCAACTGCGTTCAAC
>Line_540_M2_1153
CAGCCGATTGGCACATGGAATAT
>Line_542_M2_961
AGGCAAGTGACAGTCACCTTAGAAA
>Line_544_M2_Spacer544
CATAAGATTACAGTCATGTTAATCAGCGGGGGTGGC
>Line_546_M2_1022
AGGCAAGTGACAGTCACCTTAGTAA
>Line_548_M2_742
TCATCGGCTTCAGTCTCACGTTTTCTTCTC
>Line_550_M2_Spacer550
ATATAGTCTCTTTTGGTCTTATTGCGCTTAGCACATTGC
>Line_552_M2_811
TCATCGGCTTCAGTGTCACGTTTTCTTCTC
>Line_554_M2_1062
CGAGAATGAGGCACAAGAGGGAGATGAG
>Line_556_M2_Spacer556
GTGATTGCCGAAATATACAATGAACCTTCAATGACAGAGGAAAT
>Line_558_M2_1134
CGAGAAGGAGGCACAAGAGGGAGATGAG
>Line_560_M2_132
GTGACATCATCGTCGTCGTCATC
>Line_562_M2_Spacer562
GTCGTCGTCGTCATCA
>Line_564_M2_171
TCATCATCATCATCATCGTCATC
>Line_566_M2_Spacer566
ACCACCACCCCCACCG
>Line_568_M2_210
CCACCATCACCGCCGTCATCATC
>Line_570_M2_Spacer570
ATCATCATCATCATCA
>Line_572_M2_249
CCATCATCACCATCATCATCATC
>Line_574_M2_456
AAACCCACGGCGCTCCGCATGTGTAACAA
>Line_576_M2_Spacer576
CCCTGATGGTGTATCCACCCCGTGCAGAGGCGCTAGAGTAAACGGTAAATC
>Line_578_M2_536
AAACCCACGGCGCTCCGCATGTGTAACAA
>Line_580_M2_67
GGTCTGCCGTATCTCACTTTGTCGCTCCGCTGA
>Line_582_M2_Spacer582
CAGACATGCGCGCCCATCTGCATGCCCCGTCCGATC
>Line_584_M2_136
GGTCTGCCGTATTTCACTTTGTCGCTCCGCTGA
>Line_586_M2_186
CTACCCCATGCCAGCTTTCGAAAATT
>Line_588_M2_Spacer588
GTTCCGAGGGAAAATAAGTGGCATGGTGTTGCTTGCCAACCC
>Line_590_M2_254
CTACCCCATGCCAACTTTCGAAAATT
>Line_592_M2_751
ACCGATCTCGTCGCCCTCACACT
>Line_594_M2_Spacer594
CAATCTCATTCTTGCTCTCGATCTTGAGGACAGAGAAGCAGGAGCCGCA
>Line_596_M2_823
ACCGATCTCGTCACCCTCACACT
>Line_598_M2_837
CCACCCTTGGAGCTGGCGTGAGG
>Line_600_M2_Spacer600
GTGAAGTTGACCTTTGGTTGTGCGATGGGAGCTG
>Line_602_M2_894
CCACCCTTGGAGCTGGCGGGAGG
>Line_604_M2_33
GCCAGGATTGTGCATTCAAGGACGGCAACT
>Line_606_M2_Spacer606
GCATGCACTACTGCACTGGGTGTTAAAAGGCCAAGG
>Line_608_M2_99
GCCAGGATTGCGCATTCAAGGACGGCAACT
>Line_610_M2_823
CTGTCTTCCTTCAGATGTGAACCGTCCGGCG
>Line_612_M2_Spacer612
CGTCGCAAGCTGCCAGGAAACGCATGTCCTCAGAGCTA
>Line_614_M2_892
CTGTCTTCCTTCAGTTGTGAACCGTCCGGCG
>Line_616_M2_242
GTGCCCCTTCTTGCCGCAGTTGTAGCACTC
>Line_618_M2_Spacer618
GACCTGGGTCTTCTGCGTCGTCTCAACCTTCTTCGCTGGCGCCCAACAGTCCTTCGCGAA
>Line_620_M2_332
GTGCCCCTTCTTGCCGCAGTTGTAGCACTC
>Line_622_M2_762
TTACTTACGTGGTGGTACATGTTCTGTGT
>Line_624_M2_Spacer624
TCATGTTCTTTTTGAAATCTATTGTGGTAGGGGAACATGCCGACACTTACTGATTCCTCATAGTATCTTACA
>Line_626_M2_863
ATATATACGTGGTGGTACATGTTCTTGGT
>Line_628_M2_592
TAGACTACGTGATTCACGTAAAACTACGTGATTCACG
>Line_630_M2_Spacer630
TAAAACTACGTGATTCACGTAAAACTACGTGATTCACGCGGCCCCTGTAGAGACTACGTAGGAATCCTTATTATTTTTGTGA

>Line_633_M2_Spacer633
710
>Line_635_M2_711
AAAACTACGTGATTCACGTAAAACTACGTGATTCACG
>Line_637_M2_223
GTATTAGTACCTTTTATGCTTGCATTCAATAG
>Line_639_M2_Spacer639
CTTCTGTACATATTGAGTTCCCGCGTATGTGTATTAGTGTAAACCCACGTAACTGTACTTATGCATTCCCACGTATGT

>Line_642_M2_Spacer642
332
>Line_644_M2_333
GTATTAGTACCTTTTACGCTTGCATTCAATAG
>Line_646_M2_Spacer646
CTGACTAGAGGTAACGGATTCCGTTACAC
>Line_648_M2_394
GTATTAGTACCTTTTACGCTTGCATTCAATAG
>Line_650_M2_Spacer650
TACTTTACACTTGCATTCAATAGTACTTTTTACTTTTTGTGCTTATTTATTACTGAGCAGTACTTTTACTGAGT

>Line_653_M2_Spacer653
499
>Line_655_M2_500
GTACGATTATTTTTTACACTTGCATTCAATTA
>Line_657_M2_31
AGTGTAGCAAGTCCTAGGAAGTC
>Line_659_M2_Spacer659
CTAGCAAGTCCTAGGACCTCCTCGATTAGGGCTCTGAGAGCTCTCGCAGC
>Line_661_M2_104
TCTCTAGGAGGTCCCAGGAGGTC
>Line_663_M2_241
CATTTAGCACGAATTGATGCAAAAGCTGTTCTTGCTCGAGTCCAGCAGC
>Line_665_M2_Spacer665
ATGCAGCGGCGATTCCAGTACAGGCTTGTCTCCGTGGT
>Line_667_M2_328
CATTTGGCACGAATTGATGCAAAAGCTGTTCTTGCTCGAGTCCAGCAGC
>Line_669_M2_824
TCTGTGCTCTCTTTGGTTGTATCTA
>Line_671_M2_Spacer671
TCTACTGTACGTAATTCTCACTTTTTTATTGTTCCCGCTTCATTA
>Line_673_M2_894
TCTGTGCTCTCTTTAGTTGTATCTA
>Line_675_M2_Spacer675
CCCTATGTACGTAATTCTTGCTCTCTTATCATTCCTGCTTCATTA
>Line_677_M2_964
TCTGTGCTCTCTTTGGTTGTATCTA
>Line_679_M2_Spacer679
TGTATTGTACTTTACGTACAACTTTGCTTAATTATCTG
>Line_681_M2_1027
TACATACTCTCTTTGGTTGTATCTA
>Line_683_M2_782
GTCAATCGCTATACAAACACAGAAT
>Line_685_M2_Spacer685
GATTCTTCAAATGATCCTAAGCCACCCAAGTCGCGATCAACGTAACTGCCCAGGCTGC
>Line_687_M2_865
GTCAATCGCTATACACACACAGAAT
>Line_689_M2_929
GACCGAACAATTAATTAATTTATTAATTACTTAATTAATTAATTTATGTGTG
>Line_691_M2_Spacer691
TATTTGTAAAGCCAGCAAGTGCCGGCCGAACAATT
>Line_693_M2_1016
AATTAATTAATTTATTAATTAGTTAATTAATTAATTTATGTGTGTATTTGTA
>Line_695_M2_347
AATTAGTAATTCGTGAGCAGCACAAA
>Line_697_M2_Spacer697
TATAAAACATATTGTATTTTCATAGGTATCATAGTATGTTC
>Line_699_M2_414
AATTAGTAATTCATGAGCAGCACAAA
>Line_701_M2_578
CATGATGATGTGAAGTAACAATCATC
>Line_703_M2_Spacer703
AATCTGATGTTCGGGGTGTATGACGAATACAGGCAGGCATATCAAGCCAT
>Line_705_M2_654
CATGATGATGTGACGTAACAATCATC
>Line_707_M2_748
TGTCAGTACTGCACAGTATTTAC
>Line_709_M2_Spacer709
GTACTAAGTAATGCACCACT
>Line_711_M2_791
GTAATGTACTGTACAGTATTTAC
>Line_713_M2_Spacer713
AGAATAAAAGTAATGTACTGTACAGTATTTACGTAATAATGACATAATGTACGACT
>Line_715_M2_870
GTAATGTATTGTACAGTATCTGT
>Line_717_M2_Spacer717
ACAGCCTGTCATTACTGTCTACTG
>Line_719_M2_917
TGTCAGTACTGTACAGTATTTAC
>Line_721_M2_365
TGTCAGTACTGTACAGTATTTCA
>Line_723_M2_Spacer723
TTATTGTCTACTGA
>Line_725_M2_402
CGTCAGTACTGCACAGTATTTAC
>Line_727_M2_Spacer727
GTACTAAGTAATGGACCACT
>Line_729_M2_445
GTAATGTACTGTGCAGTATTTAC
>Line_731_M2_570
GTAATGTACTGTACAGTATTTAC
>Line_733_M2_Spacer733
AGAATAAGTAATGTACTGTACAGTATTTACGTAATAATGACATAATGTACGACA
>Line_735_M2_647
GTAATGTACTGTACAGTATTCTA
>Line_737_M2_176
ACGTCGTCACATGGTCCCATGCTAACGACGA
>Line_739_M2_Spacer739
GGCTGCACTCTGAGGTGGCGCGTCCC
>Line_741_M2_233
ACGTCGTCACATCTTTCGATGCCAACGACGG
>Line_743_M2_Spacer743
GGCGGCACTCGAGGGTGGCGCATCAT
>Line_745_M2_290
ACGTCGTCACATCTTTCGATGCCAACGACGG
>Line_747_M2_Spacer747
TGCGCTATGCGGGAGAGCGGCAGGCGACGCCGCAGCAAGTGGAGCGGAGGGTGGCGATG
>Line_749_M2_380
ACGATGTCGCAGCTTTCGGTGCCGACAACGT
>Line_751_M2_29
GAGATGATTGTTAGCAGTCCCACTC
>Line_753_M2_Spacer753
CCACTGTTAGCCGTAGAATTGGCAGTGAC
>Line_755_M2_83
GAGATGACTGTTAGCAGTCCCACTC
>Line_757_M2_Spacer757
GCATCTGCTCGATGGGAGGCGGG
>Line_759_M2_131
GAGATGACTGTTAGCAGTCCCACTC
>Line_761_M2_699
TGCTCTGCATGCGCATGCGTATGC
>Line_763_M2_Spacer763
GCGTTGTCATGTGCGGTAATAAACTACTTACACCCCCCCCTAGAATGCTCTGTCT
>Line_765_M2_778
TGCTCTGCATGCGCATGCGTATGC
>Line_767_M2_423
GGAGCGCTGCTCGTGGCACTTTC
>Line_769_M2_Spacer769
CGCGGCGGACGCGACACTTCCTCGCCAGTCGAAAGGA
>Line_771_M2_483
GAAGCGCTGCTCGTGGCACTTTC
>Line_773_M2_922
TATCTATAAAACGGCCGTGAGAATC
>Line_775_M2_Spacer775
GACATCATGGTGGCGGCTGTGGGTGTCATGGACTGGTTC
>Line_777_M2_986
TATCTATAAAACGGCCGTGATAATC
>Line_779_M2_111
GTTGTCACCTTGCTGGCAGAGCATACTAT
>Line_781_M2_Spacer781
TGACAACAACTTGGCATGTTTGGTTTACTGATGAAAAT
>Line_783_M2_178
GTTGTCACCTTGCTTGCAGAGCATACTAT
>Line_785_M2_813
TGCTATTCCAACTCAATCCTCCAGC
>Line_787_M2_Spacer787
AACCTGCCCAGAAAAAATCCAAACGCAGCCAAT
>Line_789_M2_871
TGCTATTCCAACTCCATCATCCAGC
>Line_791_M2_Spacer791
GGATTCGTCACCCAAACGCATCCATCAAG
>Line_793_M2_925
TGCTATTCCAACTCCATTATCCAGC
>Line_795_M2_908
TGCCGCTCCAACAATTGCACCCA
>Line_797_M2_Spacer797
CGGCATCCCCAAATGCGCGTCCTTTGGCATCAACAACAATAAA
>Line_799_M2_974
TGCCGCTCCAACAAGTGCACCCA
>Line_801_M2_171
GCTTCTTGAAGTTGAAGCGGATCTTCCAG
>Line_803_M2_Spacer803
ATGATGGCCAGACCATATTTAGATGGTGGCCAACCATATCTGAGCTAGAAATCC
>Line_805_M2_254
GCTTCGTGAAGTTGAAGCGGATCTTCCAG
>Line_807_M2_865
GCAGCCAAGACGGGTGCGACAATC
>Line_809_M2_Spacer809
GTGTCGTGGCGGAGTCTGTGTCAAGCATGGGGCGAGAGAGAAGCGCA
>Line_811_M2_936
GCAGCCAAGACGGGCGCGACAATC
>Line_813_M2_410
TTCGTTATTGTTAAAAGCAAATCAATTAACAACATACACTAAAACAG
>Line_815_M2_Spacer815
AATCCGACACAAATTATTATACTAAATCAGCATCAGATAG
>Line_817_M2_497
TTCGTTATTGTTAAAAGCAAATCAATCAACAACATACACTAAAACAG
>Line_819_M2_Spacer819
CGGACGATGCTTTATTATTGTTAAAGGCCAATCAATTAACAACTTATACTAAAACGGAAAATGATGC
>Line_821_M2_611
TTCGTTATTGTTAAAAGCAAATCAGTTAACAACTTATACTAAAACTG
>Line_823_M2_Spacer823
AAAATGATGCTTCGTTATTGTTAAAAGCAAATCAGTTAACAACATATACTAAAACTCAATCCGACACCAATTATTACACTAAAAATGATACTGATAA

>Line_826_M2_Spacer826
754
>Line_828_M2_755
CTTTTTATGGTTTAAAGCAGATAAATTGACTACGTACACGAAAACAG
>Line_830_M2_Spacer830
AAAGTGATGATGTTTATAACAATCTATTTATATATACGGAGGC
>Line_832_M2_845
ACAGTTATTCTTAAAAGCCAACCTATCAACAAGCTACTTAAAAACTG
>Line_834_M2_636
CAACAACCAACTTGAACGTGGCA
>Line_836_M2_Spacer836
AACGATCGTTCGACAGAGTCATCAAAGGATGAGGTATTATTTGTCGAGCCAGATG
>Line_838_M2_714
CAACAACCAACTTGAATGTGGCA
>Line_840_M2_399
CACTGCGGTTGGAAATAATAGAATATAATGGT
>Line_842_M2_Spacer842
GATAGAGGGGTGGAAACTTACCTGCTTACTTGAAAATGCAGCTGGGAGA
>Line_844_M2_480
CACTGCGGTTGGAAATGATAGAATATAATGGT
>Line_846_M2_267
AAGATTTCGTTCACGCATTCAGTGGAGCAAGCTTACGTTGCTCCCTTTTAGGT
>Line_848_M2_Spacer848
ATTCCTTTCTCTTATCTTTGCTGTATTACTTTATTA
>Line_850_M2_356
AAGATTTCGTTCACGCATTCAGTGGAGCAAGCTTACGTTGCTCCCTTTTAGGT
>Line_852_M2_577
TGACCGACTTTTCGCCTGTGGAGCA
>Line_854_M2_Spacer854
ACGCTCGCACGAGACGTGCGGTCATAAAC
>Line_856_M2_631
ATGACCGACTTTCGCCTGTGGAGCA
>Line_858_M2_1
CTAGCCTGGGTGCGTGACCCCGAAGGGAATTAACACCCAGGAACCTAG
>Line_860_M2_Spacer860
AGGCGAAGTAGGGTGGCCAGTGCCCCATCAGGCAAAGTCCTCTCCTAGGGTTCC
>Line_862_M2_103
CTAGCCTGGGTGCGTGACCCCGAAGGGAATTAACACCCAGGAACCTAG
>Line_864_M2_673
GTACGTAGTCCAAGCCTAATCTCT
>Line_866_M2_Spacer866
TGCTGCATGGTAGATTTCGGGTTTCTGTACAATGGCAACATT
>Line_868_M2_739
GCACGTAGTCCAAGCCTAATCTCT
>Line_870_M2_330
GGGAATAACACGTTCACCCAACCAAATCAAT
>Line_872_M2_Spacer872
CATAACTTTGGAATGAACATTCCTAAAGACT
>Line_874_M2_392
GGGAATAACACTTTCACCCAACCAAATCAAT
>Line_876_M2_265
TCCTACCAACTACCATGCAAAGAA
>Line_878_M2_Spacer878
CGCACAACCTCTGTTGAGAGGCCTAAAACAAGGGAGGGCGACGC
>Line_880_M2_333
TCCTACCAACTACCATGCAAAAAT
>Line_882_M2_223
CAGATCCGGAGGGACCCCATCGTCCCCTGTCAGT
>Line_884_M2_Spacer884
GCCGTGATGGCTTCCGCCACAATGTGATGCGGATCATAGTCACGCCCCCTGTAGTC
>Line_886_M2_313
CAGATCCGGAGGGACCCCATCGTCCCCTGTCAGT
>Line_888_M2_571
AGCAAAAAATTCTGTGCGTGAGTCGC
>Line_890_M2_Spacer890
CGTCGCAATTGCTGAGCCGATCTGGGCATAA
>Line_892_M2_628
AGCAAAAGATTCTGTGCGTGAGTCGC
>Line_894_M2_336
TGGGCTGTGTGTACGCACATGCACATG
>Line_896_M2_Spacer896
CACCGGCAGAGTTGCGCAACTCTGCCGC
>Line_898_M2_391
TGGGCTGTGTGCACGCACATGCACATG
>Line_900_M2_481
AACCTCCTCAGGTCAGCTCCTTGGGCTTCCACAA
>Line_902_M2_Spacer902
ATATCTTTAGAGTCCATAAGGTTGCCCTCTTTTTATGTTTGTCG
>Line_904_M2_559
AACCTCCTCAGGTCAGCTCCTTGGACTTCCACAA
>Line_906_M2_185
ACTGAGCGAATGCGTCCTTCTTCCTGCGAGGGG
>Line_908_M2_Spacer908
ACGACCGAGCAGGGGAAGATG
>Line_910_M2_239
GTTCATGTGTTGCGTCCTTCTTCCCGCGAGCTG
>Line_912_M2_Spacer912
TCTTCCGGATGAACGTCCTGA
>Line_914_M2_293
GTTCATCAATTGCGTCCGTCTTCCCGCGAACAG
>Line_916_M2_Spacer916
GGAACAGAGGAGGGGACCGAGGGGATGAAGATG
>Line_918_M2_359
GTTCATCAATCGCGTCCGTCTTCCCGCGAACAG
>Line_920_M2_294
AGTAGAATACTGTACAGTACATT
>Line_922_M2_Spacer922
ACAGTCGTACATTATGTCATTATTACGTA
>Line_924_M2_346
AATACTGTACAGTACATTACTTA
>Line_926_M2_387
TTCACGTCCTTGGAGGCATCGAACGCTCTCCTCCTCACG
>Line_928_M2_Spacer928
ACGAAATTGTACTATCCGTTGGCCAACGTCGGTCGGTGGCCTCGCCGTCTT
>Line_930_M2_477
TTCACGTCCTTGGAGGCATCGAACGCTCTCCTCCTCACG
>Line_932_M2_1
AAAACGGCGGCACATACATAGGA
>Line_934_M2_Spacer934
AAATGCTCTGGACAAGTGGGAAATTATG
>Line_936_M2_52
GAAACGGCGGCACATACATAGGA
>Line_938_M2_109
AGAGTATCCGCGAGACTGCGGAT
>Line_940_M2_Spacer940
TGTGCCATTTCCGCATGAACGAATGTAAGATAACTAATTTTTTTTCTACGCA
>Line_942_M2_184
AGAATATCCGCGAGACTGCGGAT
>Line_944_M2_703
CGCAGCCGCAGTCGACCAAGATC
>Line_946_M2_Spacer946
GGCAGCACGTCAGCGCAGCCGCAGTCGGCCGAGATCACCCGCACGTCAG
>Line_948_M2_775
CGCAGCCGCAGTCGACCAAGATC
>Line_950_M2_583
CGAAAACCAACATGGCCAACACTACCTTCAA
>Line_952_M2_Spacer952
CACATTCTGCCCATCCGTTCCGCGTCGAAAAGGCAAGGCGGATCTACTCTCCT
>Line_954_M2_667
CGAAAACCAACATGGCCAACACTACCTTCAA
>Line_956_M2_558
TTGTGGAATTCAGGCTTATGCCTGCCACTG
>Line_958_M2_Spacer958
GCTATTGACTACTCGTGGTAGTAAAGGATTGTGAAAACGAATCCATCACACTTGT
>Line_960_M2_643
TGTGGAATTTCAGGCTTATGCCTGCCACTG
>Line_962_M2_647
TCGCCTTGGGTCCAAACATTCAATATCGATCCGTCCACAGC
>Line_964_M2_Spacer964
TGGCAGATAGGTAGGCGTGTCTCAAGCTTGGGGGACGCATGGCATTG
>Line_966_M2_735
TCGCCTTGGGTCCGAACATTCAATATCGATCCGTCCACAGC
>Line_968_M2_82
GCCGACTGTACCATTATACCCAG
>Line_970_M2_Spacer970
CGCTGATACAGGCATTCTCTCCCGTGCAGGCGTTGGTCAAATC
>Line_972_M2_148
ACCGACTGTACCATTATACCCAG
>Line_974_M2_48
ACGAGCATGGGGCGAGAGTGAAGC
>Line_976_M2_Spacer976
TCTGCAGCCAAGAAGGGTGCGGCAAGTATGTCCAACAAGGCGGAGTCTGTT
>Line_978_M2_123
ACGAGCTTGGGGCGAGAGTGAAGC
>Line_980_M2_647
TCGAAACTGTGCCGGAGGGCGGAATCGACCA
>Line_982_M2_Spacer982
TCCGAGCCACCCGGGGGGGCCGTGGC
>Line_984_M2_704
TCGAAACTGTGCCGGAGGGCGGAAGCGACCA
>Line_986_M2_424
AAGAGTCATAGGAACCTCCTTGACGTACCTTCCTTAAGGTA
>Line_988_M2_Spacer988
CACACATGTACCTTCCTTAAGGTAC
>Line_990_M2_490
AAGAGTCATAGGTACCTCCTTGACGTAAATCCAATCAGAGT
>Line_992_M2_Spacer992
GATGAAACCCAAGGTCGCCTCAAAGGCAATTCCGCTGGAGACCCCCGCGTCGGTCAAACA
>Line_994_M2_591
AAGAGTCATAGGTACCTCCTTGACGTAAATCCAATCAGAGT
>Line_996_M2_791
AGCGGTCATCTTACCGCTCCATGT
>Line_998_M2_Spacer998
AACTTTTCGATGTGCCGTCGTCGTCGCTTCGCCGTTGCAC
>Line_1000_M2_855
AGCGGTCATCTTACCGCCCATGTG
>Line_1002_M2_641
GTGGGTGGGCGCCGTTCATCTTGAGCAGCAGCTCCGCGTCCAGCAGGCC
>Line_1004_M2_Spacer1004
GTGGGCGCCGTCCACCTTGAGCAGCAGCTCCGCGTCCAGCAGCGGTGGGTCGAAGAGCTTGTCGCCGGGCACGGAGGGCGTCGGCGTCT

>Line_1007_M2_Spacer1007
778
>Line_1009_M2_779
GGCCGTGGGCGCCGTCCACCTTGAGCAGCAGCTCCGCGTCCAGCAGCGG
>Line_1011_M2_462
CTTATCTTCACGCGATCAGGGGG
>Line_1013_M2_Spacer1013
GCCGACGTCCTTGCGCGGACACTGGATGACCTCGTT
>Line_1015_M2_521
CTTATCGTCACGCGATCAGGGGG
>Line_1017_M2_153
ACTCGCTCTGATTTTTTATCGTGGCAG
>Line_1019_M2_Spacer1019
GAGCCCACGAGTTGAGTGGAAGCACAGTTTCCA
>Line_1021_M2_213
ACTCGCTCTGATTTTTTATCGTAGCAG
>Line_1023_M2_396
CGCCTCTGTGCCCGCCGCTGATGACGCTCCCACCACTCGGAGCCGATGGTTGCG
>Line_1025_M2_Spacer1025
ACGGGCGCCTTGGCTCCGGTTGTGCTTTCATTCCAC
>Line_1027_M2_486
CGCCTCTGTGCCCGCCGCTGATGACGCTCCCATCACTCGGAGCCGATGGTTGCG
>Line_1029_M2_302
GGCGAGGCGCGCGTCACACGTACGT
>Line_1031_M2_Spacer1031
TTGGTGTTTTATAATATACAAATCAATGGGCAACAGTTTCGTTACAGCTTTTTCCATT
>Line_1033_M2_385
GGCGAGGCGCGCGTCACACGTACGT
>Line_1035_M2_514
CATGACCCATTTATCATTCGAATGGC
>Line_1037_M2_Spacer1037
CGGCTGTTCAAGACCTTGATGAAAGTCATTTGGTGTTGAAATGTGTCATTTGACAAAAC
>Line_1039_M2_599
CATGACCCATTTATCATTCGAATGGC
>Line_1041_M2_5
CGTGGTTGGAGCCGTAAGTGGCCCCACG
>Line_1043_M2_Spacer1043
ACCCAAGGCGGATCGGA
>Line_1045_M2_50
CGTGGTTGGAGCCGTAAGTGGCCCCACG
>Line_1047_M2_Spacer1047
TCACAGAGAGAGAAGAG
>Line_1049_M2_95
CGTGGTTGGAGCCGTAAGTGGCCCCACG
>Line_1051_M2_274
GGAATACTCTACCGAATACCAGCTAAAATAGCAATAGCTTGG
>Line_1053_M2_Spacer1053
GTACAAGCAAGGTAACCTATTCAGTTCCTCCAGGT
>Line_1055_M2_351
GGAATACTCTACCGAATACCAGCTAAAATAGCAATAGCTTGG
>Line_1057_M2_663
ATGTATGTAGAATAAGACAGTATTTTTAGGGCTCATA
>Line_1059_M2_Spacer1059
ACCTAAGTACGTTTTTTTCAATACTGAATTCTT
>Line_1061_M2_733
ATGTTTGTAGAATAAGACAGTATTTTTAGGGCTCATA
>Line_1063_M2_734
TGGCGGCGGCGGAAGTTTCGGCGG
>Line_1065_M2_Spacer1065
CGGTTCATCTGGTGG
>Line_1067_M2_773
TGGATTCGGCGGATTTGGCGGCGG
>Line_1069_M2_45
AGCATTAAACGCGCTGATAAGCATAAA
>Line_1071_M2_Spacer1071
ACAGCATTCGCTTGGTGATAAGCATTAAGGGCACTATTTTTATAGTTGGCCTGATC
>Line_1073_M2_128
AGCATAAAACGCGCTGATAAGCATAAA
>Line_1075_M2_627
AATGAGGATTCATTATTTAATAGTCTG
>Line_1077_M2_Spacer1077
CTATGGTATATAATCACAGCTCTCCTTCCATTCCTTGTTGGGAA
>Line_1079_M2_698
AATGAGGATTCATTATTTAATTGTCTG
>Line_1081_M2_594
CCCCTGTAGAAGACGGGGTACCTCCTGGAGAA
>Line_1083_M2_Spacer1083
GAAATGGTGCCTCCTGGAGAAGAAGGGGTGGCTCCTGGAGAAAACGAGGCTAGATCGGCATTAGGAG
>Line_1085_M2_693
CCCCTGGAGAAGAAGGGGTATCTCCTGGAGAA
>Line_1087_M2_217
GACAAGCGTAATACATCTAGTCATACAACACA
>Line_1089_M2_Spacer1089
ATGGAATGAGGGCTCGTGGGACACAGTGTATATGAGGGTTCGT
>Line_1091_M2_292
GACAAGCGTAATACATCTAGTCATACAACACA
>Line_1093_M2_717
CAACACTGGACTACACAACGACATGTCA
>Line_1095_M2_Spacer1095
TACCAATATACCAGTTGGACTAAGATAACACGACATATACCATTGCAATGCGTTCAA
>Line_1097_M2_802
CAACACTGGACTACACAACAACATGTCA
>Line_1099_M2_605
ATGTTATATTGAAATTACATGAT
>Line_1101_M2_Spacer1101
TTCATAATTATCGTATTTC
>Line_1103_M2_647
ATGTAATATCGATTCTACATATG
>Line_1105_M2_Spacer1105
TAATATCAATATTACATGGTTC
>Line_1107_M2_692
ATGTAATATCGATATTACATGAT
>Line_1109_M2_Spacer1109
TTCTCTTTCATGTAATATCGATATTACATATGTAGTTTCGATATTTTGATTCTACAT
>Line_1111_M2_772
ATGTAATATCGATATTACATGAT
>Line_1113_M2_501
TACCGCAGACAAGGTGCAGCGGCCTCACGGGCATGCACAGAAA
>Line_1115_M2_Spacer1115
ATCACAATTGAAATCCAGAGTTTCTGTGAGCACCTCGTCAGTGCGGGTTTTGC
>Line_1117_M2_597
TACCGCAGACAAGGTGCAGCGGCCTCACGGGCATGCACAGAAA
>Line_1119_M2_532
CCACACCATGCCACCGCTATACAAT
>Line_1121_M2_Spacer1121
CAGAAAATTTTTGAAATGAGGCATGGATCAATGGTTAGCAGCCCCTGCTAACCA
>Line_1123_M2_611
CTACCCCATGCCAGCTTTCGAAAAT
>Line_1125_M2_Spacer1125
TTTAACGAGGGAAAAGAAAGGGCATGGTGTTGCCTGCCAACCC
>Line_1127_M2_679
CTACCCCATGCCAACTTTCGAAAAT
>Line_1129_M2_667
CAACAACCAACTTGAACGTGGCA
>Line_1131_M2_Spacer1131
AACAATTGTTCGACAGAGTCATCAAAGGATAAAGTATTATTTGTCGAGCCAGATG
>Line_1133_M2_745
CAACAACCAACTTGAATGTGGCA
>Line_1135_M2_104
GTTTCCTTTGTGCCTCATACCAATGGAGC
>Line_1137_M2_Spacer1137
ATTACTACGATATAAGACATGGAAACTCATTTCTGTGTCCAACACAAAAATCTGTTTCC
>Line_1139_M2_192
GTTTTCTTTGTGCCTCATACCAATGGAGC
>Line_1141_M2_214
GTCGGCGAGCGACTCGTTTGGCCTGCTGGTCCAG
>Line_1143_M2_Spacer1143
CCGAAGGTTTTTCTGCGATAGACGGCGGACTTGGCTCGTCA
>Line_1145_M2_289
GTCGGCGAGCGACTCGTTTGGCCTGCTGGTCCAG
>Line_1147_M2_149
GAGGAGAAAGCTCTTCTGTTTCTTCTGTTTAAAGAGAA
>Line_1149_M2_Spacer1149
TGTGTTCTCTAGAGGCAGAGCCACTG
>Line_1151_M2_213
GAGGAGAAGGCTCTTCTGTTTCTTCTGTTTAAAGAGAA
>Line_1153_M2_525
TAGTACTACTAAATTCGTAGAAAGTACTAC
>Line_1155_M2_Spacer1155
TGAAAATAGTAAAAAGTACTCATCAACATGTAGAACCCAGTAAAAAGCATACAATTCTCA
>Line_1157_M2_615
TAGTACTACTAAATTCGTAGAAAGTACTAC
>Line_1159_M2_714
TCTACTGTCTCTATTGTAATATT
>Line_1161_M2_Spacer1161
GTAGCTTAGGCTGGCGCACGACGGCGCCTCTGGA
>Line_1163_M2_771
TCTACTGTCTCTATTGTAATATT
>Line_1165_M2_6
GGCTCGTCGAACCAAGGGCTGGGGACGCGCCCGGGGAGCACG
>Line_1167_M2_Spacer1167
GCAGCTGCGCGCAGGACTCTGCGCACCTGCCGG
>Line_1169_M2_81
GGCTCGTCGAACCAAGGGCTGGGGACGCGCCCGGGAGCACGT
>Line_1171_M2_263
GCCCCCGGGGCTGTGGTTGATCTG
>Line_1173_M2_Spacer1173
TTGCCACCCATGGGGTGTGATCCCACCGCTCAGTTGGCTGAGGCGTTA
>Line_1175_M2_335
GCCCCCGGGGCTGTGGTTGATCTG
>Line_1177_M2_487
TCTTGAGTTTATTGCTCGGATCA
>Line_1179_M2_Spacer1179
AGCCTCTGAGGAGTGGAACTAAAGGAGTGATACGG
>Line_1181_M2_545
TCTTGAGTTTATAGCTCGGATCA
>Line_1183_M2_Spacer1183
GGTCACCGGTTGCGG
>Line_1185_M2_583
TCTTGAGTTTATGGCTCGGACCA
>Line_1187_M2_19
GCCTGCTAACCACTACCCCATGCCA
>Line_1189_M2_Spacer1189
GCTTTCGAAAATTTTACAGAGGGAACAAAAAAAGGTCATGGTGTT
>Line_1191_M2_89
GCCTGCCAACCACTACCCCATGCCA
>Line_1193_M2_312
CGCGCTGCCACCGCCACGCTGCC
>Line_1195_M2_Spacer1195
GCTGCCTACGCCGC
>Line_1197_M2_349
CGCCGCGCTCTCGCCAAGCTGCC
>Line_1199_M2_Spacer1199
GCCTCCGCCGCCAAGCTGGCCGCTGCCGCTAA
>Line_1201_M2_404
CGCCGCGCTCTCACCAAGCTGCC
>Line_1203_M2_Spacer1203
ACCGCCGCCGCCAAGCTGGCCGCTGC
>Line_1205_M2_453
CCCCGCGCTGTCACCGCGCTTCC
>Line_1207_M2_558
GCCCCCGCCGCGGCCAAGCTGCC
>Line_1209_M2_Spacer1209
GCCGCCGTCGCGCTGAGCGCCGCCACCGCTCCGCCGCCAC
>Line_1211_M2_621
CGCCGCGAAGCTGCCAAGCTGGC
>Line_1213_M2_84
AAGCATCTGCATGTTTTGGGTCCGCC
>Line_1215_M2_Spacer1215
CTCCAAGTGATGGTGCCCCTGTCTGCAAATCCGAGATTGCACA
>Line_1217_M2_153
AAGCATATGCATGTTTTGGGTCCGCC
>Line_1219_M2_157
AGGCGTTATAAGGATGGTGTCCCTG
>Line_1221_M2_Spacer1221
TCGCAAGACAAACTCCTGATCCACGCCTTAGGAAT
>Line_1223_M2_217
AGGCGTTGTAAGGATGGTGTCCCTG
>Line_1225_M2_49
ATCGCAAGGTCCGCCGCGTTGACGA
>Line_1227_M2_Spacer1227
CGCCATCGCCATTGATATCTGCGGAGCCATTCGAACTGCCCCACTCCGCAAGCAGC
>Line_1229_M2_130
ATCGCAAGGTCCGCCGCATTGACGA
>Line_1231_M2_258
TGGGGATCCCCGTTTTGGTTTGGGGAT
>Line_1233_M2_Spacer1233
CCCCAAACCAAAACGGGGATCCCCAAACCGAAATGGGGATGCTAATCA
>Line_1235_M2_333
CAAGAATCCCCAAACCGATTCGGGGAT
>Line_1237_M2_Spacer1237
CCCCGAACCGAAATGGGGATC
>Line_1239_M2_381
AAGACATCCCCATACCAAAACGGGGAT
>Line_1241_M2_Spacer1241
CCCCGAACCAATATGGGGATTGTTCAGTCACTAACCCATACCAATATGGGGTTCATTCCAATTTGGGACTTTAGGGTTTCGTCCCCAAATTGGAACGGCACTCAAA

>Line_1244_M2_Spacer1244
513
>Line_1246_M2_514
ATGGGGACCCCATATTGGTATGGGGAT
>Line_1248_M2_Spacer1248
CCCCATATCGGTATGGGTAGGGATATGTCAATATTCCAAATC
>Line_1250_M2_583
GGGGAGTCCCCATACCAATATGGGGCT
>Line_1252_M2_68
TGCCTGCGACCTTCAACTGCTACTGCCAT
>Line_1254_M2_Spacer1254
TCAATTAGCAAAATCTCGAAAATGAACCACCGCTCAGCGA
>Line_1256_M2_137
TGCCTGCGACCTTCAACTGCTACTTCCAT
>Line_1258_M2_605
GCCCCTCGTTGGAGGACTTTGTCACATCACGGACTT
>Line_1260_M2_Spacer1260
CGACCAGTATGGTCTAAAAAATAT
>Line_1262_M2_665
GCCCCTCGTCGGAGGACTTTATCACGTCACGGACTT
>Line_1264_M2_Spacer1264
TGACCAATTAAAAGGTCCAAAAGTGC
>Line_1266_M2_727
GCCCCTCGTCGGAGGACTTTGTCACGTCACGGACTT
>Line_1268_M2_491
TTGATCCGGATGTGTCCGCATCTG
>Line_1270_M2_Spacer1270
TCCGCATGTGTCCGCATTTTTTGCGGACGTCCGCATTGTGTCCGCATCCGATCCGCAC
>Line_1272_M2_573
TGTGTCCGCATGTGTCCGCATTTT
>Line_1274_M2_78
AATCCTGGTATGTTTGCCAGGATT
>Line_1276_M2_Spacer1276
CTTTCCTGCATTGAAACGCTATCATTTCAATGTAGGTTC
>Line_1278_M2_141
AATCCTGGTATGTTTGCCAGGAGT
>Line_1280_M2_527
CTGCTCTCCTCTGTAGCCTTACG
>Line_1282_M2_Spacer1282
ACACACCGGTGCACCGCGGCTGCGGGGGCGACTGACGCCGCGGCTGCACACTCTG
>Line_1284_M2_605
CTGCTCTCCTCTGTAGCCTTACG
>Line_1286_M2_104
CAATTTATTGTTTCTAATTTAACGTTTAACGTATCTCAGAT
>Line_1288_M2_Spacer1288
CCGTTTAGTTGATCTGGGAGATACGTTTAGTTGATTAAAACGCTTTTAATAGAA
>Line_1290_M2_199
CAATTTATTGTTTCTAATTTAACGTGTAACGTATCTCAGAT
>Line_1292_M2_9
CGAATTCGATATCTCCTCCGACGTTCGATTCATCATCCGTTGTTGGGTCTAT
>Line_1294_M2_Spacer1294
CGTTGGACTCACGTTGTTCTCAGTGTCATCTTCCCATTCCTCGCGCTGGTCTATTG
>Line_1296_M2_117
CGAATTCGATATCTCCTCCGACGTTCGATTCATCGTCCGTTGTTGGGTCTAT
>Line_1298_M2_266
GCCGCGTCGGGCCAGACGGGCTCGGC
>Line_1300_M2_Spacer1300
TCTCGCGGCGCGCGGCGGCCATCTCCAAGACGT
>Line_1302_M2_325
GCCGCGTCGGGCCAGACAGGCTCGGC
>Line_1304_M2_187
GGCATGTCTGACGCAAGTTAGCCTGC
>Line_1306_M2_Spacer1306
TGCCCGAACCGCCGACGGCGGATGTGGT
>Line_1308_M2_241
GGCATGTCTAACGCAAGTTAGCCTGC
>Line_1310_M2_107
TTCGCAGCGCTTCTAGGAGCTCCC
>Line_1312_M2_Spacer1312
AGGTTGAACAAGCCATGTCTGGTAATCCGCTGCGTC
>Line_1314_M2_167
TTCGCAGCGCTTCTATGAGCTCCC
>Line_1316_M2_381
GCCTATTCAGGAGGAGGGTGCCGCGCGT
>Line_1318_M2_Spacer1318
TGATTGCCTTGCTTTGGAGAGCGCCGCACGATGATCCCCCGCCCT
>Line_1320_M2_454
GCCTATTCAGGAGGAGGGCGCCGCGCGT
>Line_1322_M2_386
GGGCATGGGCCCACCTAAGTAAGGGACAGGGCCCTGTGGCTA
>Line_1324_M2_Spacer1324
GCATGGTGTAGCTCCAAACTAATGTAGCTCCAAAGATAAGGTAGCCCAACACTAAGAG
>Line_1326_M2_486
GGGCATGGGCCCACCTAAGTAAAGGACAGGGCCCTGTGGCTA
>Line_1328_M2_23
ATCCCCGTATGCATACGGGGATCG
>Line_1330_M2_Spacer1330
CATGTCATGTAATCCCCGTATGCATACGGGGATTTATATGTA
>Line_1332_M2_89
ATCCCCGTATGCATACGGGGATTG
>Line_1334_M2_Spacer1334
ATCTTGATCCCCGTATGCATACGGGGATTTGCGCA
>Line_1336_M2_148
ATCCCTGTATGCATAAGGGGATCG
>Line_1338_M2_Spacer1338
GATGGACACTAATCCCCGTATGCATACGGGAATTTTTGC
>Line_1340_M2_211
ATCCCTGTATGCATACGGGGATTT
>Line_1342_M2_Spacer1342
TTCAGTCACTCCCCGTATGCATAATGAAGTTGTGCGCATATGGGAAATTTAGTTTTGTATCCCCATATGTGTAATTTTGCATATGGGG

>Line_1345_M2_Spacer1345
322
>Line_1347_M2_323
ATCGCCGTATGCATATGGGGATCC
>Line_1349_M2_Spacer1349
CCGTATGCAAACGGGCGGGGATCGCTGAAAAATTCGCATATGGGG
>Line_1351_M2_392
ATCCCATTACGCATAATGAAATTG
>Line_1353_M2_476
TTTAACTCACTTTCAGATGACGA
>Line_1355_M2_Spacer1355
TGAGGTTGATGCAGCATCTTCTTCCCCTCCCCCTTCGCGATTA
>Line_1357_M2_542
TTTAACTCACTTTCAGATGACGA
>Line_1359_M2_6
CGAGTCCGACACCCTGTCGGAGCCGC
>Line_1361_M2_Spacer1361
CGCTGTCCGCTGTATGTCCGCTGCGCCGTCACGCAGCGCGTCGCCCACGCCGTC
>Line_1363_M2_86
CGAGTCCGACACCCTGCCGGAGCCGC
>Line_1365_M2_19
CGACGCGGCGAGCTCCGCCGCAG
>Line_1367_M2_Spacer1367
CAGCCAGCACTTGCGTGCCGCAGCGCTAAAGCGATGCAGCCGCCGCAGCAGC
>Line_1369_M2_94
CGACGCAGCGAGCTCCGCCGCAG
>Line_1371_M2_59
CATCACCACCATCGTTGCTCTTG
>Line_1373_M2_Spacer1373
TGCTTCTGTTTTCCTCCTTGTTGGC
>Line_1375_M2_107
CATCACCGCCATCGTTGCTCTTG
>Line_1377_M2_60
GGGAGTAGCTCCCGGATTGAAATT
>Line_1379_M2_Spacer1379
GTGCATTTGCGTGCC
>Line_1381_M2_99
GGGAGTAGCTCCCGACACCAGCCT
>Line_1383_M2_407
GCTTTGAAAAAACAACTCAAGGCTGC
>Line_1385_M2_Spacer1385
CAAAAAAGTTGCTGCTATCAAGAAGGCCCTCAAGAATGCCGCTCCTGAAGAAAGAGCT
>Line_1387_M2_491
GCTTTGAAAAAACAACTCAAAGCTGC
>Line_1389_M2_398
ATGTTTGTCGCTCCGTGCGACAACAGGGGAGCTGATG
>Line_1391_M2_Spacer1391
CTTGCAGCCACCAAGAGTTTGTCGCTCCGTGCGACAACCTTGTCGCTTCGTACGACAACACGGGAGCTCATACTGCTGTTTTC

>Line_1394_M2_Spacer1394
517
>Line_1396_M2_518
GAGTTTGTCGCTCCGTGCGACAACTTTGTCGCTTCGT
>Line_1398_M2_Spacer1398
GCGACAACACGGGAGCTGATATTGCTGTTTCGGCTTCTGGGTCCAGTTCGACCTACTCCGGGCGGGTTCTTTTTTTGCCTGTTGTGCCCAGG

>Line_1401_M2_Spacer1401
646
>Line_1403_M2_647
GGTTCTGTTGCCTTGTGCAACAACCTTGTCACTCCGT
>Line_1405_M2_68
GAAATATCGTCTTACACAATCCCATAAGTCTACCTT
>Line_1407_M2_Spacer1407
AAACGATAACAACTAGTGGTCTTATAATTTTATGTCTATGGGATTTTTCAAGAC
>Line_1409_M2_158
GAAATATCGTCTTACACAATCCCATATGTCTACCTT
>Line_1411_M2_373
CCTATTGAGTTCCCACGTAAGTAC
>Line_1413_M2_Spacer1413
ATTAGTTTTAATTTTAATGTGTAGAGTAAGTAATAACTTACGTACAACGGGCAGCAG
>Line_1415_M2_454
CCTATTGAGTTCCCACGTAAGTAC
>Line_1417_M2_260
GCCACTAGTGTGCATCTGTCATCCTGCCA
>Line_1419_M2_Spacer1419
TATAACTTGTGACTGTCTCCCCGGTGCCATGGATGTTTGCTCCTTGTTTATCTCAAC
>Line_1421_M2_346
GCCACTAGCGTGCATCTGTCATCCTGCCA
>Line_1423_M2_441
CACTACTGACACTCTAGACCACCAA
>Line_1425_M2_Spacer1425
GTAATTACTCGAGATCACCAACC
>Line_1427_M2_489
AACAACTGACACTCCAGACAAATGT
>Line_1429_M2_Spacer1429
CCACGAAGGCGACCGTTATCCCGTGG
>Line_1431_M2_540
AACGACTGACACTCTAGACTACCAC
>Line_1433_M2_Spacer1433
TCAACGACTGACACTCTAGACTATCACTCGTGGTACTCCAG
>Line_1435_M2_606
AACCACTGACACTCTAGACCACAAC
>Line_1437_M2_453
AGCAGCACAAAATTAAAACATAA
>Line_1439_M2_Spacer1439
TCTATTTTCACAGGCATCATAGTATGTTAAATTGGTAATTCACC
>Line_1441_M2_520
AGCAGCACAAAATTAAAACATAA
>Line_1443_M2_468
TTTTGACAGAACGCAAGGTGAGA
>Line_1445_M2_Spacer1445
AAATGGAAGTTACTTGCCATGATTGGACGTGATTCCTGCATGATTG
>Line_1447_M2_537
TTTTGACAGAGCGCAAGGTGAGA
>Line_1449_M2_332
TTTGAAGATGAATGTATGCCAGCACTGATCG
>Line_1451_M2_Spacer1451
GGTGTCTGTTGCTTGGGCGTTGGATGTTCATTTTACTATTCGTC
>Line_1453_M2_407
TTTGAAGATGAATGTATGCCAGCGCTGATCG
>Line_1455_M2_467
GTCGTTGCCCTCCGTCGTCCACCGT
>Line_1457_M2_Spacer1457
CGTTGTCCTCCGTCGTCCACCGTTGACGACGACACCAGGACGACGACAATCGCA
>Line_1459_M2_546
GTCGTTGTCCTCCATCGTCCACCGT
>Line_1461_M2_573
ATTGTTTCTTTTTATGAGGGTTTTCT
>Line_1463_M2_Spacer1463
AATAGGGGTCATCACTGCTTGGGTCCACTGATAG
>Line_1465_M2_633
ATTGTTTCTTTTTATGAGGGTTTTCT
>Line_1467_M2_82
AATGAGGATTCATTATTTAATAGTCTG
>Line_1469_M2_Spacer1469
CTATGGTATATAATCACAGCTCTCCTTCCATTCCTTGTTGGGAA
>Line_1471_M2_153
AATGAGGATTCATTATTTAATTGTCTG
>Line_1473_M2_408
CCCCTGTTCATGATCGTTTGTTTAT
>Line_1475_M2_Spacer1475
GTTTGTTTACGAGCTGGGCGGTGGCCGGGGCTCTGTTCATGAACCGG
>Line_1477_M2_480
CCCCTGTTCATGAACGTTTGTTTAT
>Line_1479_M2_456
TGCCTGTCAGCTTCTGAATTCTCAGTCTA
>Line_1481_M2_Spacer1481
CTTTTACTATTATTTCATATGGTATCGTACACTATTAGTGTTGACATTTTGAGACAACA
>Line_1483_M2_544
TGCCTGTCAGCTTCTGAATTCTCTGTCTA
>Line_1485_M2_27
CGCCTCCTATACGGGTCTCCGTGTCATTACTCCT
>Line_1487_M2_Spacer1487
CTCTGTGAAGCACGGCGTACATCCAGCTTTCTCCGCATCGCGTCTACTAC
>Line_1489_M2_111
CGCCTCCTATACGGGTCTCCGTGGCATTACTCCT
>Line_1491_M2_614
GTGGCAGATGTTTACACGCGCGTGT
>Line_1493_M2_Spacer1493
TTCCCCTCTTATTAGAGCAGGTTTGAGTATTAAATTGAGTAGTAA
>Line_1495_M2_684
AGTGCAGATGTTTACACGCGCGTGT
>Line_1497_M2_456
GAGAACTTCCCAGCGTCGCAGCTGGTGCA
>Line_1499_M2_Spacer1499
GGCAGCGGAGCTCGTCTGCGCTGTCAAACCC
>Line_1501_M2_516
GAGAACTTCCCAGCGTCGCAGCTGGTGCA
>Line_1503_M2_266
GTGCCAACTTTAATCTCTGGCAC
>Line_1505_M2_Spacer1505
AAATCGTGCAAACTTTAATCTCTGGCACAAATC
>Line_1507_M2_322
GTGCCAACTATAATCTCTGGCAC
>Line_1509_M2_Spacer1509
GATATGTGCCAGAGATTTTTGATATAGTATGTTTTCTACGAATTCCCATAGTAGCGA
>Line_1511_M2_402
CTGCCAGAGATAATCTTTGGCAC
>Line_1513_M2_340
GCCGCCACCGCGGCCGTCCGTGCGATG
>Line_1515_M2_Spacer1515
CCGGGGTAACCGTCGTCGGAGTTCGGCGGG
>Line_1517_M2_397
GCCGCCACCGCGGCCGGCCGTGCGATG
>Line_1519_M2_329
GCCCCTGGGCCCTAGGGGCCCCTGG
>Line_1521_M2_Spacer1521
AGAACGAAGAAACACCCAGTGTAGG
>Line_1523_M2_379
GCCCCTGGGCCCTAGGAGCCCCTGG
>Line_1525_M2_460
CAAAATCAGACGTGGCGTCTAGGTAG
>Line_1527_M2_Spacer1527
GCGAATTCCCCTCCAGCAGCATCAAACTCTA
>Line_1529_M2_517
CAAAATCAGACGTGGCCTCTAGGTAG
>Line_1531_M2_382
GGCGCGCTCCCTCCTGCAGGCCGAGCAACGGCGGCGGC
>Line_1533_M2_Spacer1533
AGCGGCCGGCGGCAGCGGAGGCTGGCGAGGAGCCCCCGTGACACGGGCTGGCGCAGCC
>Line_1535_M2_478
GGCGCGCTCCCTCCTGCAGGCCGAGCAGCGGCGGCGGC
>Line_1537_M2_384
ATTTCAGTTGGTTGTTGCATTCGTC
>Line_1539_M2_Spacer1539
TCAAACAACAATGCCTTATCCTTCTATGACAAGTCTTCTTCCAA
>Line_1541_M2_453
ATTTCAGTTGGTTGTTGCATCCGTC
>Line_1543_M2_457
CTGAGAGACTTACTTTTGAGTAAGTCAGGTAATAGGTATG
>Line_1545_M2_Spacer1545
CCTTTATAATTTTTTTGATCCCCCTCCATTCGAGCATCACTTCCCCCGTCATTCAGTCG
>Line_1547_M2_556
CTGAGAGACTTATTTTTGAGTAAGTCAGGTAATAGGTATG
>Line_1549_M2_210
CAGTCAGCTTGCAGCGCAGTGTGCAGTA
>Line_1551_M2_Spacer1551
CCGAAGTCAGCCAGTCAGTCAGCAGCGCAGTGCGGTCAGT
>Line_1553_M2_278
CAGTCAGTCAGCGGCGCAGTGCAGTCAG
>Line_1555_M2_Spacer1555
CCAGAACTCCTATTGAATTCCCG
>Line_1557_M2_329
CAGTCAGTCAGCAGCGCAGTGCAGTCAG
>Line_1559_M2_591
TAACGGATGCTAATAATTAGCAATGTACACAACGTAC
>Line_1561_M2_Spacer1561
AGCAGGATCAAGCACAACTGTGCTATT
>Line_1563_M2_655
TAACGGATGCTAATAATTAGCTATGTACACAACGTAC
>Line_1565_M2_416
AGGTAGACATATGGGATTGTGTAAGACGATATTTC
>Line_1567_M2_Spacer1567
GTCTTGAAAAATCCCATAGACAAAAAATTTTAAGACCACTAGATGATATTGTTTG
>Line_1569_M2_506
AGGTAGACTTATGGGATTGTGTAAGACGATATTTC
>Line_1571_M2_35
TATGTGAGTATGATTTCAATCAT
>Line_1573_M2_Spacer1573
TTTAGAGTAAAAATGGACATGTGAATTCC
>Line_1575_M2_87
TATGTGAGTATGTTTTCAATCAT
>Line_1577_M2_312
GTTAACATTCTAAACAGAGTCTGT
>Line_1579_M2_Spacer1579
TTAGAATGTTGTCCGTGAAAAACCGTCAAAAAATTTCGG
>Line_1581_M2_375
GTTAACATTCTATACAGAGTCTGT
>Line_1583_M2_573
TCTATGATTAGCTTCTATAGTACTAAAGAAATCAGACTACC
>Line_1585_M2_Spacer1585
GGACAGTCAAGCACCCGCAGACGGTGGCA
>Line_1587_M2_643
TCTATGATTAGCTTCTATAGTACTACAGAAATCAGACTACC
>Line_1589_M2_179
TCGACTGCATCCCCTGAGCCGCAGGCCGACAGTAGTCGCAAGCGTATCTC
>Line_1591_M2_Spacer1591
ATGGGATAAGTCATCTTTGCGCTGCGACGTCGACTGCATCCCCTGAGCCGCAGGCCGACAGTAGTCACAAGCGTATCTCGTGGGATAAGTCATCATTGCGCTGCGACG

>Line_1594_M2_Spacer1594
336
>Line_1596_M2_337
TTGACTGCATCCCCTGAGCCGCAGGCCGACAGTAGTCACAAGCGTATCTC
>Line_1598_M2_527
TGCAAAGGTCGACCAAGCTGAGTGCCAAG
>Line_1600_M2_Spacer1600
GGTCCGCTGGATGGTCGCACTTGTGACCTGAAGGAGGATCCTG
>Line_1602_M2_599
TGCAAAGGTCGACCAAGCTGAGTGCCAAG
>Line_1604_M2_298
GTTCAATCACGCAGAAGACTGAG
>Line_1606_M2_Spacer1606
TTGGATGGTGGCCTCGAGCTGGTTCCAGATATGGGAG
>Line_1608_M2_358
GTTCGATCACGCAGAAGACTGAG
>Line_1610_M2_573
TTTGTTGCCACCTCACCGCGAAATCGTATGGAG
>Line_1612_M2_Spacer1612
TTCACTTAAAAGAAAACGACGAGGTGGCAACAAAACT
>Line_1614_M2_643
TTTGTTGCCACCTCACCGCGAAATCGTACGGAG
>Line_1616_M2_582
CGATGGCTCCGCCTATCGGCCATCCTCG
>Line_1618_M2_Spacer1618
GTTGGGTGGTGTACATACATACGCGCGCTCAAAATTT
>Line_1620_M2_647
GCGATGCTCCGCCTATCGGCCATCCTCG
>Line_1622_M2_335
TTTGTGAATCTATACTTGCGTTGT
>Line_1624_M2_Spacer1624
TGTAATAGTTTGTTGCGAGATTAGAAGTTAAGTTTGAGACAGAGCTTGCGGCTGTTGCGT
>Line_1626_M2_419
TTTGTGAATCTATACTTGCTGTTG
>Line_1628_M2_41
GAAGCGCCATATGCCGATCCGCGTTCTGAGC
>Line_1630_M2_Spacer1630
TTGACGGACACAGTCGAAGGAACGGCGGCGCTTTTGTGAAAGGCTTACATT
>Line_1632_M2_123
GAAGCGCCATATGCCGATCCCGTTCTGAGCC
>Line_1634_M2_534
AGCCTCTCTACGCAGATCCTGGAGACTCAAAGA
>Line_1636_M2_Spacer1636
GTGAGCATGCAGCATGAAAAACCTATCCCAGAAAAAAATGCCGAGAGTGT
>Line_1638_M2_617
AGCCTCTCTACGCAGATCCTGGAAACTCAAAGA
>Line_1640_M2_458
TGGTCGCTGATCCCCACTTCGGCGTCGGCTGCA
>Line_1642_M2_Spacer1642
AAGCTGGTGCAGAGGCTGCTTCTGGCG
>Line_1644_M2_518
TGGTCGATGATCCCCACTTCGGCGTCGGCTGCA
>Line_1646_M2_431
GTTGGAGGCAAGTTCGGAGCGCTTGGAGAGAGGCT
>Line_1648_M2_Spacer1648
TCGTGCGCTTGGAGAGAACGAACGAGCGATGTGAGAGC
>Line_1650_M2_504
GTTGGAGGTAAGTTCGGAGCGCTTGGAGAGAGGCT
>Line_1652_M2_462
ATGACGCAGATACTTATAGAGTACAGAAACCCATACGG
>Line_1654_M2_Spacer1654
ATAGTAAACCGTATGTAGCAGTACCCGTACCTTAGCCC
>Line_1656_M2_538
ATGACGCAGATACTTATAGAGTACAGAAAACCATACGG
>Line_1658_M2_543
GCGTCGAGTCACAAATGCAGAGACC
>Line_1660_M2_Spacer1660
TGAGTGATTCACCTGGTCATGCTTCTTCAGTTTGGTTACGCGTGGCTTCAGTCCTC
>Line_1662_M2_624
GCGTTGAGTCACAAATGCAGAGACC
>Line_1664_M2_1
GAGTCCACGGATAGAACAACAAG
>Line_1666_M2_Spacer1666
TAGTAACAGTAACATGAACTATCAAGACTCGATAGATACCAT
>Line_1668_M2_66
AAGTCCACGGATAGAACAACAAG
>Line_1670_M2_496
TAGTAGGCAAAGATGATGACTACTGTTGTTAAAGGTGTGTTAACATCTT
>Line_1672_M2_Spacer1672
ATGAGCTCATGCTCGCTAAGTGCAACAGACCTAACG
>Line_1674_M2_581
TAGTAGGCAAAGATGAAGACTACTGTTGTTAAAGGTGTGTTAACATCTT
>Line_1676_M2_433
CAAATTTTGCGATTTGCATGAAATTCATGCAAATCG
>Line_1678_M2_Spacer1678
CGATTTGCATGAAATTCATGCAAATCGTTTTTATCAGTTTGTTTCTTACGATTTCCTACGTGGAGAGCT
>Line_1680_M2_538
TGCAAATCGCGATTTGCATGAATTTCATGCAAATCG
>Line_1682_M2_507
GGTCTGCCGTATTTCACTTTGTCGCT
>Line_1684_M2_Spacer1684
CCGCTGACAGACATGCGCGTCCCTCTGCATGCCCCATCCAATG
>Line_1686_M2_576
GGTCTGCTGTATTTCACTTTGTCGCT
>Line_1688_M2_546
CACGTCCTGCCGGGGGAAGTGTC
>Line_1690_M2_Spacer1690
CGCTGCTCTGGATCGATGCTTGGGACATGTCCGTCGCCGGCGCG
>Line_1692_M2_613
CACGTCCTGCCGGGGGACGTGTC
>Line_1694_M2_147
TGACGATCGATTATAGTCTCTCGCTTCAACAGTGATC
>Line_1696_M2_Spacer1696
AAAACCGCCTGCTGTGACATTCGAGGG
>Line_1698_M2_211
TTGACGATCGATATAGTCTCTCGCTTCAACAGTGATC
>Line_1700_M2_77
TCCGCCAACAGCCTTGCCACTGG
>Line_1702_M2_Spacer1702
GCGACCCTTCCATGAGCTCCGGCTCCGGCATAAACTCCGCCAATGTGATAGG
>Line_1704_M2_152
TCCGCCAACAGCCTTGCCACTGG
>Line_1706_M2_305
GGAGTGGCCGGAGACTTGCGCGGAGCTGGAGA
>Line_1708_M2_Spacer1708
CGTCCGGTGGCTGCGGAGTGGCTTGC
>Line_1710_M2_363
GGAGTGGCCGGAGACCTGCGCGGAGCTGGAGA
>Line_1712_M2_137
CACCCGGCTGCCCCGACCATTAGGGT
>Line_1714_M2_Spacer1714
ACACCCGGCTGCCCCGACCAATTAGGGTA
>Line_1716_M2_192
CACCCGGCTGCCCCGACCAATTAGGG
>Line_1718_M2_Spacer1718
TGCGTTCATGGGGGGGTTGGGTTAGAAATGGGATTAAGGTGTACAATTTGTA
>Line_1720_M2_270
TTACCGGCTGCCCTGACCGTTAGGGT
>Line_1722_M2_291
TTTAAATAGCTTGTTAATTGATTTGCTTTTAA
>Line_1724_M2_Spacer1724
CAATAACGAACTATCAATTTCAGTT
>Line_1726_M2_348
TTTAAGTAGCTTGTTAATTGATTTGCTTTTAA
>Line_1728_M2_477
TTACTATAAGTTGTTAATTGATTGGCCTCCAA
>Line_1730_M2_Spacer1730
CAATAATAAACTATCTATTGCAGATTTAGTGTAATAATTTGCGTCTGATTCAATT
>Line_1732_M2_564
TTACTGTATGTTGTTAATTGATTTGCCTTTAA
>Line_1734_M2_Spacer1734
GAGTAATTGAGCATCATTTTCAATT
>Line_1736_M2_621
TTACTGTATGTTGTTAATTGATTTGCTTTTAA
>Line_1738_M2_240
ATTTCCATTGGCTAACGTTTGCGTGCCTCAGGT
>Line_1740_M2_Spacer1740
ATGCGCACGTACACTTATGTTATTAAATT
>Line_1742_M2_302
ATTTCCATTGGCTAACGTTTGCGTGCCTCAGGT
>Line_1744_M2_370
AATAACGAAGGCAACGACGAAGC
>Line_1746_M2_Spacer1746
TGACGACACCAACGTG
>Line_1748_M2_409
GGAGAAGATAGCGACAACGAAGA
>Line_1750_M2_Spacer1750
AGAAGAAGACCATCTTTGGAATTTTATGACAGACTTACCTAGATTTGACAACGACGGTGACGAAGTCCTTTCTGATTTTGTTCCC

>Line_1753_M2_Spacer1753
516
>Line_1755_M2_517
TCAGACCAAGTTGACGAAGAAGA
>Line_1757_M2_Spacer1757
CGAAGAAGACGAAGATAGTGACGTT
>Line_1759_M2_565
GACGTTGACGTTGAAGACGAAGA
>Line_1761_M2_Spacer1761
CGAAGACGAAGACGAAGAC
>Line_1763_M2_607
AAAGACGAAGACAAAGAAGAAGA
>Line_1765_M2_559
AAACGTCAAGGTCTGGAGGCCACTCGG
>Line_1767_M2_Spacer1767
CAAAGTCACCTCATCAATGCTCTGGTTAAAACAGAAGCC
>Line_1769_M2_625
AAACGTCAAGGTCTGAAGGCCACTCGG
>Line_1771_M2_2
CCCCGGGGCGCCAAAGCGCACAC
>Line_1773_M2_Spacer1773
GACGGGTAGAAGAAGAAATTTGGTGACAAATGGACCGG
>Line_1775_M2_63
CCCCGGGGCGCCTAAGCGCACAC
>Line_1777_M2_298
TAGATCAATTAAATGTATCTAAAAAGTTGATCTAAAT
>Line_1779_M2_Spacer1779
ATACGTAACGGATCTAGTAAAAATTT
>Line_1781_M2_361
TAGATCAATTTAATGTATCTAAAAAGTTGATCTAAAT
>Line_1783_M2_449
CGCCGGAGGCGCTGGTCAAATTCC
>Line_1785_M2_Spacer1785
GACGATCCAATCCGGTGTTGCCATTGTCACCCACCCCCCTTCCGGTCA
>Line_1787_M2_521
CGCCGGAGGCGCTGGCCAAATTCC
>Line_1789_M2_164
GGTTATCGCAACCCTACACGCGAG
>Line_1791_M2_Spacer1791
CACAGACACCGTGCGTATATCACCGCCGCGGCCATGAAAAGAACGCTC
>Line_1793_M2_236
GGTTATCGCAACCCTGCACGCGAG
>Line_1795_M2_207
TCGACAACGCATCTGCAAGTCCGAAAAATCGGATT
>Line_1797_M2_Spacer1797
CCTAAATACACTTGGTACTAAATCCACGTATTCCTACGTGGACG
>Line_1799_M2_286
TCGACAACGCATCTGCAAGTCCGAAAAATCGGATT
>Line_1801_M2_525
AGTGCGGACCAAAGAACACATACTTGGTG
>Line_1803_M2_Spacer1803
CAAATGCAACCCAAAGAACTCATTCTTGGTGCAAGTGCGAACCAACCAACACCGTGTGAGTGT
>Line_1805_M2_617
AATGCAACCCAAAGAACTCAGTCTTGGTG
>Line_1807_M2_382
CATTGTCATCGTCGATCCTCTCCCAGATGTCAGTGCACGTCTT
>Line_1809_M2_Spacer1809
GTCCAGCTTTCGCGCAACATCATCATCATCATCGATCTTCTCCCAGATGTCAACGCACTCCTCACACACAGGGACCTCACGGGTATGCGCAA

>Line_1812_M2_Spacer1812
516
>Line_1814_M2_517
CATCATCATCATCGATCTTCTCCCAGATGTCAACGCACTCCTC
>Line_1816_M2_1
TGAATCACGTAGTTTTACGTGAATCACATAGTTTT
>Line_1818_M2_Spacer1818
TCACAAAAAAATAAGGATTCCTACGTAGTCTCTACAGGGGCCGCG
>Line_1820_M2_81
TGAATCACGTAGTTTTACGTGAATCACGTAGTTTT
>Line_1822_M2_1
TCTTGCTACTGCTCGCTGTTGCGT
>Line_1824_M2_Spacer1824
CTCTCGTTCTCGAACCCCCGGCTCATC
>Line_1826_M2_52
TCTTGCTACTGCTCGCTGTTGCGT
>Line_1828_M2_7
GCGTATTGCAAGAGAGGAACCAGG
>Line_1830_M2_Spacer1830
AAGAAGAGAGGAAGAACAAGTAGCCGACACAGCTCGACG
>Line_1832_M2_70
GCGTATTGCAAGAGAGCAACCAGG
>Line_1834_M2_314
AGAATTCTCCCCCTCTTTTGCGG
>Line_1836_M2_Spacer1836
GGGGGGGAGGCTTCAGCTTGCGAGCTCTCTCTCTT
>Line_1838_M2_372
AGAATTCTCCCCCTCTTTTGCAG
>Line_1840_M2_545
CAAATGGAAGGTCAGAGAGCCCG
>Line_1842_M2_Spacer1842
AGGGGGCCAGTACCAAGTGTAAGGTCAGAGAGCCCGAGGGGGCCAGTAC
>Line_1844_M2_617
CAAATGGAAGGTCAGAGAGCCCG
>Line_1846_M2_552
TGCGTACATGTGTATGTAATCCGG
>Line_1848_M2_Spacer1848
CAGCAGTCACGGCTGCCGAGGAGCTGCATGCGCGTAAAAA
>Line_1850_M2_616
TGCGTACATGTGTATGTAATCCGG
>Line_1852_M2_229
TTAGTAGACTGAGGCAGTCCTAA
>Line_1854_M2_Spacer1854
TAACTACATGTGCA
>Line_1856_M2_266
TTAGTAGACTAAGACAGTCCTAA
>Line_1858_M2_Spacer1858
TGATGACATCAGTAGACTAAGATAGTCCTGATT
>Line_1860_M2_322
TAGTAAGACTAAGACAGTCCTAA
>Line_1862_M2_98
TTCTCACTACACTCTCTCGCTTCTGCACTCTCTCTCTACTCCACGACAAAGA
>Line_1864_M2_Spacer1864
AGAAGAAAAGTAAGTTTTTTTTGGTTTTCTCAACGTTGACC
>Line_1866_M2_191
TTCTCACTACACTCTCTCGCTTCTGCACTCTCTCTCTACTCCACGACAAAGA
>Line_1868_M2_207
AGTCTCAGTGTCCTTCTCTCGTTCATCGAGACGGAGGGCCGAC
>Line_1870_M2_Spacer1870
AAGGAGAGTCTATTAGTACACTGGTGTCTCACCCAGTGTTGATCTCT
>Line_1872_M2_297
AGTCTCAGTGTCCTTCTCTCGTTCATCGAGACGGAGGGCCGAC
>Line_1874_M2_21
GTCCGCGGACGCATGACGCGCAAGACACGCATTCGGGGCAG
>Line_1876_M2_Spacer1876
TCCCGCATCCTTGCATCCCCTGGCTTAGCTGCTGCCCATTCAGTTGCCCT
>Line_1878_M2_112
GTCCGCGGACGCATAACGCGCAAGACACGCATTCGGGGCAG
>Line_1880_M2_524
TGTTTACTCACAAACACAATGTTTG
>Line_1882_M2_Spacer1882
TTCGAACCTTGCAGAGAGTGATATTGTAAACAAATTTG
>Line_1884_M2_587
TGTTTACTCACAAACACTATGTTTG
>Line_1886_M2_160
CGCAGCCCGGCAGGTGTCTGGCCCA
>Line_1888_M2_Spacer1888
ATAAAAGCCGCATGGCTCGTCTGCGTGCGGCGCTTAAGCC
>Line_1890_M2_225
GCAGCCCTGGCAGGTGTCTGGCCCA
>Line_1892_M2_332
CATCGACAAGTTCTTCCTTGACGACG
>Line_1894_M2_Spacer1894
GCCTTGATTACCATTGCCATTGTGTGGCGTTTTTTCGGCTCCAACAACGTCAGCTCCAACA
>Line_1896_M2_419
CGTCGAGACGCCCCTCCTTGATGGCG
>Line_1898_M2_Spacer1898
AGCGAGATCGCTTCCCCGAAAAGGCAGCGGCGCTTCAACAGCAGCTCCAACG
>Line_1900_M2_497
CGTCAAGACGCCCCTCCTTGATGGCG
>Line_1902_M2_487
AGACTGGTCGCTTCAAAATTTTGGGGC
>Line_1904_M2_Spacer1904
CAAAAGCTTCTCTTCAGACTGGTCGCTTCAAAATTTTGGGGCCAAAAGCTTCTCTTA
>Line_1906_M2_571
AGACTGGTCGCTTCAAAATTTTGGGGC
>Line_1908_M2_351
CCGCAAGTGCAGACCGAACAATTAATTAATT
>Line_1910_M2_Spacer1910
TATTAATTAGTTAATTAATGAATTTATTTGTGTATTTGCAAAGC
>Line_1912_M2_426
CCGCAAGTGCAGGCCGAACAATTAATTAATT
>Line_1914_M2_469
AGCAAGCCGAATGGCGGTCGTGCCAC
>Line_1916_M2_Spacer1916
AAGGGCGTTAGACATCGCGGGCGAGCTACTATTTTGTTATTTTATTTGAC
>Line_1918_M2_545
AGCAAGCCGAATGGCGGTCGCGCCAC
>Line_1920_M2_386
GGATTTACCGGCATACACATATTAA
>Line_1922_M2_Spacer1922
GAAGTTTGATTGTACTGATTCCTAATTTGTGATTTCTTCTTATATAGTACTCAACGCCTA
>Line_1924_M2_471
GGATTTACCGGCATACACATATTAA
>Line_1926_M2_515
TGCTTTCGGGCAGGAAAATCCTGG
>Line_1928_M2_Spacer1928
CTTCGGCTGGGTCTTGCCTTCGGGCAGGAAAATCCTGGCTTCGGCTGGGTCT
>Line_1930_M2_591
TGCCTTCGGGCAGGAAAATCCTGG
>Line_1932_M2_137
AGGCGTTGTAAGGAGGACGGCTCTGTCG
>Line_1934_M2_Spacer1934
CAAGACATCCACGATCCACGCCTTAGGTTT
>Line_1936_M2_195
AGGCGTTGTAAGGAGGACGGCTCTGTCG
>Line_1938_M2_368
TGGCAGAAGCAGCCGTGGTGCCA
>Line_1940_M2_Spacer1940
ACCAGCCTCGCAACAGATGACCGGCGAA
>Line_1942_M2_419
TGGCAGAGGCAGCCGTGGTGCCA
>Line_1944_M2_130
CCGGCGCGAGGGTGGGCATCCTCAACCTGCGCTTCAAGG
>Line_1946_M2_Spacer1946
TGAGTTGTAGTCTTGTGTGCGCTGAGTAGTCAAAATAAAGGGACACG
>Line_1948_M2_216
CCGGAGCGAGGGTGGGCATCCTCAACCTGCGCTTCAAGG
>Line_1950_M2_67
GCGAGCTTCGCAGTTCTCGGCTTCGAGG
>Line_1952_M2_Spacer1952
CTATCGTTTTGGCGATTCCCCTCCTCCACCTGGCGCATCAATCCCTT
>Line_1954_M2_142
GCGAGCTGCGCAGTTCTCGGCTTCGAGG
>Line_1956_M2_482
AAATGGGACCACGCGCATAGAGTCCAGTTCC
>Line_1958_M2_Spacer1958
AGTACGGGACCATAATAAAGACCGTACCGGAACTGGCAGGGCTCGGTACCCA
>Line_1960_M2_565
AAATGGGACCATGCGCATAGAGTCCAGTTCC
>Line_1962_M2_417
ACCACAAGTATCGCAAGACACTGTGG
>Line_1964_M2_Spacer1964
CAATCCAGCCCCCCGACTTCCCTCCCGCCGA
>Line_1966_M2_474
ACCACAAGTATCGCAAGACACTGTGG
>Line_1968_M2_420
AAGTAATCTCCAAACTAAAATGTAATTGTTAGTACAG
>Line_1970_M2_Spacer1970
GAAGCCTGGTTCTTGTCAATCGACTA
>Line_1972_M2_483
AAGTAATCTCCAAACTAAAATGTAATGGTTAGTACAG
>Line_1974_M2_477
CCGGCTCGATCCTCCGTGCGGGCCGAAGG
>Line_1976_M2_Spacer1976
CCGGGCAGGGCGCCGCCGGGCCTGTCCCGATACCCGCGCGAGCTCCGGT
>Line_1978_M2_555
CCGGCTGGATCCTCCGTGCGGGCCGAAGG
>Line_1980_M2_1
GCACATCTGGTCGACTGGTACCGCTGGCGCTTTCGGGCCGAT
>Line_1982_M2_Spacer1982
CCCTTGACGGTGAATGTAGATGCCACCACCCCGCCGCTGACGCAGCTCTCGACTGT
>Line_1984_M2_99
GCACATCTGGTCGACTGGTACCTCTGGCGCTTTCGGGCCGAT
>Line_1986_M2_461
TCCAGACAAATATTGCAAAATCTTCCGATTCAGCACTGGCGGAA
>Line_1988_M2_Spacer1988
TCGTTAGTACACTTAAGTAATTCCTTTCCAGACACATATTGCAATATAGTAAGTCCTC
>Line_1990_M2_563
TCCAGACAAATATTGCAAAATCTTCCGATTCAGTACTGGCGGAA
>Line_1992_M2_294
CTCGCCTCCTCGCACAACCAAATGTCGCGGGGG
>Line_1994_M2_Spacer1994
GCTTGGGATGCACTTGCCCT
>Line_1996_M2_347
CGCGCGCCCTCACACAACCGAATGTCGTGGGGC
>Line_1998_M2_147
CACGGCCGTTTTATAGATAAACAC
>Line_2000_M2_Spacer2000
AAATACCAACCGCCCACCACCACCACCACCATAATGTTGATTAT
>Line_2002_M2_215
CACGGCCGTTTTATAGATAAAACG
>Line_2004_M2_312
CCTTTGGTTTTGCCCCTTTTTGTTTGCTATCAC
>Line_2006_M2_Spacer2006
TTTGTTTGCTATCACCAAAGTTACGCATGCATTTC
>Line_2008_M2_380
ACCTTGTTTTAATAACTTTTAGTTTGCTATCAC
>Line_2010_M2_439
GTCTGACTTCTAGCCTCAGATTGTTTAACGAGTTTTGTCTGCGT
>Line_2012_M2_Spacer2012
TTCAGACACTTTAAACTTAGGGTTTGCT
>Line_2014_M2_511
GTCTGACTTCTAGCCTCAGATTGTTTAACGAGTTTTGTCTGCGT
>Line_2016_M2_200
TCTCCACGCGATGCTCCTTGCATCCC
>Line_2018_M2_Spacer2018
TGGTGGGACTGTGACAAGGCGTTTCCAAGCCTCACTGTCACTGCGCCACAATGGGTCT
>Line_2020_M2_284
TCTCCACGCGATGCTCCTGGCATCCC
>Line_2022_M2_513
AAAAACGTGAAATAACCTTAGACT
>Line_2024_M2_Spacer2024
GTACAGCTATTTGCTGTTTTTTTGCCTTAGTGAATCCCACGA
>Line_2026_M2_579
AAAAACGTGAAATAACCTTACACT
>Line_2028_M2_89
CGACGCTCGGGTGGGCCCGTAGCAGTCGA
>Line_2030_M2_Spacer2030
TGGTACCTCACGACGAGAATCCGGATTCTCCCCCGTCTTTGGACTTCCTCTC
>Line_2032_M2_170
CGACGCTCGGGTGGGCCCGTAGCAGTCGA
>Line_2034_M2_43
GATAATTCAATCGCCGCGGGCGCC
>Line_2036_M2_Spacer2036
ACGAGTGATGCGCTC
>Line_2038_M2_82
GATAATTCATTCGCCGCGGGCACC
>Line_2040_M2_378
TTTTAAACTGGCGCCAAACTACTAAACTACTA
>Line_2042_M2_Spacer2042
TTGTTACTACTACACTACTAGCTTGCGCAGTGGCGCGTGAAACGGCGCGGCAGCTGTTT
>Line_2044_M2_469
TTTTAAACAGGCGCCAAACTACTAAACTACTA
>Line_2046_M2_97
GCGAGGACGTTTATTATTAGTACACGCC
>Line_2048_M2_Spacer2048
GTGTAGTAGTGCAGGAGAGTAGTCGTGTAGTAGTG
>Line_2050_M2_160
TGCGAGGACGTTATTATTAGTACACGCC
>Line_2052_M2_1
TGGCATAGCAGTCTGTAGTATAGTCGTGTGTAG
>Line_2054_M2_Spacer2054
TAGAGTAGCGTGCAGTATAGCAGTCTG
>Line_2056_M2_61
CAGTATAGCAGTATGTAGTATCGTCGTGTGTGG
>Line_2058_M2_59
GCAGTCTCACAACACCGCAAATCGTAC
>Line_2060_M2_Spacer2060
CAGGATTTCTTAAAAAACAATGTTCTTTTTTTAGCCTTGTTACACTGCATGGGA
>Line_2062_M2_140
GCAGTCTCACAACACCGCGAATCGTAC
>Line_2064_M2_426
GTAAGATTCGGAGTTGAAGTTTGCC
>Line_2066_M2_Spacer2066
ATCTTGTGATTGAAGAAGGAGTCTGATTGTTTCTTACTATTTGATTCTATTTTTCCGTAA
>Line_2068_M2_511
GTAGGGTTGTGAGTTGAAGTTTGTG
>Line_2070_M2_Spacer2070
GGATTAAACCCAGCTATTTTTCCGTAT
>Line_2072_M2_563
GTAGGATTGTGAGTTGAAGTTTGTG
>Line_2074_M2_350
GGCAGAATGTGTTCTCGTCACTGAAGGTAGTGTTGG
>Line_2076_M2_Spacer2076
CCATGTTGGTTTTCGTGGAGAGTAGATTCACCCTGCCTTTTTTACGCGGAACGGATG
>Line_2078_M2_443
GGCAGAATGTGTTCTCGTCATTGAAGGTAGTGTTGG
>Line_2080_M2_459
TCGTTTTACCATGAGCCGTGTTATG
>Line_2082_M2_Spacer2082
TTGGAGTCTCAAACGGTTGCTGTTCTTGCGCGAAATGCAACCGTGATAAATTGTCCAG
>Line_2084_M2_542
TCGTTTTACCATGAGCAGTGTTATG
>Line_2086_M2_6
GAGTAAGAATACAAATAAAGAAAACA
>Line_2088_M2_Spacer2088
TGATTAGTTAGTACTTACCATCCCCCCGGAATACATGAATCAATTATGCCTGTA
>Line_2090_M2_86
GAGTAAGAATACAAATAAAGGAAACA
>Line_2092_M2_477
CTCGTTGAGCTTTGACACTCCAAACGTACACTCGAGCA
>Line_2094_M2_Spacer2094
ACAACTCGTAAAGTATAAATAAACAACTATGTAAC
>Line_2096_M2_550
CTCGTTGAGCTTTGACACTCCACACGTACACTCGAGCA
>Line_2098_M2_472
TAGTGATCGCAAATGACTCACACAATT
>Line_2100_M2_Spacer2100
GGGTAAGCCAGTTTTACACCTCTAATAATATTATGTACATAAGT
>Line_2102_M2_543
AGTGACTCGCAAATGACTCACACAATT
>Line_2104_M2_404
GTTGTCGAAAAATCGACAACGTCGATACGTTGT
>Line_2106_M2_Spacer2106
AGGGGCCTACATAGGAATTCGTGGGTTTTGTACTGAGTGTATCCGA
>Line_2108_M2_483
GTTGTCGAAAAATCGACAACGTAGATACGTTGT
>Line_2110_M2_22
CGCCACCTCCTTACGGTGCAACCCCACCTT
>Line_2112_M2_Spacer2112
TGGGTGGTTCAAAGTCGGTGCGCCTTGCAT
>Line_2114_M2_82
CGCCACCTCCTTACGGTGCAATCCCACCTT
>Line_2116_M2_291
AATGATAATGCGGCTTTTTAGAAT
>Line_2118_M2_Spacer2118
AAATTTAGATACAGCAAATTAATGCTGGCGCAGTTC
>Line_2120_M2_351
AATGATAATGCGGCTTTTTAGATT
>Line_2122_M2_355
TAAATTTATCACAAACAAATGACAGCTGGAAACGGAAACATGTTTCTGTTTCCA
>Line_2124_M2_Spacer2124
TTTCAAGGAATGATGGAAACGGAAACATGTTTCCGTTTCCAATCAACTACATAAATTGAGAGTAAATTTATCGTAGATGGAAATGGAAACGC

>Line_2127_M2_Spacer2127
500
>Line_2129_M2_501
GTTTCTGTTTCCATTTCAAGGAATGATGGAAACGGAAACATGTTGCCGTTTCCA
>Line_2131_M2_8
TGCCCCGTCAGATCGATCTGCCG
>Line_2133_M2_Spacer2133
ATCTCACTTTGTCGCTCCTCTGACAGACATGCGCACCCATCTGCA
>Line_2135_M2_76
TGCCCCGTCAGATCGGTCTGCCG
>Line_2137_M2_135
GTTGGCATTGGCTTCAGTCCTCTC
>Line_2139_M2_Spacer2139
TTTTGCGTCAGCTGCAGTTGCCGCAGTTGG
>Line_2141_M2_189
GTTGGCCTTGGCTTCAGTCCTCTC
>Line_2143_M2_16
CCAGCCATGTGCTCACTCACTCGATCGCC
>Line_2145_M2_Spacer2145
AATCCCCCACTCCGGTATCTGAACATAGCAATCTCCATTTCTCTTAGAGACTCCACA
>Line_2147_M2_102
CCAGCCATGTGCTCACTCACTCGATCGCC
>Line_2149_M2_11
CAAGGAGTCGCCGGGCCCGCCGGAGCAGTCGGTGC
>Line_2151_M2_Spacer2151
AGTAGGGAGCGTGGGTGCGCAGGGGCTTCAGGGCACC
>Line_2153_M2_83
CAAGGAGTCGCAGGGCCCGCCGGAGCAGTCGGTGC
>Line_2155_M2_209
TTTTGTTTAATGTCAGACTGCATGGGAGCAGTCTGACAA
>Line_2157_M2_Spacer2157
CACCGCGAATCGTACGGAGAAAAAAGTTAGTATT
>Line_2159_M2_282
TTTTGTTTAATGTCAGACTGCATGGGAGCAGTCTGACAA
>Line_2161_M2_Spacer2161
GAGCCTGAAAAAGATTTCCTCCCTGGGAGTCGAAACCGTTGCAGGCTTGATCGAAAACACTCCGAGCACGGCGAGCAGCCTCCCAAATCTTTTAGTT

>Line_2164_M2_Spacer2164
417
>Line_2166_M2_418
TGTTTTCTCTTGTCAGACTGCCCCCATGCAGTCTGACAT
>Line_2168_M2_486
ACGCCTGCTCCTGTACTATTAGACCCA
>Line_2170_M2_Spacer2170
AACTTAAAAGTACAAGAGCAGGCGTAACATCTGGTG
>Line_2172_M2_549
ACGCCTGCTCCTGCACTATTAGACCCA
>Line_2174_M2_219
GACCCCCAACTTGCGTCGGTAGGTCATGCATA
>Line_2176_M2_Spacer2176
GGGGCTGGGCTGGCGGCCTGCTCAGCCCCAG
>Line_2178_M2_282
GAACCCCAACTTGCGTCGGTAATTCCTGTATG
>Line_2180_M2_Spacer2180
GTTACTGGGCTGATGCTTTGACCGTTCTGTTCAACGTATGCCTGCTCAGCCTCAA
>Line_2182_M2_369
GAACCCCAACTTGCGTCGGTAGTTCCTGTATG
>Line_2184_M2_251
ACTATATCAGGTGCTGCACCTCTCCATGGCGCACGAGTGCACGCTG
>Line_2186_M2_Spacer2186
TCGTATTGTATTGTATACTGTATACTGACTACACAGACTACTGACTACCT
>Line_2188_M2_347
ACTATATCAGGTGCTGCACCTCTCCATGGCGCACGAGTGTACGCTG
>Line_2190_M2_1
CGCTGGGGATGTCCATCTCCTTCTCG
>Line_2192_M2_Spacer2192
TTCTTCTCTCGCCCAGCTGTGAAAACAGCAT
>Line_2194_M2_58
CGCTGGGGATGTCCATCTCCTTCTCG
>Line_2196_M2_387
TATTGATTTGTATGATACTAATT
>Line_2198_M2_Spacer2198
CACAAAAATTCGAGTTTTTTTCCTACGAATTGGTACGTACTAATTAACTAA
>Line_2200_M2_461
TATTGATTTGTATGATACTAATG
>Line_2202_M2_11
ATAGGAGGCGCTAGCTTTCGGGCTA
>Line_2204_M2_Spacer2204
GTCGCTGCGCTAGCTTTCGGGCTAGTCGCTAATGCTCCT
>Line_2206_M2_75
ATAAGAGGCGCTAGCTTTCGGGCTA
>Line_2208_M2_374
GGCGAGTTGTGGGGTAGCAGCGGTCCGCCCGCTTG
>Line_2210_M2_Spacer2210
AAAAACAGCATGCCCTATTGCATGCTTAGTGCTCTGGACATATGCATGTA
>Line_2212_M2_459
GGCGAGTTGTGGGGTATCAGCGGTCCGCCCGCTTG
>Line_2214_M2_178
ACCGTACCCGTCTTAATGCAGAATCATACACGTGTATGATT
>Line_2216_M2_Spacer2216
AACAGCTGCAAATTTCGATTGTTCGCTTGTGTCTGCCGGAATGTACCGTTGGATAC
>Line_2218_M2_275
ACCGTACCTGTCTTAATGCAGAATCATACACGTGTATGATT
>Line_2220_M2_225
GCATGACGGGGATGCGGCTTGCCAG
>Line_2222_M2_Spacer2222
TGGTACTTGCTCGGCAAGATGTTTGACTATGCCCGCAAGCTT
>Line_2224_M2_292
GCATGACGGGGATGCGGTTTGCCAG
>Line_2226_M2_385
ACTCTGTGGACTATCTGGACTCC
>Line_2228_M2_Spacer2228
GTTTTTCCGGAATCCGGAAAGGCGGGCGAGGGG
>Line_2230_M2_441
ACTCAGTGGACTATCTGGACTCC
>Line_2232_M2_414
AGTTTCCAACTCGCTCTGATTTTTCATCGT
>Line_2234_M2_Spacer2234
GGCAGGAGCCCACGAGTTGAGTGGAAGCAC
>Line_2236_M2_474
AGTTTCCAACTCGCTCTGATTTTTTATCGT
>Line_2238_M2_92
GGCCTATCGCATCGCGCGCGGCGCTC
>Line_2240_M2_Spacer2240
TGCTGCTTGAGGCCATCTTCGTTTTGG
>Line_2242_M2_145
GGCCTATCGCCTCGCGCGCGGCGCTC
>Line_2244_M2_212
AGTCGCAGGTGCCGGGGGCTCCCA
>Line_2246_M2_Spacer2246
CGGGACACCGCGCACGCTGGACACACTCTGTGGAGG
>Line_2248_M2_272
AGTCGCAGGTGCCGGAGGCTCCCA
>Line_2250_M2_31
CGCCAAATGGCGGCCACAAGTGACGGGTCG
>Line_2252_M2_Spacer2252
ACGGATGTGGGGGACGACCACTTTGCGCGATGCGTCACGTGTGGCCGCTCAACT
>Line_2254_M2_115
CGCCGAATGGCGGCCACAAGTGACGGGTCG
>Line_2256_M2_9
TAATCATAGAATCATCTTAGAAT
>Line_2258_M2_Spacer2258
AATCCTAGAATATTCTTTACACATGTTGTAATAATCTGAAA
>Line_2260_M2_73
TAATCATAGACACATCCTAGAAT
>Line_2262_M2_Spacer2262
CATCAAACAATAATCATAGAACAATCCTAGAATATTCCTGCAG
>Line_2264_M2_139
TAATCATAGACACATCCTAGAAT
>Line_2266_M2_365
TCTGTTTCCAAAATAGTCATTTTAATATGTGATGACT
>Line_2268_M2_Spacer2268
AACGGATGCTCAGCGCGCGATAGAAATGATGA
>Line_2270_M2_434
TCTGTTTCCAAAATAGTCATTTTAATATGTGATGACT
>Line_2272_M2_222
GAATTCATAACATATGAATTCATATATGGTG
>Line_2274_M2_Spacer2274
TGGAAGCAACGAATGATATGAATTCATATGTTAGTGTTTAAGAAC
>Line_2276_M2_298
GAATTCATAACATATGAATTCATATATGGTG
>Line_2278_M2_200
GCCTAAACCATACTACTATACCATAC
>Line_2280_M2_Spacer2280
AATTATACTACTAAACTACGTCAACCCCCAAAATTCTTCGTTAGGAGAAGCAGTACC
>Line_2282_M2_283
GCCTATACCATACTACTATACCATAC
>Line_2284_M2_63
TGCCGCCTCCGCCGCCTCCGACGCAAGTTGGGTCGG
>Line_2286_M2_Spacer2286
CAATGCCGCCTCCGCCGCTTCCAACGCCGATTGGGACGGTAC
>Line_2288_M2_141
TGCCGCCTCCGCCGCCTCCAACGCAAGTTGGGTCGG
>Line_2290_M2_Spacer2290
TGTTGGCTGCCTCCTCGGATGACATGCTCGTGGACTCGATCACGCTTCCGCAAGCGG
>Line_2292_M2_234
AGCCATATGCTTCGCCTCCAACGCAAGTTGGGTCGA
>Line_2294_M2_239
CAAGGATACCGTCTAGCTGAGCCAT
>Line_2296_M2_Spacer2296
TAGCAACACATTAGCAACACATTAGCAACACATTAGCAACA
>Line_2298_M2_305
CAAGGACACCGTCTAGCTGAGCCAT
>Line_2300_M2_461
CATTCATTCACTGGAATGGAAGAC
>Line_2302_M2_Spacer2302
CTGAGAAGTCGAGAGGGAGAAGCGAGCGCTGAAACGGCGG
>Line_2304_M2_525
CATTCATTCACTGGAATGGAAGAC
>Line_2306_M2_217
TTCAGCTGCCTCGTGTCCTGCAGCTTTG
>Line_2308_M2_Spacer2308
CTAGGGTCCTCCCTGACCCCTTCTGCGGCCACCTTGGCCTT
>Line_2310_M2_286
TTCAGCTGCCTCTTGTCCTGCAGCTTTG
>Line_2312_M2_278
TCAAATTTCATTGGTTTTATAAGC
>Line_2314_M2_Spacer2314
CTTTTGTCAAGTGCGGTACCCGGCCTACAGCGAGAGCACTATTTTTGCAACACGGT
>Line_2316_M2_358
CAATATTTCATTGGTTTTATAAGC
>Line_2318_M2_176
GCCGGCGATTCGAACTTCCGTCGC
>Line_2320_M2_Spacer2320
ATTTCCGTCTCCTTCCTTTTTACCTGATTTCTG
>Line_2322_M2_233
CCGGCGATTTCGAACTTCCGTCGC
>Line_2324_M2_13
ATGCCAGCGCCAGATTCCTGGAGA
>Line_2326_M2_Spacer2326
GAAGGGTGTCTCTCCAGG
>Line_2328_M2_55
AATCTGACGCCAGATTCCTGGAGA
>Line_2330_M2_Spacer2330
GGAAGCCCTATCCAGA
>Line_2332_M2_95
AATCTGGCGCCAGATTCCTGGAGA
>Line_2334_M2_Spacer2334
TAGGAAGCCTCTCCAGG
>Line_2336_M2_136
ATTCTGGCGCCAGATTTATGGAAA
>Line_2338_M2_Spacer2338
GGGCTTCCCTCTCCAGG
>Line_2340_M2_177
AATCTGGCGCCAGAATCCTGGAGA
>Line_2342_M2_Spacer2342
GACACCCTCTCTCCAGA
>Line_2344_M2_218
AGTCTGGCGCCAGATTCCTGGAGA
>Line_2346_M2_Spacer2346
GAGCTACTCTTCTTCAGG
>Line_2348_M2_260
ATTATGGCGTCATGTTCTTGACGA
>Line_2350_M2_Spacer2350
GCTGACTCTCTCCAGGATGAGTAAGCTCGCCAAG
>Line_2352_M2_318
AATCTGACGCCATAATCCTGGAGA
>Line_2354_M2_249
GTTTTATCTATAAAACGGCCGTGAGAATC
>Line_2356_M2_Spacer2356
GCAATCATGTTGGCGGCTGTGGGTGTCATGGACTG
>Line_2358_M2_313
GTTTTATCTATAAAACGGCCGTGGGAATC
>Line_2360_M2_50
GCGCCTTGAACGATGGCGAGCCCCACGGCCACTCGCCCTCGGG
>Line_2362_M2_Spacer2362
AATGTTCGTCTTCATCGAGAAGCGAGTGTATTCATGTACTACTACTACACGATGGC
>Line_2364_M2_149
GCGCCTTGAACGATGGCGAGCCCCACGGCCACTCGCCCTCGGG
>Line_2366_M2_143
GAACATCCATGGCAGCAACCTGAATTCA
>Line_2368_M2_Spacer2368
TTAATGCACACACCATACGTACCAGTAAGTGAATGAGAGACTTGGTTGCACGAGGG
>Line_2370_M2_227
GAGCATTTGTTTCAGCAGCCAGAGTTCA
>Line_2372_M2_Spacer2372
TTGAAGAAAACAGTAAGCATACCGGTAAGCAAGATAGGGCATTGGTTGATATAGGC
>Line_2374_M2_311
GAGCATTTGTTTCAGCAGCCAGAGTTCA
>Line_2376_M2_337
CAGATGCACGCGGCGTCGCGGGGC
>Line_2378_M2_Spacer2378
TACTGTACTGCACTACTGTACTATTATACTACTGAACTATTATAATATCGCCCCCCTCA
>Line_2380_M2_420
CAGGTGCACGCGGCGTCGCGGGGC
>Line_2382_M2_335
GTCACTCCCCTCCGGACCGCAGCATCC
>Line_2384_M2_Spacer2384
CACAACAACCCTCCTCCGCCGCAAG
>Line_2386_M2_387
GTCACTCCCCTCCGGACCGCGGCATCC
>Line_2388_M2_Spacer2388
TTCTCCCTCGTTCTCACCCTCGAA
>Line_2390_M2_438
ATCACTCCCCTCCGAACTGCGGCAACC
>Line_2392_M2_423
TCGCGCAGCGACGCATGGGGCTTGATG
>Line_2394_M2_Spacer2394
CAGCTCGCAGCCCCACAGTCAGCGGGCGCACTGCACATCTCGTGGCCCCTCAGTCAGT
>Line_2396_M2_508
TCGCGCAGCGGCGCATGGGGCTTGATG
>Line_2398_M2_271
TGTTTTCATCATGAATGGCAAATG
>Line_2400_M2_Spacer2400
AAAAGCCATTAGACGCGCCGTCATAGTTCAGTCCAGAAGATTTTTGGT
>Line_2402_M2_343
TGTTTTCATCATGAATGGCAAATG
>Line_2404_M2_137
TGACAATTAATTGATTCATTAATTATACTAG
>Line_2406_M2_Spacer2406
TAACATTAAGTTTAACTAGAACAATTGGAG
>Line_2408_M2_198
TGACAATTAATTGTTTCATTAATTATACTAG
>Line_2410_M2_299
GCGAAGCCATTTACACGTTATTATAATGAAATATT
>Line_2412_M2_Spacer2412
GAAATTTTATATGGTAAGTTAAGGCTTGGAGAGGTGAGGCGTGGGTTGCT
>Line_2414_M2_384
GCGAAGCCATTTACATGTTATTATAATGAAATATT
>Line_2416_M2_273
ACCGCTGATATTGTGATTTCAACA
>Line_2418_M2_Spacer2418
TGTACGATGGTAATATGCGACGATACAATCCTAGTGGTACAAAACTGT
>Line_2420_M2_345
ACCGCTGATATTATGATTTCAACA
>Line_2422_M2_Spacer2422
ACAGTTCCTGCGTGTGTCCGTTACGCGTTT
>Line_2424_M2_399
ACCGCTGATATTGTGAGTTCAACG
>Line_2426_M2_126
GTTGGCTCCCCACCCCACTTGCCACAACTTGTGGCAACCCGATCCCGC
>Line_2428_M2_Spacer2428
TACCGCGCCAGCACCCGATCCACTTGCCACAAAGC
>Line_2430_M2_209
GTTGGCTCCCCACCCCTCTTGCCACAACTTGTGGCAACCCGATCCCGC
>Line_2432_M2_132
AGTCCACAACGCGTGAACCGACG
>Line_2434_M2_Spacer2434
CACATGAGAAAAGGCTCGCAGCGCAAAGCC
>Line_2436_M2_185
AGTACACAACGCGTGAACCGACG
>Line_2438_M2_Spacer2438
AGGCGCAAGAGTTCG
>Line_2440_M2_223
AGTTCCCAACGGACGAACCGAAA
>Line_2442_M2_Spacer2442
ACAAAATGAAGGACACGGAGTCG
>Line_2444_M2_269
TCTTCGCAACGCGTGGACCGAGT
>Line_2446_M2_1
GATGTGCGCGCGCTGCGAGGAAGCAGA
>Line_2448_M2_Spacer2448
GGCGCTGAGGCAGGAAGCCGAGAATGCCGTTCTAAA
>Line_2450_M2_64
GATGAGCGCGCGCTGCGAGGAAGCAGA
>Line_2452_M2_22
GAATCTGGCTCCAGATTCCTGGA
>Line_2454_M2_Spacer2454
TAGGTTTCCCCCATCCAG
>Line_2456_M2_63
GAATCTGGCGCCCGATTCCCAGA
>Line_2458_M2_Spacer2458
GAGGACACTCCTGGAATCTGGCGCCAGATTCCTGGAGAGAGTGGCATCCCCAG
>Line_2460_M2_139
GAATCTGGCGCAAGCTTCCTCGA
>Line_2462_M2_Spacer2462
GGGGACAACATCCCTCCAT
>Line_2464_M2_181
GATTCTGGCGCCATCATCCAGGA
>Line_2466_M2_Spacer2466
GAGCGGACTCCCTCTCCAG
>Line_2468_M2_223
GATCGTGGCGCCATATTCCTGGC
>Line_2470_M2_Spacer2470
TGGAGATAGTCCTTCTCCAA
>Line_2472_M2_266
GATCCTGGCGCCAGATTCCTGGA
>Line_2474_M2_Spacer2474
GCGAGCGACCTCTCGGG
>Line_2476_M2_306
GAATATGGCGCCATATTCCTAAG
>Line_2478_M2_63
GACAACCCTCATGGATGCACAAAT
>Line_2480_M2_Spacer2480
TCTTTTTCTACCAAAAACTGCTAACAGTCACCATTCTTGACAACCTACTTGCCAAATCCT
>Line_2482_M2_147
GACAACCCTCATGGATGCAAAAAT
>Line_2484_M2_64
ACTGACCTAATGCGTGCGCTGGC
>Line_2486_M2_Spacer2486
CAGCCAAGCTACACACACGTGTCTGTGTCAATACTTGACAACAGAACTACAGAACT
>Line_2488_M2_143
ACTGACCTAATGTGTGCGCTGGC
>Line_2490_M2_229
TCATCGTCGACGTCGTCGTCCGTCG
>Line_2492_M2_Spacer2492
CGCCGTTGCAATTGTCGTCGACGTTGTCATCCATCGCGCCGTCGCCATCATCG
>Line_2494_M2_307
TCGTCGACTTTGTCGTCCGTCGCCG
>Line_2496_M2_189
TCTGAGTAGAGGCCTCAGAAACGTTAGC
>Line_2498_M2_Spacer2498
CCGCTAACGTTTTTTGATATTCCTCGTGAAGCTACGACTTTTCTCACTAGCCTC
>Line_2500_M2_271
TCTGAGTAGAGGCCTCAGAAACGTTAGC
>Line_2502_M2_57
GCCAAACTACTATAAAACTATAGC
>Line_2504_M2_Spacer2504
TCTACTACTACTAACTTGCTTCTACACAACTACATCATTAAACGGC
>Line_2506_M2_127
GCCAAACTACTATACAACTATAGC
>Line_2508_M2_23
TTATTACATAAATACTGTACAGTAC
>Line_2510_M2_Spacer2510
ATTACAGTGGTCCATTACTTATTATGTACATTACTT
>Line_2512_M2_84
TTATTACATAAATACTGTACAGTAC
>Line_2514_M2_Spacer2514
TGACGTCAGTAGAGGTATACTGTACAGTACATTACAGTATTACATTATGTCA
>Line_2516_M2_161
TTATTATGTAAATACTGTACTGTAC
>Line_2518_M2_124
CGGGGGATTGGGAGTGCGTGATGCT
>Line_2520_M2_Spacer2520
GACGAGGGTTGCGTTCATCGCGACGGAGGAGGACGGGGGCGCGATGAAATGAGTCGCCC
>Line_2522_M2_208
CGTGGGATTGGGAGTGCGTGATGCT
>Line_2524_M2_91
GGAGAGTGTTACCAATTTACTAG
>Line_2526_M2_Spacer2526
CAAATCTCCTCACACAAAGTGTTACAAAA
>Line_2528_M2_143
GGAGAGTGTTACCAATATACTAG
>Line_2530_M2_249
TAAACAAACCTGGGAGAGCAGCAGTCCGATGCCG
>Line_2532_M2_Spacer2532
TGTTACGATTCTTATATAAACTATTTGTATATAAACTATTCATACA
>Line_2534_M2_329
TAAATAAACCTGGGAGAGCAGCAGTCCGATGCCG
>Line_2536_M2_6
GGAAAGCCCCGCTTGCGCGGGCAC
>Line_2538_M2_Spacer2538
AATACCCAAAAACTAAGACGCACTGTCACTTTAGGCACCGACCG
>Line_2540_M2_74
TGGAAGCCCCGCTTGCGCGGGCAC
>Line_2542_M2_135
GAGACAAATATACCACAGGACGAAT
>Line_2544_M2_Spacer2544
ATACCACAGGCCGTCAATATACAAATTTACTTCAGGATGCTA
>Line_2546_M2_202
GAGACAAATATACCACAGGACAAAT
>Line_2548_M2_42
TTCACAGCAGCTTCCTGGAGAATCCAA
>Line_2550_M2_Spacer2550
AACCATAAATATTTCATTGGAAAAACGTGCAAATGGT
>Line_2552_M2_106
TTCACAGCAGCCTCCTGGAGAATCCAA
>Line_2554_M2_154
CCCGTCCGTCGTGAGCCCCAAGACCCT
>Line_2556_M2_Spacer2556
TTAATTATGATCGATCGTCCGAGCCCGTCCCGAG
>Line_2558_M2_215
CCCGTCCGTCGTGAGCCCCCAGACCCT
>Line_2560_M2_355
ATACTATTATTTGTGTAAAATTCT
>Line_2562_M2_Spacer2562
TTTTTTGAAATTCACGGTTCAGAGATGATAACGAATTGTGTTACTCAATTCTGATTC
>Line_2564_M2_436
ATATTATTATTTGTGTAAAATTCT
>Line_2566_M2_329
GTAAACGCGCAGAAAAGGAGGCGGAGGAGGAAGCTCA
>Line_2568_M2_Spacer2568
GCGTGTGGCAAAGATAGCAGAGCGCAATT
>Line_2570_M2_395
GTAAACGCGCAGAAAAGGAGGCAGAGGAGGAAGCTCA
>Line_2572_M2_183
ACTTACGTGGGAACTCAATAGGCT
>Line_2574_M2_Spacer2574
GCTGCCCGTTGTACGTAAGTTACCCACATTAAAATACTGTGATGTAAAACTAATGA
>Line_2576_M2_263
ACTTACGTGGGAACTCAATAGGTA
>Line_2578_M2_11
CTGGATGTGCTGCAATGGGCGCGCGCCAACGGGTG
>Line_2580_M2_Spacer2580
CCGATGGGGCACATTGTTATGTCCGTGCGCCGGTGCGGCCGAGGGCGGGCAC
>Line_2582_M2_98
CTGGAGGTGCTGCAATGGGCGCGCGCCAACGGGTG
>Line_2584_M2_Spacer2584
TGGATGGACCGAGTGGACGTGCGAGAAGGCGGCCGAGGGCGGGCAC
>Line_2586_M2_179
CTCGAGGTGCTGCGGTGGGCCTGCGCCAACGGATG
>Line_2588_M2_Spacer2588
CCCCCTGGGAGCGTATATCGTCGGTGCGTCTATAGCGGCCGCCAAGGGCGGGCAC
>Line_2590_M2_269
CTCCACGTGCTCCGATGGCTCCACGCCAACCGCTG
>Line_2592_M2_Spacer2592
CCTCAGCAAGGAGCCCATCTGCTCGGAGGCCGCGGAAAACGGGCAC
>Line_2594_M2_350
CTGGAGGTGGTGCAGTGGGGCCTCGCCAACGGCTG
>Line_2596_M2_Spacer2596
CGATTGGGGCTCATCGGTCTGCAACGCCGCGGCCATGAACGGGCAC
>Line_2598_M2_431
CTAGAGGTGTTGCAGTGGGCTCGCGCCAACGGGTG
>Line_2600_M2_1
CAAGGCACTGGCTCACCCTGGGCGGGCACTGGCCGC
>Line_2602_M2_Spacer2602
TGGCATGTCAATAACTACTAAAAACAAATGACGAAATACGGTCA
>Line_2604_M2_81
CAAGGCACTGGCTCACCCTGGGCGGGCACTGGCCGC
>Line_2606_M2_64
TGCTGTCTGATGGCATTCTGACGCT
>Line_2608_M2_Spacer2608
GTTGCTGCCTGATGGCTTCCTGACGCTCCTGT
>Line_2610_M2_121
TGCTGCCTGATGGCATCCTGATGCT
>Line_2612_M2_Spacer2612
CTTGCTCAAGCTTGATTTGTAAGTCTTTGGAATTGGCTTTTTGA
>Line_2614_M2_190
TGCTGCTTGATGGCATCCTGATGCT
>Line_2616_M2_220
GAGAGCGCGCGGCGCGGAGCACCTGT
>Line_2618_M2_Spacer2618
AGGGGTGCGAGGCGCGGCACACGCCACGTGTGAGGCGTATGTGTAGTTGGGAGCGCTGGC
>Line_2620_M2_306
GAGAGCGCGCGGCGCGGAGCACCTGT
>Line_2622_M2_403
AGTGTATCAAATAACCACTATTTAGTG
>Line_2624_M2_Spacer2624
TCTATATTTGTGCTTCGTGAGCCCCGAATATTTGTGCTTGCTGAGCCCCG
>Line_2626_M2_480
AGTGCATCAAATAACCACTATTTAGTG
>Line_2628_M2_340
GGACAGGGCGTAAGCGCTGCCTA
>Line_2630_M2_Spacer2630
TTTTTTCCTGGCGACAACTGCTGGGGGGAATTTTCAGGGGAAGACC
>Line_2632_M2_409
GGACAGGGCGTAAGCGCTGCCGA
>Line_2634_M2_98
CCGCGCGCCGCGAGGCAGCAACGG
>Line_2636_M2_Spacer2636
TCGCATACTGCATCAG
>Line_2638_M2_138
CCGCGCGCCGCAGGGCAACAACGG
>Line_2640_M2_Spacer2640
CTGCATTCCGTGTCAG
>Line_2642_M2_178
CCGCGCGCCGCGAGGCTGCAACGG
>Line_2644_M2_Spacer2644
CTGCAGTTTGTACCAG
>Line_2646_M2_218
CCGCGCGCCGCAAGGCTGCAACGG
>Line_2648_M2_Spacer2648
CTGCATTGGTTGGATCAG
>Line_2650_M2_260
CCGCGCGCCGCAGGGCAGCAACGG
>Line_2652_M2_347
CCGCGCGCCGCGAGGCTGCAACGG
>Line_2654_M2_Spacer2654
CCGCGCTTCGGGTCCGACCCACCTTGCGGTGGAATCGAACCCTAAGCGGGTCGA
>Line_2656_M2_425
CCGCGCGCCGCGAGGCAGCAACGG
>Line_2658_M2_20
CCTTTGGAGGATGTTGGCCTCGGAGC
>Line_2660_M2_Spacer2660
GGCTGACACGTCTTCCAAGGAAAAATAG
>Line_2662_M2_74
CCTTTGGAGGATGTTGGCCTCGGAGC
>Line_2664_M2_326
GGGGTGTTCTCTTCCGCAAGGAGGGTTC
>Line_2666_M2_Spacer2666
TCCCAACGTCCGACTTCGACGAACCGACGGAGCCGACCACCGACTTTACA
>Line_2668_M2_404
GGGGTGTTCTCTTCCGCAAGGAGGGTTC
>Line_2670_M2_134
CGGAAGTGTCTCAGAAGTTTAGATCCGTCATACCTTGTACGTACTTA
>Line_2672_M2_Spacer2672
TGAGTTCTAAACTGAAAAAATTTCGTGAGAAAAGAACGGGCACT
>Line_2674_M2_225
CGGAAGTGTCTCAGAAGTTAAGATCCGTCATACCTTGTACGTACTTA
>Line_2676_M2_298
ACGTGCTCTCACCGCTGGGTCCTGTCTTGCTACTGCTCGT
>Line_2678_M2_Spacer2678
CTCACGGTGTCCACTGGTTGCTCTTGTTCTCGCACCCCCGGCTCCTCTCTTGCTACTGCTCGTCTCACGGTGTCAGCTGGTTGCTCTTGTTCTCGCCT

>Line_2681_M2_Spacer2681
435
>Line_2683_M2_436
TTGTTCTCGCACCCCCGGCTCCTCTCTTGCTACTGCTCGT
>Line_2685_M2_187
ATAAAAATGTTAGCTATGTTTTTTCTATT
>Line_2687_M2_Spacer2687
GTAATCTTCATTACTGTTACTCAAAGTTGCGGATCCGCAGCTG
>Line_2689_M2_259
ATAAAAATGTTAGCTATGTTTTTCTATTA
>Line_2691_M2_187
AAGATCGTACTGGAAGCCCTACGTG
>Line_2693_M2_Spacer2693
AATCAAATAAGAAAAACAAAATTTCAAACCCG
>Line_2695_M2_244
AAGATCGTACTGGAAGCCCTACGTG
>Line_2697_M2_237
CCCCCCAAATCCCCCGTGCACGGGGGGCTAG
>Line_2699_M2_Spacer2699
TAGGGGGGAGGGAACGCCGGATCTGGGAACAGC
>Line_2701_M2_301
CCCCCCAAACCCCCCGTGCACGGGGGGCTAG
>Line_2703_M2_401
GAGGAGTGCGTTGACATCTGGGAGAAGATCGA
>Line_2705_M2_Spacer2705
TGATGATGATGATGTTGCGCATACCCGTGAGGTCCCTGTGTGT
>Line_2707_M2_476
GAGGAGTGCGTTGACATCTGGGAGAAGATCGA
>Line_2709_M2_45
ACCGGGCCTCCCGTTGCGGTTGCTACCGCTGCGGT
>Line_2711_M2_Spacer2711
AGGTTGACCCCCGCCCTGATTTTCTGGGCTCGCCACTTGC
>Line_2713_M2_120
ACCGGGCGTCCCGTTGCGGTTGCTACCGCTGCGGT
>Line_2715_M2_338
CGAAGATCCAGGTGATGCACCGGATCGT
>Line_2717_M2_Spacer2717
CAGCGTATTCTTTTTGTGAACACTGGCTTGAGGCGCTGCGTCCAGTATCGCATT
>Line_2719_M2_420
CGAAGATCCAGGTGATGCACCGGATCGT
>Line_2721_M2_169
AAGCGAAATACGATGATGATGAGAAACATCGACAGGAGTAA
>Line_2723_M2_Spacer2723
CGTTTCGAAATTTATAAAGGGATTCCTAATGCAAATTTGAACTTGCGACACTTC
>Line_2725_M2_264
AAGCGAAATACGATGATGATGACAAACATCGACAGGAGTAA
>Line_2727_M2_98
AGATCAAAGTCGGCTGCAGGTAATTCA
>Line_2729_M2_Spacer2729
TCTCCACTATTATTCCTCGCAGAATCATCATTCAACCATACAATAATAGAT
>Line_2731_M2_176
AGATCAAAGTCGGCTGCAGGTGATTCA
>Line_2733_M2_265
GTTTTATCTATAAAACGGCCGTG
>Line_2735_M2_Spacer2735
ATACTCGAAAGTATGGTGGTTGCTGTGAGTGTCGGTTACTG
>Line_2737_M2_329
GTTTTATCTATAAATCGGCCGTG
>Line_2739_M2_173
GCCATCCCGCAGCTACTACTCGCT
>Line_2741_M2_Spacer2741
TCACTGCGTATGCTACGCTGATTCACAATGCTATTG
>Line_2743_M2_233
GCCATCCCGCAGCTACTACTCACT
>Line_2745_M2_402
AACGACTGACACTCTAGACTATC
>Line_2747_M2_Spacer2747
ACCCTGGGCGCTCCAG
>Line_2749_M2_441
AACCACTGACACTCTAGACCATA
>Line_2751_M2_Spacer2751
ACTCGAGTCACTATGG
>Line_2753_M2_480
AACTACTGACACTCTAGACTATC
>Line_2755_M2_130
TACACAGTATATCTCGGTATATACCGGT
>Line_2757_M2_Spacer2757
ATATCTCGGTATATACCGTATATACTTTTATATACTAGTATATCCTGGTCTA
>Line_2759_M2_210
TACACAGTTTATCTCGGTATATACCGGT
>Line_2761_M2_3
TGCACCCCCTGTGCAGTTCGACTGGGCAGGCAAGCGCGCCA
>Line_2763_M2_Spacer2763
TTAGAACAGATGGCCTCCGCCCCTTCACAGATCAAT
>Line_2765_M2_80
TGCACCCCCTGTGCAGTTCGACTGGGCAGGCAAGCGCGCCA
>Line_2767_M2_145
TGCCCCTGCAGCACGACACGCCGCC
>Line_2769_M2_Spacer2769
AACCATGCAACAGGCCCAGCAACACT
>Line_2771_M2_196
TGCCCCTGCAGCACGACACGCGGCC
>Line_2773_M2_351
TCCTTGCGGAAGGGGCAACACCGCATCAGTGACAC
>Line_2775_M2_Spacer2775
GTTTTTTGTTTGGTGTCTGTGCGGCAAGAGCAGTG
>Line_2777_M2_421
TCCTTGCGGAAGGGGCCACACCGCATCAGTGACAC
>Line_2779_M2_341
ACACCGGATGCTGCCATGCTCCTAACCTCGCTGGGCAAG
>Line_2781_M2_Spacer2781
GAATTACAATCTTTCACCCTGTTGCTCTCGACTTGTTCGTATGTA
>Line_2783_M2_425
ACACCGGATGCTGCCATGCTCCTAACCTCGCTGGGCAAG
>Line_2785_M2_137
TTGCCATTCAACGGGTTTCAGTGTCAGAAGGCTTGTCACTCAAACCGTTTCAGTG
>Line_2787_M2_Spacer2787
TCAGAAGGCTTGTCACTCAAACCGTTTCAGTGACAAAGTCCCTGACACTCGGTTTTTCTCGTATGTCTGGTGCT

>Line_2790_M2_Spacer2790
265
>Line_2792_M2_266
TTGTCACTCAAACCGTTTCAGTGTCAGAAGGCTTGTCACTCAAACCGTTTCAGTG
>Line_2794_M2_398
TCCATCAGCGACGCAAGTTGCCATGGA
>Line_2796_M2_Spacer2796
CGTCACTGAAGACAGTCAGGCAACGCCGACGAG
>Line_2798_M2_458
TCCATTAGCGACGCAAGTTGCCATGGA
>Line_2800_M2_253
GTACTCACGTGGGAACTCAATAGG
>Line_2802_M2_Spacer2802
CTGCTGCCCGTTGTACGTAAGTTATTACTTACTCTAT
>Line_2804_M2_314
GTACTTACGTGGGAACTCAATAGG
>Line_2806_M2_18
CCCTTTGCCTCGAAAGAGGAAGGCCTCACAACT
>Line_2808_M2_Spacer2808
AAATTCGCTCGGTTTTACCGGCGTCCGATTGGCGAAAGCCGTCGGGAGTTTT
>Line_2810_M2_103
CCCTTTGCCTCGAAAGAGGAAGACCTCACAACT
>Line_2812_M2_149
GTACCCGAGCAAACAAGTGGTTCGCTTTCGG
>Line_2814_M2_Spacer2814
TGTACAGTAGCCGCGAGAAATCTCGTTCGGTCTACGTAGG
>Line_2816_M2_220
GTACCCGAGCGAACAAGTGGTTCGCTTTCGG
>Line_2818_M2_103
GAATCCACGCTGCACATGTTGCC
>Line_2820_M2_Spacer2820
GAAATCTTGCGGGGTAGCCCTGCAAGGCTGGAGAGCCCGCACTCCAGGGTTC
>Line_2822_M2_178
GAATCCACGCTGCACGTGTTGCC
>Line_2824_M2_157
AAAATCTTTGGCAGCCAAAACCACTTT
>Line_2826_M2_Spacer2826
TGGCAGTTGGCACAGGCGGAACTAGTGGAATTCATACCGGACAC
>Line_2828_M2_228
AAAATCTTTGGCAGCCAAAACCAACTT
>Line_2830_M2_406
TGGGCCAATCGGTCAGATGAGTA
>Line_2832_M2_Spacer2832
CAAGCTGCAGTGCAGTGATGATGGGAAGAGATGG
>Line_2834_M2_463
TGGGCCAATCAGTCAGATGAGTA
>Line_2836_M2_385
TTTGTGAATTAAGCACGGGCGAGGCATCACCTCA
>Line_2838_M2_Spacer2838
GCCCGTGCAGGCATGCATTCATGTTCTTCTTGCGCAA
>Line_2840_M2_456
TTTGTGAATTAAGCACGGGCGAGGCATCCACCTC
>Line_2842_M2_341
GCGAGCTGCGCAGTTCTCGGCTTTGAGG
>Line_2844_M2_Spacer2844
CTATCGTTTTGGCGATTCCCCTCCTCCACCTGGCGCATCAATCCCTT
>Line_2846_M2_416
GCGAGCTGCGCAGTTCTCGGCTTCGAGG
>Line_2848_M2_136
AAACCTGCGCGTGAGTCGTGGTTGAGTGCGAAGAC
>Line_2850_M2_Spacer2850
CGTCGCGCTGAAGACAAGAAGTACAGTAGTAAAGTAGTCTAGTAGTATTATATTAC
>Line_2852_M2_227
AAACCTGCGCGTGAGTCGTGGTTCAGTGCGAAGAC
>Line_2854_M2_49
GAACATTTCAATGTTTTGAAGCAAA
>Line_2856_M2_Spacer2856
TACACTCTTTGGGCGCATGTCGTGTTTTA
>Line_2858_M2_103
GAACATTTCACTGTTTTGAAGCAAA
>Line_2860_M2_68
ATTCATGATCAACTCACTCATCGCGGGG
>Line_2862_M2_Spacer2862
AGCTCACCGCCGTCTTTAAAACATAAGGAATATGTAGGGTCAGCAACTTAATAC
>Line_2864_M2_150
ATTCATGATCAACTCACTCATCACGGGG
>Line_2866_M2_110
AGTACAAATACTCATGAAGGATACCGGATAC
>Line_2868_M2_Spacer2868
CCAAGTACGAATACTCAGAGTACAAATACTCAGAGTACAAATACTCAGCCTAA
>Line_2870_M2_194
AGTACAAATACTCAGGAAGGATACCGGATAC
>Line_2872_M2_212
TGGGACCCATGACTTACTCCGCCG
>Line_2874_M2_Spacer2874
GCATGCCGGCAATGCTTGGGACCCTCAAACTTATTTCGCCGACATGCCGGCAATGCT
>Line_2876_M2_293
TGGGACCCATGACTTACTCCGCGA
>Line_2878_M2_217
CCTATTGAGTTCCCACGTAAGTAC
>Line_2880_M2_Spacer2880
ATTAGTTTTAATTTTAATGTGTAGAGTAAGTAATAACTTACGTACAACGGTAG
>Line_2882_M2_294
CCTATTGAGTTCCCACGTAAGTAC
>Line_2884_M2_76
TTTTGGAGCCCGACTACTCAGCT
>Line_2886_M2_Spacer2886
GGAGGGGCAAAGATTTTGGAGCCCGACTACTCAGCTGGAGGGGCAAAGA
>Line_2888_M2_148
TTTTGGAGCCCGACTACTCAGCT
>Line_2890_M2_184
CAAAAAATGCAATACAAATGATTGCAACAAAAGAGGATTG
>Line_2892_M2_Spacer2892
GAGGAGGACTGGAACAACAAATTGCAGGAG
>Line_2894_M2_254
CAAAAAATGTAATACAAATGATTGCAACAAAAGAGGATTG
>Line_2896_M2_180
AGTACAACACCACCCTCCTGCTCTACCGTG
>Line_2898_M2_Spacer2898
CGAGGCGCGGCTACTTCTACTTCTAAAACTTTCACCAAGCGACA
>Line_2900_M2_254
AGTACAACACAACCCTCCTGCTCTACCGTG
>Line_2902_M2_309
CTGCAAATCCGAGGTGTTTTTATCA
>Line_2904_M2_Spacer2904
CGGTGGTTTTGAGCTGAAATCCAAGGAGTTTTATCACGGTGGTTTTGA
>Line_2906_M2_382
GCTGAAATCCGAGGTGTTTTTATCA
>Line_2908_M2_271
TCAGTCACGTAGGAATTCCTATTG
>Line_2910_M2_Spacer2910
AATGGCTCTTCTCTGTGGCGTAGATA
>Line_2912_M2_321
TCATTCACGTAGGAATTCCTATTG
>Line_2914_M2_4
GTTTTTTTATACTCACAGAGGAGA
>Line_2916_M2_Spacer2916
GATGAGTCCAGGAACGTATGCAGTAACTCTGGACGAAGGCGCTGAGG
>Line_2918_M2_75
TTTTTGATACTCACAGAGGAGAGA
>Line_2920_M2_303
AGCGGCGGGTGCGGCACAACTATCATATAAGATCCGA
>Line_2922_M2_Spacer2922
ATATACTCCCCTATACTATTCTGTCATGTATGCGGCCGTGCGACGAGGCGACCA
>Line_2924_M2_394
AGCGGCGGGTGCGGCACTACTATCATATAAGATCCGA
>Line_2926_M2_2
CCGAACCAGGGAGGTGCGACGCTTTTGG
>Line_2928_M2_Spacer2928
GCCGGTGGTGCGACGCATTTGGCCCGGTGGGGCGTCC
>Line_2930_M2_67
CCGAACCAGGGAGGTGCGACGCATTTTG
>Line_2932_M2_15
TCGACGGCAAGCTTGATGATTGACCGGGAC
>Line_2934_M2_Spacer2934
GCCACCTCTAAGAGCATGTTGGCAAGCGTAATGG
>Line_2936_M2_79
TCGACGGCAAGCCTGATGATCGACGGCAAG
>Line_2938_M2_260
GTTGGTCGCGAGGAGCTAAGATGGGCATT
>Line_2940_M2_Spacer2940
TTGCGGTTGGTCGGGCATTGCGCG
>Line_2942_M2_313
GTTGGTCGCGAGGAGCTAAGATGGGCATT
>Line_2944_M2_70
GCCTTCCTCTTCTTGATCTTGTGCGGCAGAGCCGTGAGCACTA
>Line_2946_M2_Spacer2946
CAGAAAGTGGTAGTTAGTTGAGATAAAGTAGTAGTTAGTTGAACTAAACTAGTAGTTA
>Line_2948_M2_171
GCCTTACTCTTCTTGATCTTGTGCGGCAGAGCCGTGAGCACTA
>Line_2950_M2_41
CTCCCTACTCGCTAGGGAAACTAATTGAATGGAAAC
>Line_2952_M2_Spacer2952
AATTTTCCGGTCGGTGTATTCGGCTTTGACTAGGACT
>Line_2954_M2_114
CTCCCTACTCGCTAGGGAAACTAATTGAATGGAAAC
>Line_2956_M2_Spacer2956
TCTTAGAACTTTTATCATTCTTGGTGATTTCCGTTACAGAA
>Line_2958_M2_191
CTCCCTACTCGCTAGGGAAACTAATTGAATGGAAAC
>Line_2960_M2_215
GCCAAGCAGGCACCGACGCAAGTTGGGCCGCC
>Line_2962_M2_Spacer2962
TCCAGTGCCGACGTCTTCAGGTTCAGAAATCGCGACGAAAACGAACATGTTTCCCCATACCT
>Line_2964_M2_309
CCAACGCAGACACCGACGCAAGTTGGGTCCGC
>Line_2966_M2_Spacer2966
ACAGGTTCCGACGCCGACGCAGATACCGACGCAAGTTGGGTCTGCCGAAATTCCGACG
>Line_2968_M2_399
CCAACGCAGATACCGACGCAAGTTGGGTCTGC
>Line_2970_M2_378
ACATACAGTAAAATTGAAAACGATGC
>Line_2972_M2_Spacer2972
ATTTTTACTCTTAAAAGCAAATCAATTAACA
>Line_2974_M2_435
ACATACAGTAAAATTGAAAATGATGC
>Line_2976_M2_28
CTTGAGTGTGGCATTGGCCTCCT
>Line_2978_M2_Spacer2978
CAAAATTGACTTGCTCATTTGCTTTCCTCAGCCGAAAATCAGCCTTCAG
>Line_2980_M2_100
CTTGAGTGTCGCATTGGCCTCCT
>Line_2982_M2_379
CCTGAGATGGTACCGGAGGTGCAA
>Line_2984_M2_Spacer2984
GGCGGGATGCTTGCACCGCCCTTCATGGACCATCGGATGACGGGTTTAACCGGAC
>Line_2986_M2_458
CTGAAGATGGTACCGGAGGTGCAA
>Line_2988_M2_360
CCGTGCGGGTTTTGAACAGTGCCCGTAC
>Line_2990_M2_Spacer2990
AGTGCCCGTACAGTGCCCGTACAGTGCCCGTACAGTGCCCGTACTCG
>Line_2992_M2_435
CCGTGCGGGTTTTGAACAGTGCCTGTAC
>Line_2994_M2_140
TCCGACGCAAGTTGGGTCTCATGCGGCTGAGCA
>Line_2996_M2_Spacer2996
GGCTTACGATCGAGAAGAAGTCCAACGCTTCAGCTCAAGCCACAATGCATGAGGAT
>Line_2998_M2_229
TCCGACGCAAGTTGGGCCTCATGCGGCTGAGCA
>Line_3000_M2_332
CGACGTGGGCCCCACCCCGCTGGCA
>Line_3002_M2_Spacer3002
AAACGCTCCCACAAGGTGTGGCAGGGC
>Line_3004_M2_384
CGACGTGGGCCCCACCACGCTGGCA
>Line_3006_M2_253
AATGAGGCATTAATTTATTCATT
>Line_3008_M2_Spacer3008
ATTGCTATATATTGAAGGGAGCTATTCACGCGGATTCAC
>Line_3010_M2_315
GCTGAGGCATGCTACTATTCGAT
>Line_3012_M2_Spacer3012
TGTAACTCAATGAGGCATCCCACTATTCAAATACACCT
>Line_3014_M2_376
ATTGAGGCATGCCACTATTCAAA
>Line_3016_M2_Spacer3016
TACACCAAATGAGGCATGCCACTATTCAA
>Line_3018_M2_428
AATGAGGCATGCCACTATTCAAA
>Line_3020_M2_201
TCACGCGCATGAGCTGAATTTTG
>Line_3022_M2_Spacer3022
GAGTCTGAGCCACTGCAACACTGCGAAGCTGCTTGTGTTGGAATGGCTCAGAGGCA
>Line_3024_M2_280
TCACGCGCATGAGCTGAAGTTTG
>Line_3026_M2_301
CCTTTGGAGGATGTTGGCCTCGGAGC
>Line_3028_M2_Spacer3028
GGCTGACACGTCTTCCAGGGAAAAACAG
>Line_3030_M2_355
CCTTTGGAGGATGTTGGCCTCGGAGC
>Line_3032_M2_151
TAATAATAGAATCGATTCTAATAGAATCGATTCGATTCTA
>Line_3034_M2_Spacer3034
ATAAAATAGAATCGATTCTATTTTAAGGCTACGAGTTCCTACCGTAGAAACGTATGAGGATG
>Line_3036_M2_253
ATAGAATCGATTCGATTCTAATAAAATAGAATCGATTCTA
>Line_3038_M2_204
GACAAATCACGGAGTGCTTAGTCACAATGCGGCCGAAAACA
>Line_3040_M2_Spacer3040
TTTGCATTGCCACCGTCCTATTAGTCGATCTAACGTTCTACTAGTCTATCTAATCATGTT
>Line_3042_M2_305
GACAAATCACGGAGTGATTAGTCACAATGCGGCCGAAAACA
>Line_3044_M2_54
AAGCGGCTGAGCCGTTGATTCTAGCC
>Line_3046_M2_Spacer3046
TATCCGCTCCCAGTGAAGATGCTCGAGTAACCTTTCTAATTTGTCAC
>Line_3048_M2_127
AAGCGGCTCAGCCGTTGATTCTAGCC
>Line_3050_M2_265
GGGTGAGGCAACCCACCCTGCGG
>Line_3052_M2_Spacer3052
TGGAGATGCCATCACGTCGGAGGTCGGAGCAAAGATCGTT
>Line_3054_M2_328
GGGTGAGGCAACCCACCTTGCGG
>Line_3056_M2_272
GAGAGAGACTATTATTAGGGAAGCCAGATAGGGAAATAGGGA
>Line_3058_M2_Spacer3058
TTTTTTAACACAGCTCATTGAATTAATATCAACTG
>Line_3060_M2_349
GAGAGAGACTATTATTAGGGCAGCCAGATAGGGAAATAGGGA
>Line_3062_M2_77
GTTGGAAATACGAATTCATATGTT
>Line_3064_M2_Spacer3064
TCGGAAATATGAATTCATATTATCC
>Line_3066_M2_126
TGTCGGATTATGAATTCATATGAT
>Line_3068_M2_Spacer3068
TCGGAAATATGAATTCATATTTAGAA
>Line_3070_M2_176
TTGAAAAATATGACTTCATATTAA
>Line_3072_M2_Spacer3072
CATGTCAATTCACACTCATATCTTCCTCTTTCTTCTAGTTGTGGACTGCCATGTGAGCATGTTCTCAAGTCATATGGTGAGTATGGTGTGAATTCATAGAACAA

>Line_3075_M2_Spacer3075
303
>Line_3077_M2_304
AGGGATCATATGAATTCATAGGAT
>Line_3079_M2_Spacer3079
TAAACGAACAGATATGAAGATCAAGA
>Line_3081_M2_354
TGAAGAAGTGTGAATTCATATCAT
>Line_3083_M2_181
TTAACCCTTGGGCCAGGGTTAATC
>Line_3085_M2_Spacer3085
TGACGCCACTGGATGACACGCCACAACGAATGCGGACA
>Line_3087_M2_243
TTAACCCTTGGGCCAGGGTTAAGT
>Line_3089_M2_382
GCACCACATCCGCTAGAATGTCAT
>Line_3091_M2_Spacer3091
ATGTGAGGGGTATTGGAGGGGTATTTGAGGGGTATTCG
>Line_3093_M2_444
GGACCACATCCGCTAGAATGTCAT
>Line_3095_M2_374
GTAGGAGCCAACCCACCTTGCGG
>Line_3097_M2_Spacer3097
AAGAGTTGGGCTTGTCGGGGCCGTT
>Line_3099_M2_422
GTAGGAGCCAACCCACCCTGCGG
>Line_3101_M2_13
TAGGAATAGTAGGAGTAATATGAACA
>Line_3103_M2_Spacer3103
ATAGGAGTAATAGGAATAGCATGCTTCATAA
>Line_3105_M2_70
TAGGAATAGTAGGAGTCATATGAACA
>Line_3107_M2_217
CGAAACTCTTCATCGAGGGCATCCTGCGCGACGTGGCTGTCTCGGACGAG
>Line_3109_M2_Spacer3109
GGGTGCGCTAGTCAAGTAGTAGAGTAGAAGTAGTAGTAGCGAGGG
>Line_3111_M2_312
CGAAACTCTACATCGAGGGCATCCTGCGCGACGTGGCTGTCTCGGACGAG
>Line_3113_M2_1
CGTGAAGGCGTACGGGGCCACCTCG
>Line_3115_M2_Spacer3115
CTCGTGGAGTGCAACTACTTCGTCTGGGG
>Line_3117_M2_55
CGTGAAGGCGTACGGGGCCAACTCG
>Line_3119_M2_90
ACGTAACAAAACTGAAGAAGCATGACCAGGTG
>Line_3121_M2_Spacer3121
AGTCACCTAGGTCTCAGCATTTGTGACTCGACGCAACGACTGAAGCCAC
>Line_3123_M2_171
ACGTAAGAAAACTGAAGAAGCATGACCAGGTG
>Line_3125_M2_102
TTGTCAGGCCTTTCCATTAAGGCTAT
>Line_3127_M2_Spacer3127
ACTGAAATTATACTAAGCGCTATTAGCGCTAGACAATGGGTGA
>Line_3129_M2_171
TTGTCAGGCCTTTCTATTAAGGCTAT
>Line_3131_M2_348
GCTTCTATTAAGAAAATCATTGATTTGG
>Line_3133_M2_Spacer3133
CTTAGGCTCAGACTTGTTAAGTTCCTCAAA
>Line_3135_M2_406
GCTTATATTAAGAAAATCATTGATTTGG
>Line_3137_M2_290
TCGGGTTTCGTCCATATACCAAT
>Line_3139_M2_Spacer3139
CATATCCCAACCATATACCAATCCATATACCAATCCATATACCAATTGCTGTTC
>Line_3141_M2_367
TCGAGTTTCGTCCATATACCAAT
>Line_3143_M2_274
GTTTTAAGATGGTAGACAAAAAGT
>Line_3145_M2_Spacer3145
TCTCGAAGTTGGCAGTAAAAAAGTACACATGTAATACCTGTCTGTAAATAAAAAGTG
>Line_3147_M2_355
GTTTTAAGAAGGTAGACAAAAAGT
>Line_3149_M2_156
GCAACAGAAAGATCTGCTGGACACGGCGTGCA
>Line_3151_M2_Spacer3151
AGTATATAGCGAGCACATGCATACAAGAGTGATCCAGCAGCATTCTTA
>Line_3153_M2_236
GCAACAGAAAGATCTGCTGGACACAGCGTGCA
>Line_3155_M2_55
TGAGCTGGCGGTGCGACGCCGTGCTA
>Line_3157_M2_Spacer3157
CTTTGAGCCCTCCGGAGAGCGCTGGAGGATG
>Line_3159_M2_112
AGAGCTGGCGGTGCGACGCCGCTGTA
>Line_3161_M2_Spacer3161
CTTGGTGAGCTGGCGACGTGACGCCGCTCTACTTCGATG
>Line_3163_M2_177
AGAGCTCGCGAGGCGACGCCGCTTTC
>Line_3165_M2_Spacer3165
CTTTGTCGCTCTCCGGCGGGCGCTGGAGGATG
>Line_3167_M2_235
AGAGCTGGCGAAACGACGCCGCTCTA
>Line_3169_M2_Spacer3169
TTTGGTGAGTTGGCGACGTGACGCCGCTCTACTTCGATA
>Line_3171_M2_300
AGAGCTGGCGAGACGACGCCGCTCTA
>Line_3173_M2_144
TGACAACCAAAAACACTCGCCTGCG
>Line_3175_M2_Spacer3175
GGTTCTTGCACGCGATCAGCTCTGCTGATACACTG
>Line_3177_M2_204
TGACAACCAAAAACACTTGCCTGCG
>Line_3179_M2_200
TCCGCTGGAAGTCGCAGTGGCCTG
>Line_3181_M2_Spacer3181
CGAGGGAAGTGTGAACGTTCACAGTTCACAACAGGATCAGTGATCGGCGG
>Line_3183_M2_274
TCCGCTGGACGTCGCAGTGGCCTG
>Line_3185_M2_127
AGCCGCAGCTACAGCGTGGCCGCACGTAGCCGCAGCTACGGCGTCCACAA
>Line_3187_M2_Spacer3187
GGCGCACGCAACCGCAACGCTATGTACAAGCGAGCTCCGCACTCTGC
>Line_3189_M2_224
AGCCGCAGCTACAGCGTGGCCGCACGTAACCGCAGCTACGGCGTCCACAA
>Line_3191_M2_359
CGCGACAAGAAACGGAGGATTAGGTAGGA
>Line_3193_M2_Spacer3193
CCATAGAATATGTTCTCTAAGTTAGAATGTGTACCCTAAGACAACCTTGAA
>Line_3195_M2_439
CGCGACAAGAAACGGAGGAGTAGGTAGGA
>Line_3197_M2_208
AATGTCAGACTGCATGGGGGCAGTCTGACAAGAGCCGCCAAAAGA
>Line_3199_M2_Spacer3199
ATTAGCCTCCTGGGACCCAAACCGTTGCAGGCTTGATCGAAAACACTCCGAGCACAGCGAGCATCCTCTCAAATCTTTTAGTTTATTTTCT

>Line_3202_M2_Spacer3202
343
>Line_3204_M2_344
CTTGTCAGACTGCATGGGAGCAGTCTGACAACACCGCAAATCGTA
>Line_3206_M2_Spacer3206
CCAGGATTTGAAAAAACAATCTTCTTTTTTAGC
>Line_3208_M2_422
CTTGTCAGACAGCATGGGAGCAGTCTGACAACACCGCAAATCGTA
>Line_3210_M2_180
TGATAGTGTCGAGCCGACAGAGGCGAC
>Line_3212_M2_Spacer3212
GACCTTACTGGGAGATGCTGGTATTGCTAGAGTCGCGACAGTCTTTTTGGTAGG
>Line_3214_M2_261
TGATAGTGTCGAGCCGGCAGAGGCGAC
>Line_3216_M2_239
GTTTTCCGTATCCGTACAGGCTGCTTGTT
>Line_3218_M2_Spacer3218
CTCGAGTACACGATCAACGGTTGGCGTTTTTCCC
>Line_3220_M2_302
TGTTTTCGTATCCGTACAGGCTGCTTGTT
>Line_3222_M2_323
ATAATCCTCCAGGTCGGGAGAGACTTGCCCACGCCCACC
>Line_3224_M2_Spacer3224
CGTTTGTGGTTCATTATGATATTATTATATTAATATTTGTTAACGTGTGTAT
>Line_3226_M2_414
ATAATCCTCCAGGTCGGGAGAGACTTGTCCACGCCCACC
>Line_3228_M2_351
AAATCATACACGTGTATGATTGTGCA
>Line_3230_M2_Spacer3230
AGTTAACAAAAAACAAACACG
>Line_3232_M2_398
AAATCAAACACGTGTACGATTCTGCA
>Line_3234_M2_106
TGCCTCGTACTAGAATGTGTTCT
>Line_3236_M2_Spacer3236
CTTTCTGTGAATGTTTTCT
>Line_3238_M2_148
CTTTCATTACTAAAATGTATTCT
>Line_3240_M2_Spacer3240
CTTACAGGTGATACCTCGTGTATCCTAAA
>Line_3242_M2_200
TGCCCCTTGCTAGAATGTGTTCT
>Line_3244_M2_Spacer3244
CTTATTGCCAGGATGTGTT
>Line_3246_M2_242
CTCTTATTGCTAGAATGTGTTCT
>Line_3248_M2_Spacer3248
CTTACACAGGTGATACCTCGATAATCTGCC
>Line_3250_M2_295
CTCTTATTGCTAGAATGTGTTCT
>Line_3252_M2_206
CGGGCCGCGGCGGACCGCCAACCTGGG
>Line_3254_M2_Spacer3254
ACGTACCCCGTCCTGGGGCCCCCGGC
>Line_3256_M2_259
CGGGCCGGGGCGGACCGCCAACCTGGG
>Line_3258_M2_132
TAAGATGCCCCATGCTTGCTTGGGCTTGTTTATTT
>Line_3260_M2_Spacer3260
AAGATGCCCCAAGCCTGCTTTTGCTTCCAGATGCAAGGTTTTGCTAGCAAAACCAAGCAAACACAAGCAAACACTTGTG

>Line_3263_M2_Spacer3263
245
>Line_3265_M2_246
TAAGATGCCCCTAGCCTGCTTTTGCTTCCAGATGC
>Line_3267_M2_147
ACTGCTGCTCGTCATGGGCGTTCTGCCGTGGTGCGGCTC
>Line_3269_M2_Spacer3269
ACCTGGCGGCACCTCGCTGGCCAAGCCGCTCCCTCGATTCCCGTTTCCG
>Line_3271_M2_235
ACTGCTCCTCGTCATGGGCGTTCTGCCGTGGTGCGGCTC
>Line_3273_M2_93
CGTCCCACCCTGCGGTGGAGACG
>Line_3275_M2_Spacer3275
AGGCTAAGGACTCCGTCCCACCTTGCC
>Line_3277_M2_143
CGTCCCACCTTGCGGTGGAGACG
>Line_3279_M2_293
TGCGAATAGTACTGTTAGCTAACCTCACTAAAAGAAAAAAAC
>Line_3281_M2_Spacer3281
CTACGTTTTTTAACCTCACAAAACTCGAATCGTTTATTTTTAGACCTCACAAAT
>Line_3283_M2_389
TGCGAATAGTACTGTTAGTTAACCTCACTAAAAGAAAAAAAC
>Line_3285_M2_48
GTAGGCGCCGATTGTGAGGCTCAGCATACCGGT
>Line_3287_M2_Spacer3287
AAATAGACTCACCTTCTCGATGCTCTGGTTGAA
>Line_3289_M2_114
GTAGGCGCCGATTGTGAGGCTCAGCATGCCGGT
>Line_3291_M2_Spacer3291
CGGCAGACTCACCTGTCGAA
>Line_3293_M2_167
GTAGGCGCCGATTGTGAGTCTAAGCAGGCCGGT
>Line_3295_M2_384
TGGAGGAAAGCAAAACTACATAA
>Line_3297_M2_Spacer3297
TTCTCAAATTACAAACATCAGATGCTGTCAAAG
>Line_3299_M2_440
TGGAGGAAAGCAAAACGACATAA
>Line_3301_M2_195
CATGGGGCGCTGTGCCGATGTGGGCCGA
>Line_3303_M2_Spacer3303
TGCCGCAAGGATGCGCGCCACGAGTCGACTCGTGCTTGCGCTGCTGA
>Line_3305_M2_270
CATGGGGCGCGGTGCCGATGTGGGCCGA
>Line_3307_M2_81
CAGAGCTTTGACGACGACTACCTCGACG
>Line_3309_M2_Spacer3309
GACAAGAGTGGGCAGCCCCGCCTTGTAGGGTAGGA
>Line_3311_M2_144
CAGAGCTTTGACGACGACTACCCCGACG
>Line_3313_M2_267
CAGCCGCATGAACCCAACTTGCGTCAGTGAAATCATGCAT
>Line_3315_M2_Spacer3315
GGTGGCTGGGCTGAAGCTACGGACGTCTTCTCGGATGTAAGCCTGCT
>Line_3317_M2_354
CAGCCGCATGAACCCAACTTGCGTCAGTGAAATCATGCAT
>Line_3319_M2_153
AGCCGTCCAGCGCTTTATAGCCG
>Line_3321_M2_Spacer3321
AGCCATCCATCGCGAACCGTCGTCCATTGCAAGATGTACATCGAGACAACGCCA
>Line_3323_M2_230
AGCCGTCCAGCGCTTTATCGCCG
>Line_3325_M2_273
CCGGATCCTTAGGGATCGTTAACTT
>Line_3327_M2_Spacer3327
AACCTGTTTTTCAAAAGGCGTTACGTTTTAAAGGGATAGTTGGCG
>Line_3329_M2_343
CCGGATCGTTAGGGATCGTTAACTT
>Line_3331_M2_301
GAGGTGTGGGAGAAGACACTCTGT
>Line_3333_M2_Spacer3333
TGTATGTGTATGTATTTGTGTGTGTGGGTATTATTATTGTTTGTACTCGACGTATGTGCC
>Line_3335_M2_385
GAGGTGTGGGAGGAGACACTCTGT
>Line_3337_M2_82
GGAGGAGAGCTGCATTGAATGAAAATCACTCTGGATC
>Line_3339_M2_Spacer3339
GACTGATCCCAGCGAAAGTGAATGTGATCAAAAGAATATTT
>Line_3341_M2_160
GGAGGAGAGCTGCATTGAGTGAAAATCACTCTGGATC
>Line_3343_M2_189
CTGTGTTTCTGTATCTACGGACTC
>Line_3345_M2_Spacer3345
CAACTGCGAATTTTACTTATAGAGAAGTAA
>Line_3347_M2_243
CTGTGTTTCTGTATCTACAGACTC
>Line_3349_M2_172
CTAGTATAATTAATGAAACAATTAATTGTCA
>Line_3351_M2_Spacer3351
CTCCAATTGTTCTAGTTAAACTTAATGTT
>Line_3353_M2_232
ACTAGTATATTAATGAAACAATTAATTGTCA
>Line_3355_M2_146
CAGCGATAGGCAAATGATAGGCAAA
>Line_3357_M2_Spacer3357
CGTGGTCAAATGTGGTCAGTCACCGAAA
>Line_3359_M2_199
CACCGATAGGCAAATGATAGGCAAA
>Line_3361_M2_Spacer3361
TGATAGGCAAACGCTGCAGCAGAG
>Line_3363_M2_248
AAACGATAGGCAAATGATAGGCAAA
>Line_3365_M2_363
CAAAGTCCTCCGACGAGGGGCACATTTTTGGACC
>Line_3367_M2_Spacer3367
TACTTGGTCGAAGTCCGTGATGTGA
>Line_3369_M2_422
CAAAGTCCTCCGACGAGGGGCACATTTTTGGACC
>Line_3371_M2_364
ACATGGAGCAGCAGCGTCTCGAGGCC
>Line_3373_M2_Spacer3373
GAGGAGGCTGAGGCGATGGCGAATCAGCAGTATGACGATC
>Line_3375_M2_430
ACATGGAGCAGCAGCGTCTCGAGGCC
>Line_3377_M2_340
TAATGTGTAACTTACATCAGTAGTTTTTA
>Line_3379_M2_Spacer3379
CTGATTATTAGGTAGGTATCGTAAATAACGTCAGTACTTTCTACTGATAACTACGTAAC
>Line_3381_M2_428
TAATGTGTAACTTACATCAGTAGTTTTTA
>Line_3383_M2_38
TTCAGCACGAGCTGTCGCCAATTACGTCACA
>Line_3385_M2_Spacer3385
CAGCGCTCTTCGACGCGACGTCAAGAGATCGCGTC
>Line_3387_M2_104
TTCAGCACGAGCTGTCGCCAATTACGACACA
>Line_3389_M2_288
TTTGAGCATGGTGTACAGCTGTACACT
>Line_3391_M2_Spacer3391
TAGAATGGGCGTGAACTATTTACGTAGGTTTTG
>Line_3393_M2_348
TTTGAGCATGGTGTACAGTTGTACACT
>Line_3395_M2_309
TTGATCTTGCCGTAAAGGCAAAGCAGGACGAAGAGGAGAATGTAA
>Line_3397_M2_Spacer3397
CTTCAGAGCAGCTCAGAAACGTTACCAGGCTCGGCGTTTC
>Line_3399_M2_394
TTGATCTTGCCGTAAAGGCAAAGCAGGACGAAGAGGACAATGTAA
>Line_3401_M2_73
CTCCTCCTGGCGAGCGCGAGCAGC
>Line_3403_M2_Spacer3403
AGTCTCCTCCTGGCGAGCGCGAGCAGC
>Line_3405_M2_124
AGCCTCCTGGCGGGCACGAGCGGC
>Line_3407_M2_Spacer3407
TTGCGCGTCGAGGAGCTTTTGGCCGCGGACATC
>Line_3409_M2_181
CTCCTCCTGGCGAGCGCGAGCGGC
>Line_3411_M2_304
GACACTACCTCGAAGTGTCCGATCCCGTC
>Line_3413_M2_Spacer3413
AAACCTCATTCTCATCGCCGCACGCTGAAACGGCAAGTCA
>Line_3415_M2_373
GACACTACCTCGAAGTGTCCGACCCCGTC
>Line_3417_M2_279
TTTACACACTTTTCCAATGAAATATTG
>Line_3419_M2_Spacer3419
ATGGTTTTGAAATCTCCAGGAAGCTGTTTAAAATCTCCAGCCGGCTGTCGGGGAGCCG
>Line_3421_M2_364
TTTACACACTTTTCCAAGGAAATATTG
>Line_3423_M2_Spacer3423
CTGTTTGTTAATTTTCAGGAAGTTGCTGTGAAGCGA
>Line_3425_M2_427
TTTGCACACTTTTCCCAGGAAATATTG
>Line_3427_M2_258
CCTGCACGCAGTAGGCAATTGAGAAT
>Line_3429_M2_Spacer3429
GTTATTAAGATAAGAATAACAGAGCAATAACAGTGAGTGCGTAGCGCATGGGTGTA
>Line_3431_M2_340
CCTGCACGCAGTAGGCAATTGAGAAT
>Line_3433_M2_49
GGACAAGCCACGCGGTGGCGGCG
>Line_3435_M2_Spacer3435
TTGCGTAGGGGTTCGCGTTCTGGTTTCGATCAAGGCTCCACGC
>Line_3437_M2_115
GGGCGAGCCGCGTGGTGGCCTCT
>Line_3439_M2_Spacer3439
AGGGCGAGCCGCGTGGTGGCCTCTA
>Line_3441_M2_163
GGGCGAGCCGCGTGGTGACCTCT
>Line_3443_M2_64
TCTGAATCACTTTATTACATCATT
>Line_3445_M2_Spacer3445
TGGAATGCTGATTTTTGAGCGGGTTTCTTAACCTCTTGCTCTGGGGGATCCTCT
>Line_3447_M2_142
TCTGAATCACTTTATTGCATCATT
>Line_3449_M2_168
TCTTTTCCGAAAAAAAGCCAGAAACACC
>Line_3451_M2_Spacer3451
GAGCCGATCGCAGGTGACTGCGATCGAGTCCAGAAAATAAGACCAGCGGAAAATTC
>Line_3453_M2_252
TCTTTTCCGAAAAAAAGCCAGAAACACC
>Line_3455_M2_19
ATCGTAGGAAGTCCTAGGAAGTC
>Line_3457_M2_Spacer3457
CTGTTTGGATCCTAGGAG
>Line_3459_M2_60
GTCCTAGGAAGTCTTTAGGAGGT
>Line_3461_M2_Spacer3461
CCTAGGAGGTCCTAGGAAG
>Line_3463_M2_102
TTCCTAGGAGTTCCTAGAAGTTC
>Line_3465_M2_Spacer3465
CAAAGAGTTACAACAA
>Line_3467_M2_141
GTTATAAAGAGTCCTGGGAAGTC
>Line_3469_M2_Spacer3469
TTTAGGGAGTTCCTAGGAAG
>Line_3471_M2_184
TCTCTAGGAGGTCCCAGGAGGTC
>Line_3473_M2_Spacer3473
TCTAGGAAGCCCCAGGAC
>Line_3475_M2_225
GTCCTAGGAAGTCATAAATAGTT
>Line_3477_M2_Spacer3477
TCCCAGGAAGGTTACTGGTGGAAGAAGTTACAAAAGCTAGGAAGTCCATCATG
>Line_3479_M2_301
AGTGTAGCAAGTCCTAGGAAGTC
>Line_3481_M2_Spacer3481
CTAGGAAGTCCTAGGACCTCCTCGATTAGGGCTCTGAGAGCTCTCGCAGC
>Line_3483_M2_374
TCTCTAGGAGGTCCCAGGAGGTC
>Line_3485_M2_142
TCGCTGGGGTCGGTTCCTTACATTAC
>Line_3487_M2_Spacer3487
GGCACCGCTCGGAGCGTGGCACGGTGC
>Line_3489_M2_195
TCGCTGGGGTCGGTTCCTTACACTAC
>Line_3491_M2_364
TTGCACCGAAAGGGAGCCTGAAACG
>Line_3493_M2_Spacer3493
GTCAATGCGGTCGAGGTCAATGATAAGGAACCATT
>Line_3495_M2_424
TTGCACCGAAAGGGAGCCTGTAACG
>Line_3497_M2_27
GTGCACACGGGCAGAGCTGCCGTGTGTGG
>Line_3499_M2_Spacer3499
CACACGGGCAGTGGTGGACAGTGGCGCGGCTGCACTGGCAGCGCGTGCATTGTG
>Line_3501_M2_110
GTGCACACGGGCAGAGCTGCCGTGTGTGG
>Line_3503_M2_92
AGACTGTAAAATAATAGTATATTATTTTAT
>Line_3505_M2_Spacer3505
GTTCGTATTATGTAAGACGTCAACGGTGGCGGCGGCGGTAGCGAATATTTG
>Line_3507_M2_173
AGACTGTAAAATAATAATATATTATTTTAT
>Line_3509_M2_85
GGTCATGCTTCTTCAGTTTTGTTACGT
>Line_3511_M2_Spacer3511
GTGGCTTCTGTTGTTGTGACGAGACGCAAATGCCGAGACCTAGGTGAGTGACCC
>Line_3513_M2_166
GGTCATGCTTCTTGAGTTTTGTTACGT
>Line_3515_M2_32
ACGGGGACGATGGTGTTTTGTGAG
>Line_3517_M2_Spacer3517
TGACATTGATGAGGATGAATAAGAGGATGGCAATGGCAAGGACGATGTTG
>Line_3519_M2_106
ACGGGGACAATGGTGTTTTGTGAG
>Line_3521_M2_348
ACTTATCAAGCTGACGCTCGTCCCT
>Line_3523_M2_Spacer3523
TGCAGGTTTTCTTTCCCGCACTTTTCTGTGCCTTGTGCATGTGTTATTTATTAT
>Line_3525_M2_427
ACTTATCAAGCTGACGCTCGTCCCT
>Line_3527_M2_198
GGCCGCGTCGGTGATGGTCGTGG
>Line_3529_M2_Spacer3529
GACAAACGGCGCTCGCCGTTCTTGGCCTCGTCGTTGTCGACATT
>Line_3531_M2_265
GGCCGCGTCGGTGACGGTCGTGG
>Line_3533_M2_212
GGTGCTTGTGAAGCACCCAATGTTCCAA
>Line_3535_M2_Spacer3535
AACACACATATTACAATGCTTTTTCAATACTTTTCGGGTAGATGTGG
>Line_3537_M2_287
GGTGCTTGTGAAGCACCCAATGCTCCAA
>Line_3539_M2_290
ATCATTTTGAACTTCTTGAGGGT
>Line_3541_M2_Spacer3541
TATTCTCTGGATTAGCGTTATTCTTTTTCTG
>Line_3543_M2_344
ATCATTTCGAACTTCTTGAGGGT
>Line_3545_M2_95
TGTTTTCCACCACCCGAAGCCTCGT
>Line_3547_M2_Spacer3547
TTCCAACATATCTACCGCCCCCGCCT
>Line_3549_M2_146
TGTTTTCCACCACTCGAAGCCTCGT
>Line_3551_M2_26
TGAATTCAGCGTCATAATTTTTCCA
>Line_3553_M2_Spacer3553
CTTCTTTTGACTATTTTGCAGAAACATTTTTGAAAAAATATTATTTTTATGTA
>Line_3555_M2_104
TGAATTCAGCGTCATATTTTTTCCA
>Line_3557_M2_42
GACGACTGTGGATGACATTATTGGGGCAT
>Line_3559_M2_Spacer3559
ATGTGCGGCGAACACGGAACCGCCAATGGTTGATGATGGAGCGGCAACGACGAC
>Line_3561_M2_125
GACGACTGTGGATGACATTATTGGGGCAT
>Line_3563_M2_235
TTTTTCGACCTACCGGTCTAACTA
>Line_3565_M2_Spacer3565
ATATTTATACATGACATCCGCCAGAAGATATG
>Line_3567_M2_291
TTTTTCGACCTACCGGTGTAACTA
>Line_3569_M2_81
ATTATATATAATTGGAGTCCGGATT
>Line_3571_M2_Spacer3571
GTATATAATCCGGATTCGGACACAA
>Line_3573_M2_131
ATTATATATAATCGGAGTCCGGATT
>Line_3575_M2_224
CCAAATCGCGACCACTGACCAAATCT
>Line_3577_M2_Spacer3577
TTTTTGCAAGTATGATTTTCACGAATTCCAACATGGACCTGGT
>Line_3579_M2_293
CCAAATCGCAACCACTGACCAAATCT
>Line_3581_M2_60
TTTGCCTCGAAAGAGGAAGGCCTC
>Line_3583_M2_Spacer3583
GCAAATAAATTCGCTCGGTTTTACCGGCGTCCGATTGGCAAAGCCATTGGGAGTTTCCA
>Line_3585_M2_143
TTTGCCTCGAAAGAGGAAGGCCTC
>Line_3587_M2_186
ATTCATCTGACTGTAAACCCTAGACCCTAAACCCTTGACATC
>Line_3589_M2_Spacer3589
GTTTAGTTCAACTAACTACTACTTTGC
>Line_3591_M2_255
ATTCATCTGACTGTAAACCCTAGACCCTAAACCCTTGAACAT
>Line_3593_M2_74
TTTTGCTTATTATCTCTTTTGCTT
>Line_3595_M2_Spacer3595
ATTGTCTCTTATGCACTTATTATCTC
>Line_3597_M2_124
TTTTGCTTATTATCTCTTTTGCTT
>Line_3599_M2_40
TGTTGGCCCCAACCTCAGGGCACTC
>Line_3601_M2_Spacer3601
CTCGTCGGTTTGATCAT
>Line_3603_M2_82
CGTCGGCCCCAACCTCAAGGCACTC
>Line_3605_M2_249
GGTCTGCCGTATTTCACTTAGTCGCTCC
>Line_3607_M2_Spacer3607
GCTGATGGACATGCGCATCCCTCTGCATGCCCTGTCCGATC
>Line_3609_M2_318
GGTCTGCCGTATTTCACTTCGTCGCTCC
>Line_3611_M2_211
CTTTTACCCTGTTTTAATCTCCTTTTGA
>Line_3613_M2_Spacer3613
GAAGTCACACCTATTGATTGTTTGCCTACCC
>Line_3615_M2_270
TTTTACCTTTGATTTAATCACTTCTTGA
>Line_3617_M2_Spacer3617
AATCAATCGCTTGGTAACTAAACCACGGCTACAACTTTGCA
>Line_3619_M2_339
TTTTACCTTTGATTTAATCACTTTTGAT
>Line_3621_M2_297
GACTAGGTCAGTGAAATCAAATGATTC
>Line_3623_M2_Spacer3623
GACGCTGGTTAGAGATTTATTTTCAGCTCGCGGTGGTAGTGA
>Line_3625_M2_366
GACTAGGTCAGTGAAATCAAATGATTC
>Line_3627_M2_209
TCTAACTCAGATTAAAGCTCCTTTCTTTAAGTAAGGACT
>Line_3629_M2_Spacer3629
CCTTAGTTGTTTTAAAAAGACACCACCCTT
>Line_3631_M2_278
TTTAACTCAGATTAAAGCTTCTTTCTTTAAGTAAGGACT
>Line_3633_M2_Spacer3633
CCTTTCTTTAAATAAGGACTGCTTTCTTAAGTAAGGACTC
>Line_3635_M2_357
CTTTCTTTAAGTAAGGACTCCTTTCTTTAAGTAAGGACT
>Line_3637_M2_134
TCTTCTGCCACGTTCAAGTTGGTTGTTGCATCCGTC
>Line_3639_M2_Spacer3639
TCGAACAACAATGCCTTATCCTTCAATGACAAG
>Line_3641_M2_203
TCTTCTGCCACGTTCAAGTTGGTTGTTGTATCCGTC
>Line_3643_M2_34
CGAATCGTGCGTTCCACCTGTGA
>Line_3645_M2_Spacer3645
TAGTGCGTTCCACCTACAAAGTGGCTCCTCCGCAAGAGACGCATGGACGCGCGATCC
>Line_3647_M2_114
GTGATCGTGCGTTCCACCTACAA
>Line_3649_M2_235
TTATACAAATTGTATAGTACAAATTCATACA
>Line_3651_M2_Spacer3651
CGGTGTGGTTTTTGTACCAATTCATACATTTT
>Line_3653_M2_298
TTATACAAATTGTATAGTACGAATTCATACA
>Line_3655_M2_31
AAGCAAAAGAGATAATAAGCAAAA
>Line_3657_M2_Spacer3657
GAGATAATAAGTGCATAAGAGACAAT
>Line_3659_M2_81
AAGCAAAAGAGATAATAAGTGCAT
>Line_3661_M2_306
CGATGTCTATGCCCTCGTGGCGCGACCGCCATT
>Line_3663_M2_Spacer3663
TGGCTTGCTGTGACATAAAAAAGGATTATTAGCTCGCCCA
>Line_3665_M2_379
CGATGTCTATGCCCTCGTGGCGCGACCACCATT
>Line_3667_M2_101
CCAAACATGACTTACTGACGCAAGTTAGGAGTCATGTGGCTGGGCA
>Line_3669_M2_Spacer3669
CGCATACGATCGAGAAGAAGTCCAAAACTTCAGCCCAGCCG
>Line_3671_M2_188
CCAAACTTGACTTACTGACGCAAGTTAGGAGTCATGTGGCTGGGCA
>Line_3673_M2_48
GAGGGGCGCCAGCGCGGGCAGCGTCTCGACGT
>Line_3675_M2_Spacer3675
CGCTCGCCTCGTAGGAGTTGATGCGCACACCGCTCGCAGACTGGTGCGC
>Line_3677_M2_129
GAGGGGCGCCAGCGCGTGCAGCGTCTCGACGT
>Line_3679_M2_132
TCCAGCTGCTCACTACCTACGCGCTCAAT
>Line_3681_M2_Spacer3681
GGTCAACACATGTATCCTCCTCCTCATACACACACATGTATCCTCCTCC
>Line_3683_M2_210
TCCAGCTGCTCACTACCTACGCGCTCAAT
>Line_3685_M2_20
GCACAACCTCGACATCGAGATCAAGGACCGCAAGG
>Line_3687_M2_Spacer3687
GGTACAACATCAAGATCAAGGACCGCAAGGTGCGCAACATCTGCATCGAGATCAAGGATGT
>Line_3689_M2_116
CAAGGGGTACAACATCGAGATCAAGGACCGCAAGG
>Line_3691_M2_316
GGCGTCGCGGAGTCTCACTGGTCTCAGACCTCAGAGCCGCTA
>Line_3693_M2_Spacer3693
AAGCGCGCTGCGCTAGATGTACCCCATCGGGACATGACGCAC
>Line_3695_M2_400
GGCGTCGCGGAGTCTCACTTGTCTCAGACCTCAGAGCCGCTA
>Line_3697_M2_1
CACGAAAGCGCAGAGCGCACACGT
>Line_3699_M2_Spacer3699
TCAAGACAAATATACATTATACACTTG
>Line_3701_M2_52
CACGATAGCGCAGAGCGCACACGT
>Line_3703_M2_340
CGACAGCGCTGTTTCCATCAGAGCGGTTGGAG
>Line_3705_M2_Spacer3705
TTGGTCACCAGTGCGGCGCAAATGCGCTGTTGTGGCC
>Line_3707_M2_409
CGACAGCGCTGTCTCCATCAGAGCGGTTGGAG
>Line_3709_M2_224
TCGGGCCCGTCGTGGTCGTAGTCGTCATCTGCGCCTTCGGCGGCGTT
>Line_3711_M2_Spacer3711
GTTGCTGTATGCGCCTTCGGCGGCGTCGTGCGGCGTCATAGTCG
>Line_3713_M2_315
GTTGCGCCTTCGGCGGCGTTGTTGCTGTCTGCGCCTTCGGCGGCGTT
>Line_3715_M2_216
GCCTCCAGGGCCTCCGGAGCCATTGCCGCCTGCGCCTCCTGGT
>Line_3717_M2_Spacer3717
GCTCCAGAGCCGACGTCTCCAGGACCTCTGGA
>Line_3719_M2_291
GCCTCCAGGACCTCCGGAGCCATTGCCGCCTGCGCCTCCTGGT
>Line_3721_M2_16
AACAACATATACTAAAACTGAAA
>Line_3723_M2_Spacer3723
CGGATGCTTCGTTAATGTTTAAAGCCGATCAGTT
>Line_3725_M2_73
AACAACATACACTAAAACTGAAA
>Line_3727_M2_299
TTATAGTTTTTTCTTTTATAACCTGTGACTAGCCAATTTAGGGCCCTTCG
>Line_3729_M2_Spacer3729
GGCCCTACATAATGGAACTTTGGTACGGCTTCCCCAGGGTA
>Line_3731_M2_390
TTATAGTTTTTTCTTTTATAACCTGTGACTAGCCAATTTAGGGCCCTTCG
>Line_3733_M2_13
CCAAGTGTTCAATGGTTGGTTAAATGC
>Line_3735_M2_Spacer3735
ATGCGCCGAGTTGAACATGCCAGCCATTGTCGTCACTTTACCAACCTG
>Line_3737_M2_88
CCATCCATTAAGTGGCTGATTAAACGC
>Line_3739_M2_Spacer3739
GGATGAAGACTGAAACATTTGATGCATGTTTGTCACCCTGCTAACATT
>Line_3741_M2_163
CCATCCATTAAGTGGCTGGTTAAACGC
>Line_3743_M2_192
CAACGAATTGCTCGGGGTTGGCTTGCTAGGAAGCATT
>Line_3745_M2_Spacer3745
TTTTGCGTTTACGCCTGCAACCTGCAGGGCTCACAGTG
>Line_3747_M2_267
CAACGTATTGCTCGGGGTTGGCTTGCTAGGAAGCATT
>Line_3749_M2_218
TTGATTGAGCGGGAGTAAAAATACAA
>Line_3751_M2_Spacer3751
AATGAAAACACACCCACATACATGT
>Line_3753_M2_269
TTGATTCAGCGGGAGTAAAAATACAA
>Line_3755_M2_24
TTTGGTAACCACACAATATTTGATGCAAATATG
>Line_3757_M2_Spacer3757
CAGAGTTCATGCGGCATAGTCCAAAATAACTTGGCATATTCCGAAAGCATGCCC
>Line_3759_M2_111
TTTGGTAACCACGCAATATTTGATGCAAATATG
>Line_3761_M2_253
GTCAAGAAGTTGACTAAACCAAGG
>Line_3763_M2_Spacer3763
GGAGCTGTCCGGAAACCGAATCATACGGAATTGACCTCCGTGCACAAACAGTTTTACAT
>Line_3765_M2_336
GTCAAGAAGTTGACTAAACCAAGG
>Line_3767_M2_87
ACTACCAAGTGTCAACTAACAAG
>Line_3769_M2_Spacer3769
GTCAATCGATCGGCGGCTTGACCGGGAGCATCCTGGACGTCGGAGCG
>Line_3771_M2_157
ACGACCAAGTGTCAACTAACAAG
>Line_3773_M2_296
AATTACCGTAATTACTGTTACCGTAATTACTTACCGACTT
>Line_3775_M2_Spacer3775
AGTTTAGTTAGTTAACCCCCAGTAAGTTCAGGGAGCCCCCCTGTAATTACCCTGT
>Line_3777_M2_391
AATTACCGAAATTACTGTTACCGTAATTACTTACCGACTT
>Line_3779_M2_282
AGCTCCATGGCGAAACCAAGAGCCTA
>Line_3781_M2_Spacer3781
GCCGGCCCTCCGGCTTGATCTGGAA
>Line_3783_M2_333
AGCTCCATGGCTAAACCAAGAGCCTA
>Line_3785_M2_198
CTTTTAGTTTATATCTCTCAGTATGCCACCCCAAAGGTTTT
>Line_3787_M2_Spacer3787
GTAGGCCATTTCATCTTGTTTTAATCT
>Line_3789_M2_266
CTTTTAGTTTATATCTCTCAGTATGCCACACCAAAGGTTTT
>Line_3791_M2_331
CATTGGCGGTGATGACGACGACG
>Line_3793_M2_Spacer3793
ACGACGACGGCGGTTTCTTGGCGTACGGATTGGATATCGC
>Line_3795_M2_394
CGCGGTCGTTGACGACGACGACG
>Line_3797_M2_1
ACAGTTCTTGGCTCAGTTTAGCACC
>Line_3799_M2_Spacer3799
ACCTTGTGCAATGGCCGTGTACAGACTCTTGTCGCAATTGCCTCTGC
>Line_3801_M2_73
ACAGTTCTTGGCTCAGTTTAGCACC
>Line_3803_M2_1
CTTTAGGCTTTAGGATTTGGGCTTTAG
>Line_3805_M2_Spacer3805
TAGTGTTTAGGCTTTAGG
>Line_3807_M2_46
CTTTAAGCTTTAGGCTTTAGGATTTAG
>Line_3809_M2_306
TGACGCTGCTGCTGGACGTGCCA
>Line_3811_M2_Spacer3811
GGCAACTCAGTGAAGTGTAGATGGCGGGGTATGTCCTCTGCATCAGAGTACTGCT
>Line_3813_M2_384
TGACGCTGCTGCTGGATGTGCCA
>Line_3815_M2_16
ATCACCATCATTTGATGTGTATCCGCCACGAGATGGCCAGATACACACAAA
>Line_3817_M2_Spacer3817
CAAACATTCGCACACAGGTGCATCATCACCATCATCATTTTCATCATCATCATCATC
>Line_3819_M2_124
ATCACCATCATTTGATGTGTATCCGCCACGAGATGGCCAGATACACACAAA
>Line_3821_M2_346
AGAAGGCATTCCGCAAAGAGCTGATGG
>Line_3823_M2_Spacer3823
AGCAAACGTGAGTGCTGATTGCGATTGATTGGGATGC
>Line_3825_M2_410
AGAAGGCATTCCGCAAAGAGCTGATGG
>Line_3827_M2_1
TGCACATTTTGATGACCTCAGAG
>Line_3829_M2_Spacer3829
GCAGCGAACATTTTGCACATTTTGATGACCTCAGAGGCAGCGAACATTT
>Line_3831_M2_73
TGCACATTTTGATGACCTCAGAA
>Line_3833_M2_104
AGCGGGATAGTTGGGCACTCTGTGCCGTGAC
>Line_3835_M2_Spacer3835
CTATTGTTCCATGACGTTCTGCCGGTCTTGCCGGTGTGTCCCGTTCT
>Line_3837_M2_182
AGCGGGATAGTTGGGCACTCCGTGCCGTGAC
>Line_3839_M2_68
TGTGACAGCCGACTATGCAGGCCTTCATAGCCGGCTGTCAC
>Line_3841_M2_Spacer3841
ACTGGTTGGGTAGCAGTCGCGCTATGACCGCAAAGAATTGTTAATGGATGGATAGTTG
>Line_3843_M2_167
TGTGACAGCCAGCTATGCAGGCCTGCATAGTCGGTTGTCAC
>Line_3845_M2_Spacer3845
ACCGCGGTGGTACTCACAGTTTGTAAATGTT
>Line_3847_M2_239
TGTGACAGCCAGCTATGCAGGCCTGCATAGTCGGTTGTCAC
>Line_3849_M2_299
TGCGTGAATAACGAAATCGACGCCGACGACTTCGATGTGTCGCTCCT
>Line_3851_M2_Spacer3851
CATGTCGCTCCTCACCATCGACGACTGCATCTTGGAGGAGCTC
>Line_3853_M2_389
TGCGTGAATAACGAAATCGACGCCGACGACTTCGATGTGTCGCTCCT
>Line_3855_M2_31
GTCTTCGGATTTTTTTGTTTATATA
>Line_3857_M2_Spacer3857
CCTGTAACGGTAGCTTAGTCCCTATTGTACCGTTCCGTTTCCCTTAA
>Line_3859_M2_103
GTCTTCGGATTTTTTTGTTTATATA
>Line_3861_M2_117
TCTTGGTGGATGAAGAGGGTCACCGAT
>Line_3863_M2_Spacer3863
TAACAAATCGTTGAACAACGTAGAATTCCC
>Line_3865_M2_174
TCTTGGTGGATGAGGAGGGTCACCGAT
>Line_3867_M2_126
AATACACATGTGATGTCTGGTCCTGCAGCA
>Line_3869_M2_Spacer3869
TGGGAGGGCGGACAATTGCATATAGAG
>Line_3871_M2_183
AATACACATGTGATGTCTGGTCTTGCAGCA
>Line_3873_M2_327
TGTCGCGTCTCGAATGCAGACCCC
>Line_3875_M2_Spacer3875
TTACACGTGGATGCGGTGTGAATTCGGCGTGGATGCGGCCGTGTGCGCACTGTGCCC
>Line_3877_M2_408
TGTCGCGTCTCGAATGCAGACCCC
>Line_3879_M2_155
CTACCTCACCGCGAAATCGTATGGAG
>Line_3881_M2_Spacer3881
TTCACTTAAAAGAAAACGACGAGGTGGCAACAAAACTTTTGTAG
>Line_3883_M2_225
CTACCTCACCGCGAAATCGTACGGAG
>Line_3885_M2_141
ACGACGACACCTGCGGCAGAGAG
>Line_3887_M2_Spacer3887
GAAGGCAACAACAACGACGAAA
>Line_3889_M2_186
GCGCAGACACCGGCGGCGGCAAG
>Line_3891_M2_Spacer3891
TACCACTTCGCGAAGGGTGTCTACTGGGCCACAGCAGAAG
>Line_3893_M2_249
GCGCAGACACCGGCAGCGGCAAG
>Line_3895_M2_296
GGCAACTCAGCAGGGGCCCCCACGAGAGGGAGTCC
>Line_3897_M2_Spacer3897
AAGCGTAGAGTAGGCTCTCAGGGCTGGCTGATGTTGTGACGAAATACAGCTGCTGTC
>Line_3899_M2_388
GGCAACTCAGCAGGGACCCCCACGAGAGGGAGTCC
>Line_3901_M2_174
CATGATTTTGAATTTCAAAAAAGA
>Line_3903_M2_Spacer3903
AACATTGCCAAGAAAAACTCATGCAACAACTGTTGCTTCTATTGTCTC
>Line_3905_M2_246
CATGATTTTGAATTTCAAAAAAAG
>Line_3907_M2_83
AGCACCAGGATGAGCAACGCATA
>Line_3909_M2_Spacer3909
TTCTGTTGGCGCCAATGTTGCCATACACGATTTTGCT
>Line_3911_M2_143
AGCACCAGGATGAGCAACGCATA
>Line_3913_M2_258
CACGGATGGAATGGCACACATGGCAT
>Line_3915_M2_Spacer3915
GTGCGACGAAAACTCGACCGACTGCTGGGACGACGATGCACCTTGGAACCATGGTGCG
>Line_3917_M2_342
CACGGATGGAATGGCACGCATGGCAT
>Line_3919_M2_184
CACGAGCTGTCCATCGCTTTATCGCC
>Line_3921_M2_Spacer3921
GAGCCGTCCAGCGCTTTATTGCCGAGCCGTCCATCGCGAGCCGTTGTCCAT
>Line_3923_M2_261
CGCGAGCTGTCCATTGCGACATTGCC
>Line_3925_M2_74
GCGGCACCATCTGCGGCAGGGGCG
>Line_3927_M2_Spacer3927
AGAAGGAGCAGCAGACCACGTGCGGCGATAAGGTCG
>Line_3929_M2_134
GCGGCACCATCTGCGGCTGGGGCG
>Line_3931_M2_Spacer3931
AGAAGCAGCAGCAGACCAAGTGCGGCGACAAGGTCG
>Line_3933_M2_194
GCGGCACCATCTGCGGCAAGGGCG
>Line_3935_M2_Spacer3935
AGGAGCTGCGGCAGACCAAGTGCGGTGGCAGGGTCT
>Line_3937_M2_254
GCGGCACCATTTGCGGCAAGGGCG
>Line_3939_M2_Spacer3939
GCCCCACCGAGGAGGGCAGGGCCAACGAGAAGCGCGGCGTGAATACCGACATGG
>Line_3941_M2_332
GCGGCTACACCGCGTGCAAGGGCT
>Line_3943_M2_Spacer3943
GGGCGTTGGGTACTTCATCGTGCAGGTTGGCG
>Line_3945_M2_388
GCGGCAGCAGTAAGGGCAAGGAAG
>Line_3947_M2_235
ATCACAGCAACGAGGCTCTCAAAC
>Line_3949_M2_Spacer3949
GTTGTTGGCTATGCAAACACAACAACTG
>Line_3951_M2_287
TACACAGCAACGAGGCTCTCAAAC
>Line_3953_M2_69
TGGGATACCAAAGCCGAGCGAGCGA
>Line_3955_M2_Spacer3955
ACGACTTAAGGATGGACACGGGAATTGAT
>Line_3957_M2_123
TGGGATACCAAAGCCGATCGAGCGA
>Line_3959_M2_247
GGAAAGCCCCGCTTGCGCGGGCAC
>Line_3961_M2_Spacer3961
ACTCCCAAAAACAAGGACGCACTGTCACTTTAGGACCCGACCG
>Line_3963_M2_314
TGGAAGCCCCGCTTGCGCGGGCAC
>Line_3965_M2_173
TCTTGTGATGTATTAACACCTTGAATT
>Line_3967_M2_Spacer3967
TCTGTTATTTGACCTTGTATTGTTGAGATTTGACCTGTATGAGTTCCTAATAATGTA
>Line_3969_M2_257
TCTTGTGATGTATTAACACCTTGAATT
>Line_3971_M2_97
TTCTTGAAGTTGAAGCGGATCTTCCAG
>Line_3973_M2_Spacer3973
ATGATGGCCAGACCATATCTGAGCTAGAAATCCGT
>Line_3975_M2_159
TTCTTGAAGTTGAAGCGGATCTTCCAG
>Line_3977_M2_350
TGTGATGAGATCGGAACACTAAT
>Line_3979_M2_Spacer3979
CCATTTGCTAAGTTCTCTCCTCATGTGCAGA
>Line_3981_M2_404
TGTGATGAGATCGGAACTCTAAT
>Line_3983_M2_294
CCCCCTTTCTTTTCGTTGTTGCAAAATT
>Line_3985_M2_Spacer3985
ATATTACTGTAATGAAATGTATTGAAATAAGCCCCTCTTT
>Line_3987_M2_362
CCCCCTTTTTTTTCGTTGTTGCAAAATT
>Line_3989_M2_134
CCTAAAGACTTCGTCTTAATAAAACCTTTGGTTTTACCAT
>Line_3991_M2_Spacer3991
CCACCCATCCGCCCATTCCTTAAACCCACCCAT
>Line_3993_M2_207
CCTAAAGACTTCGTCTTAATAAAACCTTTGGTTTTACCAT
>Line_3995_M2_200
GCTCGCTGAAATATATAAATACCT
>Line_3997_M2_Spacer3997
AATGCGCTCGCTGAACTATATATAAGTATCTAACGC
>Line_3999_M2_260
GCTCGCTGAAATATATAAGTATCT
>Line_4001_M2_Spacer4001
AATGTGCTCGCTGAAATATCGAATTAATACTTGCTAC
>Line_4003_M2_321
GCTCGCTAAAATATACAAGTGATA
>Line_4005_M2_Spacer4005
TATGCTATGCTACAAGTGATATATGCTAC
>Line_4007_M2_374
ACCCGCTAAAATATAGTAGTGATA
>Line_4009_M2_144
TAGCCTCTCTGAGTAGAGGCCTCAGAAACGTTAGCGG
>Line_4011_M2_Spacer4011
GCTAGGCGTTTTTGTTCTTCCTCGCGCAGCTAATAATTTTATGCC
>Line_4013_M2_226
TAGCCTCTCTGAGTAGAGGCCTCAGAAACGATAGCGG
>Line_4015_M2_267
TGGGACTCGACCCAATCCGGAACTTG
>Line_4017_M2_Spacer4017
TCCAAAAGAAAAAGTGGCCTCGAACC
>Line_4019_M2_319
TGGGACTCGACCCAGTCCGGAACTTG
>Line_4021_M2_173
ACTGGGCATGAGAATGCACGGAGTGCATTAAATGCGG
>Line_4023_M2_Spacer4023
TGATCCGCATTCAGGCCACGAATGCCCATACTGCGCATGTATGCGCAT
>Line_4025_M2_258
ACTGGGCATGAGAATGCACGGAGTGCATTAAATGCGG
>Line_4027_M2_202
AATTCTCAATTGGATAACGACTGCGCTTCATCAGGT
>Line_4029_M2_Spacer4029
ATGCATATACTCTAACTTATTATTA
>Line_4031_M2_263
AATTCTCAATTGGATAACGACTGCGCTTCATCAGGT
>Line_4033_M2_11
ATATGGATCCGATATGGATCCTTATATGG
>Line_4035_M2_Spacer4035
ATCTTATATGGGACTTCAATGGATCCCTATAAAAAATT
>Line_4037_M2_78
ATATGGATCCTTATATGGATCCTATATGG
>Line_4039_M2_127
TGTTTGCTTGTGGAATTTGGGCAGCGCCTCCGGCGTAAC
>Line_4041_M2_Spacer4041
TTGAAGGATGGTGGATGTTTGTGGTCAAATTGGGACAAGACTTGTCATTAATTT
>Line_4043_M2_220
TGTTTGCCTGTGGAATTTGGGCAGCGCCTCCGGCGTAAC
>Line_4045_M2_162
TCACTCGGAGGTGTAGAACTCGGGACTTCTTTT
>Line_4047_M2_Spacer4047
CTTTCCTCATTTGATGCTGGTACTTCTTTTGGAACTTCAGCTGGCTGGTCCTGC
>Line_4049_M2_249
TCACTCGGAGGTGTAGAACTCGGGGCTTCTTTT
>Line_4051_M2_176
CGAATTATGTCCTGTTGCTTTCCTCCA
>Line_4053_M2_Spacer4053
TGCTGAGCATCTCTAGAACAGAACAACTTTTCAAATTTC
>Line_4055_M2_242
CGAATTATGTCCTTTTGCTTTCCTCCA
>Line_4057_M2_203
ATCATTTTTGCATGGACATTAGTGTG
>Line_4059_M2_Spacer4059
GGCATCATAGAGGATAGACGAAGATGATTTCTTCGGAGGAGCAGTC
>Line_4061_M2_275
ATCATTTTTGCATTGACATTAGTGTG
>Line_4063_M2_184
TGATGGCCGTATTTGTAGTTTTCTAGTAGGAGAGCTAGTGGTGCCAAT
>Line_4065_M2_Spacer4065
CGTGTCGCCAGCTGACTGGGTGCATCTTCCTGCTGGCGCGGTTATG
>Line_4067_M2_278
TGATAGCCGTATTTGTAGTTTTCTAGTAGGAGAGCTAGTGGTGCCAAT
>Line_4069_M2_1
GAGCCTCAGCCCAAGCTCAAATCCGTCGGAGAATCC
>Line_4071_M2_Spacer4071
CAGCGGCAAGCCGAGCCTCACTCCTTCCCTGGTGCC
>Line_4073_M2_73
GAGCCTCAGCCCAAGCTCAATTCCGTCGGAGAATCC
>Line_4075_M2_325
GCAAACGTGAATGGTTTTCCGTGGCCTC
>Line_4077_M2_Spacer4077
CCCCGGACCTGCTGGGATTTTTTTTTATTTTTTCCTCCGGAGG
>Line_4079_M2_396
CAAACGTGAAATGGTTTTCCGTGGCCTC
>Line_4081_M2_234
TGATTCCAAAACCATTGATATTTCCA
>Line_4083_M2_Spacer4083
AAGCAAAACGTGCAAATGTCTTCACAGCAGCTTTCTGAAGATTCCAACACATTAATAGA
>Line_4085_M2_319
TGATTCCAAAACCATTGACATTTCCA
>Line_4087_M2_102
CATGTACGGGTCGGTCTCTGGCCTG
>Line_4089_M2_Spacer4089
TGAACCTTGTTCAAGCACTTGCTCTG
>Line_4091_M2_153
CATGTACGGGTCGGTCTCTGCCCTG
>Line_4093_M2_9
GAGAGAGAGAGAGAAGTTTATTGACAATCAA
>Line_4095_M2_Spacer4095
ATAGATGACTGAAGGTCGGTAAGTACAACGCCTCTTCAGGGTGACACCGCCGCTGAGA
>Line_4097_M2_98
GAGAGAGAGAGAGAAGTTTATTGACAATCAA
>Line_4099_M2_264
GGGGTGCGTTGGCTATTTCGATTCTC
>Line_4101_M2_Spacer4101
ATGTTGGGTTATTTTGGAGTGGGCTGTTTTGGATCGGGGTGGGCTAGTTT
>Line_4103_M2_340
GGGGTGCGTTGGCTATTTCGATTCTC
>Line_4105_M2_1
CAGCCGCGTGTGCTGCTGCGACTGCTGCGCCA
>Line_4107_M2_Spacer4107
ATGCCTTCCGTCGCTTCTATCCCCGGTGGCGCTGCTG
>Line_4109_M2_70
CAGCCGCGTGTGCTGCTGCGGCTGCTGCGCCA
>Line_4111_M2_157
AGCGGCTATCGACCCATTACTTA
>Line_4113_M2_Spacer4113
GCGGCTATCGAGCCCTTACTTAGAGTCCTTCTAGGACCTGAGACCATTACTTA
>Line_4115_M2_233
AGCGGCTATCGAACCATTACTTA
>Line_4117_M2_290
GCCCCTCGTCGGAGGACTTTGTCACGTACAACGGACTT
>Line_4119_M2_Spacer4119
TGCACTCATCAATGGGAGTGATCACCTCTATGATCAC
>Line_4121_M2_365
GCCCCTCGTCGGAGGACTTTGTCACGTACAATGGACTT
>Line_4123_M2_246
GAGGCGTGGTGCTGTTGCAGCTGGACC
>Line_4125_M2_Spacer4125
TGTTTTTTTTTTAAAATTTAAGTAACAGATATTAAGTGAAGTAGTGAATAG
>Line_4127_M2_324
GAGGCGTGGTGCAGTTGCAGCTGGACC
>Line_4129_M2_1
CCTTCAGATTCCTGCCGAAGTCTG
>Line_4131_M2_Spacer4131
TAATCAGCTCGGCGTTGTACTGACCTTGACCGAACT
>Line_4133_M2_61
CCTTCAGATTCCTGTCGAAGTCTG
>Line_4135_M2_34
CCTTTCTTCAAGGCGCACTGATCGCTCTTACTGACGACGTTC
>Line_4137_M2_Spacer4137
GAACTGATACGCTCGTCCTCCTTCTTCACT
>Line_4139_M2_106
CCTTTCTCCAAGGCGCACTGATCGCTCTTACTGACGACGTTC
>Line_4141_M2_138
GCCCCCGGAGGCTCGCGCCGCCCAC
>Line_4143_M2_Spacer4143
CACGCGGAGCGCCCTCGCCGGAGGCGCCCCCGGAGG
>Line_4145_M2_199
GCCGCCGGAGGCTCGCGCCGCCCAC
>Line_4147_M2_Spacer4147
TGCGCGTAGCGCGCGCGCAGCGCCCCCGCCGGAGGC
>Line_4149_M2_260
GCCGCCGGAGGCTCGTCCGCCCTGA
>Line_4151_M2_Spacer4151
TCGCCCGGCGCATTTGCCCCGCAGG
>Line_4153_M2_310
GCCGCCGGAGGCTCGTGGCGGCCTG
>Line_4155_M2_240
CGCCGCTCCCAAGCCCAGCGCTGC
>Line_4157_M2_Spacer4157
CGCCGCCTGCCGCTGCGGCTGGCCGCT
>Line_4159_M2_291
CGCTGCTCCCAAGCCCAGCGCTGC
>Line_4161_M2_2
TTTGAGGTGAGGGCATTCCCCTCTCTA
>Line_4163_M2_Spacer4163
TGGATGTCGCGTAAGAGTTGCTCCAACCGACTTTCATGTGCT
>Line_4165_M2_71
TTTGAGGTGAGGGCAGTCCCCTCTCTA
>Line_4167_M2_256
AGCCCTCAAATTCAAGGACTCGCACTC
>Line_4169_M2_Spacer4169
AAATTCAAGGACCCTCTCACTCGAATTCAAGGACT
>Line_4171_M2_318
CTCACTCAAATTCAAGGACTCAGGGGC
>Line_4173_M2_Spacer4173
GGCAGAACGAGTGAAAGATTTCATTCAAGGAGACCACTCACTCTCA
>Line_4175_M2_391
CTCACTCAAATTCAAGGACTCAGGGGC
>Line_4177_M2_228
AGATGGACTTTTTTGTCCATCTTG
>Line_4179_M2_Spacer4179
ATTTGGTCCGTATGATTTTTACGGATTCCTACATAGGGACAGTGCATCTTGGCA
>Line_4181_M2_306
AGATGGACTTTTTTGTCCATCTTG
>Line_4183_M2_127
TGGCCCGACTTCAGCTGCTCGAGCT
>Line_4185_M2_Spacer4185
CATTGTTCAGCTCTTCGATCTCATTGTTCGATCTCACT
>Line_4187_M2_190
TGGCCCGACTGCAGCTGCTCGAGCT
>Line_4189_M2_56
ACCACAAGTGTCGCATGACACTGTGG
>Line_4191_M2_Spacer4191
CTATCCAACCCGCCGACTTCCCTCCCGCCGA
>Line_4193_M2_113
ACCACAAGTGTCGCAAGACACTGTGG
>Line_4195_M2_1
CCCGCGCTGGCGACGGACGCGCGCG
>Line_4197_M2_Spacer4197
ATGGTGCCCGCGGCGACGGCAACAGCGAAGGAGGC
>Line_4199_M2_61
CCCGCGCTGGCGACGGACGCGCACG
>Line_4201_M2_7
CCCGGCTGCCCCGACGTTAGGGTACACCCGGCTGCCCCGAC
>Line_4203_M2_Spacer4203
GTTAGGGTACACCCGGCTGCCCCGACCTTTAGGGTACA
>Line_4205_M2_86
CCCGGCTGCCCCGACGTTAGGGTACACCCGGCTGCCCCGAC
>Line_4207_M2_310
GACTGGATCAGTCGCTGCATTGGGGT
>Line_4209_M2_Spacer4209
TGGAGATGCATCGGACTGGATCAGTCGATGCATCAGGGTTAGGGCTGGAGACGCATCG
>Line_4211_M2_394
GACTGGATCAGTCGTTGCATTGGGGT
>Line_4213_M2_99
CGCACGCGACACCGCAATGGGCAC
>Line_4215_M2_Spacer4215
CCTCGTGCCGGGGCATTGCTGGCATTAGATTATCGAATATTCCACCACCCC
>Line_4217_M2_174
CGCACGCGACACCGCTATGGGCAC
>Line_4219_M2_Spacer4219
ATGTCGTGCGACACCGCTATGGGCACCCTCGTGCGGGACCAC
>Line_4221_M2_240
CGCACGTAACACCGCTATGGGCAC
>Line_4223_M2_140
GAGAAGATAAGGGAGCGCAAGCGCCAGGCTCGTAGAC
>Line_4225_M2_Spacer4225
GCGCAAACAAGACAGACAAAAAGTGAGAGGCT
>Line_4227_M2_209
GAGAAGATAAGGGAGCGCAAGCGCCATGCTCGTAGAC
>Line_4229_M2_290
CACGACGCCCCCGTATGGGGGCG
>Line_4231_M2_Spacer4231
GGTTCATGACGCAAATCCGTGATCTCGCAGCCGCATTTCAGCCAAAC
>Line_4233_M2_360
CACGACGCCCCCATATGGGGGCG
>Line_4235_M2_295
ACGATGAGAGATGTATGTCGCGCGC
>Line_4237_M2_Spacer4237
TGCTGCATGTGTGAACGATGACGATGCA
>Line_4239_M2_348
ACGATGAGAGATGTATGTCGCGCGC
>Line_4241_M2_176
ATCGGGATCGACGATCTGATTGT
>Line_4243_M2_Spacer4243
CCTATCTTCTTTGATAGCATAATCAGTTTTGTTTGATCGGTTTTGTTTG
>Line_4245_M2_248
ATCGGGATCAACGATCTGATTGT
>Line_4247_M2_297
GCAGAAACCAGAATCAGAATCCAGATTCCCAGG
>Line_4249_M2_Spacer4249
TGGATGCGTGGGGAGTCCGGCTCGAGATCTCGGGCAGAGT
>Line_4251_M2_370
GCAGAAACCAGAATCAGAATCCAGATTCCCAGG
>Line_4253_M2_23
ATATGCTACAGTAGTAGGCTACATA
>Line_4255_M2_Spacer4255
GCAAAAAACGACTCTAATCTCTAACACCACCAAT
>Line_4257_M2_82
ATATGCTAGAGTAGTAGGCTACATA
>Line_4259_M2_67
CACTCTTCTATACTACATCATACTAT
>Line_4261_M2_Spacer4261
GATATATACTATTTACTGTACTTGTCT
>Line_4263_M2_120
CACTCTTCTACACTACATCATACTAT
>Line_4265_M2_168
GCCCGAACTGCGTGGAGCAGACGGA
>Line_4267_M2_Spacer4267
TGCGCGGAAGATGAAGGGTTACCGCCCGGAGGCGT
>Line_4269_M2_228
GCCCGAACTGCGTGGAGCAGACAGG
>Line_4271_M2_90
TTTTTAACTTGAACTTCAACCAAGCAAG
>Line_4273_M2_Spacer4273
GTTATTAGTCCCATTTTTTTATCTGAAGCAAGATTGTCAGTCCAA
>Line_4275_M2_163
TTTTTAAATTGAACTTCAACCAAGCAAG
>Line_4277_M2_226
AAACATGCTATACTAGCATGTTTG
>Line_4279_M2_Spacer4279
AATTCGTAGCATATTTTTTTTAGAAAAC
>Line_4281_M2_278
AAACATGCTATACTAGCATGTTTG
>Line_4283_M2_27
CAGTTTCTTCTTCCTCATTCGGA
>Line_4285_M2_Spacer4285
GTAGCCACAGGCGCATTTGTTTGTACGATGACTGTCGATAAGGGTAACT
>Line_4287_M2_99
CAGTTTCTTCTTCCTCATTCGCG
>Line_4289_M2_177
GCCCCCGAGACACGGTGAAACAGTG
>Line_4291_M2_Spacer4291
GTCTGTGCAGGTGCGGCGACGGCAGACAACCAGCTGATTTGCATT
>Line_4293_M2_247
GCCCCCGAGACACAGTGAAACAGTG
>Line_4295_M2_166
TCCCAAGCGGCCGTCTTTGCCAAGAAAATG
>Line_4297_M2_Spacer4297
TGCGTCAAAGAAGCTACTCTGCTGGAAGGGAGACGC
>Line_4299_M2_232
TCCCAAGCGGCCGTCTTTGCCAAGAAAATG
>Line_4301_M2_Spacer4301
TGCGTCAAATGAACTACTGTTCTGCTCTACACTCTTGGGTGGAGCGGGAAACGG
>Line_4303_M2_316
TCCCAAGCGGCCGTCTTTGCCAAGAAAATG
>Line_4305_M2_314
GTTGTTATAATCTTTATGTGTAAATTTAATATCAC
>Line_4307_M2_Spacer4307
CTTTGTATGTGCTATTTTGGTTTTAAATTATT
>Line_4309_M2_381
GTTGTTATAATCTTTATGTGTAAATTTAATATCAC
>Line_4311_M2_263
TTTCGTTCACGCACTCGTTGGAAGGACCCTCATTGGATCCTTTTAGG
>Line_4313_M2_Spacer4313
TATTTCACTCACCGTTTCCTTTGTTATTATTTATATTAAACG
>Line_4315_M2_352
TTTCGTTCACGCACTCGTTGGAAGGACCCTCATTGGATCCTTTTAGG
>Line_4317_M2_137
ACCCGGTTGCGCCATTGCGGCTGACGGGTGGCACACTTC
>Line_4319_M2_Spacer4319
TCATAGTTGTTGCGGGAGGTGAAGCCAA
>Line_4321_M2_204
ACCCGGTTGCGCCATTGCGGCTGACGGGTGGCACACTTC
>Line_4323_M2_195
GTTATCGTAAGTAGGGTTCAGAT
>Line_4325_M2_Spacer4325
AATGGTTAATAACGGTGTTCGCGTGAGAGACCATTCTAGGTAGACC
>Line_4327_M2_264
GTTATCGTAAGTAGGGTTCAGAT
>Line_4329_M2_68
TAGTATAGTATAGTATAGTATTAGTATAGTATAGTATAGTTTAGCTCTTCTGCT
>Line_4331_M2_Spacer4331
TCGGGATCGCCGCGCCCTTCTGCTGTGCGGGCGGGTGCGCTCGCCATATAGTATAGT
>Line_4333_M2_179
TTAGTATAGTATAGTATAGTATAGTATAGTATAGTTTAGCTCTTCTGCTTCGGG
>Line_4335_M2_256
TTTTCCTTCAACTTAGGTTGGGGGAATTTTTTTTTGAGAATATCC
>Line_4337_M2_Spacer4337
CGATCAGAAATAATCCTAAAGGAATAAACAAAAATAGATGCACCCTGATGG
>Line_4339_M2_352
TTTTCCTTCAACTTAGGTTGGGGGAATTTTTTTTTGAGAATATCC
>Line_4341_M2_282
AGCTATGTTTGCGAACAACGAGAGA
>Line_4343_M2_Spacer4343
AATACGTTGTGATGGTAAATACGCAAACTATTAATA
>Line_4345_M2_343
AGCTATGTTTGCGAACAACGAGCGA
>Line_4347_M2_309
TTAAATCGCTTGCGTTGTGAATC
>Line_4349_M2_Spacer4349
AACAGACCACACAGTTTCTCTTGAAGTGT
>Line_4351_M2_361
TTTAATCGCTTGCGTTGTGAATC
>Line_4353_M2_249
CCTAGGTTTGGGTCCCTAGCTATGTAAAC
>Line_4355_M2_Spacer4355
TACCGTAGTAACCAACAAAGGTGTGGC
>Line_4357_M2_305
CCTAGGTTTGGGTCCCTAGCTATGTAAAC
>Line_4359_M2_48
TTGCAACTCCATGCACTTCGGGATGCCC
>Line_4361_M2_Spacer4361
TTGGAAACATGTTGACGTCCAAGTTATAGTGTGGG
>Line_4363_M2_111
TTGCAACTCCATGCGCTTCGGGATGCCC
>Line_4365_M2_198
CTGAGTCGCGCTAACCCGCGCCTCAGC
>Line_4367_M2_Spacer4367
GCGCACGGAGTCGCGCCAACCCGCGCCGCCGCAGTGCGCCTCCTCTACACCGGCACCGTC
>Line_4369_M2_285
CCGAGTCGCGCCAACCCGCGCCTCGCG
>Line_4371_M2_304
AGTTTTGCGTGAATCACGTAGTTTT
>Line_4373_M2_Spacer4373
TCACAAAAAAAATAATGATTCCTACGTAGTCTCACA
>Line_4375_M2_365
GGGGCCGCGTGATTCACGTAGTTTT
>Line_4377_M2_76
CTGGAAGATCCGCTTCAACTTCAAGAA
>Line_4379_M2_Spacer4379
ACGGATTTCTAGCTCAGATATGGTCCGTCCATCAT
>Line_4381_M2_138
CTGGAAGATCCGCTTCAACTTCAAGAA
>Line_4383_M2_186
CGGCGAGAGTGGAGGGCACTCATGG
>Line_4385_M2_Spacer4385
GGTAAACCTACGTTCAAATCTTTCACAGA
>Line_4387_M2_240
CGGCGAGAGTGGAGGGCTCTCATGG
>Line_4389_M2_60
CAACTGCATCCCAAGCTACACCCTCTGGCGCTCGAG
>Line_4391_M2_Spacer4391
AGCGGAGTTCGCCATCAGCAAGAACGGCAGCAAGTCGGTCTACAAGGTTGTCCTGCTCTG
>Line_4393_M2_156
CAACTGCATCCCAGGCTACACCCTCTGGCGCTCGAG
>Line_4395_M2_255
CCCCAGTGGCCGGTGGTGGCGGCA
>Line_4397_M2_Spacer4397
GCGCCCCACTGTATGTTTCGTCGGCTGCCGGACTTCCTCCGCCTGCCAGCGGCAGCCCTT
>Line_4399_M2_339
CCCCAGTGGCCTGTGGTGGCGGCA
>Line_4401_M2_20
TAGTACAGTAGTTTGGCGCCACTTTAAACCAGCTG
>Line_4403_M2_Spacer4403
CGCCGCCCTCCGCCTCGGGTGTAGTAGTATAGTATAGTAGATTATAG
>Line_4405_M2_102
TAGTATAGTAGTTTGGCGCCACTTTAAACCAGCTG
>Line_4407_M2_252
ATACAACGGCAGCCGACTACAGCGCAC
>Line_4409_M2_Spacer4409
TGCAGTACAATACAGCACAGCACAATACAATGCACTAAAATGGACTGCAAAT
>Line_4411_M2_331
ATACAACGGCAGCTGACTACAGCGCAC
>Line_4413_M2_9
CGACATGGAGGAGGATGTGGATAAGGAGGA
>Line_4415_M2_Spacer4415
GAAGGATGACCATTACTCTTCGAGATT
>Line_4417_M2_66
CGACATGGAGGAGGATGTGGATGAGGAGGA
>Line_4419_M2_115
TCACAACCGCTGAAGCTGCCACAGCAGCTGAATGGGAG
>Line_4421_M2_Spacer4421
AGTGCGGGAACATATCCTGCCAAGCACTCTATGCTCCTGTC
>Line_4423_M2_194
TCACAACCGCTGAAGCTGCCACAGCAGCTGAACGGGAG
>Line_4425_M2_160
TAGGAATTTTTCAAAAAACTAGTAAGATAAA
>Line_4427_M2_Spacer4427
ATAAGAAGTTTTCAAAAGTAGTTGTTTTTCC
>Line_4429_M2_222
TAGGAATTTTTCAAAAAACTAGTAATATAAA
>Line_4431_M2_133
CGCATCGACTCTAGCAGCGCCTATAACGA
>Line_4433_M2_Spacer4433
GATACAACTGGCTACACTAAACTAAACTAAACTAAACTACAGGTGAGGCGAGCGTCACT
>Line_4435_M2_221
CGCATCGACTCTAGCAGCGCCTATAACGA
>Line_4437_M2_302
GCCGCGCGACGCTGCTCCACGCTGCTGC
>Line_4439_M2_Spacer4439
ACCTGGTTAAAAGAGAGGCGTCACAGAGTAGTATAGTACTAT
>Line_4441_M2_372
GCCGCGCGACGCTGTTCCACGCTGCTGC
>Line_4443_M2_307
TTCTCCCACCCCCAGCCGGTGGGGCGTCC
>Line_4445_M2_Spacer4445
GGGCGCCCCCAAATCGCTAGGTTTG
>Line_4447_M2_361
TTCTCCCACCCCCAGCCGGTGGAGCGTCC
>Line_4449_M2_92
ATGATATCAGTACTTTATACTGATT
>Line_4451_M2_Spacer4451
ACTAGATACATAGAATGCTTACATAATGTGCACCCTTTACACATAATTCTATGTACT
>Line_4453_M2_174
ATGATATCAGTACTTTTTACTGATT
>Line_4455_M2_Spacer4455
TATGGTAATATACGTAAATA
>Line_4457_M2_219
ATGATGTCAGTACTTTTTACTGATA
>Line_4459_M2_Spacer4459
ATTACGTAAATAATGTTAGGTAATGCTGTTACACATAATTCACGAATT
>Line_4461_M2_292
ATGATTTCAGTACTTTTTACTGATT
>Line_4463_M2_Spacer4463
TATGGTAATATGTAATA
>Line_4465_M2_334
ATGATGTCAGTACTTTTTACTGATA
>Line_4467_M2_73
AGAGGTGATAGAAAAGTTATATC
>Line_4469_M2_Spacer4469
AAAGCTGGGCACGGTATTGTAAAAGTGTTATCCTGAATTAA
>Line_4471_M2_137
CACGGTGATTGAAAAGTGATATA
>Line_4473_M2_Spacer4473
GATTTATATCAAAGCGG
>Line_4475_M2_177
CACGGTACTGTAAAAGTCTTATT
>Line_4477_M2_Spacer4477
CTGAGTAAGCACGGTGATAGAAAAGTGATATATATTTTGA
>Line_4479_M2_240
CACGGTAAAGAAAAAGGGATACA
>Line_4481_M2_308
CTCCAACGCTGTGCGCTCAGAGAC
>Line_4483_M2_Spacer4483
ATACATGGATTGCAACTCCTGTGCGCTCTGAAACATACATGGATTGCAA
>Line_4485_M2_381
CTCCAACGCTGTGCGCTCTGAGAC
>Line_4487_M2_298
AGGTCGACAACACGTCAACCAAA
>Line_4489_M2_Spacer4489
GCCAGAAAAAATGACAGTATTTGATA
>Line_4491_M2_347
AGGTCGACAACGCGTCAACCAAA
>Line_4493_M2_1
TACGCCGCCGGAACTCGCGAAGCTC
>Line_4495_M2_Spacer4495
CACTCGCCTGACTCGAACCTACCCTCCAACTAACTCGCTAACCCACTCGCCCT
>Line_4497_M2_79
TACGCCGCAGGAACTCGCGAAGCTC
>Line_4499_M2_293
CCGACTCCGACGACGACCGCGGCGCCCCCGCA
>Line_4501_M2_Spacer4501
AGGGAGGTCGGGTTGTCAAACTCCGATTCTTACGCTGCTAGGT
>Line_4503_M2_368
CCGACTCCGACGACGACCGCGGCGCCCCCGCA
>Line_4505_M2_72
GTCCGACACTTTGTTAGTTGCCACCATTTTTATGATTTTT
>Line_4507_M2_Spacer4507
CGATGGACTACATGATGTATGTTTTAAGAAAAGGGGGTT
>Line_4509_M2_151
GTCCGACTCTTTGTTAGTTGCCACCATTTTTATGATTTTT
>Line_4511_M2_203
GGGCTCGTGTCGGCACACTTTCTCAA
>Line_4513_M2_Spacer4513
AAGTACTCTCAATGGTTTAGGGTTTAGGGTTTAAGGATAAACCCTAACCCCTAAACACG
>Line_4515_M2_288
GGGCTCGTGTCGGCACACATTCTCAA
>Line_4517_M2_43
CAGCAACAGGAAGAAGCCAAAGCCACCCAAATCCAGCGTGAGCAACAGC
>Line_4519_M2_Spacer4519
ATCAGGATGCCATTGACATTGAGCAACAGCGTCAAAAAACAATCAGG
>Line_4521_M2_139
CAGCAACAGGAAGAAGCCAAAGCCACCCAAATCCAGCATGAGCAACAGC
>Line_4523_M2_212
CAAAAATCATGGGAACACTCGTGGGGTTTTA
>Line_4525_M2_Spacer4525
TATGAACATTCTCTAATTAGGTTATGAGCC
>Line_4527_M2_273
CAAAAATCATGGGAACACTCGTGGGGTTTTA
>Line_4529_M2_1
CCTTCACTGGGGAGGAATGTGACCAT
>Line_4531_M2_Spacer4531
CAACCGCATCAACTACTGACCATCGATCCAAC
>Line_4533_M2_59
CCTTCACTGGGGAGGAATCTGACCAT
>Line_4535_M2_131
CGACTCCCACGATGTATATGGATTTC
>Line_4537_M2_Spacer4537
TTATTCGTAAAAGTCAATGGAGATCCATATACATCGTGAGTT
>Line_4539_M2_199
TTTTCCCCACGATGTATATGGAAATC
>Line_4541_M2_Spacer4541
TCCCGTCGGTCCGCCACA
>Line_4543_M2_243
GAACCCCCACGATGTATATGGATCTC
>Line_4545_M2_Spacer4545
CAATGCCTTTTACGAAGGGGAAATCCATATACATCGTTTTAAT
>Line_4547_M2_312
TAGCAACCACGATGTATATGGATTTC
>Line_4549_M2_Spacer4549
CCTTCCTAAAAGGCATTGGGGATCCATATGCATTGTTTTACC
>Line_4551_M2_380
TAGCAACCACAATGTATATGGATTTC
>Line_4553_M2_21
TCGAGTTGCGCTGGTGGTACCGC
>Line_4555_M2_Spacer4555
TCGCAACGAGCTCATGCTGCCCACACTGGCGTTGAGACCAGCGGCCGCT
>Line_4557_M2_93
TCGAGTGGCGCTGGTGGTACCGC
>Line_4559_M2_12
CAAGGAGCTGACCTGAGGAGATT
>Line_4561_M2_Spacer4561
CGACAAACATAAATTGAGGGCAACCTCATGGACTATTAAGATATTTGTGGAAGCT
>Line_4563_M2_90
CAAGGAGCTGACCTGAGGAGGTT
>Line_4565_M2_111
GATCTAGTAACATTTTTAGATCAA
>Line_4567_M2_Spacer4567
TTTAATGTATCTAAAAAGTTGATCTAAATGTACGTATTA
>Line_4569_M2_174
GATCTAGTAACATTTTTAGATCAA
>Line_4571_M2_286
TCAACGAATAACTCGCACAATGA
>Line_4573_M2_Spacer4573
ACCTTCAGCTCCGGTCTCAGCTTGCCCATTCAACGTCACTGTCGGC
>Line_4575_M2_355
TCAACGAATAACTAGCACAATGA
>Line_4577_M2_77
AGAGTTTCGGGAGAGAGGCACATTCTGTACCT
>Line_4579_M2_Spacer4579
CCGGAGGTCGCTGGAACTCGGAGAGTTTCGT
>Line_4581_M2_140
AGAGTTTCAGGAGAGAGGCACATTCTGTACCT
>Line_4583_M2_258
GATACAACAACCAACTGAAATGT
>Line_4585_M2_Spacer4585
GGAAGAAGGCTTGTCGTCGAAGGATGAAGCATTGTTGTTCGAGACG
>Line_4587_M2_327
GATGCAACAACCAACTGAAATGT
>Line_4589_M2_148
TATGTTTAAAAATTGTTTAGATAT
>Line_4591_M2_Spacer4591
TCTCAATGGGTTTTTACTTTTTAAAGA
>Line_4593_M2_199
TATGGTTAATATATGTTTACAAAT
>Line_4595_M2_101
CTATAATTGAAATTCTGAACCATATTT
>Line_4597_M2_Spacer4597
TGTGCATTCTGCCATCTATTTTATTGAT
>Line_4599_M2_156
CTATAAATGAAATTCTGAACCATATTT
>Line_4601_M2_136
GAGTACGGGACACATTCTGAAAAGTTCTCTC
>Line_4603_M2_Spacer4603
AATTTTTTTTTTTAGAATGCAATGAGGACAGAAAGATT
>Line_4605_M2_205
GAGTACGGAACACATTCTGAAAAGTTCTCTC
>Line_4607_M2_304
ACTACTACACCAGTGCAGCTGGTTTAAA
>Line_4609_M2_Spacer4609
GTTTCGCCAAACTACCAGACTACTAG
>Line_4611_M2_358
ACTACTACACCAGTGCATCTGGTTTAAA
>Line_4613_M2_179
GCCAGCGGCGGCATCCAGCGCAGG
>Line_4615_M2_Spacer4615
GCAGCGTGGGAAGCGGGGGCGTGGGCACTGGAGGCGTCGAGACCGGTG
>Line_4617_M2_251
GCCAGCGGCGGCATCCAGCGAGGA
>Line_4619_M2_147
GGCCTTTGTTGGACGCCACTTCGACCGGACTT
>Line_4621_M2_Spacer4621
TGACGGATGCCGCCTCTACGTTTCGCCTTCGGACCGGCTCACTTGCAGTTTTTTTTG
>Line_4623_M2_236
GGCCTTTGTTGGACGTCACTTCGACCGGACTT
>Line_4625_M2_47
ATGTATGTATCATGCGTTATCCGTATGTATGTAT
>Line_4627_M2_Spacer4627
CCTCCTCCTCATACACCCTCCTCCTCATACACCCATGTATCCTCCTCCTCATACACGC
>Line_4629_M2_139
ATGTATGTATCATGCGTCATCCGTATGTATGTAT
>Line_4631_M2_53
GCTAGAGGCGTCTGCAGAGGGCATGGCCCAAGG
>Line_4633_M2_Spacer4633
TGCAGCCACGTGGGATGCGGCAGGTTGGTCATC
>Line_4635_M2_119
GCTAGAGGAGTCTGCAGAGGGCATGGCCCAAGG
>Line_4637_M2_Spacer4637
CCCGAGGTGCAGGGATGCAGCAAAGAATACTTC
>Line_4639_M2_185
ACTAGGAGAGTCTGCAGAGGGCATGCTCCGAGG
>Line_4641_M2_Spacer4641
TGCAACCACGTGGGATGCAAACAAGAAATATAC
>Line_4643_M2_251
GCAAGAGGAGTCTGCAAAGGGCATGACTAATAC
>Line_4645_M2_226
TTAGTGTACCAGAAGACTTATGGT
>Line_4647_M2_Spacer4647
AAATCGCCAACAGATTCGGTTGCAGCTGCAGCAACAACG
>Line_4649_M2_289
TTATTGTACCAGAAGACTTATGGT
>Line_4651_M2_52
CGCCCACCAAAGCCACTGGTGCCAC
>Line_4653_M2_Spacer4653
CGGTGCCACGTCAACCACGCCAACCTTCGGAAGCTCCTGG
>Line_4655_M2_117
AAGCCACTGGTGTCACCGGTGCCAC
>Line_4657_M2_278
CTTGTGGCCATGAGCCCTTCCCT
>Line_4659_M2_Spacer4659
TGCGGGTTCCTCCGCGCGAATGGGCTCTTCGCTTGTGGCATCCCTTTTGAGTTCG
>Line_4661_M2_356
CTTGTGGCCACGAGCCCTTCCCT
>Line_4663_M2_89
GCACGGTGTGCATCTTTACACCCACCATTCACACCCACCAT
>Line_4665_M2_Spacer4665
GCACACCCATCCATGCCAGATGCGCTGCA
>Line_4667_M2_159
GCACGGTGTGCATCTTCACACCCACCATTCACACCCACCAT
>Line_4669_M2_26
GCGTTCCCGGGGGCCCAAGGCGCCC
>Line_4671_M2_Spacer4671
AAACGACTTCCGAACCAACCCCAGATGTCGCCCCAAAAGCCCCCAAGG
>Line_4673_M2_99
GCGTTCCAGGGGGCCCAAGGCGCCC
>Line_4675_M2_Spacer4675
CCAAAGTCGCCGAGACCCACGAAGGCCCCAAGCGCCCAGAGT
>Line_4677_M2_166
ACGCTCCCAAGGGCCCATGGCGGCC
>Line_4679_M2_173
AAATATATATCACTTTTCTATCACCG
>Line_4681_M2_Spacer4681
TGCTAGATCAGGATAAGACTTTTAAAATACTGTGCCGCTTTATAT
>Line_4683_M2_244
AAATATATATCACTTTTCAATCACCG
>Line_4685_M2_121
CTAGCAGCTTAAATATTTCTCAGATGATTGCGA
>Line_4687_M2_Spacer4687
TGTTACGGTCACAGGGATAGAGTGTCGAGAAGTCACAGGAAAACGATT
>Line_4689_M2_202
CTAGCAGCTTGAATATTTCTCAGATGATTGCGA
>Line_4691_M2_47
TGTGCGCCTTCGGCTTGAAGGGCGTG
>Line_4693_M2_Spacer4693
AATGAGGACGGCGAGAGCTTCGAGCAGAACTTCGCCTACGATGACC
>Line_4695_M2_119
TGTGCGCCTTCGGCATGAAGGGCGTG
>Line_4697_M2_243
GCAGGCCCGCTGCAAGCATATGGA
>Line_4699_M2_Spacer4699
GGGAAGCATGCAAGCATATCACTTTTAGACTCGAGAAAAGGCATT
>Line_4701_M2_312
GCAGGCCCGCTGCAAGCATATGCA
>Line_4703_M2_193
TGCTGCTGCTGGCGACGCCGCACTTGGGGCTGCTGTCG
>Line_4705_M2_Spacer4705
TGTGTGGCCAACCTTCCCGGTGCAACGAGATGAGCAATAAGCAGCTGACCATGGCGT
>Line_4707_M2_288
TGCTGCTGCTGGCGACGCCACACTTGGGGCTGCTGTCG
>Line_4709_M2_197
CAAAGGTGGGATTGCACCGTGCGGTGGCGGT
>Line_4711_M2_Spacer4711
ATCGACTCACATTTGCGTGGTCAACCCAACTTAGTTGTACCACT
>Line_4713_M2_272
CAAAGGTGGGGTTGCACCGTGCGGTGGCGGT
>Line_4715_M2_Spacer4715
TGGGGCGCCGGCTTCCACTTGACCGTCCTTTGACCACC
>Line_4717_M2_341
CGGGGGTGGGGTTGCACCGTGAGGTGGCGGT
>Line_4719_M2_251
TACATTTTGAGATGTACTCCATATATAGTGACTT
>Line_4721_M2_Spacer4721
TTATATAGTGACTTTTATATATTTTCATCGAG
>Line_4723_M2_317
TACATTTTGAAATGTACTCCATATATAGTGACTT
>Line_4725_M2_149
TTTTCTTTACCTTACTAAAATTC
>Line_4727_M2_Spacer4727
GGAAAAATTGAGATAAGGAAAAGCTTATTTTCTAGAAAACCAAAGCTATAC
>Line_4729_M2_223
TTTTCTTTACTTTACTAAAATTC
>Line_4731_M2_146
GTGGGGATCCTATCTTGTTAAGGTATGCATAT
>Line_4733_M2_Spacer4733
ATTTCCTGGTGTATGCATACCGTATAC
>Line_4735_M2_205
GTGGGGTTCCTATCTTGTTAAGGTATGCATAT
>Line_4737_M2_82
GATTGAAGGGCAAGTCTGGTGCCAGCA
>Line_4739_M2_Spacer4739
GCCGTAAGTGAATGAATAGAATTTAAATCCCTTTATGAGTATC
>Line_4741_M2_152
GATTGGAGGGCAAGTCTGGTGCCAGCA
>Line_4743_M2_13
AACCTTACAGGATGTAATCGCGCCT
>Line_4745_M2_Spacer4745
AAATTTAAATACATTTTTAGTCAACAG
>Line_4747_M2_65
AATCGTACAGGATGTACTCGCGCCT
>Line_4749_M2_Spacer4749
ACGATAAAATCCATCTTTTGATACAAG
>Line_4751_M2_117
AATCGTACAGGATGTACTCGCGCCT
>Line_4753_M2_Spacer4753
ACGCTTAAGTACATCCTGTGTCCATCT
>Line_4755_M2_169
AATCGCACAGGATGTACTCGCGCCT
>Line_4757_M2_149
TACTTCCCTTACTTAGTAATTCCC
>Line_4759_M2_Spacer4759
CAGTAATTACTGAGTAACCATCTTCCCCATTTTGCTTTTTAGAAAAGGAG
>Line_4761_M2_223
TAATTCCCTTACTTAGTAATTCCC
>Line_4763_M2_172
TCTTACGGGAGCCAGCGAACTTAAACC
>Line_4765_M2_Spacer4765
GGAAAGGATTTTGCTTGTTGTGCTTCTTCTAACTTCTCTTCTTCTAAAGGC
>Line_4767_M2_250
TCTTACGGGAGCCAGCAAACTTAAACC
>Line_4769_M2_247
CATCCACCTACTCTGTGACTCCA
>Line_4771_M2_Spacer4771
ATTAGGGTTAGGGTTAGGGTTAGGGTTAGGGTTAGCA
>Line_4773_M2_307
CATCCACCTACTCTGTGACTCCA
>Line_4775_M2_287
GAGGAGGAGGCCGGGACACCAGCCGGGACACCA
>Line_4777_M2_Spacer4777
TCGGGACACCACGGGGCCATGGCGAG
>Line_4779_M2_346
GAGGAGGAGGCCGGGACACCAGCCGGGACACCA
>Line_4781_M2_28
ATCCTGAAAAGTACTCCATATAGTGACTTTT
>Line_4783_M2_Spacer4783
TTTTTTTACTTTTTTTTACTTTAAGCGAGAGCCGTGGCAG
>Line_4785_M2_99
ATCCTGAAAAGGACTCCATATAGTGACTTTT
>Line_4787_M2_165
CCGCTGCTCCCATGACACAGGCGA
>Line_4789_M2_Spacer4789
GCACTGCTGGTGAGGTGCTGTTGGCAGTGCTGCAGCTGCTGCAGCTGCTGCCTTCTC
>Line_4791_M2_246
CCGCTGCTCCCCTGACACAGGCGA
>Line_4793_M2_173
GTGAGCATCCGGAGGGTATTAAATTAAATTAAATT
>Line_4795_M2_Spacer4795
AAAAAAAGGAAAACTAGCTTTGCGGAACCACTTCGAAGTA
>Line_4797_M2_248
GTGAGCATCCGGAGGGTATTAAATTGAATTAAATT
>Line_4799_M2_260
CGTTTCTGACGCCTCTACTCAGAG
>Line_4801_M2_Spacer4801
AGGCCAGTGAGAAAAGTAGTAGCTTCAACAGGAGGATCAAAAAACGTTACTGGGCTAA
>Line_4803_M2_342
CGTTTCTGAGGCCTCTACTCAGAG
>Line_4805_M2_164
ACTGGAAGGAGCCGTCGATGGGGTTGC
>Line_4807_M2_Spacer4807
ATTTGGCGCCCTGGTGACGACGGCCTCGGTAGGTGCGCCTGTAGGAGACTCGGTCGGAAC
>Line_4809_M2_251
ACTGGAAGGAGCCGTCGACGGGGTTGC
>Line_4811_M2_1
CCACGGAAGATATCCGTATGAGTGGGCCTATC
>Line_4813_M2_Spacer4813
GGCTTCAGTTGCGCTGGCGCAAACGAGGCCCCCTTGCCGGCAGCAGCGTCAGACCCA
>Line_4815_M2_90
CCACGGAAGATATCCGTATGAGTGGGCATATC
>Line_4817_M2_21
TCTATATCAAATCTACGAGGAAGGAGCAGAC
>Line_4819_M2_Spacer4819
TCTGCGTCTCGCTCGAGGACTTCCAAGAATTCCAAGGAGGCTGCAATAT
>Line_4821_M2_101
TCTATACCAAATCTACGAGGAAGGAGCAGAC
>Line_4823_M2_128
GCATTCAGCTTGATGTAATGATATCT
>Line_4825_M2_Spacer4825
TGATGTATTGATATCAGCATGTTCGATTAGTTGCTTGAGACATCATCAG
>Line_4827_M2_203
GCATTCAGCTTGATGGAATGATATCT
>Line_4829_M2_52
GGCGTGGATCAGGAGGATGTCTTGCGA
>Line_4831_M2_Spacer4831
AGCAAGACAGAGCCACCATCCTTACAACGCCTATTCCTAA
>Line_4833_M2_119
GGCGTGGATCAGGAGTATGTCTTGCGA
>Line_4835_M2_91
CAGTGATTTTGGATGAAGATCTCTCTA
>Line_4837_M2_Spacer4837
TGGTTGCATGCTGGCCGCACATTATTTTGCTT
>Line_4839_M2_150
CAGTGATTTTGGATGAAGATATCTCTA
>Line_4841_M2_210
AGTACTAGTACTCCGTCGGCACTTGCA
>Line_4843_M2_Spacer4843
CTTGCACATAACTACTTGTGCTATTCTTCATTCTAAAAAA
>Line_4845_M2_277
AGTACTAGTACTCCTTTCCCACTGGCA
>Line_4847_M2_Spacer4847
CTGGCTTTAAAATTGTTGACTAAACATAAAATAGTATTAGTACTCAT
>Line_4849_M2_351
AGTACTAGTACTCCTTTCCCACTGGCA
>Line_4851_M2_269
TTCCAATGAAATATTGATGGTTTTAGAAT
>Line_4853_M2_Spacer4853
CTCCATAAAGTTATTTAAAATATCCAGGAGGCTGTCGTGAAGCCGTTTACATACTT
>Line_4855_M2_354
TTCCAATGAAATATTGATGGTTTTGAATT
>Line_4857_M2_1
GGGAACAAGGGGGGATTTTTTTTAGTACATGTTAATTTTTT
>Line_4859_M2_Spacer4859
ATCCATGTGTTAGTCTAGCATTTCCTGGTATGTCTACAGTATGTACCTG
>Line_4861_M2_91
GGGAACAAGGGGGGATTTTTTTTAGTACATGGTAATTTTTT
>Line_4863_M2_63
TTAGCATAATATTTCGCGTCCGATTCTGT
>Line_4865_M2_Spacer4865
TTTAGTATAAGTTGTTGCCTGGTTTGCCTTTAACAATAACAAAGCATCAGTCGCTGAT
>Line_4867_M2_150
TTAGCATAATATTTCGCGTCTGATTCTGT
>Line_4869_M2_160
GGGTCCAATCCTCAGCGCAGAAGTGGCGCGTGTAGGGCACCTGAAG
>Line_4871_M2_Spacer4871
AGGAGTTGTGATGGTTCGAATCGGTTATGTTTTGAT
>Line_4873_M2_242
GGGTCCAATCCTCAGCGCAGAAGTGGCGCGTGTAGGGCACCTGAAG
>Line_4875_M2_52
GAACCGGCCACAGCGAGCACCGTGCC
>Line_4877_M2_Spacer4877
GAGCCGAAGGTGTACTGTAATACTGTAATTTGAACGGAG
>Line_4879_M2_117
GAACCGGCCACAGCGAGCACCGTGCC
>Line_4881_M2_219
TAACCAAGGCGCGGTTCGTAGCGTCGCTAACCAGATGGAATTGGAAA
>Line_4883_M2_Spacer4883
CTGGGGAGATGCCAACACTGGCGGCGGCGGCTTCCGAGTTGGGCAGTAGGGC
>Line_4885_M2_318
TAACCAAGGCGCGGTTCGTAGCGTTGCTAACCAGATGGAATTGGAAA
>Line_4887_M2_185
GTAGCTACAGCGAAAGTGTCGCGGGCTACCGTAGCT
>Line_4889_M2_Spacer4889
ACAGCGAAAGTGTCGCGGGCTACGAACGTGCGGGCTACGAGTTGTTCTTTTAACTCGTAGCTA
>Line_4891_M2_284
GTAGCTACAGCGAAAGTGTCGCGGGCTACGAACGTG
>Line_4893_M2_122
TTTGACATTCTCGGTGCCGATCTTGACAT
>Line_4895_M2_Spacer4895
CGCTTTCGACGCAGATCGTGGTGAAACAAATTATGGGGCGGAATTCATGACGAGT
>Line_4897_M2_206
TTTGACATTCTCGATGCCGATCTTGACAT
>Line_4899_M2_128
CCCCCAGCTTTCGGTGGCGGGCCCGT
>Line_4901_M2_Spacer4901
CGGCGTAGCGATGGTCGGCGTCGTTGGTTGTGGG
>Line_4903_M2_188
CCCCCAGCTTTCGGTGGTGGGCCCGT
>Line_4905_M2_Spacer4905
TGGTTCTGGAGGCTGTGAG
>Line_4907_M2_233
CCCCCATCCTTCGATGGCGGGCCCGT
>Line_4909_M2_250
TGATTGCATCCATGGCTGGATCCATG
>Line_4911_M2_Spacer4911
ATTGGATCTATGTGTGACTTAGTATTTACTAGTGGTCCCACCACACATCA
>Line_4913_M2_326
TGATTGCATCCATGACTGGATCCATG
>Line_4915_M2_25
AGTGTACCTGCGCAGCGAGCAGTTCGTGCGCGTAGATGTCACGCCCATAGGCT
>Line_4917_M2_Spacer4917
ACCTTTGTACTAGTAAAGCAGGTAAACTGAGTGTACCTGCGCAGCGAGCAGTTCGTGCGCGTAGATGTCACGCCCATAGGCTACTTTTGTACTAGTAAAGCAGGTAAACTA

>Line_4920_M2_Spacer4920
188
>Line_4922_M2_189
AGTGTACCTGCGCAGCGAGCAGTTCGTGCGCGTAGATGTCACGCCCATAGGCT
>Line_4924_M2_242
CCTTCCCGTCTGCGTAGAGGTTCAGGTTGGAAGGG
>Line_4926_M2_Spacer4926
ATACTCTATGCTACTGTAGTAAAAAGAGTCATCGCG
>Line_4928_M2_313
CCTTCCCGTCTGCGTAGAGGTTCGGGTTGGAAGGG
>Line_4930_M2_201
CTAAAATAAACGCGACAAAATTAACGC
>Line_4932_M2_Spacer4932
AGAGGCACCCCGTCCCACCTGCGCAACAAGGAGCGAGTTTAACTGAAT
>Line_4934_M2_276
CTAAAATAAACGCGACAAAATAAACGC
>Line_4936_M2_51
TCAGAACGACTATCAGCAGTTCCTG
>Line_4938_M2_Spacer4938
AAATACCAGCGGTTCCTGGACTATCAGAACGACTCTCAGTT
>Line_4940_M2_117
TCAGAACGACTACCAGCAGTTCCTG
>Line_4942_M2_79
ATAGGCCTCAGAGGTCTCTAACC
>Line_4944_M2_Spacer4944
AATTAGAATTGTTGATGAAATATTTGATTGTTGGCGCTCTCCATTTTGAAATCAAAC
>Line_4946_M2_159
ATAGGCCTCAGAGGTCTCTAACC
>Line_4948_M2_138
CACAGAGCAGACGTTCATCATGGCC
>Line_4950_M2_Spacer4950
ATGCGGGTCAAACGAATGGCCAATCACTATGACGAGGAAGAAGAACGAAAAGAACGCAT
>Line_4952_M2_222
CACAGAGCAGGCGTTCATCATGGCC
>Line_4954_M2_55
TGAGTTCAGAGATTCAGAAAACAGAAA
>Line_4956_M2_Spacer4956
ACAGAGAACCGAATCAGCAGCAGTTGTGGAAATGGAGAGAAAACTGAGAAC
>Line_4958_M2_133
TGAGTTCAGAGATTCAGAAAGCAGAAA
>Line_4960_M2_112
ATTCACACCATAAAATATCGAATATAGCAATTA
>Line_4962_M2_Spacer4962
GATCGCCGAATTCGATTTCCTAGGCGTATATTCGAAATTACGGAAG
>Line_4964_M2_191
TTTTACACCATCTACTATCGAATATGGCGAATT
>Line_4966_M2_160
CGCACACCGAATGGCCGCTCTGGTCCGCCCCTC
>Line_4968_M2_Spacer4968
CGGTACTCGCCTCCTTTTTTGGCGCGAACAACTTCGG
>Line_4970_M2_230
CGCACACCGGATGGCCGCTCTGGTCCGCCCCTC
>Line_4972_M2_104
AACCCACCTTGCGGTGGAGAAGGCCC
>Line_4974_M2_Spacer4974
TGCTCGTCATAGTTAGACCGCGCCCCGCGAGGGTGCAACGGCCGAGCGCGGCA
>Line_4976_M2_183
AACCCACCTTGCGGTGGAGAATGCCC
>Line_4978_M2_36
TTGATAATATTGTATACCCTCAAAT
>Line_4980_M2_Spacer4980
AATATTGTATACCCTCAAATAATATTGTAATTAAAATACAAATAATATTGTTA
>Line_4982_M2_114
TTAATAATATTGTATACCCTCAAAT
>Line_4984_M2_193
AAAAATGTGCTACTACTCGCATCAGCCAGGAGATTT
>Line_4986_M2_Spacer4986
GCTAAACGCTAAACCCTACATCTTACACCCTACAGGCCTGCTTTTGGCATATATATAA
>Line_4988_M2_287
AAAAATGTGCTACTACTCGCATCAGCCAGGAGATTT
>Line_4990_M2_194
CGTTCGTTCATGCGGAAATGACA
>Line_4992_M2_Spacer4992
CAATTTGCAGTCTCGCGGATATTCTTGCGTAGAAAAAAAAATATCTCG
>Line_4994_M2_265
CGTTCATTCATGCGGAAATGACA
>Line_4996_M2_30
ACTAAGAAAACAGAAATATGTTTCCTTG
>Line_4998_M2_Spacer4998
GGAAATTGGGTTTTCACTGGAATTTATA
>Line_5000_M2_86
ACTAAGAAAACAGAAATATGTTTCCTTG
>Line_5002_M2_Spacer5002
CAAAATTGGGGCATTCAGAGAATTCGTTT
>Line_5004_M2_143
AGATGGAAAACAGAAATATGTTTTCTGT
>Line_5006_M2_303
GTGAGCGCACCTCCGCCGCAGGGTGG
>Line_5008_M2_Spacer5008
GGTGCCTCAGCCAACGATCTTAGCACCGACAACCAGC
>Line_5010_M2_366
GTGAGTGCACCTCCGCCGCAGGGTGG
>Line_5012_M2_65
TAAAAGGGAGCAACGTAAGCCTGCTCCACTTGAATGCGTGAACGAAA
>Line_5014_M2_Spacer5014
CTTTAATAAAGTAAAAAGCAAAGATAAGAGAAAGGAATACC
>Line_5016_M2_153
TAAAAGGGAGCAACGTAAGCCTGCTCCACTTGAATGCGTGAACGAAA
>Line_5018_M2_13
TTGTACATTGTATTGTATTGTGCA
>Line_5020_M2_Spacer5020
CTTTATTGTATTGTACATTGGA
>Line_5022_M2_59
TTGTATTGTACATTGTATTGTAAT
>Line_5024_M2_Spacer5024
GTATTCTAGCCGGTGTAGAGTTATCCCTTTTCACATTT
>Line_5026_M2_121
TTGTACATTGTATTGTGCTGTACA
>Line_5028_M2_Spacer5028
TTGTATTGTATTGTGCACTGTACTGTA
>Line_5030_M2_172
CTGTACAATGTATTGTAATGTATT
>Line_5032_M2_Spacer5032
CTAGCCGGTGTAGAGTTATCCCTTTTCCACTTT
>Line_5034_M2_229
TTGTACATTGTGTTGTATTGTACA
>Line_5036_M2_Spacer5036
TTGCATTGTATTGTACATTGTA
>Line_5038_M2_275
TTGTATTGTACATTGTATTGTATT
>Line_5040_M2_Spacer5040
GTACAGTGTAGTGTA
>Line_5042_M2_314
GTGTGCAATGTATTGTAATGTATT
>Line_5044_M2_37
ACTGGGTTTCATTTTCCAAAACGGACAACCAA
>Line_5046_M2_Spacer5046
ACCAAGACTTCAATACATGGGAGTCCAGATGT
>Line_5048_M2_101
ACTGGGTTTCATTTTCCAAAACGGACACCCAA
>Line_5050_M2_236
AGGCGCTGGCTCACCCTGGGTGGGCACTGGC
>Line_5052_M2_Spacer5052
CGCAGACTTTATTTGCAAACACTGCAGATACTCCTTCATTTGTCTGGACG
>Line_5054_M2_317
AGGCACTGGCTCACCCTGGGTGGGCACTGGC
>Line_5056_M2_226
TCTGATTACCTTCGGAAGTTTTTGCTCGAGAAGGTGACAGA
>Line_5058_M2_Spacer5058
GAGTGATTTTTGTAGTGACAAGAAGACGCACACCTACTTTACATTTT
>Line_5060_M2_314
TCTGATTACCTTCGGAAGTTTTTGCTCGAGAAGTTGACAGA
>Line_5062_M2_39
GCACGGCACGGGCAAACCATCTC
>Line_5064_M2_Spacer5064
ACAAAACATGTGCGCTGCGTCAAACTTCCAAACGCATTG
>Line_5066_M2_101
GCACGGCACGCGCAAACCATCTC
>Line_5068_M2_211
CGCAAGCGACGGTGACCGCCCATCGCTTGCCA
>Line_5070_M2_Spacer5070
TTCTGAAAGGACAAGCGATGCCGCGCAATTTGAAGGAGCG
>Line_5072_M2_283
CGCAAGCGACGGTGACCGCCCATCGCCTGCCA
>Line_5074_M2_16
CCTTTTACCTTTGGTTTAATCAC
>Line_5076_M2_Spacer5076
TTCTTGAAATCAATCACGGGTAGATGAAACCATGGCTACAACTTCC
>Line_5078_M2_85
CCTTTTACCTTTGATTTAATCAC
>Line_5080_M2_116
CGGCGCCAACTTTGAACTCCTCGCT
>Line_5082_M2_Spacer5082
AGCCGCAGCCGAGCAAGCCCGAGGAGTGCCGAGAGTGTCGCCCG
>Line_5084_M2_185
CGGCGCCAACTTTGAACTCCTCGCT
>Line_5086_M2_301
TGTATGAATTCATAGGTCACCGGGT
>Line_5088_M2_Spacer5088
ATGTGAATTCATACTTTTAATATATGAATTCATATATG
>Line_5090_M2_364
TGTATGAATTAATAGGTCACCGGGT
>Line_5092_M2_25
AATCCCCGTATGCATACGGGGAT
>Line_5094_M2_Spacer5094
CTTACAGATCCCTGTATGCATACAGGGATTGCATGACACC
>Line_5096_M2_88
AATCCCCGTATGCATACGGGGAT
>Line_5098_M2_Spacer5098
TTAGTTGAATCCCCGTATGCATACGGGGATCTCGAT
>Line_5100_M2_147
GATCACAATATGCATACGGGGAT
>Line_5102_M2_Spacer5102
CGCACGACACTAATCCCCTTATGCATACGGGGATTTGGGA
>Line_5104_M2_210
GATGCCTGTATGCATACGGGGAT
>Line_5106_M2_Spacer5106
ATTTCAGTCAGTAACCGTACGCATAATGGGATTCATATC
>Line_5108_M2_272
GATCCCCGTATGCATATGGGGGT
>Line_5110_M2_Spacer5110
CTTTGTCGTGTGATCCCCGTATGCATACGGGGATCGAGATG
>Line_5112_M2_336
AATCCCCATATGCATACGGGGAT
>Line_5114_M2_36
ATCTCAGGTTTCACACGAACTCTCGCCT
>Line_5116_M2_Spacer5116
ACTAATACCAACACTAATTACCAGTCAACTAATACTGATACTA
>Line_5118_M2_107
ATCTCAGGTTTCACACGAACTCTCGCCT
>Line_5120_M2_265
AGCCTGCTAACGTTTCAGAGCTACTC
>Line_5122_M2_Spacer5122
TCAAGTTATACTATCCTCTTCGTCCTGCTTTGCCTTTACGGCAAGATCAAAAAACGCTT
>Line_5124_M2_350
AGCCTGCTAACGTTTCTGAGCTACTC
>Line_5126_M2_189
GGGCTCGTTTGCAGGCGGAGGTCGGGCAGTAGAGTAGAGTAGTAGAGTAGTAG
>Line_5128_M2_Spacer5128
TATAACAGTAGTATGGTAGTGGTAAAGTAGTAGAGTAGTAGTGTGCGAGCAG
>Line_5130_M2_294
GGGCTCGTTTGCAGGCGGAGGTCGGGCAGTAAAGTAGAGTAGTAGAGTAGTAG
>Line_5132_M2_28
CTCCAGGCCCCAGGGCACTGTCT
>Line_5134_M2_Spacer5134
CTGCACGTGCACTGCCCTGTTCGCATCAGACTGGGTTTCCCTTTCCCGGCA
>Line_5136_M2_102
CTCCAGGCCCCAGGGCACTGTCT
>Line_5138_M2_113
CATGACACTACACGAACTTTTGTAGTGTAGT
>Line_5140_M2_Spacer5140
TTCTGTATTTTTTGTAGTTTTTGCATATATTTGACTGTATTGGTCGAAAGTA
>Line_5142_M2_196
CATGACACTACACGAACTTTTGTAGTGTAGT
>Line_5144_M2_5
TGCCCACTGTGTTGGGCAGGCAA
>Line_5146_M2_Spacer5146
GCGCGCCATCCGACATGCCCTGTCCTAGACATGGCCACCGCCCT
>Line_5148_M2_72
TGCCCACTGTGTTGGGCAGGCAA
>Line_5150_M2_244
ATATAGAGCCTCTTCCTATCCTGCTC
>Line_5152_M2_Spacer5152
GGCCGCCTTTTTTCTATACTTTCAGCCTCACGACATCTCTTC
>Line_5154_M2_312
ATATGGAGCCTCTTCCTATCCTGCTC
>Line_5156_M2_262
GTCTGTCTTCTAGCGGTTGGTAC
>Line_5158_M2_Spacer5158
AGCGCCTGTCTTCTAGCGGTTGGTACTATGAGTTATACTGTATTGTGTCCAGT
>Line_5160_M2_338
GCCTGTCTTCTAGCGGTTGGTAC
>Line_5162_M2_259
AGGTGCCTCGCTGATGATTGAGTGGGCAC
>Line_5164_M2_Spacer5164
TTTGCAACTTAGGTCAGAATCTACTCATTACAGCTGGGGCATGTTAGACGCCTC
>Line_5166_M2_342
AGGTGCCTCGCTGATGATCGAGTGGGCAC
>Line_5168_M2_21
GTAAGGTACGTCTTTGACGTACAGTAG
>Line_5170_M2_Spacer5170
CCGCGAGAAGCCTCGTTCGGTCTAC
>Line_5172_M2_73
GTAAGGTACGTCTTTGACGTACGTAGG
>Line_5174_M2_1
TTTACGTGAATCACGTAGTTTTTC
>Line_5176_M2_Spacer5176
ACAAAAAAAATACTGATTCCTACGTAGTCTCTACAGGG
>Line_5178_M2_63
GCCGCGTGATTCACGTAGTTTTAC
>Line_5180_M2_Spacer5180
GTGAATCACGTAGTTTTACGTGAATCACGTAGT
>Line_5182_M2_120
TTTCCGTGAATCACGTAGTCTACT
>Line_5184_M2_115
TACCACTAGGTTGCACTGTGGCTTCCGAGGGTCTAAGGATGCACCG
>Line_5186_M2_Spacer5186
CTCACAGCGAGCGCCCACGGCGGTGCGGACCTAGGAAAGAC
>Line_5188_M2_202
TACCACTAGGTTGCACTGTGGCTTCCTAGGGTCTAAGGATGCACCG
>Line_5190_M2_147
GTATAATAGTAGTAGAGTAGAGTATT
>Line_5192_M2_Spacer5192
CTAGTAGTTTGGCGCCACTTTAAACCAGCTGGGCGTGCGCCTCGGATGTA
>Line_5194_M2_223
GTATAATAGTAGTAGAGTAGAGTATT
>Line_5196_M2_292
TACACTCATAATACCATGACACA
>Line_5198_M2_Spacer5198
GGAATCTGTAGGTAGGCAGGTAGGTATGTAGATATATTGTGAA
>Line_5200_M2_358
TACACTCATATTACCATGACACA
>Line_5202_M2_54
GAATGCAGAGCGGCAGTCTGTGCATGGC
>Line_5204_M2_Spacer5204
CGCTGCCAGGTGGTGGGGCAGCGCCTTGTTTGT
>Line_5206_M2_115
GAATGCAGAGTGGCAGTCTGTGCATGGC
>Line_5208_M2_241
TCCCGGAGCCTCTGCCTCAACTCC
>Line_5210_M2_Spacer5210
GGAGGCCCCCGGATGCTCCCGGACTCTCCCGGGGCTTC
>Line_5212_M2_303
TCCAGGAGACTCTGCCTCGACTCG
>Line_5214_M2_Spacer5214
TGGCACCTTGACTCGAC
>Line_5216_M2_344
TCCAGAGCGCTCTGACTCGAATCC
>Line_5218_M2_100
GAAGAAGGATTCTCCTTCGAGTTGGAACAGGTCCGTCGGCGGCTC
>Line_5220_M2_Spacer5220
TGTGTCAGGCAAGTTGTGCGCATCCTGCTCGAG
>Line_5222_M2_178
GAAGAAGGATTCTCCTTCGAGTTGGAACAGGTCCGTCGGCGGCTC
>Line_5224_M2_127
CGTAATGTAATGCAATGTGGTGTCCTGCAAT
>Line_5226_M2_Spacer5226
GTGTGTGCTATAATATAGTGCAA
>Line_5228_M2_181
TGCAATGCAATGCAATACAATGCAATGCAGT
>Line_5230_M2_Spacer5230
GCAAATTGCAATACAATGCAA
>Line_5232_M2_233
TGCAATGCAATGCAATGCAATACAACGCAAT
>Line_5234_M2_206
ACTTCTCCAGGAGAAACAAAGTGATACAAACA
>Line_5236_M2_Spacer5236
TGCAAACAAACACGAAATAACGTACATGGAGGTGATGCAAGC
>Line_5238_M2_280
ACTTCTCCGGGAGAAACAAAGTGATACAAACA
>Line_5240_M2_224
GCGTGTCTCGGAGCTCTCTTGACCCTCCTCTCA
>Line_5242_M2_Spacer5242
ACGAGAGCAGAGTCAGATCTGTGCCACATCAGACCTGTGCCCAGGCAAGCT
>Line_5244_M2_308
GCGTGTCTCGGAGCTCTCTTGACCCTCCTCTCA
>Line_5246_M2_224
CAAGATGGACTAAAAAGTCAATCT
>Line_5248_M2_Spacer5248
TGCCAAGATGGACCACCCCTATGTAGGAATCCCTTAAAATCATATGGACCAAAT
>Line_5250_M2_302
CAAGATGGACTAAAAAGTCCATCT
>Line_5252_M2_190
AAAGCAAGCTTGGGGCATCTTTAA
>Line_5254_M2_Spacer5254
GCTGCAGTTTCTTGCTTTTGCTCACAAAACCAAGCATCTAGAAGCA
>Line_5256_M2_260
AAAGCAAGCTTGGGGCATCTTTAA
>Line_5258_M2_17
GATTGAGATCTTCCTAAAAACAA
>Line_5260_M2_Spacer5260
AGGCTCCTATAAGGAGCTCTAGGAGTGTTCGG
>Line_5262_M2_72
GATTGAGCTCTTCCTAAAAACAA
>Line_5264_M2_203
GGGGGGAGTGTCAGGAGGTTGCTC
>Line_5266_M2_Spacer5266
CTACGCTCGCTCCGTCGCGATGGAACCCGTGGCACCCTGGAGCGGCGAGG
>Line_5268_M2_277
GGGGGGAGTGTCGGGAGGTTGCTC
>Line_5270_M2_53
CATCATGGGGGCTAGCTGGCTAGCT
>Line_5272_M2_Spacer5272
AGCCAGCTAGCTAGC
>Line_5274_M2_93
TAGCTCGCTAGCTAGCTTGCTACCT
>Line_5276_M2_Spacer5276
GGCGAGCGACACAATA
>Line_5278_M2_134
TACGGCGCTAGCCAGTTAGCTAGCC
>Line_5280_M2_252
TCTTGACAAGCGATCAACGTCTGGAT
>Line_5282_M2_Spacer5282
TGTTTTTGGTTTGGATTTTTGGTCGCGCGGGCACCTGGTTGCTGATCGAAAGATAGA
>Line_5284_M2_335
TCTTGACAAGCGATCAACGTTGGATA
>Line_5286_M2_43
CGCTCACCGGCGCGGGCGATTTC
>Line_5288_M2_Spacer5288
ACGCTCGACCGGGCGGAGGGCGACACACTCGACCTGT
>Line_5290_M2_103
CGCTCACCGGCGCTGGCGATTTC
>Line_5292_M2_126
CGCTGAGACCAAGACGAAGTAAGAGATACACAGACT
>Line_5294_M2_Spacer5294
TTTATACAGGAAAGTCATAAAATATCATGTGCTAAATTTATTACATGTAAAATGTGACAT
>Line_5296_M2_222
CGCTCAGACCAAGACGAAGTAAGAGATACACAGACT
>Line_5298_M2_20
CAGGCGCTGAGCGGCACTTATTCTCAAAAGTA
>Line_5300_M2_Spacer5300
TGCATGTATCCTCCTCCTCATATGACACACATGCTGATTT
>Line_5302_M2_92
CAGGCGCTGAGCGGCACTTATTTTCAAAAGTA
>Line_5304_M2_1
TTGCCAGCAGCTCACCTCTACTGGATTGCCAGTAGCT
>Line_5306_M2_Spacer5306
CACCTGGCTGCATATCTAACATTGAGAGCGCAAAAATCTTTACACTCTGCTGGA
>Line_5308_M2_92
TTGCCAGCAGCTCACCTCTACTGGATTCCCAGTAGCT
>Line_5310_M2_244
TCCGCCCCCAGCGTCCCCAGCGCTCC
>Line_5312_M2_Spacer5312
TTGCGCCCCAAGCGTCCCC
>Line_5314_M2_289
AGCGTCCTCAGCGCCCCAGTGGCCTC
>Line_5316_M2_Spacer5316
AGCACCCCGAGCCCAATCGCCCC
>Line_5318_M2_338
AGCGTCCCTAGCGCCCCCAGCGCCCC
>Line_5320_M2_58
GCCCTCGAAGCGAGACCGACACA
>Line_5322_M2_Spacer5322
TGGTCCAACGAGGCGACGCACACGGTAATATTACTTTTCACGGAAACATTCAGCACT
>Line_5324_M2_138
GCCCTCGAAGCGAGACCGACGCA
>Line_5326_M2_162
CGGGACAGACGGGAGTGGAGGCGACAG
>Line_5328_M2_Spacer5328
TGGTGGAGGCGACAGCGCGACCAGGG
>Line_5330_M2_215
CGGGACAGACGGGAGTGACGACCGTGT
>Line_5332_M2_Spacer5332
CGGGACAGGCGGGAGTGGAGGCGACAGCGGTGGCATCGG
>Line_5334_M2_281
CGTTACAGGCGGGAGTGCAGGCGACAG
>Line_5336_M2_Spacer5336
AGGCGGGACGGACGGGAGTGAATGGATGCGACCGCGG
>Line_5338_M2_345
CGGGACAGACGGGAGTGGAGGCGACAG
>Line_5340_M2_148
TGATGATGATATCGTACGCTTGCGATTACAATTGTCAGATA
>Line_5342_M2_Spacer5342
TTATGATGCAATCAAATGCTTGAGATTGCAATTGTTGACTTACAGCTTTGCCATAAGTCAATATGAAAAAGCTATGATTTGTGATTCAACGCAAATTGATG

>Line_5345_M2_Spacer5345
289
>Line_5347_M2_290
TTATGATGCAATCAAATGCTTGTGATTGCAATTGTTGACTT
>Line_5349_M2_241
CGCCTGCCGACCCTCCTGGGAGGATCGGT
>Line_5351_M2_Spacer5351
CTGCCACCCCGTTTTGTTTTCTAAAC
>Line_5353_M2_296
CGCCTGCCGACCCTCCTGGGGGGATCGGT
>Line_5355_M2_1
TAAACTTTTTAATACACTTAAAT
>Line_5357_M2_Spacer5357
TCCTAAACCATGATAACAACTGACAAACTAGCATGCGAACTGACATTAC
>Line_5359_M2_73
TAAACTTTTTAATACACTTAAAT
>Line_5361_M2_231
ATTTCATTGGAAATATGTGCAAATGTGT
>Line_5363_M2_Spacer5363
CCGGAACATAAATTATTCCACAATATTAAT
>Line_5365_M2_289
ATTTCATTGGAAATATGTGTAAATGTGT
>Line_5367_M2_Spacer5367
TCCAACTGATCCAACATGTCAAT
>Line_5369_M2_340
ATTTCATTGGAAATATGTGCAAATGTGT
>Line_5371_M2_188
AATCCTTCCTGAGGCTCTAAGGGG
>Line_5373_M2_Spacer5373
GCCTGCCGTGGGCCCGGTGGCCCGAAAATCGGCCGAAAATGAAGGCCGGATTGATTTTAC
>Line_5375_M2_272
AATCCTTCCTGAGGCTCTAAGGTG
>Line_5377_M2_162
TGCTTAGACGACGGGTTGTATTAC
>Line_5379_M2_Spacer5379
ACGAGAGGTCATATTACTCAAGAAGGGTTTGAGGAGTTGAGACCG
>Line_5381_M2_231
CGGTCACACGAAAGGTCGTATTAC
>Line_5383_M2_288
AGGTGGTGAGCAGCCACCACCGCAGC
>Line_5385_M2_Spacer5385
AGCAGCCGCGCAACAGCTTTGTGGAAAAGCAGCAAACGGA
>Line_5387_M2_354
TGGTGAGCAGCCACCACCGCAGCAGC
>Line_5389_M2_281
GAGCCCTCCGTCTCGCGGCCGCATC
>Line_5391_M2_Spacer5391
TCTGTACGTCCTTGCGCCATCATCTCTCATCGCCCAACCCCCGTGCGTGCT
>Line_5393_M2_357
GAGCCCTCCGTCTCGCGGCCGCATC
>Line_5395_M2_6
AAGCTTGTAGCGGTTAACAGCCTGTTCTA
>Line_5397_M2_Spacer5397
CTGTAAGCGCACGCGGACACCAAAACGTAGCTGATAG
>Line_5399_M2_72
CAGCAAGTAGCGGCTAGCAGCATGCTCTA
>Line_5401_M2_Spacer5401
GTGTAAGCGCAGGCGGACAC
>Line_5403_M2_121
ACAAAAGTAGCGGCTAGCAGCCAGTAGCG
>Line_5405_M2_Spacer5405
GCTAGCAGCCAGCTCCGGTGTAAGCGCAGGCGGACAA
>Line_5407_M2_187
ACAAAAGTAGCGGCTACCAGCCAGTAGCG
>Line_5409_M2_155
TGGTGAAAAATAGGGTAAAAATCTC
>Line_5411_M2_Spacer5411
TAGAAATTTCGAAACATTTTATAGTATAAATTGTCGAAAATAATT
>Line_5413_M2_225
TGGTGAAAAATAGGGTAAAAATCTC
>Line_5415_M2_264
GGTTGGAAGTGGCGCCGAACTACTCTACTACTAAACT
>Line_5417_M2_Spacer5417
ATTCGACTACTCTACTACACCCGAGGCGCGCTCGCAGCG
>Line_5419_M2_340
GGTTGGAAGTGGCGCCGAACTACTCTACTACTAAACT
>Line_5421_M2_47
CTCTGCCGCTCCAGCCTTTGCCTTT
>Line_5423_M2_Spacer5423
CCAGCGGCCTTCTCGGGTGGCCC
>Line_5425_M2_95
CTCGGCCTCTGCCGCTCCAGCCTTT
>Line_5427_M2_53
GCGTTGTTGCGCTGGGTTGGGTTG
>Line_5429_M2_Spacer5429
TTGAAACAAAAATACATCCGATTGTC
>Line_5431_M2_103
GCGTTGTTGCGCTTGGTTGGGTTG
>Line_5433_M2_213
AAGTCGTTTTACTGCTTGCTAGTAC
>Line_5435_M2_Spacer5435
GCCGATACCTCATATGAGGAGGAGGAGGATACATGTGTCAGGAGGGACGACAGTGG
>Line_5437_M2_294
AAGTCGTTTTACTGCTTGCTAGTAC
>Line_5439_M2_216
ACAACTCAAATAGGATTGCTATA
>Line_5441_M2_Spacer5441
TGAAACAGCCGGTGTTTACTTTTAAGCCGAAATCTTGGAT
>Line_5443_M2_279
ATAACTCAAATAGGATTGCTATA
>Line_5445_M2_249
CACACACACCTTTGATGACTTATGTGCGCCTAGACCAG
>Line_5447_M2_Spacer5447
TGCAGAGGGTTTAGTTAGGTTAGGTTAGTTTAGTTAGA
>Line_5449_M2_325
CACACACACCTTTGATGACTGATGTGCGCCTAGACCAG
>Line_5451_M2_237
GCACCGGGAATCCCCGTTTGTGCA
>Line_5453_M2_Spacer5453
GCTCCAGCCGGGGCATAAGCTCCTGGAGCTGCTGTGGAAACGGCATTGAGTACC
>Line_5455_M2_315
GCACCGGGAATCCCCGATTGTGCA
>Line_5457_M2_155
TTGCTGAAGAATTTACTTCCAATCTGGAATATTATGTCTGA
>Line_5459_M2_Spacer5459
ATTTTACCAATAATTTTCCATACAGGTGAGTTTTTTTATCCTCACCTGTTA
>Line_5461_M2_247
TTGCTGAAGAATTTAATTCCAATCTGGAATATTATGTCTGA
>Line_5463_M2_136
GCTTCTTGAAGTTGAAGCGGATCTTCCAG
>Line_5465_M2_Spacer5465
ATGATGGCCAGACCATATTTAGATGGTGGCCAACCATATCTGAGCTAGAAATCC
>Line_5467_M2_219
GCTTCGTGAAGTTGAAGCGGATCTTCCAG
>Line_5469_M2_230
ATTTAATTTCTTTTATTTGTGGGGTT
>Line_5471_M2_Spacer5471
CTAAAGAAAAGAAAAAGAAATCCGGCTGGACTCCCAATAAGCAACCAACATGCCCGC
>Line_5473_M2_313
ATTTAATTTCTTTTATTTATGGGGTT
>Line_5475_M2_116
CGCGACTGGTATCAACTCACTCTTC
>Line_5477_M2_Spacer5477
ACGCTTCGAAGTGAGATCGAATACCGTTAAGGGATG
>Line_5479_M2_177
CGCGACTGGTATCAACTCGCTCTTC
>Line_5481_M2_46
CAGCATCCTCTGCTGACTTCTTCCCAGC
>Line_5483_M2_Spacer5483
ACCGCAAGGCTTCGCCGGTGGCGCACCAT
>Line_5485_M2_103
CAGCGTCCTCTGCTGACTTCTTCCCAGC
>Line_5487_M2_83
GTTCAAAGAACGCGTCAAGGCCGCAGCTG
>Line_5489_M2_Spacer5489
AGACGAAGGGGCTTGAGGCAAGGGACGCAAG
>Line_5491_M2_143
GTTCAAGGAACGCGTCAAGGCCGCAGCTG
>Line_5493_M2_212
GAAAAGTGCCGAAGTGCCGACAGTGCCG
>Line_5495_M2_Spacer5495
AGTTTTTACAAACTTTTGATTCTGTCAAATCCTGTGAAACTTCCTTTAAATAATCATAAA
>Line_5497_M2_300
GAAAAGTGCCGAAGTGCTGACAGTGCCG
>Line_5499_M2_23
GCCGCCGACGTGGTGGGCGTACCGCCGAG
>Line_5501_M2_Spacer5501
GCCATCGCAATGCTCCCGTGCAGCGCCAAACCGAACATTGTGTGGG
>Line_5503_M2_98
GCCGCCGACGTGGTGGGCGTACCGCCGAG
>Line_5505_M2_259
GTACACCCAGGAGGTGAAGTTTGGTTTCGTTATCTGG
>Line_5507_M2_Spacer5507
TTTGTTTTATTGCGCAGGGAGATTTCAT
>Line_5509_M2_324
GTACACCCAGGAGATGAAGTTTGGTTTCGTTATCTGG
>Line_5511_M2_97
CAGATCTTCGACGTTCTTCGCACCCTCGGCGGCAAGCACGACCTC
>Line_5513_M2_Spacer5513
CTCTCCCTACTCTACTCTACTCTACTAAACTTAACTGTACTAATTCTTATACTCTCCCCT
>Line_5515_M2_202
CAGATCTTCGACGTTCTTCGCACCCTCGGCGGCAAGCACGACCTC
>Line_5517_M2_241
TGCTCCACGCGCTCCTCGCGCGTCGACCCCTG
>Line_5519_M2_Spacer5519
CGCGGGAGACGTGTGTATGGTGTGCCATACTGTAGTGTGGAATGTGGTGGTGTATTGTAT
>Line_5521_M2_333
TGCTCCACGCGCTCCTCGCGCGTCGACCCCTG
>Line_5523_M2_8
TCCAAGAGGTCGTGACGCTTGAC
>Line_5525_M2_Spacer5525
CAACTGCCAAAGCTAAAAAAATACTTTTTTTTTACTAAGATGGC
>Line_5527_M2_75
TCCGAGAGGTCGTGACGCTTGAC
>Line_5529_M2_61
TATAAAATTAAATATATATTTAACA
>Line_5531_M2_Spacer5531
TGAGTAAACATCTTGGGACGACGGTGACTCCATTGCTTATTTTAACGTAGAAT
>Line_5533_M2_139
TATAAAATTAAATACATATTTAACA
>Line_5535_M2_4
TATATGTGTTGAGTGTTGTTGTTGGCATCGTGTCTGTGAC
>Line_5537_M2_Spacer5537
GGTCTGGCAAGAGTGGGGATATATGTG
>Line_5539_M2_71
TATATGTGTTGAGTGTTGTTGTTGGCGTCGTGTCTGTGAC
>Line_5541_M2_216
GAAGCCGGAAAGCCATGGGTTGGG
>Line_5543_M2_Spacer5543
CGAAGAATGCCGGAAAGCCTTGCGATGGACCTGGGAAGATCTTGCGATGAACGAGC
>Line_5545_M2_296
AATGCCGGAAGGCCTTGCGATGGA
>Line_5547_M2_88
CCATCCTGTTAGTGGCTGATTAAA
>Line_5549_M2_Spacer5549
TTCGGATGACATTTTGAACATGCTATCCATGGAAGTCACACTGCTGACATT
>Line_5551_M2_163
CCAACCATTGAGTGGCTGGTTAAA
>Line_5553_M2_Spacer5553
CGCGGCTGCAGACGTAAACATTGCCTGCATAACTGTCACACTGCTGACATC
>Line_5555_M2_238
CCATCCATTGAGTGGCTGGTTAAA
>Line_5557_M2_Spacer5557
TGCATGCGCCGAGTTGAACATGCCAGCCATTGTCGTCACTTTACCAACCTG
>Line_5559_M2_313
CCATCCATTAAGTGGCTGATTAAA
>Line_5561_M2_182
GCATCGCAGCTCCCAGTAGCTCA
>Line_5563_M2_Spacer5563
CTCCTGCCGTATCTCAGCCTGTGAGATTAGTC
>Line_5565_M2_237
GCATCGAAGCTCCCAGTAGCTCA
>Line_5567_M2_272
GTTGCCCTCTTTTTATGTTTGTCGAACCTC
>Line_5569_M2_Spacer5569
CACAGGTCAGCTCCTTGGGCTTCCACAAATATCTTCAAAGTCCATAAG
>Line_5571_M2_350
GTTGCCCTCTTTTTATGTTTGTCGAACCTC
>Line_5573_M2_97
GTTCAAAGAGAGAAGTCTACAGA
>Line_5575_M2_Spacer5575
ATAAAAATAAACCTACATATGCCGATTTATACATTTT
>Line_5577_M2_157
GTTCAAAGAGAGAAGTCTACAGA
>Line_5579_M2_121
GTTTCCATATGGTGATCCCCATA
>Line_5581_M2_Spacer5581
TAGAAACGGGGAGCCGTGTCATCAGGCTCCCC
>Line_5583_M2_176
ATATGGAAATGGGGCTTGCCCGT
>Line_5585_M2_Spacer5585
TTCCATATGGGGATGTGTCTATCCCC
>Line_5587_M2_225
ATTTCCATATGGTGATCACCATA
>Line_5589_M2_Spacer5589
TGGAAACGCGCATGACTCAAGGGCACGTCAAAACGACCCTCCCC
>Line_5591_M2_292
ATTTCCATATGGGGAGTCCCCGT
>Line_5593_M2_Spacer5593
ACGGAAATGGGCAGGGAGAGTCGAAT
>Line_5595_M2_341
ATTCCCATATGGGGAGTCCCCGT
>Line_5597_M2_47
TTCCCACGGGCCCGTGGACAACAGAACACGGCTACGACTGGACATTTAT
>Line_5599_M2_Spacer5599
ATGTACTAAAACCACTTAATCCCTCAACTCCAATGTCATCCATCAAATGCACGT
>Line_5601_M2_150
TTCCCATGGGCCCGTGGACAACAGAACACGGCTACGACTGGACATTTAT
>Line_5603_M2_37
AAATGATTTCTATGACTTTTATTGTT
>Line_5605_M2_Spacer5605
TTCGTTTCCCTTTCATATTTT
>Line_5607_M2_84
TTTATAATTTTTTGATTTTCATAATT
>Line_5609_M2_Spacer5609
CTTTTATGGATTTCTATAATTTTCATGATTGTAGTGATTCTCT
>Line_5611_M2_153
TATTGATTTCTATGATTTTCATGATT
>Line_5613_M2_Spacer5613
TTACTGATTCTCATATGGATTTCTATAACTTTCATGATTTTCATGATCCTCT
>Line_5615_M2_231
AATCGATTTCTATAATTTTCATGATC
>Line_5617_M2_Spacer5617
TTCCTGATTCCCACGTGGATTT
>Line_5619_M2_279
CTATGATTTTCATGATTTTCGTGATT
>Line_5621_M2_251
GACCCTGTGGCCAGCGGCCAGTTCGACAGCAT
>Line_5623_M2_Spacer5623
GGCCCAGCTGGTGCAGTAGTAGTGTAGTAGTGTAGAGTGTAGTAGTGTAGTA
>Line_5625_M2_335
GACCCTGTGGCCAGCGGCCAGGTCGACAGCAT
>Line_5627_M2_57
GCTGATCCTGCAATACGGGAGGAAGAAAACGAACGTAATCGTG
>Line_5629_M2_Spacer5629
AACATAATTGTGAATCTCACAGACGAGGGCGC
>Line_5631_M2_132
GCTGATCCTGCAATACGGGAGGAAGAAAACGAACGTAATCGTG
>Line_5633_M2_1
ACCTCAAAGAGGAAATTCGCAGAGAGA
>Line_5635_M2_Spacer5635
GTATTCTCAAAACAGAACAAGTCCTTCTGAACATGCAGC
>Line_5637_M2_67
ACCTCAAAGAGGAAATTCTCAGAGAGA
>Line_5639_M2_Spacer5639
CTATTCTCAAAATAGAACTAGTCCTTCCAGACAAGATGCTCCACAAAGAGCAGAGCC
>Line_5641_M2_151
TCAAAACAGAGGGAATTCTTCGAGAGA
>Line_5643_M2_Spacer5643
ATCAGCGCCACAAAGGTCAGA
>Line_5645_M2_199
AAGTCAAAGAGGTAATTCTTCCAGAAA
>Line_5647_M2_23
GCAGCTGGATGTATGCGAGTGGTCGCATCTGGAGTTCCTTC
>Line_5649_M2_Spacer5649
AGTGTCTGCATTTTCGAGTTGGTGTTCTCGATGGCGATTCAACAATAGTCGAAGT
>Line_5651_M2_119
GCAGCTGGATGTATGCGAGTGGTCGCATCTGGAGGTCCTTC
>Line_5653_M2_105
CGTCGCAACCCCTTATTGCTTGT
>Line_5655_M2_Spacer5655
CTGCCGCTCGTGGGTCGACTCAACAACCCTCAAACTTTTTTTCGTACAAA
>Line_5657_M2_178
CGTTGCAACCCCTTATTGCTTGT
>Line_5659_M2_17
TCTGTTGCCATGGCATCAAGCTT
>Line_5661_M2_Spacer5661
GCTGTTCTTGAGACCCGCGTTAGTGCCAGCAAGCTCCCCGGTTGCTTTC
>Line_5663_M2_89
TCTGTTGCCATGGCATCAAGCTT
>Line_5665_M2_139
TGATAGTCTATAAGGTTCCATGA
>Line_5667_M2_Spacer5667
TTAGCGACCTGATCATGGTTAGACTCA
>Line_5669_M2_189
TGATAGTCTATATGGTTCCATGA
>Line_5671_M2_57
TATAACGTAATTGGCGACAGCTCGTGCTGAA
>Line_5673_M2_Spacer5673
GACGCAATCTCTTGATGTTGCGTCGAACATTGTTG
>Line_5675_M2_123
TATAACTTAATTGGCGACAGCTCGTGCTGAA
>Line_5677_M2_1
CGCCCGTCAGTTGCGCCACCTCTT
>Line_5679_M2_Spacer5679
GACGGTGGTTTTGGTTTTTGTCCCTGTCGGCTT
>Line_5681_M2_58
CGCCCGTCAGTTGCGCCAGCTCTT
>Line_5683_M2_210
TGGTTGTGTAAGTAGGCGCTCTTC
>Line_5685_M2_Spacer5685
TTCCTCATCGGAGTCAATTGCTTCAGCTTTGTCTGCTTCAGCGTC
>Line_5687_M2_279
TGGTTGTGTAAGTAGGTGCTCTTC
>Line_5689_M2_10
CAGACAATTAAATAATGAATCCTCATT
>Line_5691_M2_Spacer5691
TTCCCAACAAGGAATGGAAGGAGAGCTGTGATTATATACCATAG
>Line_5693_M2_81
CAGACTATTAAATAATGAATCCTCATT
>Line_5695_M2_93
CAGCTCTCCTTCGATTCCTTGTT
>Line_5697_M2_Spacer5697
TTTATGTGGGGGGAAAATATAATCA
>Line_5699_M2_141
CAGCTCTCCTTCCATTCCTTGTT
>Line_5701_M2_195
TACTGATGTCAGTAGACAGTAATG
>Line_5703_M2_Spacer5703
ACATCCTGTACAATGGTATGTTACTTATAACGTAAATAATGTACAC
>Line_5705_M2_265
TACTGACGTCAGTAGACAGTAATG
>Line_5707_M2_171
ATCAGCAATTGAATCAGGAAAACAAATAATT
>Line_5709_M2_Spacer5709
AACTACTCTTGTCCTCTTTTGTTGAA
>Line_5711_M2_228
ATCAGCAATTGAATCAGGAATACAAATAATT
>Line_5713_M2_2
AGTATCGGAATCTTTAGATTCCTCGTTTGAGAGCTGA
>Line_5715_M2_Spacer5715
TCACAGGTATCGTAGGACTTTAGTCCTACTCTTATG
>Line_5717_M2_75
AGTATCGGAATCTTTAGATTCCTCGTTTGAGAGCTGA
>Line_5719_M2_Spacer5719
CAAGAAAGTGGATACTTTAGGTATCCAACTA
>Line_5721_M2_143
AGTATCGGAATCTTTAGATTCCTCGTTTGAGAACTGA
>Line_5723_M2_118
TTAAAAGCAAATCAATTAACAAGCTACTTAAA
>Line_5725_M2_Spacer5725
AACTGAAATTGATAGTTCGTTATTG
>Line_5727_M2_175
TTAAAAGCAAATCAATTAACAAGCTATTTAAA
>Line_5729_M2_70
GCAGCTGGCAGAACTTCTGACGTCA
>Line_5731_M2_Spacer5731
GGATCATCTTCGGGCAGCTGGCAGAACTTCTGATGTCAGGATCATCTTCGG
>Line_5733_M2_146
GCAGCTGGCAGAACTTCTGACGTCA
>Line_5735_M2_1
AGTACTTTTTACTTTGAATAGATAGTACTTTTTA
>Line_5737_M2_Spacer5737
CTTTAGTACTTTTTACTTTGAATAGATAGTATTTTACTATCCACATAATCAACATCATGAGTTAGCATGCATTAAATAG

>Line_5740_M2_Spacer5740
113
>Line_5742_M2_114
ATAGTACTTTACCTTAAATAGATAGTACTTTTTA
>Line_5744_M2_Spacer5744
CTTTGAATAGATAGTACTTTTTATTTTGAATAGATAGTACTTTTTACTTTAGTACTTTTTAG
>Line_5746_M2_210
AGTACTTTTTACTTTGAATAGATAGTACTTTTTA
>Line_5748_M2_6
CCGGGTCCTCTCTTGCCACGGCT
>Line_5750_M2_Spacer5750
CGTCGCTCAGTGTTTACTGATTGCTCCAAACTTCTCACTA
>Line_5752_M2_69
CAGGGTCCTCTCTTGCCACTGCT
>Line_5754_M2_Spacer5754
TGTTGTGCTGAATCACGTGCTCGCACTG
>Line_5756_M2_120
CCGGGTCCTCTCTTGCCACTGCT
>Line_5758_M2_14
CAATGTACAATACAGTGCAATGTACAA
>Line_5760_M2_Spacer5760
TACAATACAATGTACAAAAATTGGAAAAGGGATGACTCTACACCGGGCTAAAATTG
>Line_5762_M2_97
CACTGTACAGTACACTACAATGTACAA
>Line_5764_M2_33
CATTTAACTTCGTGACCGTAATTTGATCGTGACTCACGCGTGA
>Line_5766_M2_Spacer5766
CACGATTGATATTTACGCGTGACATGATCAAAAAAT
>Line_5768_M2_112
CATTTAACTTCGTGACCGTAATTTGATCATGACTCACGCGTGA
>Line_5770_M2_110
TCTAGCTCAGATATGGTCTGTCCATC
>Line_5772_M2_Spacer5772
ATCTGGAAGATCCGCTTCAACTTCAAGAAGCAGA
>Line_5774_M2_170
TCTAGCTAAGATATGGTCTGTCCATC
>Line_5776_M2_103
GTCTATTGATCATTCTTTATACGG
>Line_5778_M2_Spacer5778
CATAATTCTTCGTATGTTCTGTCTCTCG
>Line_5780_M2_155
GACTATTGATCATTCTTTATACGG
>Line_5782_M2_30
GCGGGATGCTTGCACCGCCCTTCATGGACCATCGGATGAC
>Line_5784_M2_Spacer5784
GGGTTTAACCGGACCTGAAGATGGTACCGGAGGTGCAAT
>Line_5786_M2_109
GCGGGATGCTTGCACCGCCCTTCATGGACCATCGGATGAC
>Line_5788_M2_6
CCGGGTCCTCTCTTGCCACGGCT
>Line_5790_M2_Spacer5790
CGTCGCTCAGTGTTTACTGATTGCTCCAAACTTCTCACTA
>Line_5792_M2_69
CAGGGTCCTCTCTTGCCACTGCT
>Line_5794_M2_Spacer5794
TGTTGTGCTGAATCACGTGCTCGCACTG
>Line_5796_M2_120
CCGGGTCCTCTCTTGCCACTGCT
>Line_5798_M2_1
AGACCTATGTCTCTATAGGTAAGACCTATGTCTCTAT
>Line_5800_M2_Spacer5800
CATTAACCTTAGGCATATGTAAGCG
>Line_5802_M2_63
AGACCTATGTCTCTATAGGTAAGACCTATGTCTCTAT
>Line_5804_M2_Spacer5804
AGGTAAGACCTATGTCTCTATCATT
>Line_5806_M2_125
AACCTTAGGCATATGTAAGCGAGACCTATGTCTCTAT
>Line_5808_M2_111
CAGACAATTAAATAATGAATCCTCATT
>Line_5810_M2_Spacer5810
TTCCCAACAAGGAATGGAAGGAGAGCTGTGATTATATACCATAG
>Line_5812_M2_182
CAGACTATTAAATAATGAATCCTCATT
>Line_5814_M2_100
AGTAGAATACTGTACAGTACATT
>Line_5816_M2_Spacer5816
ACAGTTGTACATTATGTCATTATTACGTA
>Line_5818_M2_152
AATACTGTACAGTACATTACTTA
>Line_5820_M2_12
TTAAAAGCAAATCAATTAACAAGCTACTTAAA
>Line_5822_M2_Spacer5822
AACTGAAATTGATAGTTCGTTATTG
>Line_5824_M2_69
TTAAAAGCAAATCAATTAACAAGCTATTTAAA
>Line_5826_M2_52
AACAGCGTATGCATACGTCAGCATA
>Line_5828_M2_Spacer5828
CGTCAGCATACGTCAAGCATAGAGCATACGTGTAGCTGCGCGCTTGGC
>Line_5830_M2_125
AACAGCGTATGCATACGTCAGCATA
>Line_5832_M2_52
ACTGTAATGTACTGTACAGAATT
>Line_5834_M2_Spacer5834
TACAAAATAAGTAATGTACTGTACAGTATTTACGTAATAATGACATAATGTACG
>Line_5836_M2_129
ACTGTAATGTACTGTACAGTATT
>Line_5838_M2_21
ACTGTAATGTACTGTACAGAATT
>Line_5840_M2_Spacer5840
TACAAAATAAGTAATGTACTGTACAGTATTTACGTAATAATGACATAATGTACG
>Line_5842_M2_98
ACTGTAATGTACTGTACAGTATT
>Line_5844_M2_17
AGTAGAATACTGTACAGTACATT
>Line_5846_M2_Spacer5846
ACAGTTGTACATTATGTCATTATTACGTA
>Line_5848_M2_69
AATACTGTACAGTACATTACTTA
>Line_5850_M2_5
TCAGTAGACAGTAATGACATACTGT
>Line_5852_M2_Spacer5852
ACTCCATTACTTAGTACGTAAATACTGTGCAGTACTGACG
>Line_5854_M2_70
TCAGTAGACAATAATGACATACTGT
>Line_5856_M2_17
AGTAGAATACTGTACAGTACATT
>Line_5858_M2_Spacer5858
ACAGTTGTACATTATGTCATTATTACGTA
>Line_5860_M2_69
AATACTGTACAGTACATTACTTA
>Line_5862_M2_79
ACAGTATGTCATTATTGTCTACTGA
>Line_5864_M2_Spacer5864
CGTCAGTACTGCACAGTATTTACGTACTAAGTAATGGAGT
>Line_5866_M2_144
ACAGTATGTCATTACTGTCTACTGA
>Line_5868_M2_45
ATATTAACTAAAGGCAGAGAATTTTCGAAGATCCTTGA
>Line_5870_M2_Spacer5870
CAACAAAATCATAGACCGAGAATTTTAAATTGACTTTAGTTATATCGAC
>Line_5872_M2_132
ATATTAACTAAAGGCAGAGAATTTTCGAAGATCCTTGA
>Line_5874_M2_42
AAAATTCTCTGCCTTTAGTTAATATGTCGATATAACTAAA
>Line_5876_M2_Spacer5876
GTCAATTTAAAATTCTCGGTCTATGATTTTGTTGTCAAGGATCTTCG
>Line_5878_M2_129
AAAATTCTCTGCCTTTAGTTAATATGTCAATATAACTAAA
>Line_5880_M2_42
ATATTAACTAAAGGCAGAGAATTTTCGAAGATCCTTGACA
>Line_5882_M2_Spacer5882
ACAAAATCATAGACCGAGAATTTTAAATTGACTTTAGTTATATCGAA
>Line_5884_M2_129
ATATTAACTAAAGGCAGAGAATTTTCGAAGATCCTTGACA
>Line_5886_M2_42
ATATTAACTAAAGGCAGAGAATTTTCGAAGATCCTTGA
>Line_5888_M2_Spacer5888
CAACAAAATCATAGACCGAGAATTTTAAATTGACTTTAGTTATATCGAC
>Line_5890_M2_129
ATATTAACTAAAGGCAGAGAATTTTCGAAGATCCTTGA
>Line_5892_M2_1
CTATAATGGTGTTTTGCTTTAACGCTAATGATGCAGAAACATCACTCGCTAA
>Line_5894_M2_Spacer5894
TGCTTTTGAATCGAGAGAACTTTGTAATAAATTAACATGACCAATACTGATACCATTTG
>Line_5896_M2_112
CTATAATGGTGTTTTGTTTTAACGCTAATGATGCAGAAACATCACTCGCTAA
>Line_5898_M2_1
TTTTCAATTTTACTGTATGTTGTTAATTGATT
>Line_5900_M2_Spacer5900
GGCCTTTAAGAGTAATTGAGCATCA
>Line_5902_M2_58
TTTTCAATTTTACTGTATGTTGTTAATTGATT
>Line_5904_M2_3
AGTAGAATACTGTACAGTACATT
>Line_5906_M2_Spacer5906
ACAGTCGTACATTATGTCATTATTACGTA
>Line_5908_M2_55
AATACTGTACAGTACATTACTTA
>Line_5910_M2_42
GACATATTAACTAAAGGCAGAGAATTTT
>Line_5912_M2_Spacer5912
CGAAGATCCTTGACAACAAAATCATAGACCGAGAATTTTAAATTGACTTTAGTTATATC
>Line_5914_M2_129
GACATATTAACTAAAGGCAGAGAATTTT
>Line_5916_M2_1
GCCCGGTGTAGAGTCATCCCTTTTCCCCTTTTTGTACATTGTATTGTATTGTACA
>Line_5918_M2_Spacer5918
TTGCACTGTATTGTACATTGTAGTGTACTGTACAGTGCAATTTTA
>Line_5920_M2_101
GCCCGGTGTAGAGTCATCCCTTTTCCCATTTTTGTACATTGTATTGTATTGTACA
>Line_5922_M2_1
GCCCGGTGTAGAGTCATCCCTTTTCCCCTTTTTGTACATTGTATTGTATTGTAC
>Line_5924_M2_Spacer5924
ATTGCACTGTATTGTACATTGTAGTGTACTGTACAGTGCAATTTTA
>Line_5926_M2_101
GCCCGGTGTAGAGTCATCCCTTTTCCCCTTTTTGTACATTGTATTGTATTGTAC
>Line_5928_M2_21
TTGCACCTCCGGTACCATCTTCAGG
>Line_5930_M2_Spacer5930
TCCGGTTAAACCCGTCATCCGATGGTCCATGAAGGGCGGTGCAAGCATCCCGCC
>Line_5932_M2_100
TTGCACCTCCGGTACCATCTCAGGG
>Line_5934_M2_21
TTGCACCTCCGGTACCATCTTCAGG
>Line_5936_M2_Spacer5936
TCCGGTTAAACCCGTCATCCGATGGTCCATGAAGGGCGGTGCAAGCATCCCGCC
>Line_5938_M2_100
TTGCACCTCCGGTACCATCTCAGGG
>Line_5940_M2_1
CAAGGATCTTCGAAAATTCTCTGCCTTTAGTTAATATGTCGATATAACTAAA
>Line_5942_M2_Spacer5942
GTCAATTTAAAATTCTCGGTCTATGATTTTGTTGT
>Line_5944_M2_88
CAAGGATCTTCGAAAATTCTCTGCCTTTAGTTAATATGTCAATATAACTAAA
>Line_5946_M2_3
ATATTAACTAAAGGCAGAGAATTTTCGAAGATCCTTGACA
>Line_5948_M2_Spacer5948
ACAAAATCATAGACCGAGAATTTTAAATTGACTTTAGTTATATCGAC
>Line_5950_M2_90
ATATTAACTAAAGGCAGAGAATTTTCGAAGATCCTTGACA
