# Supplementary material for: Organic Particles: Heterogeneous Hubs for Microbial Interactions in Aquatic Ecosystems
Source: Front Microbiol. 2018 Oct 26;9:2569. doi: 10.3389/fmicb.2018.02569 (PMC6212488; doi:10.3389/fmicb.2018.02569)
Supplement: Supplementary file 15 [file Data_Sheet_4.FASTA]

>TRINITY_DN7_c0_g1_i1 len=315 path=[293:0-314] [-1, 293, -2]
GCAAAGCAGTTTTTCACTGCTGTGAACCAGTAAAACTGGTTCACAGCGGTGAAAACTGCT
TTGCAGTTTTCACTGCTGCAGACCAGTTTTACTGGTCTGCAGCAGTGAAAAACTGCTTCT
GCAGTTTTTTACTGCTGCGAACCAGTAAACTGGTTCGCAGTAGGGAACCAAATCCTACGG
ATTTGGTCCAAAAAAACGATGTTTTACATCGTTTTTGAGGCGATTTTCCGCCGGAAAATC
GCCAGGTCCGACTGGTCCGTGTTTTCCCGACCCCTCTAAAATCACTATGTGATTTTAGAG
GGTCGGGAAAACACG
>TRINITY_DN0_c0_g1_i1 len=337 path=[678:0-147 679:148-171 680:172-336] [-1, 678, 679, 680, -2]
TGACAACACAAAGTCAGCAAGGACGGCCTCAATATCCGCCAATCGATACGGTTCAAAATC
TACCTCAAACTCAGATTGAAGGATGCCATGCCTGACACCTCAGAGGGCGTCAATCACTAC
CAACTCTTCAACACCGCAGAGACAGATGCCGGGGAGTTGATCATCCACATCGATCAAAGA
GCATTCTTCGGCTGCCTGACTCGGCGCCTGGTGTGGAACAGTGTGTTGGGCTCAGGCTGT
CAAGTTGTTCGTTTGACAGTGTCAAGAAATTGAGCGAAAAAATGTCTGTCGGGTAATGAC
TGTTAGGTCTGCGCTCATACAGACAGAGTGAGCCCAA
>TRINITY_DN4_c0_g1_i1 len=274 path=[252:0-273] [-1, 252, -2]
GAGGCCCTTTTTGATGATTTTCATCATTTATTGGTGGCCTCGCATGTCGTCGTTTTTTGG
CGACAAAAGTCGTCATTTGGCATAGTCATGTCAAAATGACGACTTTTTCGTCAAAATTGA
CGGCTTTGTCGCCAAAACGACGACATGCGGGGCCAAAGGCCCCCGCCCCCCACTTCGTGG
GGGGCGTGTCGCGCGCGGAGCGCGCGACTCTTAAATGCTGCTTTGCATTTGTTGTCTCGG
GACGAAGTCCCGGTTCATCTTTCTTTAGGGGGTT
>TRINITY_DN10_c0_g1_i1 len=230 path=[1300:0-123 1301:124-188 1302:189-229] [-1, 1300, 1301, 1302, -2]
CTGTGTGGATCGTACAGAGCTCATGCAGGGCATCAGCTGGTTGTGTGGATTGCACTGCTG
CGTGTGCCTCGGTCTGGATTGCCACGATTTTCGCATGCCAATGCAGCTGCACACGCTCTG
TGTGCTCCACACAGCCAGCAGCTTCCCACAACTCGCCTCGTGTCTGCAACTGTCTGACAG
TCGTTGCTCTGCGGCACTGCGAGGCAGCACCGCATAGGCTATGCTGTGCT
>TRINITY_DN10_c0_g2_i1 len=324 path=[1305:0-110 1307:111-217 1298:218-282 1299:283-323] [-1, 1305, 1307, 1298, 1299, -2]
CGATCCACACAGCCATCACCTTCCCACCACTTGTCTCGTGTACGGCAACTCTGACAGTCG
TTGCACCGCGAGCCGCTGGAAACGCCGGTGCAACTGTCTGGATTGCCACGAGTTTTCGTC
CACGCCCTTGCGTTTTCGTCCACACCCTCGCATGCCAATGCAGCTGAGGTTTCGTCCACA
CCCTCGCAATGCCACTGCAGCTGCACACGCTCTGTGTGCTCCACACAGCCAGCAGCTTCC
CACAACTCGCCTCGTGTCTGCAACTGTCTGACAGTCGTTGCTCCGCGGCACTGCGAGGCA
GCACAGCATAGCCTATGCGGTGCT
>TRINITY_DN10_c0_g2_i2 len=445 path=[1303:0-231 1307:232-338 1298:339-403 1299:404-444] [-1, 1303, 1307, 1298, 1299, -2]
CATGAGCTCTGTACGATCCACACAGTCAGCAATTGATGGTGCTGACCTGGACGCCAGAGT
AATGGCAAGGAATGTCTGCAGGGATCTGGTCTTTGAGGCAAGCAGCCACGCTGCGTGCTC
GCATTCTGACTTGGGCGGCTGCGCCGACGGCACTGCAGAAGCACTGCCCGCACGGCAGAC
TGCATCAATTCGTTGCTGGCACGCGCCGATGCAACTGTCTGGATTGCCACGAGTTTTCGT
CCACGCCCTTGCGTTTTCGTCCACACCCTCGCATGCCAATGCAGCTGAGGTTTCGTCCAC
ACCCTCGCAATGCCACTGCAGCTGCACACGCTCTGTGTGCTCCACACAGCCAGCAGCTTC
CCACAACTCGCCTCGTGTCTGCAACTGTCTGACAGTCGTTGCTCCGCGGCACTGCGAGGC
AGCACAGCATAGCCTATGCGGTGCT
>TRINITY_DN6_c0_g1_i1 len=221 path=[262:0-186 263:187-187 264:188-220] [-1, 262, 263, 264, -2]
ACCGTAGATCTGTGACCTCAAAAATGCTACCGTCATAGACAAATATTTTGGCCAAAACTT
GATACCGTAGACCTCAGTTCTAGGCCGCCCCTAAAACTGAGGCCTACGGTATCAAGTTTT
AAGGCCTCCAAAACTTGATACCCAAGGAGGGTCGCCGAAGGCGACCTCAGGCCGAAGGCC
TGTAATAATTACAGTGCAGGATGGCGGCGAAGCCGCCTCAG
>TRINITY_DN6_c0_g2_i1 len=295 path=[257:0-186 258:187-187 259:188-240 260:241-241 261:242-294] [-1, 257, 258, 259, 260, 261, -2]
ACCGTAGATCTGTGACCTCAAAAATGCTACCGTCATAGACAAATATTTTGGCCAAAACTT
GATACCGTAGACCTCAGTTCTAGGCCGCCCCTAAAACTGAGGCCTACGGTATCAAGTTTT
AAGGCCTCCAAAACTTGATACCCAAGGAGGGTCGCCGAAGGCGACCTCAGGCCGAAGGCC
TGTAATAAGTACATTACAGGAAAGGGGCGGCGAAGCCGCCTCAGGCCGAAGGCCTGTAAT
AAGTACATTACAGGAAAGGGGCGGCGAAGCCGCCTCAGGCCGAAGGCCTGTAATA
>TRINITY_DN11_c0_g1_i1 len=331 path=[617:0-330] [-1, 617, -2]
CATGTAGCAGGCCACGGGGGAAAAAGCACTTCGTGCTTTTTCCGCGCGCAAAGCGCGCGG
AAAATACCGCGCCGCTTTAGCGGCGCGGGATTTCGCCCCGAAGGGGCGAAATACTTTTCT
TGCCAGCCGGGAAAAGTGGAGTAGTGGCTGGGGGCCTCTTTTTGGGGTCTGCGTATGCCC
CTGCGCGCATCGCTTAGGGGATTTCACTAGGGGGTCTACGGATTCGTCTCCAGGGGATTC
GGAACGGCCCCGGCCCCCAGGTAGCACGGGCCTCCGGCCCGGGACTCCGCAGAATGGGGT
GCCAACATTCTGGAGCAGTCCCCAGATCAAG
>TRINITY_DN8_c0_g1_i1 len=333 path=[711:0-256 712:257-258 713:259-324 714:325-332] [-1, 711, 712, 713, 714, -2]
AATTTATATTTGCAAATATAAATTTAATTTAATTTAATTTAATTTAATATGGTTAAAAAT
AAATAAATTTACTAGTTGCAGCATTCAGTCATTTTTTTATTCATCATGGAAATTATTTAG
CGCCATTAAATAGCGCCAACTCTACCAACACCAACCTCTACACCAACCACTGCCACCTCT
TCTACTATTGCCGATATCTCGAGTGAATCAACTTTTAACTCTCATACAACAGTTGCTTCT
TCATCAACAGCTACTTCTAGCACAACACCAATACTAATCCAAATACAGCAACAAATTCAG
CAGCATGAGCTGTTAACACAACGTATTTGGTTT
>TRINITY_DN8_c0_g2_i1 len=389 path=[715:0-256 716:257-258 720:259-324 719:325-351 709:352-353 710:354-388] [-1, 715, 716, 720, 719, 709, 710, -2]
AATTTATATTTGCAAATATAAATTTAATTTAATTTAATTTAATTTAATATGGTTAAAAAT
AAATAAATTTACTAGTTGCAGCATTCAGTCATTTTTTTATTCATCATGGAAATTATTTAG
CGCCATTAAATAGCGCCAACTCTACCAACACCAACCTCTACACCAACCACTGCCACCTCT
TCTACTATTGCCGATATCTCGAGTGAATCAACTTTTAACTCTCATACAACAGTTGCTTCT
TCATCAACAGCTACTTCTAGCACAACACCAATACTAATCCAAATACAGCAACAAATTCAG
CAGCATGAGCTGTTAACACAACGTACTTGGCTTCTTCATCAACAGCTACTTCTACACCAA
TACAAAACCAAATACGTTGTGTTAACAGC
>TRINITY_DN12_c0_g1_i1 len=244 path=[222:0-243] [-1, 222, -2]
CTTCAACGCCTGCCGATCCTGGAGCACGACGGCTTCCGTCTGTCTGATGTCCGCGAGATG
GGCGGTAGCTCACTGCCGGAGCAAGCGTGGCGAGCAATCCTATGATCTGAGAAGACAGGT
ACGGAGGTGTTGGTACATCTTGAATTGCTAGGATGAATTTCCCTGTAAATTCGAGTCCTG
CCGGGTCCACGTTGAGGGGAGCTCACCGTGGCCTCGGTGCGGTCGACCAGGGAGTAGGCG
CCGG
>TRINITY_DN14_c0_g1_i1 len=208 path=[455:0-116 456:117-207] [-1, 455, 456, -2]
GGTACTCATAGCAGGAATCAGGGGATCTACACACACTACCTTACGGCTGCTCATGTCGAC
CAAGCTTTTGGAATTTGCCACAAATCTGGGCAAATCTCAGCTGATATGTGATGGTGAAAT
GAGGTGATTGAGGCTGTTGACCCAACCCATATTCATCTCACATCAATGTTATATATATAT
AAGGTGTTTGACACCCTTTATATGCTGT
>TRINITY_DN15_c0_g1_i1 len=376 path=[707:0-375] [-1, 707, -2]
ACGACTCCGCAGAAGGGGGGGGGGCGCCGGCAACGACAACACGGGAGGACGCCGGCGACG
GCGACGTCGAGGTGGCGACGGCTGCAAGGGCGACGCGGCGGACGAGGCCAGCGAGCGATG
AGAGCGGGACGGGCACTTCACCGCCGGCCGCCATCGGCCACGACAACGATGACCTGCAAA
ATATCAGCAATCAGCAAACAACGGAGGTGGGAGGAGGAGAGGGGCGTGCGATGACAACGA
CGACAACGACGACGACAACGACGACGACAACCACAACGATCTGATAGGCATAGAGGACGT
CGACAACACATGTCCGACCCATCAGCCCAACACAACAATCAGCCATACAAAACGGGGGAG
GAAGAGATGGCGACGA
>TRINITY_DN13_c0_g1_i1 len=364 path=[995:0-37 998:38-179 999:180-183 987:184-249 988:250-363] [-1, 995, 998, 999, 987, 988, -2]
ATTTTTCATCATAAGGATGAAAAATATAACAAGTTGAATTTTAGAATTCAAATGTAATCA
GGGTTGTCTGCTTCTTCGTCGTGTTTCTCTGTTTCTTCTGGTCAGATGTCTTTTTCGATT
TTTATTTTTTTTTAATTTTATTAAAACGTCAGTTCTGACCCGGACAATAAATAACGTCAG
TTCTGACCCGGAGAATAAATAATGTCAGTTCTGACCCGGATGAATTATATTTCTGAAAAA
GCGCAAAGATTGATTTGAAGTGTATAATATGTGATATATAAAATATTTGAGTTAAGTTTG
AATAGAATTAGAGAGTTAGATTCATTTTCTTCTTCATCATCTTCTTCTTCATCAGCTTTT
TGAC
>TRINITY_DN13_c0_g1_i2 len=393 path=[983:0-37 998:38-179 999:180-183 991:184-207 992:208-211 993:212-277 994:278-392] [-1, 983, 998, 999, 991, 992, 993, 994, -2]
ATTTTTCATCCTTATGATGAAAAATATAACAAGTTGAATTTTAGAATTCAAATGTAATCA
GGGTTGTCTGCTTCTTCGTCGTGTTTCTCTGTTTCTTCTGGTCAGATGTCTTTTTCGATT
TTTATTTTTTTTTAATTTTATTAAAACGTCAGTTCTGACCCGGACAATAAATAACGTCAG
TTCTAACCCGGACAATAAATAACGTCAGTTCTGACCCGGAGAATAAATAATGTCAGTTCT
GACCCGGATGAATTATATTTCTGAAAAAGCGCAAAGATGTCAAATCCATTGGATTTGACC
ATATAGACCCAGTAAGTTGACGTAGATACACATGATTAGACAGGTCTCAGACAATTATAT
GACCAAAAGTCAAAAAGCTGATGAAGAAGAAGA
>TRINITY_DN17_c0_g1_i1 len=326 path=[304:0-325] [-1, 304, -2]
TGTCTCCGACGAGTTGTAGCTGTGGAAGTATTCCAGGCGTATAGCGTCGCAAGCTCACGC
TAACACGAGGAGTGGTCTTGCCTTTAAAAAAGGGTGAAAATTGCGGTTTTGTAAAAAGGG
TCAAAAAAGTCGAAAATCGGGGTTTTTGGACAAAATGCTGAAAAGTCGATTTTTGACGAT
TTTTGACCAAAAACGCGATTTTCGGGTTTTTGGCCCTTTTCGAAAATCGCCATTTTCGCG
AAAAAGTGACAAAAAGTGACAGAAAAAAGTCGATTTTGGTTCAGATGTCGATTTCCAAGC
GATTTTTGCACGGTCACGAAAAAATG
>TRINITY_DN19_c0_g1_i1 len=346 path=[324:0-345] [-1, 324, -2]
CGTCTCTATGGGTCCGGCCACGCTCACGGCACGGGCCTTGGCTGTCGGTCGAGCGGAGAT
CGTCTCAGCGATCGTCGCTCGGCCCCTTAGACGGTCGGCCGGATCCGTGCTTGGGTAACG
GATGGTGTCTATCGACAACTGCCTCCGCGCCGCCGCCTTAGCCATAGCCTTTGCTTTAGG
ATGAGCAAGGGTCTCGTTGCTTGGGTACTTTTGGTGTCGAGCGACTCTGGTCGCCGAGCG
GCCCGCCTTCGAGGCACCGTAGCGTCGCTCGAGGGAATGACCTGCAGAATCGAACCCGTC
TTCGGCGTCTCGGGAATGGGGATCGGTGGGAGGGCTGGCATGGGCG
>TRINITY_DN24_c0_g1_i1 len=206 path=[184:0-205] [-1, 184, -2]
TTCGACGAGCAGTCGAACGGCGGTGTGGTTTCTGTGCTCGGGGTTAATGGCAATTACCGC
CGAGCCAGGCGACCGAATTCAGCGATAATCCTGGGTGATGGCAAGCCCGTATGAGATGGA
CCAGTTGCTTCTCCGCCTCAGTGAGGTACCGTTGGCCGTGGTATATTTACCGAAGCAGAC
GTTCACTTCATATATGTCAAGGCGCG
>TRINITY_DN20_c0_g1_i1 len=464 path=[1012:0-310 1013:311-382 1017:383-434 1016:435-463] [-1, 1012, 1013, 1017, 1016, -2]
GATTGGAAGCTTTTATTGGAGTACAAGCCCTACGAACCTAATTTTTACCATACCGTGATT
CCGGATTGGGGTACATCAGCGCTGATTTGCCGGCAGCTCGGAGAGCGGGCGAAGGTGTTG
GTGGATTTGGGTCACCACCTCCCCAATACCAATATCGAACAGATTGTGGCGACGCTGATG
CATCAGAACATGTTGGCAGGATTTCACTTCAATGACAGTAAATACGGAGATGATGATTTG
AGCACTGGAAGCATCAAACCCTATCAGTTGTTTTTGATTTTCTGTGAACTGACCAATGGC
GCTGAAGAAAATGCGCAGACTTGGGAAAGTATTTCTTGGATGATCGATGCCAGCCATAAT
ACCAAAGACCCCTTGGAAGACTTAATCCAGGCCTTGGAGTCTATTTCCTGAAGTGATTCG
GTAGTCCATTGAAGTGCCTTTCTGATATGGGCCTGACCGGGAAA
>TRINITY_DN20_c0_g2_i1 len=463 path=[1010:0-310 1018:311-382 1008:383-434 1009:435-462] [-1, 1010, 1018, 1008, 1009, -2]
GATTGGAAGCTTTTATTGGAGTACAAGCCCTACGAACCTAATTTTTACCATACCGTGATT
CCGGATTGGGGTACATCAGCGCTGATTTGCCGGCAGCTCGGAGAGCGGGCGAAGGTGTTG
GTGGATTTGGGTCACCACCTCCCCAATACCAATATCGAACAGATTGTGGCGACGCTGATG
CATCAGAACATGTTGGCAGGATTTCACTTCAATGACAGTAAATACGGAGATGATGATTTG
AGCACTGGAAGCATCAAACCCTATCAGTTGTTTTTGATTTTCTGTGAACTGACCAATGGC
GCTGAAGAAAAGGCTCAGGCTTGGGAGAGTATTTCTTCGATGATTGATGCCAGCCATAAC
ACCAAAGACCCCTTGGAAGACTTAATCCAGGCCTTGGAGTCTATTTCCTGAAGTGATTCG
GTAGTCCATTGAAGTAACTTTCCCGGTCAGGCCCATATCAGAA
>TRINITY_DN26_c0_g1_i1 len=369 path=[693:0-368] [-1, 693, -2]
TTGGTCAAAGGCGCCTACGGCACCAAAAACCTCATTTTGGGGTGGCTTTTGGTCAATTAC
AAAGTGGCAAATTAGCTACTAAGTGCTCCAACCTAATGGCCAAACACATTTCCGTAATCG
CTGACAAAGGTTTAAAGCATGCTGCGGATCTATGTGCCAGCAGCGAAGGGGTGGTTTGCA
GTTTCGGCTGGTACCAAAATCTATCCTAACTAACAGCGCGCAATAATTTAATACATTTAT
CTGCACTTTTGCCCAGTACGATGATTTTTAATTTTAACGCAAAAATCACCAAAAAATGTA
AGATATCATTAATATGAACCCAAAGTCCACCGCCTATTCTCAATACGAGAATTGTCATCG
TTTAGTACG
>TRINITY_DN23_c0_g1_i1 len=757 path=[1494:0-124 1495:125-148 1496:149-756] [-1, 1494, 1495, 1496, -2]
GTGAGAAATAAAAAAAACTAAAGGTTTTTTTATTGATCTAAAGGGTTTAAAGGAATATCA
GGTTCTATATAGGGCATTAATTCTTTCTTATCATTTACTATCCATACTTTCCATCGGTCA
AGGGATAAACAATTTGTATCAGGAGGCGTATTGGTAAAGACCCATACTTGTGGTGCGTGA
AACCACCATTTTCTATAAGAGTAACGGATATCATATACCTTACCTTTTTTAATTTGTTCT
ATAGCTGTATATATGCCATATAGTCTTGATTTATCTAATGAACGAGGCATATCGATAAAT
ACGCATTTGGGGTCTCTTTCTTTATCTATCCACATATTACAGGCTGATTGAATTAATTTT
TCTCCATCATTTATAGGAGGCATATCGTATCCTTTTTTCATAATTTCCATTAAAGAGGCA
ATAGAAGATTTTCCAGAACAACCAGTGCTATCGTATAAAACATTACAAAAGCGTGGTTCT
CTTACATTACATTTGTCATAAATTAATTGTTGGTATGGATAGAGTTTGTCTAATAGGCCG
TCGTATTGATAAGGCATAAATATCTCTTCTTCTCTAAAATCAACTTCAGTCCAAGGGCCA
TCTACTCGGGTATCTTCTTTTAAATGGTAAAATGCAACTTTTTGGTGTTCTATACTTAGT
GTAGGTTCTAAATATTGAGGAGGTAATATATCTTTAAATAGTTTAAGTAACTCACATTTT
CGGCGTTGTTTAATTAACGAAACACGACCCCCGAAAT
>TRINITY_DN21_c0_g1_i1 len=1349 path=[2653:0-1348] [-1, 2653, -2]
AAGCCGCGATGGGGTGAGACCGTTACCCATAAACAACCCTTGGCGGCCAGCGAGCCGATC
ACGCGTTAGCGGGATCAAGGCGAGCGAGCCAGGCCGCCAAGGCCTAACGGCGCAGGCCCT
TTTTGGTTAAAAGCTACCCGCCGTAGCCGCCTAGCGACCGGGCCAGCTAGATATTAAATC
TATCTGCAGCTAATTTGCTGTACACCGCAGAATTATTGCCTACCGTACACCACCGCCACC
AGATCCGAAATATAGAATGGGTCGTAGTTTTTGCGTAAATAACAAGATCTTCAGCGCCAG
AATACCCTAAATTAGCTGAAGACAGCTAAAAAGAGGCCACTAGGACCCTCCCTCGCCATC
ACTACCTCTAGGATAATTAGTGCCACTAGACGTAAGCACATCCCCAGTGGCCCAGTTTGG
TCTGAGGTGTCCCGACCGAACCGAAGGCCCGACCTACCTTATAGACTGAAAACCCAGACT
TAAAAGTCGGAAATCCACCATACTCGGTGGCATGGACCTGGCCACTATCCACCAGCTACC
TGGGCTAGCTGAATATAGGTCCATACCTAGATATGGCTAGCCCAGGTAGCTGGCCGCGTC
CCACAGATCTTGGCGCCAGTGGACTGGATAATCCGCAGTTAGGTCCTGGCCATTTCAGAT
CTGTCAGGTCATGACTATGTATCCTAGCAGAGACCTAGTGATGCCATGGGGCCATGAACC
CCCAAACCCCATGGCCATATCATAGAATGGGCATAACCCATTCTGCCTGGCGACTCATGG
GCCATCCTGCGTCCCAGAGGATCTGGACAAGCACGTGTCGTAGCCCTATAGTCTATTTCG
AGCTATAGTCGCCGGAAAGCCAGGGGCAGAACGTCGGCTTTCCTTGCTGCCTGCAAGGGG
TCGGGCCTCGGATTCCGCCAAAAAGGAGCTTTTTTAAGTAAGCTTAAAAAACTGGACCTT
ACACGTGTCCGACGGTACTCACTTTTTGGCGAGGTCGCTGTGCGCAACACCAGAGCCGAC
CCTAAAAAGACACAAACCACCATCCGAGTCCCCCGATAGGTCCTAGGCCCCGGGGGCCCG
CGCCGTAGTCGTCCCGCCCGATCTAGTCCGGCTCTGCCCCACCCTAGCCCGGGCACCAGA
GCTGGCCTGATGATCCTAAATGATCATAGATCATGATTATGACCATGGCGGATTATAGGT
CTAGATCAGGTCTAGCCCAGACACATGATCGAATGCGTACGCGCGCAAATTAATTTTAAC
AAAATTAATTATTAAAATTAATTTAGCGCTTGCGCGCAGAAAAGGGGGTTAAATTTAGTG
CTTTTTAAAACGCTTAAAAAGCGAGCAAG
>TRINITY_DN27_c0_g1_i1 len=420 path=[844:0-214 845:215-238 846:239-419] [-1, 844, 845, 846, -2]
GCTGATTGTACGCAAGTACCAGCCGTGATGAGTAGTGATGTAGACATCAAACCTGATGCG
TGCTTAGATAGCGCCACTGATAGTCCTGGGGGGACGACAGTGAGTCAGTGTTTTGATTTA
AATGTAATGCTATTAACTAATAAGACGAGAAGAAGAGAACTCTTTCTCACGTTTAGCGTT
ATTGAATGTCCCTTTGATCTAATCATTGGTAGGCAGGACATACGGAAGTATGATCTTACC
AAATACTGTAGAGAATACTTTGCACCAGCTAGTACACTGAATGATCACAGTGACGCTCCA
GTATCAAAACCCGCAACTGACACTACTACAGCTGTAGCGTGCGCAGTAGCGAAGACGCAA
CAGTCGAACGACGAACAGACGTACAACGTTGACACTGTTGCAGGGCTGACAAATTCACCA
>TRINITY_DN28_c0_g1_i1 len=261 path=[477:0-260] [-1, 477, -2]
GATCGCCGACCCGGATGAAGATGAAGGCGAAGAAAGCGAGCTGGTGGTAGGCGGTGAGTG
GTTGCCGCTGTGGGAAGAGTCCCAGGACGAAGACGCCGCCTGCCGGCAGTTGGCCGAAGG
CGGTTTCACCGATGCACCCAAGGCACTCAAAGCCCTGGCCAGCCTGCGCGGCAGCCCGCA
ACTGCGCGCCATGCAGCGCCTGGGCCGTGAACGGTTGGATGCGTTTATTCCGCGCCTGCT
GGCCCAGGCCGTCGAGCATGC
>TRINITY_DN32_c0_g1_i1 len=209 path=[187:0-208] [-1, 187, -2]
TTTAGGCCGCACAGTGGCCTTCGAACACCTGGTGCCGTGCCGTGTGAAAACAGGCACATC
GCCTAGCTATGGTAGCGTGAGCTGCGGTTGATGTGGTTGATCTTCATCTTGATCTTCATC
ATGATCCGTGGACTCCGAATACAACGAAGTATGGCGGTCAACCCTCAGCAGTTGGCCGCG
GCGGCCTGGGCCTCCGGCCCGGGTAGTTG
>TRINITY_DN31_c0_g1_i1 len=215 path=[406:0-202 407:203-214] [-1, 406, 407, -2]
AGCGGCAGAGAAGGCAGCGCAGCGGCTGAGAGAGGCTCTCGCGATATTGCCGCAACTGAA
TGAGGGGCAGTCATGAGTACTCTCAGCAATGACCAACTTGTAGCGCGACTCGCTGAACAG
GACGCGCGACTTCTCGCATATGAGAAGATCGATCGAGCGCGAAGTAATGCCGCGGTATAC
GCGCAGCGGCAGATTCTCACTAGCCATGTCTCGCT
>TRINITY_DN31_c0_g2_i1 len=222 path=[404:0-202 405:203-221] [-1, 404, 405, -2]
AGCGGCAGAGAAGGCAGCGCAGCGGCTGAGAGAGGCTCTCGCGATATTGCCGCAACTGAA
TGAGGGGCAGTCATGAGTACTCTCAGCAATGACCAACTTGTAGCGCGACTCGCTGAACAG
GACGCGCGACTTCTCGCATATGAGAAGATCGATCGAGCGCGAAGTAATGCCGCGGTATAC
GCGCAGCGGCAGATTCTCACTAGACATGTCTCGCTGGGAGAT
>TRINITY_DN29_c0_g1_i1 len=203 path=[361:0-202] [-1, 361, -2]
TCGCTTATTTTTGAAAAAAATTAATTTTTTGTTTTGTTTTTGGGTTAACACGCCCCTTTT
AAGTGTGTTGGTTTGGGGAACGGGGTTTCATGATAAGTGAGGCCCCGTTCATTTTTTATC
AACCGGAAAAGAAAAGATAGATCTGGTCTGGTTACTTAAGAAGATGGAGGAGCGGGAGCA
GGTGTTTCTTAAAAATCGTTTGG
>TRINITY_DN29_c1_g1_i1 len=261 path=[239:0-260] [-1, 239, -2]
ACCGATTTTCCGGCCATCCGGCAGTTTGTAATGGCCAATAACATCAACATGGTGGTGGTG
GGTCCGGAAGATCCGCTTGTGAAAGGCATTCACGATTTTTTTCTGAACGACGATGCTTTA
AAATCCATCCCGGTAATCGGGAACGGACAGAAGTAACCTGTAAAAAATGTGGTGGCCACC
TCGGGCACGTATTCGATGATGGCCCGCCGCCAACCGGAATGCGTTATTGTATCAATTCCG
GATCGCTTATTTTTGAAAAAA
>TRINITY_DN34_c0_g1_i1 len=283 path=[521:0-93 522:94-282] [-1, 521, 522, -2]
GAGGGGCTTATTTGCTGTGTGCTTGCCAACAGCAATGGTTCACGAGGTAATGTCTCATGT
GGGGATGTGGAAAGCAGTTTGAGGTGGCTGCCAGCCTCAATCATAACATGATAACATCAT
TTCGACTCCACAAGTGACCCAAAACACATAAAACCTGAGCCAAGTAGGATGGGTATAACT
GTTTAAGTCTGCTGATGTATGCCGATGGACAGCATATCAATGTGCTCAAACACTTTGTAT
ATGTCTAATATGAATGTGGGAAGCAGTTTGAGGTGGCTGCCAG
>TRINITY_DN34_c0_g2_i1 len=401 path=[523:0-211 524:212-400] [-1, 523, 524, -2]
AAGCAGTTTGAGGTGGCTGCCAGCCTCAATCATAACATGATAACATCATTTCGACTCCAC
AAGTGACCCAAAACACATAAAACCTGAGCCAAGTAGGATGGGTATAACTGTTTAAGTCTG
CTGATGTATGCCGATGGACAGCATATCAATGTGCTCAAACACTTTGTATATGTCTAATAT
GAATGTGGGAAGCAGTTTGAGGTGGCTGCCAGCCTCAATCATAACATGATAACATCATTT
CGACTCCACAAGTGACCCAAAACACATAAAACCTGAGCCAAGTAGGATGGGTATAACTGT
TTAAGTCTGCTGATGTATGCCGATGGACAGCATATCAATGTGCTCAAACACTTTGTATAT
GTCTAATATGAATGTGGGAAGCAGTTTGAGGTGGCTGCCAG
>TRINITY_DN37_c0_g1_i1 len=278 path=[511:0-277] [-1, 511, -2]
GAGACAGATTTAGACTGCCAGCGTCGTCGTTTTGCTCGGCCATGCTGTCCTTGAGCGGGT
TGAGGCAAGGCAACTGTCTTGAGTGCCTCCAGCTCCGTTGCCATTGTATCTTGTGTCGGC
TCCTCGAACAGAAGTGAGATCAACAACGTCTCGAGCTGCAAACAGGCAGCGGTAATCGTG
GAAATAGTACTTAGCATGTTGACCGGGCAGCTAACTGGAACATCATCACCGAATTTGATG
GTTCGGAGTGACTCACGACATCTTTGCAAACGAACGCT
>TRINITY_DN33_c0_g1_i1 len=471 path=[897:0-470] [-1, 897, -2]
GTACTCATCAATGCCGGAGCAGTCGGCAGTTCCATCTGGTACCAACTCACATCCATGTCA
ACCTCGTCATGGGCAAACAACGACGCCAGAGACATCGTCGCCGAATTCTTTGCCGGAAAC
GACAAGGCGATCAATTTCAACCAGTCCACCTCATTCATGGCAATCCTCGCCGGGGTCAAA
TACTCCGCCGGTGACATCATCCGAATGCACCGTTATCAAAACGTGGCACCAACCTCCGCC
ATTGTATCCGCCAACCTGTATTTCGTATGAGCCGGGGTCGCAGCGCAGCCACCCTCAAGG
CGATGCGAAAAAAATACAAGCTGGGGGAATTCTCACCCAAGGCGAAGAAGTCCAGGGCGA
GACGTCTAACCTCAAAGAAGAGGGTGACGACCAAGCGCCCATCATCGCGAGGGACGCGTT
CAACGGTTCCAAAGTGGTGGTAAATGAAAAGTTCACCGCGGGTTGCGTGAT
>TRINITY_DN33_c1_g1_i1 len=225 path=[203:0-224] [-1, 203, -2]
ACATTCTTTTCCCAGCTCCACCGTCATCGCCCAATCTTTGAGGTCGTTTCTCCGCGACCC
GGGAAGTTTTTTAGGCATTCAATCCTCTTTCATCACCGCTCGGATGCGGTCGTCCCGGTC
AGAAATCACCGTTTCACGTGAAACCCTTTTTCTGGCGGAGGCCGGACAAAAAAAGGGGAG
AAAAAACTGGAGTGGAAGGTGAAATTGAAACGATTTCGACTTCAA
>TRINITY_DN39_c0_g1_i1 len=515 path=[1340:0-362 1341:363-514] [-1, 1340, 1341, -2]
CGGGCGGAGGACGAAGGTTCTCTGGTTATCTTGGATTTTTCCGAGGACGCCAAAGCATTT
CTGCAAGGTCAGCATGTGGAAGTGGCGAAAGCCATGTTGAGCGTTGGCGTGCAGATGGCT
GGTCGCCTGGCCGAGGGCGAGCCGGAGAAAGAAGACGGGCCGCGGGTCCTTCACTGATTT
CAGGCTGTTCGGTATTGTTGTGGTCGGCGGGCTTATCCCACGTCCGGCTGCGAAGCAGCG
CTCCAATATGGGACACGCCCGCTGACCACAAAGAGCATCTTCACCCCAGCGAGCCCTGCT
GAGGCCCTCCGCGTAGCGAAACCTTCATCCCAATCGAATATTCAAGCTCTGTGCATCCCC
AACACGCGCAGCGCTCACCAGTTGTTGCTTAGCGGCCGCGTTCAATGGGTTGAGCCAGCT
GACCACGGTGTGGCTTCGGCCCGGAAAGAGCTGGAGAGCTGGCGCCAGGAACTGAAAAAA
CTGGCACTGCGTTTTCGGGAAGGGTTGAGCGAGTG
>TRINITY_DN39_c0_g2_i1 len=725 path=[1337:0-362 1338:363-384 1339:385-724] [-1, 1337, 1338, 1339, -2]
CGGGCGGAGGACGAAGGTTCTCTGGTTATCTTGGATTTTTCCGAGGACGCCAAAGCATTT
CTGCAAGGTCAGCATGTGGAAGTGGCGAAAGCCATGTTGAGCGTTGGCGTGCAGATGGCT
GGTCGCCTGGCCGAGGGCGAGCCGGAGAAAGAAGACGGGCCGCGGGTCCTTCACTGATTT
CAGGCTGTTCGGTATTGTTGTGGTCGGCGGGCTTATCCCACGTCCGGCTGCGAAGCAGCG
CTCCAATATGGGACACGCCCGCTGACCACAAAGAGCATCTTCACCCCAGCGAGCCCTGCT
GAGGCCCTCCGCGTAGCGAAACCTTCATCCCAATCGAATATTCAAGCTCTGTGCATCCCC
AACGGGCGGAGGACGAAGGTTCTCTGGTTATCTTGGATTTTTCCGAGGACGCCAAAGCAT
TTCTGCAAGGTCAGCATGTGGAAGTGGCGAAAGCCATGTTGAGCGTTGGCGTGCAGATGG
CTGGTCGCCTGGCCGAGGGCGAGCCGGAGAAAGAAGACGGGCCGCGGGTCCTTCACTGAT
TTCAGGCTGTTCGGTATTGTTGTGGTCGGCGGGCTTATCCCACGTCCGGCTGCGAAGCAG
CGCTCCAATATGGGACACGCCCGCTGACCACAAAGAGCATCTTCACCCCAGCGAGCCCTG
CTGAGGCCCTCCGCGTAGCGAAACCTTCATCCCAATCGAATATTCAAGCTCTGTGCATCC
CCAAC
>TRINITY_DN39_c0_g3_i1 len=527 path=[1335:0-186 1336:187-526] [-1, 1335, 1336, -2]
GCGCTAACCACGCCGTTCATCAAGACGTAAAGAAACCTGTTGAGATCCGCACCGAGGCTT
GGCGGATGACTGATATAATCCTGCCCTTTCGTGGAGAACAGACTTTTATGCCGACGTCCT
TTCTGGAAATTGTTGAACTGCCTGACGGCCGAATTGAGCTGCGCCGGGCGGAGGACGAAG
GTTCTCTGGTTATCTTGGATTTTTCCGAGGACGCCAAAGCATTTCTGCAAGGTCAGCATG
TGGAAGTGGCGAAAGCCATGTTGAGCGTTGGCGTGCAGATGGCTGGTCGCCTGGCCGAGG
GCGAGCCGGAGAAAGAAGACGGGCCGCGGGTCCTTCACTGATTTCAGGCTGTTCGGTATT
GTTGTGGTCGGCGGGCTTATCCCACGTCCGGCTGCGAAGCAGCGCTCCAATATGGGACAC
GCCCGCTGACCACAAAGAGCATCTTCACCCCAGCGAGCCCTGCTGAGGCCCTCCGCGTAG
CGAAACCTTCATCCCAATCGAATATTCAAGCTCTGTGCATCCCCAAC
>TRINITY_DN40_c0_g1_i1 len=469 path=[1288:0-93 1292:94-281 1281:282-304 1290:305-450 1287:451-468] [-1, 1288, 1292, 1281, 1290, 1287, -2]
AGACTCTTACGTATACGATATTATGAGCTACTAGCAAGAAAAAGAAATTTTAGTTAATTT
TTTAACTTGGACTTGCCCAATCGTTGCATTCCCTTGCTATCGTAACATCGACAATGCACT
ACTACGTCTGCGCTATACTACTTTCTATACTTGCAAACACAAAATACTTCTCGTTGACTA
GCTTCGAAATAGGAATTATGTTTACAGGTCACACGAGTGGTGTTCTGCTAACGTACAAGT
TTATAACCTCTGCAATCAAATCATACGGGCATTATTGCAAGTAGTGGTGAGTGTAGAATT
AATTGTAATATGTTAAGCGATGACCAGACCTTCTAAAGACTTGTAGACAAAAAGAAATTA
AGTATAATTGATGTAGATAAAATACCTATTACTGTTTATGTCATGATAGCTCCAATTTAC
TCTGCTAAGATAACATTTTACATATTTCCAGTTTGCAAAGGCTGGAAAT
>TRINITY_DN40_c0_g1_i2 len=554 path=[1283:0-181 1292:182-369 1278:370-389 1290:390-535 1287:536-553] [-1, 1283, 1292, 1278, 1290, 1287, -2]
CATAATATCGTATACGTAAGAGTCTAGGTCTTCATAAGTTCCCTCCTCCATTTATTTTTT
CAGGTGATACTGAGCTTAAGGGTTTAGTTGTTCAATTGCTTCAGGTCTTAAATCTGGGGT
TGGCACATATCTCAATTTAGGTTCAGACATATTCCTTGGCTTGCCCAATCGTTGCATTCC
CTTGCTATCGTAACATCGACAATGCACTACTACGTCTGCGCTATACTACTTTCTATACTT
GCAAACACAAAATACTTCTCGTTGACTAGCTTCGAAATAGGAATTATGTTTACAGGTCAC
ACGAGTGGTGTTCTGCTAACGTACAAGTTTATAACCTCTGCAATCAAATCATACGGGCAT
TATTGCAAGTGGTGAGTGTAGAATTAATTGTAATATGTTAAGCGATGACCAGACCTTCTA
AAGACTTGTAGACAAAAAGAAATTAAGTATAATTGATGTAGATAAAATACCTATTACTGT
TTATGTCATGATAGCTCCAATTTACTCTGCTAAGATAACATTTTACATATTTCCAGTTTG
CAAAGGCTGGAAAT
>TRINITY_DN42_c0_g1_i1 len=363 path=[706:0-132 707:133-156 708:157-362] [-1, 706, 707, 708, -2]
ACTAACGCTAGCCAGCTCCTACCTAAAAGAGCATGACAAGCGTTTGAAAGAATTGGAGTT
TATAATCTTTCGCTAGTCAGAAGGCGAGGAGAGTCACTTCTACAAGCAACTAACATCACA
AATAGAAAATGTTCCGTAACGACACAGTTAAACTGAGGAGTTACTGCAAAACCAGATTAA
TATGCTGGAAACGAGTAACAAAAGTAGACATGTTGCCCAGTAGACGGTCCTGGTGTTCAA
ATCTAGATTAAAGTTCGGATTCCAAGTCAGCCATGAACCGACTGGCCTCGTCTGCGCCTT
ATTATTCAAAGTTGTTGAGGAATTTGTTGGTCAAGTCAGTATCCTATGTCAGCATGTCAT
TCA
>TRINITY_DN38_c0_g1_i1 len=453 path=[431:0-452] [-1, 431, -2]
CCTCAGACTCCCCCGTCGACCTTGCAAGCAAGGTCGTTCGTTGCCGCGCCTTCGGCGCCA
TAGCGACTGCCCCGCCTTCGGCGGCACATCGTATTCCGACCGCGCCTGCGGGCGCGGCTC
GTTGCTAGTCGTATTGCGATTAGGAGTTTTCAGCCTACCATTGCAGGACTGGCTCGCTGC
GCTCGCATCGCTGGATCGCCCTTCGGGCGACGTACCCGGCCCCGCGCTTCGCGCGGCGTG
GTACCTGCCCCGCCACTGCGGTGGCGGGCTTATGGGCTCCGGCAATCACTTTTAGTGATT
CGGGGGCCAGGGCTGTTATTTTTAAGGGCCTTTGGGACCTTAAAATGGGGTCCTAAAACT
GCACGCCTAAGGCTGGTGGGGTCGCCGTTTTGGGGCCTCAAAACGGCGAGAGTCGCTGTT
GGCCGCCAGAGATTGGGGATTTGGTGCCTAGGG
>TRINITY_DN47_c0_g1_i1 len=207 path=[185:0-206] [-1, 185, -2]
TGAGCATGGCTACTGGCGTCTCGTCGGCATGCAAGACGGGTTGCGCCAGCAGTTCCTGAC
GCAGTGCATCGACCAGCGGCTGCAGCTGCACGCCGCATACGCCGACCCACGCTGCCAGCG
TCGAGTCCGGGATGGCCAGTCCGGCACGGCCAAAGATGCCGCTTTGCCGGTATAACGGCA
GGTGGTCCTGATATTTGGCGACCAGTA
>TRINITY_DN45_c0_g1_i1 len=325 path=[654:0-143 655:144-167 656:168-324] [-1, 654, 655, 656, -2]
TATCTGAAAACGCTGCTTGCCAGTGGCATCGTGGGATTTGTGCTGGTTTACGCGTCTTAT
GGTTGGATGTTCTTGAAAATCTGGACAGGGATGCGGCGATTTGCCGATGCGGGCTATTTT
GTTTTGGTACTGTTGTGCCTGATTTTAGTTTTGGAAGTAAAGGCTCCTGTGTTTTATCAG
AATGACGTGTCTCGCTTGTTTATATTGATATTTTCAAGCGCGCTATTGCACCGGTTTTAT
AATCGCTATGCGAGCGTGAACCCGAGTGCTCATCTGGCTTGACTCAGGCGGGCGAGAACG
GCCCGACCAGTAAATTAATTGCGAG
>TRINITY_DN44_c0_g1_i1 len=2207 path=[2258:0-1102 2259:1103-1126 2260:1127-2206] [-1, 2258, 2259, 2260, -2]
CCAGGCGAGAAGTTCAGTGCGGATCGCAAGTGTGTTTTTGATTTAGATTAATAGAATCCA
TCGAACAATAGAATCCAGAGATCGTACCTTATATAAAATGCCGAGCGCAGCGGACCCTGG
CCGAAGGCCAGCTGGGGAGCCCATGGAACAGATTGGTTTGACTTACCCACTCGAGCTTTT
GGCGGGAAAGGGATTCAAATGACTCACTTTACCCACTCGAGCGATTATTTGACAGGGAGG
TGCCAAGTTGCAAACTTAGTATTACCACCTCCTTGTCAAATGTCAAATCTATCTGTACGG
TCAGGGAGAAACTTCTGCTTTACTCTAAACAACCCACCAGCTGGCTTTAAGCTGCCTGAT
TCTTGCCGTTACATTTATCAGCTGGAAGAGGGAGAGCGTGGCACTCCACATTACCAGGGA
TACATTGAGTTTCCGAAGGTAATGCACGTCACGGCATTGAAGAAGTTCATACCTGGGGCA
CATTTCGAAAACCGCAAAGGTAGTCAGGAGCAAGCATATGACTACTGTAGAAAAGAAGAA
GGGCGGCTTGAAGAACCTGTGTTTAACTTTACTCCCGATGGCGGAAGTGGCCGGAGATCC
GATCTGATTGGCTCCCGTGCCCTTATCCTGGCCCATGCCCGGTGGAGGGATGTGGTGACC
GACCCTGTCTTGGAAGACACCCTGGCGAAGTACCCTAAGTGGTGTCGTATGGTGTACGAC
AACAAGCCTGTCCTTCCGGTGGATGGCGTGACCCTGAGACCCTGGCAACAAAGACTGGTA
ACCCGCCTCGAAGGTGAACCCCACCCTCGTCGAATTATCTGGGTAACTGACTCCACTGGC
AATGTTGGAAAGAGTTTTCTTGCTAAGTATCTAGCTACCAACATGGGGGCTATCGTACTT
AATGGCGGCAAATCAGCTGATGTCGCCTACTTATTAGACAATCCCCGGATTGTTGTTTGG
GACCTGTCTCGTACTCAAGAAGAGCAGGTGAACTATGGACTCATGGAGTCCGTGAAGAAC
GGCTTGCTGTTCTCCCCTAAGTATGAGAGTACCGTGAAGATCTTTCAAGTACCCCATGTA
GTTGTATTCTGTAACTTCGGCTGGCCAGGCGAGAAGTTCAGTGCGGATCGCAAGTGTGTT
TTTGATTTAGATTAATAGAATCCATCGAACAATAGAATCCAGAGATCGTACCTTATATAA
AATGCCGAGCGCAGCGGACCCTGGCCGAAGGCCAGCTGGGGAGCCCATGGAACAGATTGG
TTTGACTTACCCACTCGAGCTTTTGGCGGGAAAGGGATTCAAATGACTCACTTTACCCAC
TCGAGCGATTATTTGACAGGGAGGTGCCAAGTTGCAAACTTAGTATTACCACCTCCTTGT
CAAATGTCAAATCTATCTGTACGGTCAGGGAGAAACTTCTGCTTTACTCTAAACAACCCA
CCAGCTGGCTTTAAGCTGCCTGATTCTTGCCGTTACATTTATCAGCTGGAAGAGGGAGAG
CGTGGCACTCCACATTACCAGGGATACATTGAGTTTCCGAAGGTAATGCACGTCACGGCA
TTGAAGAAGTTCATACCTGGGGCACATTTCGAAAACCGCAAAGGTAGTCAGGAGCAAGCA
TATGACTACTGTAGAAAAGAAGAAGGGCGGCTTGAAGAACCTGTGTTTAACTTTACTCCC
GATGGCGGAAGTGGCCGGAGATCCGATCTGATTGGCTCCCGTGCCCTTATCCTGGCCCAT
GCCCGGTGGAGGGATGTGGTGACCGACCCTGTCTTGGAAGACACCCTGGCGAAGTACCCT
AAGTGGTGTCGTATGGTGTACGACAACAAGCCTGTCCTTCCGGTGGATGGCGTGACCCTG
AGACCCTGGCAACAAAGACTGGTAACCCGCCTCGAAGGTGAACCCCACCCTCGTCGAATT
ATCTGGGTAACTGACTCCACTGGCAATGTTGGAAAGAGTTTTCTTGCTAAGTATCTAGCT
ACCAACATGGGGGCTATCGTACTTAATGGCGGCAAATCAGCTGATGTCGCCTACTTATTA
GACAATCCCCGGATTGTTGTTTGGGACCTGTCTCGTACTCAAGAAGAGCAGGTGAACTAT
GGACTCATGGAGTCCGTGAAGAACGGCTTGCTGTTCTCCCCTAAGTATGAGAGTACCGTG
AAGATCTTTCAAGTACCCCATGTAGTTGTATTCTGTAACTTCGGCTG
>TRINITY_DN43_c0_g1_i1 len=410 path=[388:0-409] [-1, 388, -2]
ACCTAGTTCTACTGGGGACAGCCTTAAAACAAGGATAAATTTGTTGAGTAGTTGATTAAA
TCCTAAGATGACATCAACAATATCAAAAACTTTATCTCAAAACTCGAGGAGGATTAGTCT
AACACCCAGAAGGAAAGAACAACTGAAAAGTAAGGTTGTGTCGTTCTCGACAACACAAAC
ATTAAATCAGCTATTGTTGAGATCTTGATGCAATGTCTGGAGAACTTACGTTCTCCAAGT
AGATAAGAAAATTGAAGAGGCTCTCAAAAGAGCAGTCAAAAACTCTCTTTTAGACATCCA
AAAAGTAGTAGGAGATGAGGACAATAATTAATAAGCTAGTCCTCTTATTAAGCTCTATGT
AGAGTTAGAAAACAATAACATTGTCTTTAAGCCAAGCACTGAGACTCTTA
>TRINITY_DN43_c1_g1_i1 len=361 path=[677:0-360] [-1, 677, -2]
GCACTGAGACTCTTATCCAGACTGTTAGGATAACAATGACCAGTATGGCTGAACTACTTA
GAGATTTTAAGAGAATGGAAGTAGTCATGTATGAGGAGAGAAAAGTAAGACTGGAGGAAA
TGAAAATACTCCGAGAAAAGGAGGTTAAGACCAACCCTCTAGCTCAACGAAAAATAGTTG
ATTTGAACATGAATATGGAGGAACCTGCACAAAAGGAAAACTACTTTGAATCTAAGATCG
CTTCAGACGGAGATGTTCAAAAATATATCAACAAAACCTTGTAGAATCTGTAGAAACATT
GCAATGAGTTAGACAAAGGTACCGTCAAAGACACTTGGAACCATACCTAGTTCTACTGGG
G
>TRINITY_DN50_c1_g1_i1 len=670 path=[1295:0-669] [-1, 1295, -2]
CAGCTCATCCCAAAATGAAAGGTTTAAAAAAGTGATCGAGATAAAATAGAGTATGGTATT
TAATCTCTTTAGGTTTAATTCCTCGAAGCTCTGCCTCGAATTTTTACCGCAAATTCACAA
TTATAAATAAATATTCACGACCCGAGACCGAAAGTCGAATAGACGAAGTAATTTGTGGTG
AATTCCACTGGGGCTCTGCCCGAGGTACTTTAACAAACAAAAAACATAAAAACAATTAAT
TAGATGAAATCCATGAATTCAAAAAATCATTTCTATTTATTAGTTACAGTCCTTATTTTT
TCATTGATAAGTTGTAATAAGGCATTTGTAGCCACAAGTGAAACACCAAAAAAGAAACCA
AACATCTTGTTTATCATGACGGACGATCACGCATTGGCGGCCATTAGTGCTTACCAAGGT
TTTTTGGCGAAAGTGGCTCCAACGCCAAATATAGATCGTATCGGAAGGGAAGGAGTACGT
TTTACGTAAAATTGTAGAATTTGCAAAATCAATTTTAAATACAGCAAAATATCAATCTCA
AACGGTGGTGAGAAAATAGTGATTACTGCCGATATTAAAAATACAGGAAAATTAAATGGT
GACGAAGTAGTTCAACTCTATTGCACCGATGTAAAATCATCAGTCAAAAGACCCATTAAA
CAATTGGTTG
>TRINITY_DN49_c0_g1_i1 len=306 path=[284:0-305] [-1, 284, -2]
TACGGGTCATCTGTTAAATAATGAGAATGTAATTTATGTACTTTGTGTAAATGTTTAAAA
TCAATTCATATATAAAATAATATTAGTCTACTGGAATTCTCTCCACTAATAAATATTGTT
TTTTTCTTTTAAGCGATTTGTTTCAAGGCATTACTCACGAGCAGTGATGCCGCAGAAATA
AAGAGTCTAATGAAAAAGGCAAACACTCAATTGGTAATTCGCCGAAGGCAATATATCAAA
ACAATAACTCGAATGAGTTTTAAAAAGAAGTTGTCGTTGCTAAGGGAAGCAATCATTTAT
GATTGG
>TRINITY_DN53_c0_g1_i1 len=1229 path=[1256:0-613 1257:614-637 1258:638-1228] [-1, 1256, 1257, 1258, -2]
ATTTTATGGAAATAATCATTTTCTTTTTAAGATTTCAAAATATTTTATGAGATTATCTCT
GTGCGTCCACCAGATCAATAGGCCATACGACATCGCTCCGACCGAGACTTCGAAGCTCAG
CCTGATCCAGGTGGGCCAAACCGACCCACTGGGTCTGGATTCCATTGCTGGTCAGCCAAG
CTCCGGCAGGGCCTGCGGCTAAACCTCCCTGGAGGGTCCAAATGTCTGCTGTTGCACAGC
CATAAATATTGTTGCCCTGGGTTGCAGTGGACAGGTAGAAGAGTTCACCGACCAAGCAAC
CAGCAGGAAGGGTAGCCCCAACGCGAATCGGTTTGGTGTACAGTGCATTTTCAAAATTCA
CTGTACTGGATTGATCTTTTAGGTTTATTTTCGTCTGCGATATGCAGTCTTTGCCGAAAA
TAAAAAACCCGAAAACAACAAATAAAGTTTTTGCTTGCTTCATGCCAAGCCTCATCATTG
TCGCACTTCACTAATGATTTCTCAGAAGCTCACCAGCTCGAGAGGAAGATACCGAGGGGC
ACTCCGGTGATCGCGACCGAACATAGCTCGAGCCCAAAGAACATAATATCGTACAAATAG
AAATGATCAACACTTATTTTATGGAAATAATCATTTTCTTTTTAAGATTTCAAAATATTT
TATGAGATTATCTCTGTGCGTCCACCAGATCAATAGGCCATACGACATCGCTCCGACCGA
GACTTCGAAGCTCAGCCTGATCCAGGTGGGCCAAACCGACCCACTGGGTCTGGATTCCAT
TGCTGGTCAGCCAAGCTCCGGCAGGGCCTGCGGCTAAACCTCCCTGGAGGGTCCAAATGT
CTGCTGTTGCACAGCCATAAATATTGTTGCCCTGGGTTGCAGTGGACAGGTAGAAGAGTT
CACCGACCAAGCAACCAGCAGGAAGGGTAGCCCCAACGCGAATCGGTTTGGTGTACAGTG
CATTTTCAAAATTCACTGTACTGGATTGATCTTTTAGGTTTATTTTCGTCTGCGATATGC
AGTCTTTGCCGAAAATAAAAAACCCGAAAACAACAAATAAAGTTTTTGCTTGCTTCATGC
CAAGCCTCATCATTGTCGCACTTCACTAATGATTTCTCAGAAGCTCACCAGCTCGAGAGG
AAGATACCGAGGGGCACTCCGGTGATCGCGACCGAACATAGCTCGAGCCCAAAGAACATA
ATATCGTACAAATAGAAATGATCAACACT
>TRINITY_DN54_c0_g1_i1 len=895 path=[922:0-446 923:447-470 924:471-894] [-1, 922, 923, 924, -2]
TGATGGGGAAGAGGTCTGTGGGGTCACGGTGGTGGTCGGTGCGTCCACACAGACAATATC
ATCATGGTTCGGACCACCGAATGCATGATTTAGCATGATGGTGGGGGTAGACTGTGCAGA
TGTATGATAAATAACATTAGATAAAGTTATTGTTTAGTTTAATTGATGATATACTTTCAA
TCTCTTGATGCCGTGTTGGCCTTTGTGGCCTCCATTGTCGGCCGCGTCGACATCGCTGTC
GCGCTCGCGCCATCCTCGTCGTCCATCGTCGTCGTGTCGCCAACGCGCCGTCCTTCGCCG
TCGATTTGTCCTCGCGCCGTCCATCGCCGTCGCGCCCCGCTGTCCTTCACCCTTGAGTCG
TCATCGCGCCCGATCATCGCCGTCCATTGCCGTTGCGCTCGAGGTTCATCGCCGTTGCGC
TCGTGCCGTCCCTCGCCGTCCATCACCGTGATGGGGAAGAGGTCTGTGGGGTCACGGTGG
TGGTCGGTGCGTCCACACAGACAATATCATCATGGTTCGGACCACCGAATGCATGATTTA
GCATGATGGTGGGGGTAGACTGTGCAGATGTATGATAAATAACATTAGATAAAGTTATTG
TTTAGTTTAATTGATGATATACTTTCAATCTCTTGATGCCGTGTTGGCCTTTGTGGCCTC
CATTGTCGGCCGCGTCGACATCGCTGTCGCGCTCGCGCCATCCTCGTCGTCCATCGTCGT
CGTGTCGCCAACGCGCCGTCCTTCGCCGTCGATTTGTCCTCGCGCCGTCCATCGCCGTCG
CGCCCCGCTGTCCTTCACCCTTGAGTCGTCATCGCGCCCGATCATCGCCGTCCATTGCCG
TTGCGCTCGAGGTTCATCGCCGTTGCGCTCGTGCCGTCCCTCGCCGTCCATCACC
>TRINITY_DN51_c0_g1_i1 len=2637 path=[2643:0-1329 2644:1330-2636] [-1, 2643, 2644, -2]
ACAATGTCCAGTAGTCTTATCATACCAGAGAGTCAAGGTAAGGAATTTAGGGGCACGCAT
TCGCAACAGTAGAGATTCAAACTTTTTACGATTTTTTCGAGCCCATCGTTTAGAACATTC
CGGACACTCACAAGCAAAGCGAGAATTGCAGGGAAGATGAAGGGTTCTAGTTTTCCCGCA
GGAATGTTTCAAGGTAACAAACCCACCGTCACGAGAACATCCATGAGTCAGATCTAAGTA
ATCGGAAGCAGGAGGAAGAACATCAGATTTAGGTGATGGACAAGATGGCTCATTCTCTAT
GAAGGAATGAAATTGTCCATCGACACCGTGAGAAATACGGTAAGAAAGGTTAGGGTGCTG
TTCTTCAGATTGAGGCGAATTTGTGAGAACTTCCTCAAGAGGAGCGCACCCAGACTCCCA
ATCACTCAATGAATGTCAATGCTCATTACCCTTTCGCCTCCAGAACAACACCAATCAAAG
AAGTTCTCACGAGAGAGAAATAGATATGCTGAATATATAAGAAGATAGGAAGCAGAGAGA
GCAATAAACCAGAAAATTACAACGAATCAAGTAAAGTACGACTCTTAGGGTCGAAATGCT
CGCTCCGCTGCGCTTTCTCCCTCTTGTAGCCCCGCTCCGCGGGGCGGGAAGGCGGGCGCC
CTCAAGGGGACGCCCGCATTGAGAGAAGATAGCCGTAGGAGATGAGAACAAAGAGAGCAG
TAGGGCTAAGGAAAGTCATCAAGAACAGAAAGGAATCATTGACTAGCACCGACAGAAGGA
GGCCCCTTGTCAGTAGTAAGAACAGAGAAAGGATTAAAGTCGGACGAACGCTCGTAAGTG
AAACAAGTTTTGTGCCATGGGGAATCATCCCCACAATCGCAAGTCATAGGTTGTCGTTGG
ATCGTCTCATTTCCCCATGACTTGACAATGTGAAACCCCTTCAATTCTGAAGAAGTAAAG
TTACGCTTGATGACGATGACTTCATCATCATCTAAGCGCAACTGGCTAGGTTCAGGAGAA
GGAGTCAGACCACAAGCTTTAGTAATGTATTTGGTAACATATTTGACAGTAGGACGAACA
CCAGCCCTAGAAGTATTGATGGGACGAATATCAACCACGAAGGAGCCGTCAGTAATGTCC
TTCCATTGTCGGATGATATTATCCCTGGGAATATAATCAGAGTCCATCACAATGTGTAAA
TGATTGGGGAATTCGACAACAGCAAACCATGAACCAATGCGATATTTCCGATAACGCAGA
CGATGGAGAAGGGCATTCATCATTTGATGAATTTCTAGGAGGGTAGAACAATGTCCAGTA
GTCTTATCATACCAGAGAGTCAAGGTAAGGAATTTAGGGGCACGCATTCGCAACAGTAGA
GATTCAAACTTTTTACGATTTTTTCGAGCCCATCGTTTAGAACATTCCGGACACTCACAA
GCAAAGCGAGAATTGCAGGGAAGATGAAGGGTTCTAGTTTTCCCGCAGGAATGTTTCAAG
GTAACAAACCCACCGTCACGAGAACATCCATGAGTCAGATCTAAGTAATCGGAAGCAGGA
GGAAGAACATCAGATTTAGGTGATGGACAAGATGGCTCATTCTCTATGAAGGAATGAAAT
TGTCCATCGACACCGTGAGAAATACGGTAAGAAAGGTTAGGGTGCTGTTCTTCAGATTGA
GGCGAATTTGTGAGAACTTCCTCAAGAGGAGCGCACCCAGACTCCCAATCACTCAATGAA
TGTCAATGCTCATTACCCTTTCGCCTCCAGAACAACACCAATCAAAGAAGTTCTCACGAG
AGAGAAATAGATATGCTGAATATATAAGAAGATAGGAAGCAGAGAGAGCAATAAACCAGA
AAATTACAACGAATCAAGTAAAGTACGACTCTTAGGGTCGAAATGCTCGCTCCGCTGCGC
TTTCTCCCTCTTGTAGCCCCGCTCCGCGGGGCGGGAAGGCGGGCGCCCTCAAGGGGACGC
CCGCATTGAGAGAAGATAGCCGTAGGAGATGAGAACAAAGAGAGCAGTAGGGCTAAGGAA
AGTCATCAAGAACAGAAAGGAATCATTGACTAGCACCGACAGAAGGAGGCCCCTTGTCAG
TAGTAAGAACAGAGAAAGGATTAAAGTCGGACGAACGCTCGTAAGTGAAACAAGTTTTGT
GCCATGGGGAATCATCCCCACAATCGCAAGTCATAGGTTGTCGTTGGATCGTCTCATTTC
CCCATGACTTGACAATGTGAAACCCCTTCAATTCTGAAGAAGTAAAGTTACGCTTGATGA
CGATGACTTCATCATCATCTAAGCGCAACTGGCTAGGTTCAGGAGAAGGAGTCAGACCAC
AAGCTTTAGTAATGTATTTGGTAACATATTTGACAGTAGGACGAACACCAGCCCTAGAAG
TATTGATGGGACGAATATCAACCACGAAGGAGCCGTCAGTAATGTCCTTCCATTGTCGGA
TGATATTATCCCTGGGAATATAATCAGAGTCCATCACAATGTGTAAATGATTGGGGAATT
CGACAACAGCAAACCATGAACCAATGCGATATTTCCGATAACGCAGACGATGGAGAAGGG
CATTCATCATTTGATGAATTTCTAGGAGGGTAGAACAATGTCCAGTAGTCTTATCAT
>TRINITY_DN51_c0_g2_i1 len=1344 path=[2645:0-36 2646:37-1343] [-1, 2645, 2646, -2]
TCTAGGAGGGTAGGACAATGTCCAGTAGTCTTATCATACCAGAGAGTCAAGGTAAGGAAT
TTAGGGGCACGCATTCGCAACAGTAGAGATTCAAACTTTTTACGATTTTTTCGAGCCCAT
CGTTTAGAACATTCCGGACACTCACAAGCAAAGCGAGAATTGCAGGGAAGATGAAGGGTT
CTAGTTTTCCCGCAGGAATGTTTCAAGGTAACAAACCCACCGTCACGAGAACATCCATGA
GTCAGATCTAAGTAATCGGAAGCAGGAGGAAGAACATCAGATTTAGGTGATGGACAAGAT
GGCTCATTCTCTATGAAGGAATGAAATTGTCCATCGACACCGTGAGAAATACGGTAAGAA
AGGTTAGGGTGCTGTTCTTCAGATTGAGGCGAATTTGTGAGAACTTCCTCAAGAGGAGCG
CACCCAGACTCCCAATCACTCAATGAATGTCAATGCTCATTACCCTTTCGCCTCCAGAAC
AACACCAATCAAAGAAGTTCTCACGAGAGAGAAATAGATATGCTGAATATATAAGAAGAT
AGGAAGCAGAGAGAGCAATAAACCAGAAAATTACAACGAATCAAGTAAAGTACGACTCTT
AGGGTCGAAATGCTCGCTCCGCTGCGCTTTCTCCCTCTTGTAGCCCCGCTCCGCGGGGCG
GGAAGGCGGGCGCCCTCAAGGGGACGCCCGCATTGAGAGAAGATAGCCGTAGGAGATGAG
AACAAAGAGAGCAGTAGGGCTAAGGAAAGTCATCAAGAACAGAAAGGAATCATTGACTAG
CACCGACAGAAGGAGGCCCCTTGTCAGTAGTAAGAACAGAGAAAGGATTAAAGTCGGACG
AACGCTCGTAAGTGAAACAAGTTTTGTGCCATGGGGAATCATCCCCACAATCGCAAGTCA
TAGGTTGTCGTTGGATCGTCTCATTTCCCCATGACTTGACAATGTGAAACCCCTTCAATT
CTGAAGAAGTAAAGTTACGCTTGATGACGATGACTTCATCATCATCTAAGCGCAACTGGC
TAGGTTCAGGAGAAGGAGTCAGACCACAAGCTTTAGTAATGTATTTGGTAACATATTTGA
CAGTAGGACGAACACCAGCCCTAGAAGTATTGATGGGACGAATATCAACCACGAAGGAGC
CGTCAGTAATGTCCTTCCATTGTCGGATGATATTATCCCTGGGAATATAATCAGAGTCCA
TCACAATGTGTAAATGATTGGGGAATTCGACAACAGCAAACCATGAACCAATGCGATATT
TCCGATAACGCAGACGATGGAGAAGGGCATTCATCATTTGATGAATTTCTAGGAGGGTAG
AACAATGTCCAGTAGTCTTATCAT
>TRINITY_DN56_c0_g1_i1 len=766 path=[1534:0-250 1535:251-273 1536:274-765] [-1, 1534, 1535, 1536, -2]
TGATAAAAATTAGCCAAACGAGCAGTACGACGGATAATCTTTTTGGCGGTCACATGGTTA
CTGGAAATACAAGCCATGAGCGCTGAATCGCCTGACAATAGGTTAGAGATTCGTAATTAT
CCTTCAGAATCGAATTTGCATCATTTTTTAGCTGATGGAAATAATAGATCGACATACCTG
AGGAAATAATCATCAGCGAAAAGAGGAAGAAAATTCCGATGGTTATTTTATTTTTTAATG
AGACTTTCATGGTTTGGAATTAAATATTGACTGAATCAGGAACTTGTCCGACCACTGGCG
GATTTTCAAGATAAAAGGATTGTACAGAATTAATATAATCTTCAATTTCTCAAATCCGGT
ACTGTCACCAATCGATGACTGAGCGGAGCCGAAGTCACCAGACCAACTACGACAAAATAA
TCAAATCAACTTCATTCTCCGAAAACTCCTTGAGCATTTGATTGAAAATATTTGACCTCA
TAATAATTTGCCAGATATTGAGATGCGGTTTCCCAATACAAACAGCTGTAATATCATGTT
CTTTAGCTTTTTCTACGATGATATTCGCAATATTATACTTTTTAATACTGAAAATATTTA
AAGGGAAGGGCAATTTACTTATAAAATCATTTTCAGCCTCTTTGCTATGAACCTGAATAA
TTTCTGCACCCAATTCGGTTGCTAGCTTAAAATTATTAATCAAATGTCTCTGCAAATTCA
GCGGGATTTTGTCCATACTTTCAGAAGGTGTTTGAATATATAGCAA
>TRINITY_DN56_c0_g2_i1 len=765 path=[1531:0-250 1532:251-272 1533:273-764] [-1, 1531, 1532, 1533, -2]
TGATAAAAATTAGCCAAACGAGCAGTACGACGGATAATCTTTTTGGCGGTCACATGGTTA
CTGGAAATACAAGCCATGAGCGCTGAATCGCCTGACAATAGGTTAGAGATTCGTAATTAT
CCTTCAGAATCGAATTTGCATCATTTTTTAGCTGATGGAAATAATAGATCGACATACCTG
AGGAAATAATCATCAGCGAAAAGAGGAAGAAAATTCCGATGGTTATTTTATTTTTTAATG
AGACTTTCATGTTTGGAATTAAATATTGACTGAATCAGGAACTTGTCCGACCACTGGCGG
ATTTTCAAGATAAAAGGATTGTACAGAATTAATATAATCTTCAATTTCTCAAATCCGGTA
CTGTCACCAATCGATGACTGAGCGGAGCCGAAGTCACCAGACCAACTACGACAAAATAAT
CAAATCAACTTCATTCTCCGAAAACTCCTTGAGCATTTGATTGAAAATATTTGACCTCAT
AATAATTTGCCAGATATTGAGATGCGGTTTCCCAATACAAACAGCTGTAATATCATGTTC
TTTAGCTTTTTCTACGATGATATTCGCAATATTATACTTTTTAATACTGAAAATATTTAA
AGGGAAGGGCAATTTACTTATAAAATCATTTTCAGCCTCTTTGCTATGAACCTGAATAAT
TTCTGCACCCAATTCGGTTGCTAGCTTAAAATTATTAATCAAATGTCTCTGCAAATTCAG
CGGGATTTTGTCCATACTTTCAGAAGGTGTTTGAATATATAGCAA
>TRINITY_DN52_c0_g1_i1 len=531 path=[1017:0-530] [-1, 1017, -2]
GGAATGGCTGCGCCCACTGCTGGCCAAAGGTTTCCGTCAGGCCGCATGGAACGCCAAGGC
CGACCCAGCACTGGTCGCCTACGAAGAAAAACTCACCGAGCGCAACCCGCTGTACATGTT
CAAGGCCCTGATGAAAAACGTCCAATGGCCAGACGCCAATGCACTGCTCACCCTGACCCT
GCCCGTGAGTGTGCTGGCCGGCGACACCGACGGCCTGACCCCGGCCAGCGGCGGCGAAGC
ACTCGCCCGGCATTTGCCCAATGCCGAGTATCAGTTGTTGCCCGAATGCGGCCACCAACT
CATGCTGGAAAAACCCGGCGAGGTATTGGCCGCATTTCAACGCCTGCTGTCAGCTCAGCG
GGACGGCAGTTTCCAGCGCTCACGGTAGAGGTCGTACTGCGCTGCGGGCAGTTGCACCAG
CAGCGGGTTTTCTCGCGGGTCCAGCCAGGCAAACAACGCCTGGATATTCACCGGGTCCAT
CGCCGTGCAGCCCAATGTTCCCGAACTGACGCTGCGCCAGATATGCAGGAA
>TRINITY_DN52_c1_g1_i1 len=453 path=[861:0-452] [-1, 861, -2]
CGCAGCCATTCCAGGAGCCATGCGGGTAGACGCATCAGGCCGCCGCTCCGGCTGATGCTG
TGCAGTCGGGTGCCCAGCAGCAATACGGCTTCGATGGGGATCGCGGGTTTGGCCAGCAAG
GCGCTCAGGGTCAGGCCAGTGCCGAAGGAGTGGGCGACGATGAGGTTGCGGGAGCCGCCG
TAGCGCCTGAGGATTTCCAGGTAGTCGGCGACCAGTTCGGGCCAGGCGTAGGCCTCGGGG
TTGCGGGGTTTTGCGCTGGCGCCGTGGCCGAGCAGGTCCCAGGCGACCAGACTGTAGCCT
TGGGTTTTCAGGGATTGCCATTGGTGGCGCCACTGGTCCTTGTTGCCGCCGGCGCCGTGG
CAGAAGAACACTACCGTGTCGGGTTGGGTGGTGCCCGCGTGATGGGTGATGCTCAGGTGA
CGGTTGGGGCGGATTTCCAGTTGTTGGCCCTGG
>TRINITY_DN57_c0_g1_i1 len=304 path=[282:0-303] [-1, 282, -2]
GGGGGTAAAGTCCCCTCCAAAACCCCAACACGGGGGGGAAAGTCCTCATGACCCACCAAA
AAACCACGGTCGATTGGTTCAGGTTCAGGACCCAAGCGCAGCCCTCTGACGTTCTGCAAA
GCCTCAAGCCTTTGTACGGTTCAGATGCAAACATGCTGCACATGAAGCTCCTAGACCGGG
GCATTCTTGGCTTCCAACGTGCCGCTCAAATCGTCCTCGGTGACATTCCTGTGGGCCGAA
TTGATTACGGCGGTGATAGCCAAAGGGGATGGGTGCGGGCTGACCTTACTGGCAAGGGCT
GCGA
>TRINITY_DN57_c1_g1_i1 len=367 path=[689:0-366] [-1, 689, -2]
TGACCCTCCCACGTAGTCAGCGCGATATCTAGCCGCCTTATTTGCGCCGTAGGTAGTGCC
TCAAGTGCTCCAACCTGCTCCCAATCCTTGACCCACTCGCAGCCCTTGCCACTGAGATCA
ACACGAACCCATCCCTTTTGACTCTCGCCGCCGTAGTCCATTCGACCGAGAGGCATATCG
CCAAGACTGATGTTGGCTGCTTGCTGAAAACCGAGCATTCCACGATCCAGCGGGAGCAGT
TTCAAAGCGCCACCGAATTCCCCAAACATCGGAACCATGGTTTTTATGATGTCCCGAGGC
TCAGCCTGAACCCTGAACCGCAACCAGTCCACAGTGGTTTTTTGGGGAGTCATTTGGTAG
CCTTTGG
>TRINITY_DN59_c0_g1_i1 len=590 path=[1241:0-58 1242:59-589] [-1, 1241, 1242, -2]
GAACCCCATGACTTTGTGCTCGTGCATTATATTTCTGCTATAACCAGGGTTCAATCCGTA
GAAGTTGATTTATGGATATATTCGGGCACTATTTAGGACAAGCGCCTCATTGCCAATAAC
AGTTTTTAAATGTTGATGGAACCAGCTATAGGTCTGCTCTCCATTCCAATCACCAAGGGG
TTCGAACCGCTCCCTGCCTGGGAACCCCATGACAAACACTCTTGGCTTCTTAAAGTTGTT
AGTATCTTTACCAATAATATAAGAATTCTCTCTTATTATCATAAATCTTGACAGCGTACT
AACTGCAAGGTCCTTTCGCGTTGGTTTGCTTGTTAGAGATCGATTTTTAGTTTTTCAAGT
CTATTTTTACAGACTCCGTAGTGATCAAATAACTAGTTGTAATCGTGTATCAGCTACTGG
TAGTTCTCCAGCTCCTTGTAGGTTTGATCAGTTTCTTTGAACGACTCGATCTCCTCTTTG
TAGCAGTTCAACTGCTTCTTGAGCTCATTGTTAACCCGCTCTAGTGTTTTGTTGAGGGTG
GGGGCTTGTTTTAGCTATAGGGTGTCGATTTAGCGTTAAAGACTCTTTTG
>TRINITY_DN59_c0_g2_i1 len=625 path=[1243:0-93 1244:94-624] [-1, 1243, 1244, -2]
CTAATGTATTTTTGAGCAAACCAAAATTTCCAAGTGTTGGCCCCAAGTGGACCTGTTAAA
ATGCTTGAAGCGCTATAACCAGGGTTCAATCCGTAGAAGTTGATTTATGGATATATTCGG
GCACTATTTAGGACAAGCGCCTCATTGCCAATAACAGTTTTTAAATGTTGATGGAACCAG
CTATAGGTCTGCTCTCCATTCCAATCACCAAGGGGTTCGAACCGCTCCCTGCCTGGGAAC
CCCATGACAAACACTCTTGGCTTCTTAAAGTTGTTAGTATCTTTACCAATAATATAAGAA
TTCTCTCTTATTATCATAAATCTTGACAGCGTACTAACTGCAAGGTCCTTTCGCGTTGGT
TTGCTTGTTAGAGATCGATTTTTAGTTTTTCAAGTCTATTTTTACAGACTCCGTAGTGAT
CAAATAACTAGTTGTAATCGTGTATCAGCTACTGGTAGTTCTCCAGCTCCTTGTAGGTTT
GATCAGTTTCTTTGAACGACTCGATCTCCTCTTTGTAGCAGTTCAACTGCTTCTTGAGCT
CATTGTTAACCCGCTCTAGTGTTTTGTTGAGGGTGGGGGCTTGTTTTAGCTATAGGGTGT
CGATTTAGCGTTAAAGACTCTTTTG
>TRINITY_DN58_c0_g1_i1 len=850 path=[1680:0-664 1681:665-688 1682:689-849] [-1, 1680, 1681, 1682, -2]
ATATATGTGTGTGTGATATCAATTTATATATTATGATGGTCTGAGTCCATATCCAGATCG
AGGTTTGCAGACACTTCTGAAGATTTCAACGATATGGAGTAGAGAATATAATAAAATCTG
TTGATATTGCCCCAAGACAATTTAAAAGTCCGCAGACTCAAATCTTCTGCGAATGGAATT
CCATTTGCAATGTCCAATGAAAACTCAGAGTATGGAGTATAGATCTTGTAATAATCGATC
ATGAATTTTGTGATCGAGACTTAAATTAAAGTCGTCTCCGATTATTCCTGTGTAAGAGAT
TTTCATGTTAATAGTCATTACGCGATCTGTCACTTTATTTGTTTGCTTGATTGTCTTAAT
CCATCGGCGATGAACCAATATTACAACTCCAGAGGCTGCAGATCTTGAGTCGTCAGAGTT
GGAGTAAATAAGTCGATGGGGAGAGATTTTAAGAGTTTACAATTTGTTTGTATTCTCAAA
TTTCTCTAGTAAATATTCAGCCCACGTTGCCTTCGTTATCAAAGTTCTTTCCTGGATTTC
TCGTGGATAAATTTATTTAGATTTATCCGTCTATACGTGTCACGTGCCTCCCATCTTTAT
AATATTAGATATTTGAGTTCCAGGCCTTTTTACGTCCTTGAAGACGCGATCTACTTGGTT
CGGCCGCCTTGAGGCCAATTATCTTCAGATGTCAAAAGCTCGTAGGTCGACAATCTTGCA
TGAGTTTCTGTAGATGAGAATGATATGCGTCGACATTTCTGAACACATCTAGACTAGGCG
TCCATCGCTTGAACAATCGCGTCCGCAGTTTCCAAGCTTCTTTAGATTTAATATTTTTAT
ATATATATAT
>TRINITY_DN61_c0_g1_i1 len=323 path=[453:0-52 454:53-126 455:127-128 457:129-223 450:224-225 451:226-248 452:249-322] [-1, 453, 454, 455, 457, 450, 451, 452, -2]
GGGCGTGTGAGCGAAGCGAGCCTACGAGGACGAGGAGCGGGCGCAGCGAGCGAAGCGAGC
GACGGAGCGCCCGCGAACGAGCGACACCTGGTGCCTGTCATGCACGCGAGCGAAGCGAGC
CTACGAGGGTGAGGAGCGGGCACAGCCGTGAAGCGGCGAATCATCGCCCGCGAACGAGCG
CCTCCTGGTGCCTACCATGCGCGCGAGCGAAGCGAGCCTACGAGGGCGAGGAGCGGGCGC
AGCGAGCGAAGCGAGCGACGGAGCGCCCGCGAACGAGCGACACCTGGTGCCTGTCATGCA
CGCGAGCGAAGCGAGCCTACGAG
>TRINITY_DN65_c0_g1_i1 len=221 path=[518:0-129 519:130-153 520:154-157 521:158-191 522:192-220] [-1, 518, 519, 520, 521, 522, -2]
AAGCAAAACTTGCAGGGTGTCAGTAATGACCGCGGTGATACTTTATTATCATCCGAGATG
AAGTATGAATATGCTCATCTTGAAGCTGCAAAGAAGGAAAGGAAAACACCAACATGACCA
GCAGCTTCCTAAATGGAATAGGAGAGCTCGTTTGGGACTATTTGTTGGGTTTTCAGATGA
ACATTCATCATTGGTAGCTAATGTTTGGCATCTGACTACCG
>TRINITY_DN64_c0_g1_i1 len=300 path=[857:0-76 866:77-236 867:237-245 863:246-299] [-1, 857, 866, 867, 863, -2]
AAATCAACAATAGCACGTAAAGTGAGGAAGATCTTCCTCACTATACCACTCCATCAATTC
CGGGGTATACAATCCTGTGGCTATGTTGGTCTTTACAATTTCATACAAGTGCGGTGGCGT
GTAACTTCCGTACACATCTTTCCGTAACATACTCAATCGTTGCTTGCCTGCCACAAACTG
ATAATTGGTATATCCCACGCCCGGATTGGATTCTACGTCAATTAAATCAACAATAGCACG
TAAAGTGAGGAAGATCTTCCTCACTATACCACTCCATCAATTCCGGGGTATACAATCCTG
>TRINITY_DN64_c0_g1_i2 len=330 path=[859:0-120 866:121-280 853:281-329] [-1, 859, 866, 853, -2]
GTATGCAGCAATATTGCTGCATACGAATACGTTTCATCCTTGGCATGATCCAGCATTTCA
TTCATGCGATTCCAATCTTCCTCACTATACCACTCCAGCAATTCCGGGGTATACAATCCT
GTGGCTATGTTGGTCTTTACAATTTCATACAAGTGCGGTGGCGTGTAACTTCCGTACACA
TCTTTCCGTAACATACTCAATCGTTGCTTGCCTGCCACAAACTGATAATTGGTATATCCC
ACGCCCGGATTGGATTCTACGTCAATTAAATCAACAATAGCGGATGTGAGTCAGAGTATG
GTGGAAATCAAAGCTCAATTGCATTTTTAT
>TRINITY_DN64_c0_g1_i3 len=348 path=[859:0-120 866:121-280 867:281-289 856:290-347] [-1, 859, 866, 867, 856, -2]
GTATGCAGCAATATTGCTGCATACGAATACGTTTCATCCTTGGCATGATCCAGCATTTCA
TTCATGCGATTCCAATCTTCCTCACTATACCACTCCAGCAATTCCGGGGTATACAATCCT
GTGGCTATGTTGGTCTTTACAATTTCATACAAGTGCGGTGGCGTGTAACTTCCGTACACA
TCTTTCCGTAACATACTCAATCGTTGCTTGCCTGCCACAAACTGATAATTGGTATATCCC
ACGCCCGGATTGGATTCTACGTCAATTAAATCAACAATAGCACGTAAAGTAATCCCATCA
ATCTCCTTGGTGGTAATGCCGTCATAAAAATGCAATTGAGCTTTGATT
>TRINITY_DN68_c0_g1_i1 len=239 path=[433:0-238] [-1, 433, -2]
CGAATGCACATTTAATCTTCGTAAATATCTTTCTTTCGGAGGAAATGTAAGAAACATCTT
GGAATTCATTAAATATGTCTTTCGTTACGTTTTTATCAATCAGGTTTTTTATTAACACCT
CAAAGAATACAAAAATGATATTATTTACCAAGAAATAGTTGATGAACACAGAAGATATCT
TGAAAGAATATTTATTCGATAAATGCTCTATCTGTTGACGAAGTAGCAAGAGTATACAG
>TRINITY_DN63_c0_g1_i1 len=201 path=[588:0-128 589:129-135 590:136-172 591:173-182 592:183-200] [-1, 588, 589, 590, 591, 592, -2]
CTTCTCCAGCAATTAATGATGTTAAAGCAGTAGCACTATCGTTAGCGTATAAACGAAAAT
AACGAAAGAATGTTGTCTATATTGGGACACGATTTACGCGAAAGCAATTTACGATAGAAC
CTTTTCGGTTTTTCAAATTTTTGAATTTTCGTGGTAAAACAGTTGAAACAATTAAATAAA
CAAGAATGTTTTTATTGTTTA
>TRINITY_DN67_c0_g1_i1 len=661 path=[688:0-329 689:330-353 690:354-660] [-1, 688, 689, 690, -2]
TGGCATGGGAGTCTAATGGACAGATCATTTGTCCCATGTCCGAGAGGTGGGGGTAATACT
ATACCCCAACTCTCTCCTCAACCTTCCGGACGCAAGTCCTGGTGTAGATATGCTTATAGT
CCGTGTTAAGATATACATTGGTTGATTGTTCTTAGTCTCAAAGGCATCTGCGGGGCAGAA
GAGAAAGACAAAGGCATAACGTCTTCCGTCCAGTGGGGCGTCGCCGTTGGTTTTCATAAG
TAAAGACATTTAAAGACTTTTTAAAGGCAAGACTTCGTTCCAATCCCACATGTCTCAAAA
GAGAGTGACGTCAGCATTCTGCAGTGTCCGGTGGCATGGGAGTCTAATGGACAGATCATT
TGTCCCATGTCCGAGAGGTGGGGGTAATACTATACCCCAACTCTCTCCTCAACCTTCCGG
ACGCAAGTCCTGGTGTAGATATGCTTATAGTCCGTGTTAAGATATACATTGGTTGATTGT
TCTTAGTCTCAAAGGCATCTGCGGGGCAGAAGAGAAAGACAAAGGCATAACGTCTTCCGT
CCAGTGGGGCGTCGCCGTTGGTTTTCATAAGTAAAGACATTTAAAGACTTTTTAAAGGCA
AGACTTCGTTCCAATCCCACATGTCTCAAAAGAGAGTGACGTCAGCATTCTGCAGTGTCC
G
>TRINITY_DN62_c0_g1_i1 len=3177 path=[3203:0-1599 3204:1600-3176] [-1, 3203, 3204, -2]
CTCCCTGGGCGCACGAACTCGCGCAGGAGGCTATGGCGTTGGACCTGGAGCGTATCTGCA
TCCGTACCAGGAAGGTAAGCAAGGATGAGGAGGCGCTGCGCTGGATGTGCCAGCACTACG
GCGCAATGCTGACGCGGCTACGTGCTGACCTGGGAGACTTCGCCTGCGTAGGGCTTGAGA
TCGGGCGAATCATTGAAGAGCAGACCAAGCGCAATGGATAGTTGCCGAGGGTATGGGAGC
GGAGCGTCCCATGCTGACCACACCTTTACACCGCGGAGGCTGTAGTTCGCGCGTCCGGGC
CTCTGCGGCACCTCGACCGGATTCGCGCCCTGGAGACCAGCACAGGTTATGCGCTGGTGA
TGCACCATTGACGTGATGCAGGTGATGCACTAGCATCATTAGCATCAAAACTCAGCGGAG
CATCCATGGCAACGACCAAACCCCGTATCACTGTGACTCTGACCAAGCGTCAGCACGAGG
TATTCACGTCGATCAGCGCCAGCAGCGGCCAGTCCATGAGCGGCTTGATTGGGGAGATCA
TCGAACTCTCTATGCCGACCTTCGAGCGCATGGCTACGACCTTCCAGAAGCTCAGAGCGA
CCCAGGACAATGAACGGGCGAAGGTTGCCCAGGTGCTGGAGGAAGCACAGAACGCCCTGG
AGCCTATCGCTCTTGCTGCAGTGGGTCAGTTCGACCTGTTCATGGGGAAGGTTGATCGCG
CCGTGGGCGATGTCGGACCGCAGCGGAGCGAGGACGGAACAGCGCCAGCGGCGCGCTCTG
CCCCCACCACTAACAGGGGGGCCACACCCAAGAGGGCAAAGACTGCGAAGCCAACTGCCG
CAACGGTTTCCGGCGTTTCTCTTCCTTTCAAGAATTCCAAAACTAGGAGGATGCCAACAG
CATGAGATTCGACTGGTATCAGACGACCATCGAGGCCGATCCGAGGGAGGCGGTGCTGAC
ACTCGCCAAGCTCGGCCATGAGCTGCGCCCGGCTGATTCCCTGGCAAAGCGTTACAGGTA
CACCCAGGGATGGGCAGTTCATCACAATCAGCGGGGCATTGTCGCCAATGTCTTCGCCGG
TGGGAACGGTGACAAACCGCACGCCTACGCCAGTTCAGAGGCTACAGACGACTTCGTTTC
CCTGGTCAGGCAGGAATGGCCAGATCGACACCTAGTCACACGCCTGGACGCGGCAGAGGA
TTTCAACGAAGAGGGCGGCTACGATCGCATCAGGCCAGTGGCTCGGAGGATCGCCAAACG
GCATCGCTTGAACTTCCCGAAATATGAGGACGATCTGAACCCGGAAGCAGGGCGCACACA
GTACCTGGGAAGCCCTTCAAGCGACTATCGAGCTCGGCTGTATGAGAAGGGATGGGAGCA
GGTCGCAAAGCTGCTGTCGCTCTTCAAAGAGCTACCGGCCGATCTGGTCAAGAATGTCAC
CATGATCAAGAATGAGGTTACCGGAGAGATGGTCAGGCCGCAGGATTGGACGAGGCTTGA
ACTTCAGGTCAGACCACGGCAGGAAGAGGGCAGACGGCTTGCTGCCGTGGTCACACCAGA
GCAGGCATGGGGATTCACTCCCTGGGCGCACGAACTCGCGCAGGAGGCTATGGCGTTGGA
CCTGGAGCGTATCTGCATCCGTACCAGGAAGGTAAGCAAGGATGAGGAGGCGCTGCGCTG
GATGTGCCAGCACTACGGCGCAATGCTGACGCGGCTACGTGCTGACCTGGGAGACTTCGC
CTGCGTAGGGCTTGAGATCGGGCGAATCATTGAAGAGCAGACCAAGCGCAATGGATAGTT
GCCGAGGGTATGGGAGCGGAGCGTCCCATGCTGACCACACCTTTACACCGCGGAGGCTGT
AGTTCGCGCGTCCGGGCCTCTGCGGCACCTCGACCGGATTCGCGCCCTGGAGACCAGCAC
AGGTTATGCGCTGGTGATGCACCATTGACGTGATGCAGGTGATGCACTAGCATCATTAGC
ATCAAAACTCAGCGGAGCATCCATGGCAACGACCAAACCCCGTATCACTGTGACTCTGAC
CAAGCGTCAGCACGAGGTATTCACGTCGATCAGCGCCAGCAGCGGCCAGTCCATGAGCGG
CTTGATTGGGGAGATCATCGAACTCTCTATGCCGACCTTCGAGCGCATGGCTACGACCTT
CCAGAAGCTCAGAGCGACCCAGGACAATGAACGGGCGAAGGTTGCCCAGGTGCTGGAGGA
AGCACAGAACGCCCTGGAGCCTATCGCTCTTGCTGCAGTGGGTCAGTTCGACCTGTTCAT
GGGGAAGGTTGATCGCGCCGTGGGCGATGTCGGACCGCAGCGGAGCGAGGACGGAACAGC
GCCAGCGGCGCGCTCTGCCCCCACCACTAACAGGGGGGCCACACCCAAGAGGGCAAAGAC
TGCGAAGCCAACTGCCGCAACGGTTTCCGGCGTTTCTCTTCCTTTCAAGAATTCCAAAAC
TAGGAGGATGCCAACAGCATGAGATTCGACTGGTATCAGACGACCATCGAGGCCGATCCG
AGGGAGGCGGTGCTGACACTCGCCAAGCTCGGCCATGAGCTGCGCCCGGCTGATTCCCTG
GCAAAGCGTTACAGGTACACCCAGGGATGGGCAGTTCATCACAATCAGCGGGGCATTGTC
GCCAATGTCTTCGCCGGTGGGAACGGTGACAAACCGCACGCCTACGCCAGTTCAGAGGCT
ACAGACGACTTCGTTTCCCTGGTCAGGCAGGAATGGCCAGATCGACACCTAGTCACACGC
CTGGACGCGGCAGAGGATTTCAACGAAGAGGGCGGCTACGATCGCATCAGGCCAGTGGCT
CGGAGGATCGCCAAACGGCATCGCTTGAACTTCCCGAAATATGAGGACGATCTGAACCCG
GAAGCAGGGCGCACACAGTACCTGGGAAGCCCTTCAAGCGACTATCGAGCTCGGCTGTAT
GAGAAGGGATGGGAGCAGGTCGCAAAGCTGCTGTCGCTCTTCAAAGAGCTACCGGCCGAT
CTGGTCAAGAATGTCACCATGATCAAGAATGAGGTTACCGGAGAGATGGTCAGGCCGCAG
GATTGGACGAGGCTTGAACTTCAGGTCAGACCACGGCAGGAAGAGGGCAGACGGCTTGCT
GCCGTGGTCACACCAGAGCAGGCATGGGGATTCACTCCCTGGGCGCACGAACTCGCG
>TRINITY_DN62_c0_g2_i1 len=1624 path=[3205:0-46 3206:47-1623] [-1, 3205, 3206, -2]
CACCAGAGCAGGCATGGGGATTCGCTCCCTGGGCGCACGAACTCGCGCAGGAGGCTATGG
CGTTGGACCTGGAGCGTATCTGCATCCGTACCAGGAAGGTAAGCAAGGATGAGGAGGCGC
TGCGCTGGATGTGCCAGCACTACGGCGCAATGCTGACGCGGCTACGTGCTGACCTGGGAG
ACTTCGCCTGCGTAGGGCTTGAGATCGGGCGAATCATTGAAGAGCAGACCAAGCGCAATG
GATAGTTGCCGAGGGTATGGGAGCGGAGCGTCCCATGCTGACCACACCTTTACACCGCGG
AGGCTGTAGTTCGCGCGTCCGGGCCTCTGCGGCACCTCGACCGGATTCGCGCCCTGGAGA
CCAGCACAGGTTATGCGCTGGTGATGCACCATTGACGTGATGCAGGTGATGCACTAGCAT
CATTAGCATCAAAACTCAGCGGAGCATCCATGGCAACGACCAAACCCCGTATCACTGTGA
CTCTGACCAAGCGTCAGCACGAGGTATTCACGTCGATCAGCGCCAGCAGCGGCCAGTCCA
TGAGCGGCTTGATTGGGGAGATCATCGAACTCTCTATGCCGACCTTCGAGCGCATGGCTA
CGACCTTCCAGAAGCTCAGAGCGACCCAGGACAATGAACGGGCGAAGGTTGCCCAGGTGC
TGGAGGAAGCACAGAACGCCCTGGAGCCTATCGCTCTTGCTGCAGTGGGTCAGTTCGACC
TGTTCATGGGGAAGGTTGATCGCGCCGTGGGCGATGTCGGACCGCAGCGGAGCGAGGACG
GAACAGCGCCAGCGGCGCGCTCTGCCCCCACCACTAACAGGGGGGCCACACCCAAGAGGG
CAAAGACTGCGAAGCCAACTGCCGCAACGGTTTCCGGCGTTTCTCTTCCTTTCAAGAATT
CCAAAACTAGGAGGATGCCAACAGCATGAGATTCGACTGGTATCAGACGACCATCGAGGC
CGATCCGAGGGAGGCGGTGCTGACACTCGCCAAGCTCGGCCATGAGCTGCGCCCGGCTGA
TTCCCTGGCAAAGCGTTACAGGTACACCCAGGGATGGGCAGTTCATCACAATCAGCGGGG
CATTGTCGCCAATGTCTTCGCCGGTGGGAACGGTGACAAACCGCACGCCTACGCCAGTTC
AGAGGCTACAGACGACTTCGTTTCCCTGGTCAGGCAGGAATGGCCAGATCGACACCTAGT
CACACGCCTGGACGCGGCAGAGGATTTCAACGAAGAGGGCGGCTACGATCGCATCAGGCC
AGTGGCTCGGAGGATCGCCAAACGGCATCGCTTGAACTTCCCGAAATATGAGGACGATCT
GAACCCGGAAGCAGGGCGCACACAGTACCTGGGAAGCCCTTCAAGCGACTATCGAGCTCG
GCTGTATGAGAAGGGATGGGAGCAGGTCGCAAAGCTGCTGTCGCTCTTCAAAGAGCTACC
GGCCGATCTGGTCAAGAATGTCACCATGATCAAGAATGAGGTTACCGGAGAGATGGTCAG
GCCGCAGGATTGGACGAGGCTTGAACTTCAGGTCAGACCACGGCAGGAAGAGGGCAGACG
GCTTGCTGCCGTGGTCACACCAGAGCAGGCATGGGGATTCACTCCCTGGGCGCACGAACT
CGCG
>TRINITY_DN71_c0_g1_i1 len=1017 path=[2216:0-55 2217:56-88 2222:89-672 2214:673-673 2215:674-1016] [-1, 2216, 2217, 2222, 2214, 2215, -2]
CGCGACCATTTATGCGTGGACAACCCATCCAGGCGCGACCATTTATGCGTGGACAACCCA
TCCAGGCGCGACCATTTATGCGTGGACAATTTCCACAATCCACAGCTTTTTGTGGGTAAC
TTGCCGCCCTTGAGCCTGTTGCAGATTGGTGCGTTTTGTTGCGCCTCATGGTGTTGGCCG
CCCTCTGCCTTGTGTGATGACGAACTCCAGCCCGTCATAGTGCTCGGCCAGGCTTGAGGC
TTCTTCAATGGCGTCCAGCTCAGTCTCCAGGCCAGCCGTACATTCAATTGGCCCGCCGTC
GCGCCAGACCTCAACCATCCATTGCCCAGACTGCGTTTTCAGGATGAAGGCTTCAACGCG
GTTTGTCATAGGTTCGCCTTCTTGCTGATGTGGGTCAGGGAGGGCTTCACGACCAGGCCA
TCCTCCATGACCTCGACCTGCACCTGCCCATAGACCAGCGTGACCTTCTTCAGCTCGGCA
ATGAATGCGTGCTTGAAGTCTCTTAGTCGGGAGTAGTCAGATCCGAATTGCAGCGCCAGG
GATGACCAGGGAATGATGGTCGGCCGCTTCAGGTAGCTGGCCCGGTAGGTCAGCCAGGTG
TAAATGTCCAGCGCCATTGGCGACTGCTTCAGCGCCTTGATGGCCCGCATGTCGATGGGC
ACAGGCCGGTCGATGACCTCATTGAAAAAGTGCTCTGACAGGGTGACGGTGGACTTCCAC
AGGCCCGCCTGCTCAGGGTCTTTTGAATGCCACCACAGCACAGACTTGTCGGCCAGCCGG
TAGCCCATGTCTGCAATCTGCTCGCCGTCCTCATAGGATGCCGCCACGGTTGCAGAGAAA
AGCCGCCGCGTCTGGTTCTTCAGTCTGGTGATGCTGCCATTGGCCCCGCCGGTTGGCTTC
AGGCCCAGCTCGGCCATGAATGCCGACATTGAATCCCCCAGCTCCAGCTCCCGGCTTTTG
GTCTTGACCGCCTCGGTAGTCACCCAGGCCAGCAGCAGGCGAGGGATTGACCCGTAG
>TRINITY_DN69_c0_g1_i1 len=354 path=[663:0-353] [-1, 663, -2]
ACTGCAACCAGCCTGCAGCGTGCAAAAAGGAGAAACTCCTAAAAGTTTACACCGCAGCCG
CATAGCGGCCGAAACCGGGAAACCCCGGACTGCAACCCGATGCAGCGCAGCTGCCGAAAA
GCTAAAAACTTTACACCGCAGCCTGGTACGGGCGCCGGCAACCAGGGGTCGGGAGTAATC
CCATCCGAGAATGCACCATGAAGCCCCAAAAGGAGCTTCAGTTTCCCCTAGAAATTAAGC
ACTAAGTCTCCTCGACTTTAGTGCTTCCTTGAAAAACACAAAAGTGTTTCCGACCATTTC
CCGACCGTTAAAAAACCGGCCGTCAGTAGCGCACGGCGATTTTCTCTGCTTTCG
>TRINITY_DN69_c1_g1_i1 len=827 path=[1609:0-826] [-1, 1609, -2]
GCAGGCTGGTTGCAGTTTTTAGTCTTTTTAAAGGCGGCACCGGGTTGCGGCCTCTCTTTT
TGGGGGATACGCTTTTTTAGGTGGCTTTTATGCGCCTGCGGCGCGCAGTTTTATTTTTAT
GTTTTTTTAAGCTTTAAAAAAGCTTACACTGGTAGGGTTTTTTTATTTTTTTTTATTTTT
ATTTTATTTTTGGCTTAGCGTGAGTGGCAAATCAAAGATTTGCCTTCAAAAACTTCGTTT
TTGAAACGCGCTGGATCGCAGCGGTCTGTTTTGTTTTTTCGCTTTTTTTAGCGGTTTTTC
GTTACTGTAAGCCAGTAGGGCAAAAATCTAAGATTTTTGCAAAAGCAGTTAATGCTAAGC
TGGTAACAGCTGCTTTTTCCGGCTTTCAGCCGGTGGCTGTTTTTGCCGCGGCCTTAGGTG
TCGCTTACGGCGCATACTCGGGTCGGCGTCATTTTTAAATGGCGCTTTGCGCCTTTTGCC
GCCTTCGGCGGTGATGCGGTCGGCATTAGGTGTCTTTTTGCGCCTATCGGCGCATGCGCT
TCGCGCATTGTTGCGGGCCACTTTTTTAAAAGTGAAATTTCACTTTCAGTGATTTTTCAC
TGCTGCAGGCTGGTGCAGTTTCTGCAGTGAAACTGCTCACTGCAGGCTGGTTTTTTTGCG
CTTTTAAGCGCGGCCACCGGCCTGCGGCGCGCAGTTTGGCCGCACGCGCTTCGCGCGATT
TCCGGAGGGCCGGGAAAATGACCGCTGCGCGGGGGCGCGAAGCGCCAGGTCGCGAAGCGA
CTCTTAAATGTTGCTCAAAGCTCTCGCCTTCGGTCAGGTGGTCTTTT
>TRINITY_DN70_c0_g1_i1 len=1119 path=[2155:0-1080 2156:1081-1099 2157:1100-1118] [-1, 2155, 2156, 2157, -2]
GCGCATAAGGTCTCCCATCATCAATCCTTGCAATTCTTACTAATTCGTAGTATTCTTAGT
AATCCGCTGTAATTTTATTAATTCTTATGCATTCTTAACTTTGGTAAACTTGCACACACA
CCGCAAGCCCTGAGATCTGTGGGTTGCAGCACGGTCACTTGGAGGTGACTACGGGAAAGG
TTGGCGAAATTAGGAGTCCCGGTTAATACTATGGATTCCTAGGGCTTCTTAGGGATTACT
CGGGATTCCCAAGGATTCCTAGAATTCCTACGGATTCCTAAGAATTCCAAAGGTTTCCCT
GGGAATCCTGTGGTGTGTGCAGCTCGCTAGCGAGCTAGCGAGCTCTTTCGCTAACTAGCT
GGCTAGATGGCTGGATGGCACGACTTGATGAGTCCTCGCTACTTCCTGCGGATCACCATT
GATCATGAATGGAATTAGGACTTCTTGAGGGTTGTGCTAATCCCCTGGAGTTCTCCCGGA
TGGCCTGCAGCCAAAGCCGTTTGTTTTGCTAGCTAACTAGCGGGGAATCAGCAGGGATCC
CAGATGCCTCAAGGAATTGTAAGATTGTCCCTGATGGCTTCGCCGCCAAACCGATGCGAA
GTCCTCATGTTAGGACGGAAGCTACGTGTCGTTGATACGGTTTACCGACTGTTCGGTACG
CTTACTGACGCGGTTAGTCAGCGATCCGACTTTACCCGGTCGGACGCTTCCATATGTTGT
TGTAGCTGGCGGCCCATGGATGACTAGAATGATTATATGTGATCATTAAAATTCTTCCAT
GAGTATAGTGGGAGCACATACGATCATTCAGCTTTCTTCGGGGGCTTCCTGCATGAGCAC
TTCGGCCTTTAGAATTCGCAGAGAATTCGTAGTAATTCTTCGTAATCCGTAGGAATTCGT
TGCAATTCCTGGTAGCCTCGTGGACCGTGGTGACGTTTCCGTAGCGTCCCTGGGGGGCCG
TGGCGCCTCGCCGGAGAGGGCCTCGAAAAGACGCATTGGCGTGCCTCGAGGGGCGTAGGG
CGCCTCTAAATAATCTCGTAGGGAGTGGAATTCGCAGGAATTCCTGGAATTCTTGTCAAT
TCCTGGAATTCTTGTCAATTCCTGGAATTCTTGTCAATT
>TRINITY_DN70_c1_g1_i1 len=443 path=[841:0-442] [-1, 841, -2]
GGAGACCTTATGCGCACCTCGCGCACCGGGCCGGCGGAAGCAACTTTCGAGGTTAGTGGG
CCGGTGGCTTCCCACAGAGGACTCCTCATGCCTAAGCCTCAGCTCCGACTCAGGATACGC
ATCCGGAATCTCGGCCTCTCGCAAAAGCCTCCAGGGCGCGTCGACTCCGGGCCTTGGGCG
GGCGAGTGGGCCGAGCGCGTGGGTCAGTGGGCGCGGTCCTCCCCAAACTTTGCTCTGGGC
ACGGTTCTGGCTGGGGACACCCCTGCGCCGGGCGGCTGGGGCAGAACTTGCGGTTCCTGC
GCTCCCCGCCCTGAGCTACCACGTCTAAAGACACGCAGACTGCAGTCTGGTCGCTCATTT
CTATCTGCTCACCGAGCAAGAACTGTGAATTATTAGGAATTCTAGGAATTCCTATGAAGT
CCAGGAATTGACAAGAATTCCAG
>TRINITY_DN74_c0_g1_i1 len=255 path=[465:0-254] [-1, 465, -2]
CGAGCCAACGCGCATCCGCGTACTGCCCTAAGGGGAGGGCGCACGCGCACCCGCGGGGAT
CCGGGGGCAGAGCCCCCCGGCAATTATCCCATACCCCGGGGGCACTGCCTTCCCCTGCAG
AAACGCGACCCTTTTTATCAAAGAGAGACGCGTGAATGCACACTTTGGCACCCCACTCTA
CGGAGTACTATAAGGAGCCTTCGCTCTCCCTTGATGGGAGAGCGGAGGTGACGACTGCGA
GCAGCCGAGCGAAGG
>TRINITY_DN72_c0_g1_i1 len=430 path=[832:0-51 836:52-221 831:222-429] [-1, 832, 836, 831, -2]
CGAAGGACTGAGCAGCGGTAGCCGAGCGAGGCGGTGGCCCGGTTAGGGCAAGCCGCCGAG
CGAGACATAGGTATCCATATGCAGATACCGACCCGGAGGGTCGGAATGCTATCCGAACCA
CTTTCGGGCGGTGGTCCGGTTAGGACAAGCCGCTCGAAAGTGGTGAGGGTTTAGGAGCAA
ACTACCGACCCGGAGGGTTGGAACGCTGCCCGAGCCCAATTTTCGGCGGTGGCCCGGCTA
GGGCAAGCCGCCGAAAATTGGGTGAGGGAATGGAGTAAATCAGAATGGAATCCCAGAGGC
ATATGATACCCATTTAGACGAGCTGCGCGCGGATGCGCGCCGCGAGTCCGTTGAGCGAGC
GACATGTTCGCGAGCGACTGCAAAATACTGCAAATTCGTCAATTTTCGGCGGTGGCCCGG
TTAGGGCAAG
>TRINITY_DN72_c0_g1_i2 len=622 path=[834:0-35 837:36-243 836:244-413 831:414-621] [-1, 834, 837, 836, 831, -2]
GACCCGGAGGGTCGGAACGCTGCCCGAGCCCAATTTTCGGCGGTGGCCCGGCTAGGGCAA
GCCGCCGAAAATTGGGTGAGGGAATGGAGTAAATCAGAATGGAATCCCAGAGGCATATGA
TACCCATTTAGACGAGCTGCGCGCGGATGCGCGCCGCGAGTCCGTTGAGCGAGCGACATG
TTCGCGAGCGACTGCAAAATACTGCAAATTCGTCAATTTTCGGCGGTGGCCCGGTTAGGG
CAAGCCGCCGAGCGAGACATAGGTATCCATATGCAGATACCGACCCGGAGGGTCGGAATG
CTATCCGAACCACTTTCGGGCGGTGGTCCGGTTAGGACAAGCCGCTCGAAAGTGGTGAGG
GTTTAGGAGCAAACTACCGACCCGGAGGGTTGGAACGCTGCCCGAGCCCAATTTTCGGCG
GTGGCCCGGCTAGGGCAAGCCGCCGAAAATTGGGTGAGGGAATGGAGTAAATCAGAATGG
AATCCCAGAGGCATATGATACCCATTTAGACGAGCTGCGCGCGGATGCGCGCCGCGAGTC
CGTTGAGCGAGCGACATGTTCGCGAGCGACTGCAAAATACTGCAAATTCGTCAATTTTCG
GCGGTGGCCCGGTTAGGGCAAG
>TRINITY_DN75_c0_g1_i1 len=318 path=[1627:0-233 1628:234-255 1629:256-317] [-1, 1627, 1628, 1629, -2]
CCCCACCAGACGACGGGCACCACCACGACGATGATCCCGAACTGCCAGACGACCGGGATG
GTGATGCCGACGATAGCCCAGGGGACGACACCTCACTGCCCTCGACCACCCAACGGCGAG
CATGGCTGCCACCACCGGGAGTCCCACATGCCAGTACGAGCGGGACGAGATGTTCACGAC
CGCTCACAATGGTACCTAGGGTAGTGTACTAGTGTACCTCTACGGCACATCACTGGGTCC
ATGGTTCTCTAGTTACCCAAATCATCGAGAAGCTGGCGGTTCGGGCATCCAGACGGACAG
GACGTATTTCAAAAAGTT
>TRINITY_DN75_c0_g2_i1 len=273 path=[1632:0-233 1633:234-272] [-1, 1632, 1633, -2]
CCCCACCAGACGACGGGCACCACCACGACGATGATCCCGAACTGCCAGACGACCGGGATG
GTGATGCCGACGATAGCCCAGGGGACGACACCTCACTGCCCTCGACCACCCAACGGCGAG
CATGGCTGCCACCACCGGGAGTCCCACATGCCAGTACGAGCGGGACGAGATGTTCACGAC
CGCTCACAATGGTACCTAGGGTAGTGTACTAGTGTACCTCTACGGCACATCACTCTAGGT
CCAGGGCAAACTTTTTGAAATACGTCCTGTCCG
>TRINITY_DN75_c0_g3_i1 len=566 path=[1630:0-503 1631:504-565] [-1, 1630, 1631, -2]
GTGGTGCCCGTCGTCTGGTGGGGCGGGGTCGTGTCCTTGGCCGTCGTCTACGTCGTCGTC
ATCGTTGTCTGACTCGGGCTGTTTGTCAGTGATGTCGACGGCATCGGCGGCGCTCTCTTC
ATCCGAGGTGTCGCCATCCTCCCCGTCCTGGTCTAGGATATCATCGGGATGCCCACCGGA
GTCTCCCTTGTCTGTGTCCCCAATGTGGTCGTCCTCCGTGGGATAGTTGACGGGGAAGGC
CTCCGTGTACGGTGCATATTCCATATTGCTTCTCTCCATCCCAACGACCCGTTGCCATGT
GCCGGTGTTCGTGCATCCGCTGCCTCGTGCCGAAGCATATTCCATAGCGTTTGTCTATCT
ATCTCTATCCCAACGACCCGTTGCCACGTGCCGGTGTTCGTGCATCCGTTGCCTCGTGCC
GGTGCCTCTTCACATATATATTTTAAAAAAAAAATCGTGCCCACGACGCCTCACCGCGGC
GTGGGTCCATGGTTCTCTAGTTACCCAAATCATCGAGAAGCTGGCGGTTCGGGCATCCAG
ACGGACAGGACGTATTTCAAAAAGTT
>TRINITY_DN76_c0_g1_i1 len=399 path=[377:0-398] [-1, 377, -2]
TTTTATTAATAAAATTTGACCCCATTTTTTTCAAAATTTCACCCCACATTTTTTTGACAG
CAAACAAGTCGACGACCCCGCTTATCGTCTCCCGACTTTGTCGCATATCGCACTTGTGAC
TCCGCTTAACGCTACCGCTACTCCGTCATAGCTCCGCTCCGCTCGCTACATGCCTTTAAT
TAGGCGCTACCGCTACATTGTAAGCCATTGATTGGCCGTTTTATATTGATTGGTCTAACG
ACCCTTCAATCAAAATAAAACAAATACGCTTCAAAATTCAGGGGGGAACCCCCGACCCCC
ACAAGAGAAAGAGAGGGAGTTAACCTCTCATAGGAGGTGTGTTGGCCGTTATGGCCGTTT
TAAGGTTGGCCAACAATGGCCCTGGTGGGAGAGGCGCTG
>TRINITY_DN76_c1_g1_i1 len=294 path=[272:0-293] [-1, 272, -2]
GTCGGGGGTGGGGGTTGGGGGTTTGGCCGTTATGGCCGTTTTAAGGCTGGCCAACAATGG
CGCTGGTGGGAGGGGCGCTTCGCTTTTTACAGCAGCACCAACAGCTGATTTATAATTAAG
GGGGGTAACCCCATGTTTTTTGTTTGGTTAATAGGGTGATTTATTTATGCTCGCGAGCGA
GCATAAATAAATCACCCAAGTTGGCCAAGGGCCATACGGACAAATCGTAGGACCGTGCAA
TAAGTCACGGCTAACTCTTGTACAAATCGTGTGGACTCGCGGGTACGCGGCTAT
>TRINITY_DN78_c0_g1_i1 len=1107 path=[1119:0-564 1120:565-1106] [-1, 1119, 1120, -2]
TACCCGAAATGTCTAATAGCAGTTTCCAAAGGAGGGGTGGAGTAATATAAAGAAATCGAT
GGTTAGTTACAGGCTCCCTATAATAATTAAATAAAATGTTTAGTGGAGGACAAAGAAGCA
TCGCTCCCCAATACGTTGTCAAAGATGACTCTCTAACCCTCAGACCCTACAACAAAGCGT
TGACCGCACTTAGTGAGAAGATTTGCTCAGAGGTCGGCCAGTCAGGGCAGGACCGTTGCT
TGTTCGAGACGAGGACGGCGTTCGACTGTTTGTTGAGACACAAGGTGCGCAAGTTTGGAG
ACCTTACAGATAATGTCGGCTCATGCAAACATCACATCGAAAACATGAAACAATCAATAG
GCCACAATTCAGTACTTGATAAGCACATTGAGGAGATTCAGTACTTAAGACAATCATTTG
TATGATTATCCGTATTTAAATTCAATTCGTAGTAATTTTGAAAATTAAATTGTTCGCGAG
AGTCCGAGATCAATGTCAGTTATGCTTAGCTACCACGAGCCATCGTTCCCTTGCATTTAA
ATTACCCGAAATGTCTAATAGCAGTTTCCAAAGGAGGGGTGGAGTAATATAAAGAAATCG
ATGGTTAGTTACAGGCTCCCTATAATAATTAAATAAAATGTTTAGTGGAGGACAAAGAAG
CATCGCTCCCCAATACGTTGTCAAAGATGACTCTCTAACCCTCAGACCCTACAACAAAGC
GTTGACCGCACTTAGTGAGAAGATTTGCTCAGAGGTCGGCCAGTCAGGGCAGGACCGTTG
CTTGTTCGAGACGAGGACGGCGTTCGACTGTTTGTTGAGACACAAGGTGCGCAAGTTTGG
AGACCTTACAGATAATGTCGGCTCATGCAAACATCACATCGAAAACATGAAACAATCAAT
AGGCCACAATTCAGTACTTGATAAGCACATTGAGGAGATTCAGTACTTAAGACAATCATT
TGTATGATTATCCGTATTTAAATTCAATTCGTAGTAATTTTGAAAATTAAATTGTTCGCG
AGAGTCCGAGATCAATGTCAGTTATGCTTAGCTACCACGAGCCATCGTTCCCTTGCATTT
AAATTACCCGAAATGTCTAATAGCAGT
>TRINITY_DN78_c0_g2_i1 len=582 path=[1121:0-39 1122:40-581] [-1, 1121, 1122, -2]
TTCCCTTGCATTTAAACTACCCGAAATGTCTAATAGCAGTTTCCAAAGGAGGGGTGGAGT
AATATAAAGAAATCGATGGTTAGTTACAGGCTCCCTATAATAATTAAATAAAATGTTTAG
TGGAGGACAAAGAAGCATCGCTCCCCAATACGTTGTCAAAGATGACTCTCTAACCCTCAG
ACCCTACAACAAAGCGTTGACCGCACTTAGTGAGAAGATTTGCTCAGAGGTCGGCCAGTC
AGGGCAGGACCGTTGCTTGTTCGAGACGAGGACGGCGTTCGACTGTTTGTTGAGACACAA
GGTGCGCAAGTTTGGAGACCTTACAGATAATGTCGGCTCATGCAAACATCACATCGAAAA
CATGAAACAATCAATAGGCCACAATTCAGTACTTGATAAGCACATTGAGGAGATTCAGTA
CTTAAGACAATCATTTGTATGATTATCCGTATTTAAATTCAATTCGTAGTAATTTTGAAA
ATTAAATTGTTCGCGAGAGTCCGAGATCAATGTCAGTTATGCTTAGCTACCACGAGCCAT
CGTTCCCTTGCATTTAAATTACCCGAAATGTCTAATAGCAGT
>TRINITY_DN80_c0_g1_i1 len=265 path=[243:0-264] [-1, 243, -2]
TCGAGTAATTTACTGTTTTTGGGAAAACAGTAAGTTACTCGATGCGTGTTTACCAATTTT
TAAGGCCTTTTTTTGGGTAAAATAGGCTTAAAAGTTGGTAATCACGCATCGAGTAAATTC
ATGCTTTCCAGGGGCTCATGAATTTACTCGATGCGTGTTTACCGACTTTAAGCGATTTGC
GCGTGCGGGTGGTTTTGCGCGTGCGCGCGCTGGTTTCGGGCCGGAATCGAACTGAAACCA
GCTCGATTTTGGGAAGTGGCTGCGG
>TRINITY_DN79_c0_g1_i1 len=418 path=[396:0-417] [-1, 396, -2]
GGGCTGTCCACATAACTTGCATCGGTACTTTATTTTTGTTCCCTTCCCGGTCGGACGTTG
ACCTGGTGTGCTTGGAGCTGATGCTTCCCCAGCTGATCCAGGACTGGCGCTAGGAGTATG
TGGCGTGACGGGAGCGCAATATTTGAGACTAAGTGGGGTCATTTCGCTCTTCTTGAAAAC
ACCAATCTGCTTGTTCTTGCTACTCCTGGGCGTCCCGTTAACACCCACCTTGTCCTTGCC
GCCATTCTTGACAGGTGGAGCAATTACCTCGTGCAATTCCACATCCCACGAAATGCAATT
CTCCTTCATGAAGTATCTAGTGGAAAGATTTTTCTCGTAGTTGTGTCGTTCTTCCCTCTC
TTCAGGACTTTCTTCCTTGAATGTGGGAACCACAATGTCAGCATCAGCTGCAGCCCTA
>TRINITY_DN79_c1_g1_i1 len=226 path=[204:0-225] [-1, 204, -2]
GGCGGTAAGGCCCAGCTGCAAATGTTGGTCCACCACCGCCAGGAAAAGTTCCCACCTGAT
TCCCTCCTGCCATGGAAGTATCCTGACTTAACAGACTTGAGAAGTTATTCATCTCGCTCA
ATGCAGGCGCTAAGCGTCCTGGCTCGTTGGAAACAAATGCATTCACGGCAGGATAGACCA
TGGTGCCAATACTTCGCACCACTGACGATTCGTAAGGACATGAGTG
>TRINITY_DN77_c0_g1_i1 len=385 path=[2494:0-163 2495:164-164 2496:165-384] [-1, 2494, 2495, 2496, -2]
ATGGGACCTCCTAGGGGCCTCCACGGCGGCCGCACACGCGGTTTGGGGCCGCAGGCCCCG
TGTCCTGCTACATCTTTCCTCTTCTCTATATAGAGGGTTGGGAGTGGAAACGGGTCTGAA
AGGCCCTGGTTTCCCCGAGGTGTGGTTTAGGGCTGTAGTTTTTGGCGGGTTGTGCCCAAA
AACTATGGCTTTGGTACCACTGCCAAAAAACTACAGCCCTAGGCCACGCTTCGACGCACA
CAGCCTGAGCACGCTGCGGTAAAATGTGTGCGCGGGGCCGTTGGGGGTCTGGGATAAGCT
CGGACGCATCCGCACCCGGAAGGCCCCAAACCATTCCTTTTTACATCCCTGGGCTTCATT
CCCGGAAAACAGCCCCATTTAAGAT
>TRINITY_DN77_c0_g2_i1 len=885 path=[2497:0-63 2498:64-64 2504:65-221 2492:222-242 2493:243-884] [-1, 2497, 2498, 2504, 2492, 2493, -2]
GAGGGTCCTTTGGGTCTTAAAAGGCTCCTTGGGGCTACGGCGTGGTTTAGGGCTGTAGTT
TTTGGTGGGTCGCGGAGGGCCGTTGAGGATCTGAGATCAGGCGCGCGCATCCGCGCGGGA
GGCCCCAAACCCACTCCTTTTACATCCCTGGCCTCTATTTCCAGAAAACAGCCTCATTTA
AGAGAGCTGTTTTCTGGCAATCAGTGTGCCCTCCCCACTGTTGCCCAAAAACGGGGCCCA
GGGGTGCATCCCCTGGTATTCCCGTGACTGGGATATTCTGCGCGCCCGCAGGCGTGCGCA
ACAAAGCATGCCATATCCCAAGGATGTGCCATGCGGTGTGCCTGCAGGCGCACAGGAAAC
AAAACATGACATATGCCATGCTGTGTATTACGCGCCCGTAAGCCCCACATGACATATTCT
ATGGTATATGGCATGCGCCCGCAGAGAAGCAAAGCATACCATATACCAGGGGTGCGCCAT
GTTTTGCTACCATACATCTGCAGGTGCGCGGGAAGCACCACATGTCATACCCCATGGTAT
GCACCTGATCTGCTACCACGCGCGTGCGTGCAGCCCGTGCCATATCCCATGGGATATGTT
ATGTGGTGCCCCTTTGCACCTACAAGTGCGCGCAGCCCCCAAGCATAGCATACCCATGGT
ACGCGGCATGCGTACGAAGCGTGCCCGTAGGCACGTGCGGGGCAGGAACCTGGGCTCCCC
GTACTGGTGATTAGCTCCTAATTATATTATTAATGTATCTAATTATGGTTACAATATCCT
AAATCGCAGCATATGTCCTATGATAAGTTTTTCGAAGCACATCAGCACTTTCGCGATCTG
GGGACCAGAGTGCGTGTGTGGCGTGCAGAGTGGCACACCGAAGTG
>TRINITY_DN81_c0_g1_i1 len=245 path=[223:0-244] [-1, 223, -2]
GCTCCCAGCGGGTCCGCTGGACGTTTAGACCATCTGCCGCTGTGGGGAAATAACTGGTAA
CCACCAACGTTATGGCATCAAACGGCAACCCCAGCAGGTCATGCACGCTGCGGCTTGCGT
TGGGCGGGTGGTTTTGCATTACTCTCCCTCGCGCTTGCTGCGCACCCAGCTGGTCTGCCG
TTTAGCCAAAAAATAGAAATACAAGGGCACCTTGGCCAGCACATACCAAGGCATGCTGCT
TAGCT
>TRINITY_DN73_c0_g1_i1 len=3567 path=[3618:0-1782 3619:1783-1806 3620:1807-3566] [-1, 3618, 3619, 3620, -2]
GCAGATGGAACCGCTACTGCTGTTCAACCAGCAGAGTGTCATACATTTCTAGATGTTCAA
TTTGAAGATGCTTAGACAAACCCCTTGTCGGAGACAATCTTTATGACGAGCGTAGCGAGT
ATTCCAACCGTTAAAGAATCGCTAACAGAGGGCGCAGATCTCGCGCATGGCGCCCGAGCT
TTAGCTCGGGGGACGTAGGCGAGCACCGGCTTTAGCTCTTGTTCAGGGCTGGGCTCACTA
GGTATACAAATAATCCTTTAGACAAAATTAAATCTCAGGGAAGTATATAAAATATGGAAC
CTTCCCTTCCTTCTTTAGCAATTCGCTACAACCACACTGACGATGAAAATCTTAAACAAT
ATGTAAAGTTTTTAGAGCATTATGCTGTGCCATTTATCGTAGTCGTAGAACCAGAAGACG
AAGAAGTCAGACGAACACATACTCACGCAGTGCTTCAAACAAATACAACAATTAATACAT
TTCGAAAACAACTTAAAAAAGAGTTTCCATTAATTAATGGGAACAAAGATTTTTCAATAG
TGATCACAAAAAATCTTGACGAAATGTTAAGGTATGTGTGTAAAGGTCAAAAAGACCAAC
CTCCATTGGTTATACAGACTACACTACAACAAGAGCAGGTGATAGACTATCACACTCGAT
ATTGGCAACAACAGCAACAATTTAAAGCATCTAAAGGGATAACGACAACAAAAAAACAAT
CTATGTCCTGGACGGATAAAACATTTCAAGAACTCGTAGAGCATATGACGTATATTGAGG
AAATATCTTCGCATGAAATAAAAAAAATAACTGAGTTTACTCTTAAACGGTTAGGGAAGA
CAGGGAAGAAACTGGGCCTGAAGCTGATAAGCGAAATGGTAATGGGGTTCGCGAACGGGT
TATTATTATTACACCCTTCACCCATGCCACACGACAGATGGTGCGCCTCTGTTGCTGAAA
AGATATGTAATGAAAATCATTTTCTGAATAGATATTAAAAGGTCCAGAACTTCTATCTAC
CTACTAGATAGAAGTTCCCTTCCTTCCTTCCCTCTTCCTCCAAAAATGCATATTATTATC
TTTAGGAATAATATACGATGTATAAAAAAGCCCCCAAACGCTCCTCACCCTACAAAAGAC
GTAGGTATTCACGAAAGTCGAAAACCGTCAAGAAAGTTTCACCCGCAGTGAAATCTTATG
TTAAAAAAACTATTCATAGTAATATTGAAAACAAACAATGGCAATTAATATATCTTAATC
AAACCATTGCTTCATTAACCGGATTTAGTAAAAATCTATTACCAACTGGTGCTCAAGGAA
CTGGACAACAGAATCGCATTGGTAATGAAATCCGTATCACAAAAGGAGTTATAAGAGGTT
TTGTAAATCTCTTACCCTATAATGCTATTACAAATCCACTCTGTATCCAACGGGTCAGAA
TTATGGTATTATCCATGAAAGCTGATAATACGAATACTTTAGATTCTACTGGTATTTGGC
AATATGGCAATACATCATTGGACTTACAGGCCAATTTAAGTGATTGTATGTATCATCTCA
ATCAAGATAAGTTCACCAAATATTACGATAAAACTTTTATACTCGCATCTCCATCACAGT
CAAGTTTGACAAATAACTTAGCAGGTCAATACTTTAGTAATGATAAGTTTCAAATCCCAT
TTTATTATGATTTTTCAAAACATGTCAAGTCAAAATTGAAGTATAATGATACAACTTTAG
CTTGTATTAACAGAAACATGTTTCTATTTGTTCAATCTGTAAATGCAGATGGAACCGCTA
CTGCTGTTCAACCAGCAGAGTGTCATACATTTCTAGATGTTCAATTTGAAGATGCTTAGA
CAAACCCCTTGTCGGAGACAATCTTTATGACGAGCGTAGCGAGTATTCCAACCGTTAAAG
AATCGCTAACAGAGGGCGCAGATCTCGCGCATGGCGCCCGAGCTTTAGCTCGGGGGACGT
AGGCGAGCACCGGCTTTAGCTCTTGTTCAGGGCTGGGCTCACTAGGTATACAAATAATCC
TTTAGACAAAATTAAATCTCAGGGAAGTATATAAAATATGGAACCTTCCCTTCCTTCTTT
AGCAATTCGCTACAACCACACTGACGATGAAAATCTTAAACAATATGTAAAGTTTTTAGA
GCATTATGCTGTGCCATTTATCGTAGTCGTAGAACCAGAAGACGAAGAAGTCAGACGAAC
ACATACTCACGCAGTGCTTCAAACAAATACAACAATTAATACATTTCGAAAACAACTTAA
AAAAGAGTTTCCATTAATTAATGGGAACAAAGATTTTTCAATAGTGATCACAAAAAATCT
TGACGAAATGTTAAGGTATGTGTGTAAAGGTCAAAAAGACCAACCTCCATTGGTTATACA
GACTACACTACAACAAGAGCAGGTGATAGACTATCACACTCGATATTGGCAACAACAGCA
ACAATTTAAAGCATCTAAAGGGATAACGACAACAAAAAAACAATCTATGTCCTGGACGGA
TAAAACATTTCAAGAACTCGTAGAGCATATGACGTATATTGAGGAAATATCTTCGCATGA
AATAAAAAAAATAACTGAGTTTACTCTTAAACGGTTAGGGAAGACAGGGAAGAAACTGGG
CCTGAAGCTGATAAGCGAAATGGTAATGGGGTTCGCGAACGGGTTATTATTATTACACCC
TTCACCCATGCCACACGACAGATGGTGCGCCTCTGTTGCTGAAAAGATATGTAATGAAAA
TCATTTTCTGAATAGATATTAAAAGGTCCAGAACTTCTATCTACCTACTAGATAGAAGTT
CCCTTCCTTCCTTCCCTCTTCCTCCAAAAATGCATATTATTATCTTTAGGAATAATATAC
GATGTATAAAAAAGCCCCCAAACGCTCCTCACCCTACAAAAGACGTAGGTATTCACGAAA
GTCGAAAACCGTCAAGAAAGTTTCACCCGCAGTGAAATCTTATGTTAAAAAAACTATTCA
TAGTAATATTGAAAACAAACAATGGCAATTAATATATCTTAATCAAACCATTGCTTCATT
AACCGGATTTAGTAAAAATCTATTACCAACTGGTGCTCAAGGAACTGGACAACAGAATCG
CATTGGTAATGAAATCCGTATCACAAAAGGAGTTATAAGAGGTTTTGTAAATCTCTTACC
CTATAATGCTATTACAAATCCACTCTGTATCCAACGGGTCAGAATTATGGTATTATCCAT
GAAAGCTGATAATACGAATACTTTAGATTCTACTGGTATTTGGCAATATGGCAATACATC
ATTGGACTTACAGGCCAATTTAAGTGATTGTATGTATCATCTCAATCAAGATAAGTTCAC
CAAATATTACGATAAAACTTTTATACTCGCATCTCCATCACAGTCAAGTTTGACAAATAA
CTTAGCAGGTCAATACTTTAGTAATGATAAGTTTCAAATCCCATTTTATTATGATTTTTC
AAAACATGTCAAGTCAAAATTGAAGTATAATGATACAACTTTAGCTTGTATTAACAGAAA
CATGTTTCTATTTGTTCAATCTGTAAA
>TRINITY_DN82_c0_g1_i1 len=557 path=[535:0-556] [-1, 535, -2]
ATAGAAGACAAAAGACCAATGAACCAAACAGTAAATCAAATTTTACTAACTTTAAAAGCT
AAAAGCAGCAATTAAAACTTGAATCTTTAGTTATTATTCAGTAAAAACGAATCAAATGTC
AAATATGTGAAATATGGAAACTTGTGGTTTTACAATCAAGAGCATTGGAAAGTTGCGGTT
GTTTCAGATTTATTTAAAGATTGTCACTGTAAAATGTATTCCTTAATTACTACAACTCCA
TTGCTTTCTTTTGTTAGGAAGGTCTTATATTTAACTGCCTTGCGCATTCCACAAGCCGCA
GATTTGTTATTTTATTTTTGTACACGCTTGTCGAATACTTTGATAACCTTTCCATTTTAT
CCTTGCGACTTATTCAATAAGCAAAGACTCCATTAAATGTTGAGCTGCAGCTACACTAGT
AGGATATGTACAAGCGGCAAAAAGATACCTGATGGAAAACCGAAGAGAAAAATTTATTAA
TGCTAGTAGCATTATTCAGATGTCAAAGAATTTAAATTTGCTAAGATCTAAATTGATTTT
GTTTGCTCGGGAAATAG
>TRINITY_DN83_c0_g1_i1 len=254 path=[463:0-253] [-1, 463, -2]
TGAGTATCTTCGAGCTAATCCAGGAAAAGAGCTACCGAAGCGCCCAGAGAACCGGCAGAA
AGCATTCACCCGTCTGTTTGGGAAGCTCACACGAAAGCAACAAGACGAATATCGGGACGA
GACCTCTGTTGTCGCTCGACGGCAAATCATGCTCCAGATTTACGATGAGATTGTGTCGCC
CCCGCACAATCAGGCTTTCCTAGTGGAAGAGGAGGATGGCGCACTTGTTGCTGCCGAACG
AGACGATCCGCGGA
>TRINITY_DN83_c1_g1_i1 len=289 path=[533:0-288] [-1, 533, -2]
GCTCGAAGATACTCAATCTGTCGAAAATGGTTCATGTGGAGGGCATCGAATCGCCGAATA
AACATGAGTTCGACCCGCGGATCGTCTCGCTTGGCAGCCACAAGCGTGCCATCGTCATCT
TCGACCAGGAAGGCCACATTGTGTGGAGCAGTCACAATCTCATCATACATGTCGTGAATG
AGTTGTCGTCTGATGACCTCACAGTGCAAGGACTCGAGCTCAAATGCCCTATCATAAGAC
ACCTGAAACTTGCTCGCGAGCTTCCGAAACAGACGGGCATTTGAGCTCG
>TRINITY_DN86_c0_g1_i1 len=381 path=[359:0-380] [-1, 359, -2]
GGTGACAAGTTAGACTCGTTGCGTCATTCAATTGTCATTGATCCTGCAACGAAGGAAGCG
AAACAATATTTACACAGGACACAGGATCCAGCAAACCCCCATATGCATAGGGCAATTGTG
TGTATTATATGCGATCGTTTTATTATTGGCACGGAAACCATTCATAAACTTACCAAGGAA
GACATTAATGTGCACAGTGGAAGACTTGGCGTCAAAAGTTACGAAGAGTTCTACCAAACC
ACACTAAAAGATGAAGTTAAGAGACAATATCGAGTCCAAGGTCTACAAGATATGTTACTC
TCACCTCGATCTAGGAAATACCCTGATGGTTACGCCACCTGTTCCATCTGTTACAGTGCA
ATGCAACCACAGATGGCATGC
>TRINITY_DN84_c0_g1_i1 len=231 path=[818:0-87 819:88-91 820:92-101 821:102-172 822:173-230] [-1, 818, 819, 820, 821, 822, -2]
GGCGCCGGCCCCTCCCAGGCAGACCGAATTCTGGGCCCCTGCGGGGAGCCGCTACTCGCA
TCGGAACAGTGGAAAAAACAAAACAATCTTAAACCTTATAATTGTCAATCTGTATACATT
AGTTATGCTGTTGATCTATCCTTGTTACTGTGCTTTAAAATGATTCCCACGTTTACCTGC
GACCGGAGGAAAATGGGGACCATGAAGATTTCCGCTCCCCCCCGGTTCGGA
>TRINITY_DN84_c0_g2_i1 len=231 path=[813:0-87 814:88-91 815:92-101 816:102-172 817:173-230] [-1, 813, 814, 815, 816, 817, -2]
GGCGCCGGCCCCTCCCAGGCAGACCGAATTCTGGGCCCCTGCGGGGAGCCGCTACTCGCA
TCGGAACAGTGGAAAAAACAAAACAATCTTAAACCTTATAATATTAGCTTACAAACATAT
ATCAAGACATTTAATTGGTTTCATACGACATGCTTTAAAATGATTCCCACGTTTACCTGC
GACCGGAGGAAAATGGGGACCATGAAGATTTCCGCTCCCCCCCGGTTCGGA
>TRINITY_DN90_c0_g1_i1 len=1319 path=[1397:0-670 1398:671-1318] [-1, 1397, 1398, -2]
ACCATATGAGAATTTGCTGAAGCTTGAAGTCTCGTGATGGCCAGTCAATCTCTTTTAGTT
GTTGTCGCCATAAACACTAATGTGCAAAGCGTGCTTGGCTCCAAACTTGTCCATCATTTC
CTCAATGTACTTCATGCCTTTTGCACCAACTCTCATTGTTTCGGTTGAGAAGTTTGTGTG
GCATCCTGAACCATTCCAGTCTGGGAAGAGCTTAGGAGCGAATGAAACCACAACTCTGTA
ATCTTCAGCAACACGGCCGAGGATGTAACGAGAAACCCAAAGTTGGTCTCCAATTGAAAT
TCCCTCGCAGGGTCCGACTTGGTATTCCCACTGTCCAGGCATGACCTCACCATTGGTGCC
TGAAATTTAAATGCCCGCAAATAAGCAAGCTTTGTAGTGAGCGTCAGAGATTGCTCTACC
GAAAGATACGTTTGCGCCGATTGAGCAGTAGTAAGGACCTTACTGACCAGGGTAACCATT
TTCAGGCCAGCCGAGGGGCTAGGTGGTGAACTTTGTTGCGTTTGAGATCATGGTGTACTC
CTGTTCAATGCCGTACCAAGTTTTCTCGGCCTTCACAGCTTCATTTTCCCAGATTTGCTT
TGCGAAGTGTCTGAAGTTGGTGTTAGAGGGGACAAGCACCTGGCAGGTACCATATGAGAA
TTTGCTGAAGCTTGAAGTCTCGTGATGGCCAGTCAATCTCTTTTAGTTGTTGTCGCCATA
AACACTAATGTGCAAAGCGTGCTTGGCTCCAAACTTGTCCATCATTTCCTCAATGTACTT
CATGCCTTTTGCACCAACTCTCATTGTTTCGGTTGAGAAGTTTGTGTGGCATCCTGAACC
ATTCCAGTCTGGGAAGAGCTTAGGAGCGAATGAAACCACAACTCTGTAATCTTCAGCAAC
ACGGCCGAGGATGTAACGAGAAACCCAAAGTTGGTCTCCAATTGAAATTCCCTCGCAGGG
TCCGACTTGGTATTCCCACTGTCCAGGCATGACCTCACCATTGGTGCCTGAAATTTAAAT
GCCCGCAAATAAGCAAGCTTTGTAGTGAGCGTCAGAGATTGCTCTACCGAAAGATACGTT
TGCGCCGATTGAGCAGTAGTAAGGACCTTACTGACCAGGGTAACCATTTTCAGGCCAGCC
GAGGGGCTAGGTGGTGAACTTTGTTGCGTTTGAGATCATGGTGTACTCCTGTTCAATGCC
GTACCAAGTTTTCTCGGCCTTCACAGCTTCATTTTCCCAGATTTGCTTTGCGAAGTGTCT
GAAGTTGGTGTTAGAGGGGACAAGCACCTGGCAGGTACCATATGAGAATTTGCTGAAGC
>TRINITY_DN90_c0_g2_i1 len=769 path=[1395:0-120 1396:121-768] [-1, 1395, 1396, -2]
TCAATGTTTGACGCGGGTCTTCTGTCCTCGATATATCCTTTACCATTAGCATTTGCTGTA
GTAGTAGGGATACGGACTGAGGCGGCGCGGTTTGCAACACCATATGAGAATTTGCTGAAG
CTTGAAGTCTCGTGATGGCCAGTCAATCTCTTTTAGTTGTTGTCGCCATAAACACTAATG
TGCAAAGCGTGCTTGGCTCCAAACTTGTCCATCATTTCCTCAATGTACTTCATGCCTTTT
GCACCAACTCTCATTGTTTCGGTTGAGAAGTTTGTGTGGCATCCTGAACCATTCCAGTCT
GGGAAGAGCTTAGGAGCGAATGAAACCACAACTCTGTAATCTTCAGCAACACGGCCGAGG
ATGTAACGAGAAACCCAAAGTTGGTCTCCAATTGAAATTCCCTCGCAGGGTCCGACTTGG
TATTCCCACTGTCCAGGCATGACCTCACCATTGGTGCCTGAAATTTAAATGCCCGCAAAT
AAGCAAGCTTTGTAGTGAGCGTCAGAGATTGCTCTACCGAAAGATACGTTTGCGCCGATT
GAGCAGTAGTAAGGACCTTACTGACCAGGGTAACCATTTTCAGGCCAGCCGAGGGGCTAG
GTGGTGAACTTTGTTGCGTTTGAGATCATGGTGTACTCCTGTTCAATGCCGTACCAAGTT
TTCTCGGCCTTCACAGCTTCATTTTCCCAGATTTGCTTTGCGAAGTGTCTGAAGTTGGTG
TTAGAGGGGACAAGCACCTGGCAGGTACCATATGAGAATTTGCTGAAGC
>TRINITY_DN85_c0_g1_i1 len=1039 path=[1017:0-1038] [-1, 1017, -2]
ATGGGTGGGCAGGAGCCGATGATGCCGATTTCGCCGTTACTGTTGTCAATACCGGGTTTT
TCAGAACCATTGGCGGCCTTGCCCGCTGCCGGGCGTTCAGCCGGTGCGCTGCTGGCCGAT
TGACGGTCACGCAGGATGCGCGCTACGGCCTGGAGCATTTCGTCGTGGTCGAAGGGCTTG
GCGATGTAGTCCACCGCGCCCATCTTCATGGAGTCCACGGCCGAGCGCAGGCTGGCGTAG
CTGGTCATGATCAGCACCGGAGTGCCTTGGCCGAGCTTGATCAGCTCGGTGCCGGGGGCG
CCTGGCAAACGCAGGTCACTGACGATCAGGTCGAACGTGGGAATGCTGAAACGCTCTTGG
GCTTCCTGCACCGAGCCGGCTTCGCTGACCTGGTACTGATTACGTTCAAGCAGGCGACGC
AAGGCAGAGCGGATAATGGTTTCGTCTTCGACGATCAAAATGTGCGGCATTGATTCAACT
CTCTCGACGGTCTCAGTTCACAGCGGACGTCGCTTCGACATGACGCGGCAAGGTCACCCG
AATACGGGTGCCGCGTTGGCTTTCGGTGTCAGCCGGGCTGTCGATGGTGATTTGTCCATA
ATGCTCTTCAACGATGGAATAGACCAGTGCAAGGCCCAGACCGGTACCTTCACCCGGATC
CTTGGTGGTGAAGAAGGGTTCGAACAATCGATCCATGATGTTCTGTGGAATGCCGCTGCC
TTCGTCCTCGACGATCAGATCGACCGTGTGCTCGAAAGCCTCGCTCTTGACCCGTACTGC
GCTGCCGGCCGGCGATGCGTCGCGGGCGTTGGACAGCAGGTTGATCAGCACTTGGGCCAG
GCGTTGTGAATCACCGTCGACCCAGTGTTCCGGGTCGCACAGGTTAAAGAACTGTACTTC
GAAATTGCGCCGGTTCAAGGCCAGCAGCCCAATGGCATCCTGGGCCACTTCGGCCAGGCA
CACCGCTTCGTCGTGATTCTGATGGGCGCCCGCGTGGGCAAAGCTCATCAGCGACTGCAC
GATGCGCGAGACACGCTTG
>TRINITY_DN85_c1_g1_i1 len=659 path=[637:0-658] [-1, 637, -2]
TGGTCTGCTCGAGAATCTGCCCGCTGATTTCGATGATTTCGCCGTCTTCTTCGCGCTCTT
CCCGCAGGTTTTGCGCGAGGCAGGCGATACCGGTGATCGGATTGCCGATTTCATGGGCCA
CACCCGCGGCCAGGCGCCCGATGCTGGCCAGGCGCTCGGAGTGCACCAGCTTGTCTTCGA
GCATCTGGGTTTCGGTCAGGTCTTCCACCAGCAGCACCAGGCCGCTGTTGCCGGGCGCCA
GTGGCTCGTCGATGGCGGCCTTGTGCAGGTTGAGCCAGCGGGTCTGGCCATCCAGCGCCA
GGTGCTGTTTGTGCAAGTGTTCGTCGGGCAGGTTGATGAAGCCCTGGAGCAATTCTTTCC
ACGGGTCGCCAATGGTGTTCAGGCGCGAGCCCACCACACGTTGGGCGGCGATGCCGGTGA
GCTCTTCCATGGCCTTGTTCCACATCAGGATCTCTTGATCCTTGGCCAGGGAGCAGACGC
CCATCGGCAGTTCCTGCAACGTCTGGCGGTGATAGCGGCGCAGGGCGTCGAGTTCGGCGG
CAAGGCCGGTGAGGCGGGAGTGGTAATCCTCCAGCCGGCTCTCGATGAAGTGGATGTCTT
CGGTCACGTAGTTTTCGCCGCCGGCCTTGTAGGGCAGGAAGGTCTCGACCATGTCCTGG
>TRINITY_DN87_c0_g1_i1 len=1709 path=[1736:0-853 1737:854-877 1738:878-1708] [-1, 1736, 1737, 1738, -2]
CATGTGCCCATCATCATTGAGTTTCTTGCTAATAATCAACCCTGGTGAAGACTTATGAAG
ATATGGTTATGGTGTCATCATTTGTATCCTGGCCAAGATCAGGGAACATGTCCTTCATGG
GGACATCTGATAGAGCGATGAATGATATCTCATCTGAACTCTCAAAATCATCAATCACTC
TGAGAAATTTCAATATGGCCACAATCATGAATCGATTACCCTCAGCTGCAGCTAAGAAGG
GAGCTGAACAGATGAATTTGATAAGTAGATTTTTGAGATACGGTATTCACTCTCATCCTC
TACATAACCAGGCAGCATCCATGAATAAATCCAATTGTGAACTTTCCTCACAGCAGATAC
CCATCTGTCCCTGTTTCTATTTGTAATAATATTTGCATTTGGAACATATTTTTTACAGCC
CATGTTAACGACATGGAAACCACATGTACCCTCTTTGGCATTGACACATACATTCACCAT
AGCCCCAAGAAGTTCATTGCATTGCTGATGATCAGCATCCTTCATGAAAAACATCACACG
ATCACATATCCACTTGGGAATCAGTGCTGGTATGGCTTTTTGGAATACCCATCTGAAGCT
GAAGCGTTGTTGATTAGGAATGAATATCCACATGAATACCACTTGTTTTCCAATAGATGT
TTTTGAGGACTGAGTTAGTAAGTGAAAGCCTTTGTTGTTTGAATGAGAGGTAACATCAAT
CCAAATAACCTCTAGGCAGAGCATAAAAAGTCAGAATGCAGGTTTGACAACCCATGCAAC
TGCAATGAATAAATTTTCATTGATACTCAAATTTCTCTCAACCCTCTCTTCTGTAACCTT
GCTAGCTAAGTCTGCCATGTGCCCATCATCATTGAGTTTCTTGCTAATAATCAACCCTGG
TGAAGACTTATGAAGATATGGTTATGGTGTCATCATTTGTATCCTGGCCAAGATCAGGGA
ACATGTCCTTCATGGGGACATCTGATAGAGCGATGAATGATATCTCATCTGAACTCTCAA
AATCATCAATCACTCTGAGAAATTTCAATATGGCCACAATCATGAATCGATTACCCTCAG
CTGCAGCTAAGAAGGGAGCTGAACAGATGAATTTGATAAGTAGATTTTTGAGATACGGTA
TTCACTCTCATCCTCTACATAACCAGGCAGCATCCATGAATAAATCCAATTGTGAACTTT
CCTCACAGCAGATACCCATCTGTCCCTGTTTCTATTTGTAATAATATTTGCATTTGGAAC
ATATTTTTTACAGCCCATGTTAACGACATGGAAACCACATGTACCCTCTTTGGCATTGAC
ACATACATTCACCATAGCCCCAAGAAGTTCATTGCATTGCTGATGATCAGCATCCTTCAT
GAAAAACATCACACGATCACATATCCACTTGGGAATCAGTGCTGGTATGGCTTTTTGGAA
TACCCATCTGAAGCTGAAGCGTTGTTGATTAGGAATGAATATCCACATGAATACCACTTG
TTTTCCAATAGATGTTTTTGAGGACTGAGTTAGTAAGTGAAAGCCTTTGTTGTTTGAATG
AGAGGTAACATCAATCCAAATAACCTCTAGGCAGAGCATAAAAAGTCAGAATGCAGGTTT
GACAACCCATGCAACTGCAATGAATAAATTTTCATTGATACTCAAATTTCTCTCAACCCT
CTCTTCTGTAACCTTGCTAGCTAAGTCTG
>TRINITY_DN89_c0_g1_i1 len=505 path=[483:0-504] [-1, 483, -2]
CCTCTTCTGGCTCGATCTCCCCCCACCTGGCCTCAGGCCCCTCACCTCTGCTGTATCTCC
TGGGAGGGGCCACTGCGGCCGCGCCTACGCAGTTTGCGCCCTACGTCGGCGTCTGGCCGC
ATTTCTCCCTGTTCAACCACTCCTGCCTGCCCAATGCAGTGCACTACACAATTGGAAGGT
GAGCCTGCTTTGGCGCATGTTGAGAAGTGAGTGCATTCAATGTCCCCCCTGAAGTAAAAA
ACCTAAACCCTATAACCTCTGTGCCTTTTACGCCCTCCCCCTCCCCCTGCCGTGGTACCG
GTTGCAGGACCATGGTGGTGAGGGCCACACATGTGCTGCAGCCGGGGGAGGAAGTCTCTG
TCTCGTACCTCGGGACCGAGGACCACGCGCCCGCCTCAATGCGGCGCAAGGTGGGACGTG
GTGTGGTCTGGTGTGGGGCGGGGTGTGGGTGTAGGTTCGGAGCGTGGACAGAGGGCCAAA
ACCCCCCTTCCTCCAGAAATGGGGG
>TRINITY_DN89_c1_g1_i1 len=269 path=[493:0-268] [-1, 493, -2]
GATCGAGCCAGAAGAGGCCTGGACGTTGGCAGGGGCCAGGCAGGGACTGCAACTATGGCC
CGGACCCCTCCTCTCCACATGTAAAGGACGAGGGTACAACTTTTGATGCAAACAGGCGCA
CAAGAACATCCCATACACACAAATTGGGAGAGGGTGGCCATCGGTGACTCTTCCATCGGT
GTCAGTTAGCTCCTTGTATATCGGAGAAGCACGAGAAGCACACCCTCCAGCCCTGTGTTC
ACCCGCCTCAGGCACGCCCCAGCCATCGT
>TRINITY_DN92_c0_g1_i1 len=238 path=[216:0-237] [-1, 216, -2]
TGATTGTAATGAATAAAGTTAAGTTCACCAGAATGTATCAGGTCTAGTACATCTCCCGAT
CTAATCTTACTTGATATCTAAGCATTTTTATTTCCTTCATATGTTGCCTATTCTCCGAAT
TACCAAGGTCCATCTAATCTTCCTTCAGGTTTCATACAGTATTTGCCTACACCATTGTCA
TAACCTATCTTGTGATTACTTGAAGTTTTCCAGATTTTACTAATACTCGCTCCTCTAA
>TRINITY_DN92_c1_g1_i1 len=369 path=[693:0-368] [-1, 693, -2]
CGATTCATGAAACATTCCAAAAGTTTGGAATATTTTATTAGTCACTCTCGTCCTTATCCG
AACACCTACGGTACCAATTGATAGTTTTTCATTGTGTATAGATTAAATCTTTGTAATAAT
CCATCTAGAACGTGCGGGTTTTTTTCGAGGGCTATTTTAAAGCATTCTTGAGGTGACCAG
TTTGTGAATATATATACGGTAGCATTTCTAGCACCTACAGTCTATCCTCCCTTGTAGTTA
AGCTTTTATCCTCCATCGCATAGTTTGTTGAGATCTTGAACGGTAATACATCCACGGAAT
TCATCTATCCAGAAGTTGTGCTATCCTTCGTAGTTACACCAGTCGTTATTGTTAGGCATT
TCATAGGAG
>TRINITY_DN93_c0_g1_i1 len=245 path=[1012:0-87 1013:88-111 1014:112-149 1015:150-244] [-1, 1012, 1013, 1014, 1015, -2]
TCCTGTGGATAGGTAGCGTATTTTTATATGTTGATATTTCTGCTTTCATTGATAATTGGT
ATAATATTGGTTTGCTTGTAATGTCTGCGGTTTTGCTAATTAAATCGTCTAACTCATTAT
CGTTTAAATTTAATAATATTACAAAAGAACCACCAACATCTGACACATGGGGTGGCATAA
AAAAATGCGACGTACCACTAATTAAAGAATGTACGATTAGTGGTCAAAGAGAACCAAGAA
CTGAC
>TRINITY_DN93_c0_g2_i1 len=336 path=[1007:0-117 1008:118-148 1033:149-159 1032:160-177 1031:178-272 1030:273-312 1025:313-335] [-1, 1007, 1008, 1033, 1032, 1031, 1030, 1025, -2]
ATTTAATAATATTACAAAAGAACCACCAACATCTGACACATGGGGTGGCATAAAAAAATG
CGACGTACCACTAATTAAAGAATGTACGATTAGTGGTCAAAGAGAACCAAGAACTGACCA
TGTGATTTTGTTGGTATAAAAACAGATTGTTTAGTATTTAATAATATTACAAAAGAACCA
CCAACATCTGACACATGGGGTGGCATAAAAAAATGCGACGTACCACTAATTAAAGAATGT
ACGATTAGTGGTCAAAGAGAACCAAGAACTGACACATACGTACTAAACAATATAACATAT
AACAAAATCACATTGTAACCATCTTCTGGTGACCAT
>TRINITY_DN93_c0_g2_i2 len=336 path=[1007:0-117 1008:118-148 1033:149-159 1032:160-177 1031:178-272 1030:273-312 1028:313-335] [-1, 1007, 1008, 1033, 1032, 1031, 1030, 1028, -2]
ATTTAATAATATTACAAAAGAACCACCAACATCTGACACATGGGGTGGCATAAAAAAATG
CGACGTACCACTAATTAAAGAATGTACGATTAGTGGTCAAAGAGAACCAAGAACTGACCA
TGTGATTTTGTTGGTATAAAAACAGATTGTTTAGTATTTAATAATATTACAAAAGAACCA
CCAACATCTGACACATGGGGTGGCATAAAAAAATGCGACGTACCACTAATTAAAGAATGT
ACGATTAGTGGTCAAAGAGAACCAAGAACTGACACATACGTACTAAACAATATAACATAT
AACAAAATCACATGGTCACCAGAAGATGGTTACAAT
>TRINITY_DN93_c0_g2_i3 len=309 path=[1002:0-106 1003:107-121 1033:122-132 1032:133-150 1031:151-245 1030:246-285 1028:286-308] [-1, 1002, 1003, 1033, 1032, 1031, 1030, 1028, -2]
AAAAATACGCTACCTATCCACAGGAAAATCTATGATAAAGCAAACATGGAGATGTACGAG
TTGTATTTACAAGTTAAGGAATTGAACCCTAAGTGTGAGTTTGTTGGTATAAAAACAGAT
TGTTTAGTATTTAATAATATTACAAAAGAACCACCAACATCTGACACATGGGGTGGCATA
AAAAAATGCGACGTACCACTAATTAAAGAATGTACGATTAGTGGTCAAAGAGAACCAAGA
ACTGACACATACGTACTAAACAATATAACATATAACAAAATCACATGGTCACCAGAAGAT
GGTTACAAT
>TRINITY_DN94_c0_g1_i1 len=402 path=[380:0-401] [-1, 380, -2]
GGTGTGAATTTTTCTATGTGGCTACCTTGTGTCATCGACTTGGATCCGGGCTGACCAATC
TGCTATTTGGTCGGCCCGGATCCAGGCTTTTCGGTACTCGGATATGAGGAACGGTTACTA
CTATGAGCGATTGCAGCCAGTTACCGTATCGACCATATCGAGGTAGTGGCATGGGCCTTC
TCAGTGCTTTTGAATATCGGGATGCCACTCCTCAATGGTGTCCGAGTATCAGGCGATGTA
GCTTGCATCCGTGATGTTATTCAACGTTTGGGCTGTGGTTGTGGCATCGGGAGCGGCCAC
TTTAAAACCCACTGTAGAAATGTTGCCTAGCAATGAACACTTTGTTGCGCTGCCGATGGT
GACAATTGACCCTCCTGATGCAGGAGGAAGATTAAATGTGTT
>TRINITY_DN94_c1_g1_i1 len=237 path=[429:0-236] [-1, 429, -2]
GGATTGTTGATCAACAACGACCCGTTGGCCCGCGTGGTTTGATTGATTACGCTATTGTCG
AAAAACTCAGAAAATCCAAGGCTTCCAATAGTCCCTAAGTAAAACGACCATTCCGTGACA
TTGATCGTGTTGCCTCTAGCCCTTAGCCCCTTCCATGCAGCGGTCCCGGTACCCGCTACA
GCGGAGGAAGCAGTAATGTGGTTGTTAAGCAAGTCGATGTTTTTAACGGCCGCGCTT
>TRINITY_DN99_c0_g1_i1 len=586 path=[663:0-161 664:162-184 670:185-291 667:292-315 669:316-454 661:455-478 662:479-585] [-1, 663, 664, 670, 667, 669, 661, 662, -2]
TCTCATATTAAGGCACGCATCTGCCAGGGCGCCCACGGTCAGCCCAGCAGATGAGTTTGC
TCACTGGATCGATCACGAGTCATTTTCCAGAGACCGTGTACTCGGCGTACTCATGTTTTT
GGCAGAAGAGGCAAGTCCAGATGATGTTCTCGCAGCCCTTTTCTGTGGTCCGAGAAGTCC
GACAGATCCTCGATGGAGGCGGCAATGAAGTCAGTCCTGTCTCACATGAGGACAGTCGCA
CTGAACGCTCTGGACACTGGCGTCGCACAGCTTGATCAACTGCGAAAGATAATTCTCATA
TTAAGGCACGCATCTGCCAGGGCGCCCACGGTCAGCCCAGCAGATGAGTTTGCTCACTGG
ATCGATCACGAGTCATTTTCCAGAGACCGTGTACTCGGCGTACTCATGTTTTTGGCAGAA
GAGGCAAGTCCAGATGATGTTCTCGCAGCCCTTTTGCTGTGGTCCGAGAAGTCCGACAGA
TCCTCGATGGAGGCGGCAATGAAGTCAGTCCTGTCTCACATGAGGACAGTCGCACTGAAC
GCTCTGGACACTGGCGTCGCACAGCTTGATCAACTGCGAAAGATAA
>TRINITY_DN96_c0_g1_i1 len=289 path=[533:0-288] [-1, 533, -2]
TCGCGTAGTTGTGCATGACAGGACCGCCATTCATGGTTGGGATGAAATGGCTATTTCCAC
CGTATGATCCACTCATGTTCTGATGGTACGCTGGATAATTGGGCGAAAATGACATTCCGG
CAACATATCCCTGCAAAGGAGGCGGCGACTGCTGCTGCTGCTGCTGCTGCAATGGCGCTG
CTCATTCGTCCACGACGCACCATCGTAAAAGCTCACATTCTCCGGATTCGCCGTATCGAC
ATAGGCTGGAAAGACTGGCACAAACGGTGGCAGAGGCCCATGATAGGAG
>TRINITY_DN96_c1_g1_i1 len=201 path=[357:0-200] [-1, 357, -2]
GGAGTGATCGTGGCTCTGAACAGAAGCCGAGTCACGCATCGGGTAGCCAGAGCTAGCATG
TGGCGGCGGCCCGGCCAACATCGCTTGGTGCATCGGCGGCTGGGGATACATTGGCGGAGA
ACAATAGCTGCCAACAACGGGTGCACCATACATGGCAGCTTGAGGGACTGTATGGAACGG
CTCAGATCCTTCGTGGCCTTG
>TRINITY_DN97_c0_g1_i1 len=3037 path=[3064:0-1517 3065:1518-1541 3066:1542-3036] [-1, 3064, 3065, 3066, -2]
TAGGTAATCTGCAGGCCATAGTACCTGATGCATTGCAATTATTGTAATCTTAATACCAGG
TAAACTGGACTGGACCGGACTGGTCCGTAACACCGGACAGATCCGGTACTGTATTTATTC
ATTGTATAATATTACAATAGATAACTTATTAATATCCAATAAGCAATAAGCATTGGGAGA
ATGGACAAAGAGTTTATCTCTAAGTTCACAACAATCTTCTCTCTTCTTTCCTTAACGCTG
TGTGTTGTGTTACTTAGCTTAGTGTGACTACAGGAACTGTAGTTTAAAGGTCTATACGGA
TTAGGTACAGACATTAGAATTCTGACATCTAATTAGATCCCCAGGATCGTATCCAGACGC
GCGTCTGACCCTACCACCCCGGGTAGTCACACCTTAATAAGGGTCTCAAAACCCTAGCTT
GTGTAAACAAGCAATAGTCGCAAGACTATCTACACAGTTTCGTAAGGAAACAATGAAGCT
AGAGTAACCAAAACACACAGGCGAGGCTGCGGTCCACTGTGAAAGTGCAATATTAGCCCT
TCGGGGGATATTGTAAAACACGCAACAGGCGTTGAGCTAATGCGGATAGTACACTAGGTC
TCCGTACCGGTGTAGTTCCTCTCACCAGAGCGTGAGGGAAGGACGATTATACTGTCAAAA
TTTCGGCTGCCACGCCTTAATTACAAAGCCTATCATGCTATGGTAGAGTGACGATTATAC
TGTCAAAGATCATGTTTGAATCAAGATAACCTGACACGATGTGTTAGATGAACACTTGAA
AGTGTTGAGGAAGCTCTTAAGCCTACTCAAGTATAGAATTGCGTCACCGAACGACATAGT
ATACTTATGCACTCGCTGACGAGGGGCATGTTGGTAGGTCATAGGCTTGCTAGGATCCGC
ATAGGTCCACTTCCTAGGACCACCATCTAAAACAGTGTGCAGTAGACTAATTTACGACGT
AGCTAGTACAATATGTACATAGGTTACGTCGGAAAGAAGCGAAGCACCTGGTAAAAGAAT
AAAATAGGTCTCAAATTATATTTGGACCAATAAAAGAGTTTTTATGATTATTTTCATTAT
TTAACCAATAGAAACATTTTAAAGTAATAAAATGATGGGAGGTTGGAAACAAAAGAGCGG
GTGGATTCAAATCCTCCCCGCCTCTTGCGTTCCTTTCACTTTTCCCTTTCTATCTCAACT
ATCTGTCTGTCTCATTGTCTCGCGTGTGCGCGCCTACCTTACCACTGACCAACAAATTCC
CTCATAATAAATATACTGTTATATATTATATCAAATGCGATATATTTGTAGATTATGAGA
AGATGTACTATATTGTACTGTCAGAGGTCTAGCTCAGGTACCTCACCCGTGCCTAGCTGT
ACGAGTACGGTAGCTACAGTCTGATCCACTGTACTACCTAGTACTAGGTATAGCAGTATA
CATGTCAGGTATACTATAGCTATACAAATTAGCTATACGTTACTCTAGTGCAGGGTTTGC
CCAAGGCACCTGATAGCACTAGGTAATCTGCAGGCCATAGTACCTGATGCATTGCAATTA
TTGTAATCTTAATACCAGGTAAACTGGACTGGACCGGACTGGTCCGTAACACCGGACAGA
TCCGGTACTGTATTTATTCATTGTATAATATTACAATAGATAACTTATTAATATCCAATA
AGCAATAAGCATTGGGAGAATGGACAAAGAGTTTATCTCTAAGTTCACAACAATCTTCTC
TCTTCTTTCCTTAACGCTGTGTGTTGTGTTACTTAGCTTAGTGTGACTACAGGAACTGTA
GTTTAAAGGTCTATACGGATTAGGTACAGACATTAGAATTCTGACATCTAATTAGATCCC
CAGGATCGTATCCAGACGCGCGTCTGACCCTACCACCCCGGGTAGTCACACCTTAATAAG
GGTCTCAAAACCCTAGCTTGTGTAAACAAGCAATAGTCGCAAGACTATCTACACAGTTTC
GTAAGGAAACAATGAAGCTAGAGTAACCAAAACACACAGGCGAGGCTGCGGTCCACTGTG
AAAGTGCAATATTAGCCCTTCGGGGGATATTGTAAAACACGCAACAGGCGTTGAGCTAAT
GCGGATAGTACACTAGGTCTCCGTACCGGTGTAGTTCCTCTCACCAGAGCGTGAGGGAAG
GACGATTATACTGTCAAAATTTCGGCTGCCACGCCTTAATTACAAAGCCTATCATGCTAT
GGTAGAGTGACGATTATACTGTCAAAGATCATGTTTGAATCAAGATAACCTGACACGATG
TGTTAGATGAACACTTGAAAGTGTTGAGGAAGCTCTTAAGCCTACTCAAGTATAGAATTG
CGTCACCGAACGACATAGTATACTTATGCACTCGCTGACGAGGGGCATGTTGGTAGGTCA
TAGGCTTGCTAGGATCCGCATAGGTCCACTTCCTAGGACCACCATCTAAAACAGTGTGCA
GTAGACTAATTTACGACGTAGCTAGTACAATATGTACATAGGTTACGTCGGAAAGAAGCG
AAGCACCTGGTAAAAGAATAAAATAGGTCTCAAATTATATTTGGACCAATAAAAGAGTTT
TTATGATTATTTTCATTATTTAACCAATAGAAACATTTTAAAGTAATAAAATGATGGGAG
GTTGGAAACAAAAGAGCGGGTGGATTCAAATCCTCCCCGCCTCTTGCGTTCCTTTCACTT
TTCCCTTTCTATCTCAACTATCTGTCTGTCTCATTGTCTCGCGTGTGCGCGCCTACCTTA
CCACTGACCAACAAATTCCCTCATAATAAATATACTGTTATATATTATATCAAATGCGAT
ATATTTGTAGATTATGAGAAGATGTACTATATTGTACTGTCAGAGGTCTAGCTCAGGTAC
CTCACCCGTGCCTAGCTGTACGAGTACGGTAGCTACAGTCTGATCCACTGTACTACCTAG
TACTAGGTATAGCAGTATACATGTCAGGTATACTATAGCTATACAAATTAGCTATACGTT
ACTCTAGTGCAGGGTTTGCCCAAGGCACCTGATAGCA
>TRINITY_DN98_c1_g1_i1 len=497 path=[475:0-496] [-1, 475, -2]
AATGTCATGAGATTGGTTTGGAGGGGGGCAATACATGTCAATGGAAATGCAAGCTTGACA
TCAAAGTTCAACCTGGGCCCCATGCCTTTATGGCATGGGGCAGTTTTTCCATTTTATATG
CCCTCCCCCCCCCTGGTGCCAAATATGTGGAGGAGGACAGTGACTGTAGCGTCTGTAGCA
TAAGCGGTGGTAGAAGCAGTGTTGTAAGTGTAAGTTGATATTTGAAGGAGTGCGGAAGAA
GGAGGCACGTTGTGAAGGATGATTACTACATTAATTCCTGTAGGGAAATTCTCGCGTCAA
ACTCGCCCATGTGCGCCAATTCTTGACAAATTCCATAGGTTCACTCTGAAAGTATGGACG
CATGGGCTTCACCCCATCATCGTTACCAATTCTGCGAACTTGCGGTTGACTTTTAAAAAT
GTCCGTCTCGGTCACATAAAATACGAACTTCGGAGTAACCCGCACAACGTATCCATTCTC
TAAATCACGAACTCGCA
>TRINITY_DN98_c2_g1_i1 len=454 path=[863:0-453] [-1, 863, -2]
GACAGTCAAAAGTTAGAGATACTATAAAAACATGTTTAAGTAAAAACATAATACCCACAA
ACCAAAATAGCAATCATATCACACCTCAAAATGCCTACAACTTCAAATGTTCAATTTTGA
ACAACTTAAACCCCAACAAAAATTCCAAAACATTATTCAATAAAAAACTATTCAGTGATT
ACATTAACTAAATCTCTAAGCATGTTCGATGATGATCCGTACATCCTCACTAAGATCATT
CACTTTCAACGGCAGTAAGAACAGCACCTGCATCTGGATGCACAGCTGCAAGCAGGTCTT
GGAGAACATTACCTCCTGCGACTAGCTCGTTTTGGACTTCACTTAGGGTCATGGTGTGCA
AATTTTTTTGTTTTTTGTTCCTTGTTGATAGACCCGAGAGCAACATTAATTTTTACGAGA
AAACCTCAGCTAGATGATGCCGGTTTTACTTAAC
>TRINITY_DN55_c0_g1_i1 len=255 path=[582:0-45 583:46-91 584:92-124 585:125-254] [-1, 582, 583, 584, 585, -2]
AAAAAGCCGAGGCCTCGGCTTTTTGTACTGGCCAGAAGCTTCAAGTGTCAAAGTTGTAGC
CCTTGATGCGCTCTTTTCTCTGGTATGCTTATCATCCCGAACAGACATAAGCACGACCGA
TTTTTTCCTGCTTGAAAACATGGACGTGGGGGTAATTCTGACACACTTTTGACCACCGTC
ATCATTATCATCATCATCACCGTAGCAAAAGTGGTCAAAAGTGTGTCAGAATTGCCCCCG
GTCCCAAAAATGCTG
>TRINITY_DN55_c0_g2_i1 len=232 path=[590:0-68 591:69-101 592:102-231] [-1, 590, 591, 592, -2]
TGTACTGGCCAGAAGCTTCAAGTTTCAAAGTTGTAGCCCTTGACGAGCTCTTTTCTCTGG
TATGCTTATCATCCCGAACAGACATAAGCACGACCGATTTTTTCCTGCTTGAAAACATGG
ACGTGGGGGTAATTCTGACACACTTTTGACCACCGTCATCATTATCATCATCATCACCGT
AGCAAAAGTGGTCAAAAGTGTGTCAGAATTGCCCCCGGTCCCAAAAATGCTG
>TRINITY_DN95_c0_g1_i1 len=975 path=[1185:0-493 1186:494-494 1187:495-503 1188:504-974] [-1, 1185, 1186, 1187, 1188, -2]
CGCATCGAGTAAATTCGTGTTTTTTGGTAAATGCGAAAGTAACACCGACGTCATCACGTG
TTTGGGATAAGGCTCGGAGCTTTAGGCGCAGGTTTAAGGATTATTTATGATTATTTATAA
TCGTCCCTGGATAGTTTGATCCCAGTGGACAGTACGGCGCTGGTTTCATATTTTAGGGTA
AAAATGCTCATTTTAGGATGGTCATTATCCCATCGCCTATGGTGTTAGGGCGGGGTCTAA
GCGGGAGCTTAAAGAGCACTTTTTGCTCGGGGGGATCTTCCATTTTGGAGAGCCCTTTTT
AAAGTGCTTACGGCACATGCATTTAAGCGCATGTTTCTTAAATTAAATTTAAGGCTAAGA
CGCTGGAATTCAGTGTTCCGCGCATGTTAGCTTAAATAAGGGATGGTTAGAAGACCTTCG
GTATGGTCGGAAAGCAAGGTATGCTTTTTTAAAAAGCATACCTTGCTTTAATTGGTAAAC
ACGCATCGAGTAAATTCGTGTTTTTTGGTAAATGCGAAAGTAACACCGACGTCATCACGT
GTTTGGGATAAGGCTCGGAGCTTTAGGCGCAGGTTTAAGGATTATTTATGATTATTTATA
ATCGTCCCTGGATAGTTTGATCCCAGTGGACAGTACGGCGCTGGTTTCATATTTTAGGGT
AAAAATGCTCATTTTAGGATGGTCATTATCCCATCGCCTATGGTGTTAGGGCGGGGTCTA
AGCGGGAGCTTAAAGAGCACTTTTTGCTCGGGGGGATCTTCCATTTTGGAGAGCCCTTTT
TAAAGTGCTTACGGCACATGCATTTAAGCGCATGTTTCTTAAATTAAATTTAAGGCTAAG
ACGCTGGAATTCAGTGTTCCGCGCATGTTAGCTTAAATAAGGGATGGTTAGAAGACCTTC
GGTATGGTCGGAAAGCAAGGTATGCTTTTTTAAAAAGCATACCTTGCTTTAATTGGTAAA
CACGCATCGAGTAAA
>TRINITY_DN95_c0_g2_i1 len=519 path=[1181:0-493 1182:494-494 1183:495-503 1184:504-518] [-1, 1181, 1182, 1183, 1184, -2]
CGCATCGAGTAAATTCGTGTTTTTTGGTAAATGCGAAAGTAACACCGACGTCATCACGTG
TTTGGGATAAGGCTCGGAGCTTTAGGCGCAGGTTTAAGGATTATTTATGATTATTTATAA
TCGTCCCTGGATAGTTTGATCCCAGTGGACAGTACGGCGCTGGTTTCATATTTTAGGGTA
AAAATGCTCATTTTAGGATGGTCATTATCCCATCGCCTATGGTGTTAGGGCGGGGTCTAA
GCGGGAGCTTAAAGAGCACTTTTTGCTCGGGGGGATCTTCCATTTTGGAGAGCCCTTTTT
AAAGTGCTTACGGCACATGCATTTAAGCGCATGTTTCTTAAATTAAATTTAAGGCTAAGA
CGCTGGAATTCAGTGTTCCGCGCATGTTAGCTTAAATAAGGGATGGTTAGAAGACCTTCG
GTATGGTCGGAAAGCAAGGTATGCTTTTTTAAAAAGCATACCTTGCTTTAATTGGTAAAC
ACGCATCGAGTAAATTCGTGTTTTAGGAAAACACGAGAT
>TRINITY_DN95_c1_g1_i1 len=557 path=[535:0-556] [-1, 535, -2]
AAGCTTAAAATAGCTTGGCTAGCTATTTTAAGTGGCTATGGCACTGGCTAACTCATCAGC
ATAGGTGATGAGGCACGTCGTATAGCGACAGCATCACTAGGTCTATGATAGGCTAGATGG
GGCCTTAGGGTCGTGCCTAAGAGCTAGTGACATAGTGGCGATACTAGGGCTAGCCACTTA
GAGGGACTAAGGATCTCTAAGTGCCTTGGAGATGCTTTAAGAGATCTCTAAATAGATCTA
GAGAGTCTATAAGAGCTTGGGTAAGCCTCTTAAGACTCTCTAGAGATCATTAGAGATCCT
TAGAAATCTCTAAGATCACTAGAGACTATTAGATAAGGATCTCTAGTGATCCTAGAGAAC
TCTAGGAATACCTAGGAGAGCTTCTTAGGGATTCCTAGGGGTCTCTAAAGGGACCCTAAA
CCTTAGGGTGTGGTAGCACATCTAAGGTGCTACGTACCTTAAGGGTGTGGGACATCGTGC
GCACTATCGCTACTTGCTGGAAGCACTTCGATGGGGGTACATCGAATTGGTAGACACGCA
TCGAGTAAATTCGTGTT
>TRINITY_DN88_c0_g1_i1 len=347 path=[1584:0-73 1585:74-117 1623:118-138 1626:139-139 1625:140-241 1627:242-249 1617:250-283 1615:284-346] [-1, 1584, 1585, 1623, 1626, 1625, 1627, 1617, 1615, -2]
GAAATTTCAATTTCCAATGGAGTATATAGGGAAAAGTTACACTTTTCTCGTATACGAAAT
TACGAAATTACGAAATTGCTCATCTCACTTCAATTCTGACGATTGAGTCCTAGGGGACTA
GGACAAAGAGTCTGGATATGCCGGAGTACAGGAATAATGGCAATCTATGATCAGTCAAGG
TATTAGTATGACTTCATTGTATTCCAGTCATTTTCATGCTATCTTTCAATCTAAATTGAG
CTCAAACTCTAATCAGTTTGTGCGATTACAAAGAAGGTTTCTCTCAAATATAGTTGGTGG
TAATGCAAAGGGTGTGAACATTCTATAGATCTCACTAGGTTTATTTA
>TRINITY_DN88_c0_g2_i1 len=211 path=[1603:0-133 1604:134-210] [-1, 1603, 1604, -2]
ATACATGAGAACCCACTATGCAGGCCTCTTCGCAAGCTCAGTTCAGATCAGGAGCAGAGT
AGTAGCCTGGCTCTGATAGGTAAACCATCAGGCAAAGTCGTCAGGATATCTGAACAAGTC
TGCAACCTGCTCAATGCGAAGCCTTGACCAGTATATAGAATCTTAAGCGAAGCTAAGAAG
CTCTGCTTCTAAAAAGATTCTTATATATCTA
>TRINITY_DN88_c0_g3_i1 len=316 path=[1576:0-73 1577:74-109 1622:110-130 1618:131-238 1611:239-315] [-1, 1576, 1577, 1622, 1618, 1611, -2]
GAAATTTCAATTTCCAATGGAGTATATAGGGAAAAGTTACACTTTTCTCGTATACGAAAT
TACGAAATTACGAATCCGGCTTCAATACTGACGATTGAGTCCTAGGGGACTAGGACAAAG
AGTCTGGATATCTTAGAGTAGCGGAATAGTAACCTCAGCTCAAGCTCAGGTATACTAATT
ACGAATTTGAGTAAGTAAGGCAACAAGTAGATATGGGAACAAGTCTGCAACCTGCTCAAT
GCGAAGCCTTGACCAGTATATAGAATCTTAAGCGAAGCTAAGAAGCTCTGCTTCTAAAAA
GATTCTTATATATCTA
>TRINITY_DN88_c0_g4_i1 len=233 path=[1589:0-127 1590:128-135 1591:136-169 1592:170-232] [-1, 1589, 1590, 1591, 1592, -2]
AACATCGAAAGATTGTTAACCTGAGGAGTCTGTTTCTTCTCGATTGAACTCAAATGTTAT
TGGTTGTTCATCTAGGTGGAATATATTATGTAATGGCATAAAGCTTATCTTTCAATCTAA
ATTGAGCTCAAACTCTAATCAGTTTGTGCGATTACAAAGAAGGTTTCTCTCAAATATAGT
TGGTGGTAATGCAAAGGGTGTGAACATTCTATAGATCTCACTAGGTTTATTTA
>TRINITY_DN66_c0_g1_i1 len=822 path=[1666:0-528 1667:529-547 1668:548-821] [-1, 1666, 1667, 1668, -2]
AGTAGCTACGCACACTTCTTGGGGCTTTGCCCGCAACAAGGTAGGCTTTACAAGCCACAC
TTCTGGGCCATCCTGGCGCCAGAAGGCGTTTCACTTTTTACCCTTCGGGGCTCGACTCAA
GTCTTCGACTTAGTCTCGCTTATATACGTTCGTGGCCGACAGGGCCTCTTTCGCTATGCT
ATAGTTCCGACTAGAAGCGGAGTAGGCTAGAACTGGTCAGATTAGCAGACAAGTCCCTAG
CCAACCGTGGGAAGTAGCTAATCGATTCATAGAATCTCAAGCTCAAACTAGGAATCTAAA
GATTCCAACTAACATTGCACCTTCTCATGACAAGAAAGCCAAGTCGAAACATGGTTCAAC
TGAATGAATTCTGTAATGAGTCAACAAGTGGAACAAGTCACGATCTGCTCAATGCGAAGC
CTTGACCAGTTATATAGAATCTTAAGCGAAGCTAAGAAGCAAAGCTTCTAAAAGATTCTC
ATATATCTAACCTCAGCGAAGCGTCTACAAGCGAAGCTTCACAAACGAGTTGGGAAGGGC
CCCAACGACACTGCAACAATCCTTTCAGGATTCTAACAATTCTGACGGAATATCGTGAGG
GGTACCACAGGGAACCCTAAATATGGCACATTTCAGGACAAATCGTTAACGATTTACTGG
GTAAATACTCTGAAAAAGAGCCATTTTCAATATTTGGACACTTTAGGTCAAATATGAAGA
TTGACAATATTAAGTCAAAAGTTGAACAAAGTAAGGCGAAAGATGAGATTGAAGACCTAG
CTCAGCGCAGCGCCACTAAACAAGCGAAGCTTCACAAACGAG
>TRINITY_DN66_c0_g2_i1 len=375 path=[1669:0-296 1670:297-315 1671:316-374] [-1, 1669, 1670, 1671, -2]
CGAGTTGGGAAGGGCCCCAACGACACTGCAACAATCCTTTCAGGATTCTAACAATTCTGA
CGGAATATCGTGAGGGGTACCACAGGGAACCCTAAATATGGCACATTTCAGGACAAATCG
TTAACGATTTACTGGGTAAATACTCTGAAAAAGAGCCATTTTCAATATTTGGACACTTTA
GGTCAAATATGAAGATTGACAATATTAAGTCAAAAGTTGAACAAAGTAAGGCGAAAGATG
AGATTGAAGACCTAGCTCAGCGCAGCGCCACTAAACAAGCGAAGCTTCACAAACGAGTTG
GGAAGGGCCCCAACGATACTTCTTCCAAGACAGCAGGAAGGTTGATGCCCTGGTGGGCAG
AAACGATCTCTGTCG
>TRINITY_DN66_c0_g3_i1 len=590 path=[1663:0-296 1664:297-315 1665:316-589] [-1, 1663, 1664, 1665, -2]
CGAGTTGGGAAGGGCCCCAACGACACTGCAACAATCCTTTCAGGATTCTAACAATTCTGA
CGGAATATCGTGAGGGGTACCACAGGGAACCCTAAATATGGCACATTTCAGGACAAATCG
TTAACGATTTACTGGGTAAATACTCTGAAAAAGAGCCATTTTCAATATTTGGACACTTTA
GGTCAAATATGAAGATTGACAATATTAAGTCAAAAGTTGAACAAAGTAAGGCGAAAGATG
AGATTGAAGACCTAGCTCAGCGCAGCGCCACTAAACAAGCGAAGCTTCACAAACGAGTTG
GGAAGGGCCCCAACGACACTGCAACAATCCTTTCAGGATTCTAACAATTCTGACGGAATA
TCGTGAGGGGTACCACAGGGAACCCTAAATATGGCACATTTCAGGACAAATCGTTAACGA
TTTACTGGGTAAATACTCTGAAAAAGAGCCATTTTCAATATTTGGACACTTTAGGTCAAA
TATGAAGATTGACAATATTAAGTCAAAAGTTGAACAAAGTAAGGCGAAAGATGAGATTGA
AGACCTAGCTCAGCGCAGCGCCACTAAACAAGCGAAGCTTCACAAACGAG
>TRINITY_DN101_c0_g1_i1 len=326 path=[609:0-61 610:62-325] [-1, 609, 610, -2]
AATTCAACTGCTCGTCCAAGGTAAGCGATCTTGTAGGGAAATAGGAGAATGTACCATTGA
GTTGTAAGTGAATTCTCATCCCCGTCTCCTCATCAAATATTGTGTGATTATCCCGCGTCA
GATTTGTGGACTGGAACTTGGGAGTTTCATCCAGGAAGAGGGAAGCCTCTCTGACCAGAA
ACGGAGGGAGTAAGTTGTGATCCATAGATGGAATCAACAAAGCATTCCTTATTACGAGCA
AAAACGTCCTCGAAGAGTAAGGATCGTCATAAGCTATCGCCACATCACCAATCTCGACTT
GTTAATAGGAGAATGTACCATTGAGT
>TRINITY_DN101_c0_g2_i1 len=551 path=[607:0-286 608:287-550] [-1, 607, 608, -2]
AATAGGAGAATGTACCATTGAGTTGTAAGTGAATTCTCATCCCCGTCTCCTCATCAAATA
TTGTGTGATTATCCCGCGTCAGATTTGTGGACTGGAACTTGGGAGTTTCATCCAGGAAGA
GGGAAGCCTCTCTGACCAGAAACGGAGGGAGTAAGTTGTGATCCATAGATGGAATCAACA
AAGCATTCCTTATTACGAGCAAAAACGTCCTCGAAGAGTAAGGATCGTCATAAGCTATCG
CCACATCACCAATCTCGACTTGTTAATAGGAGAATGTACCATTGAGTTGTAAGTGAATTC
TCATCCCCGTCTCCTCATCAAATATTGTGTGATTATCCCGCGTCAGATTTGTGGACTGGA
ACTTGGGAGTTTCATCCAGGAAGAGGGAAGCCTCTCTGACCAGAAACGGAGGGAGTAAGT
TGTGATCCATAGATGGAATCAACAAAGCATTCCTTATTACGAGCAAAAACGTCCTCGAAG
AGTAAGGATCGTCATAAGCTATCGCCACATCACCAATCTCGACTTGTTAATAGGAGAATG
TACCATTGAGT
>TRINITY_DN100_c0_g1_i1 len=1107 path=[3881:0-1014 3882:1015-1077 3883:1078-1106] [-1, 3881, 3882, 3883, -2]
AAACAGTCTATTGAGGACATGTACATTTTCAGAAAATTCGTCGCTTTTCCTAAGTTACTT
TTGCGAACAGCTGTGCACACCTCCCCAAACATGCGATTTTGTACGTATGCGTGACACTAT
CATGGGGAAATCGCCCAAGTGTTTGTATTTTATCGATGTATATGTTCGTATTGCATGCAC
ATACGAACGTTTAGTAACATATGCGAAGTTATAAAATCACGCATACATTGGTTTTGTAAT
GCATTTGTTATTTATTTGTACACATACATCACTTTTCCGACGTAATGATCTATTTTATTG
CGACGTATATGTTAGAATCTCGGTGTTTGAATTTGATTTCCAAACGTTAGTGTTGTAATT
GTGATCTTAGTGTTGATTTTCGACGCAAGTGCATGCAACATCAGGCGTCAATGTGTGTTC
AGAACAAATGGAGGCGTGTCTTTCCTGATGTATCGGTAGGAATGTTACACCATGGTTCTA
TTTTAGTCACGCATGCGTTGATTTGTTGTTACACATATGTCCTAAAGAACATGTTCATGT
CTTGTTTTCACGCAGACATCCTGTTTTACATCCTCTGTTGTTCTATTTAACTTGCAAATA
CATCACATGTTATACGACTGTGTTCAAACTGTTGTCATATACATCTGTGTTTCGATGTTA
ATGTCTTCTGCGGCATGACATTGACGCGTGTTTTTGGACGTTTATGAGTTGGTTTAATAC
GCATGCACCTGTTCTTCTACGCATGCATCGTTCTTTATTGACACACATGTCGTACTTTGA
ACATATACCTCTTTTTATGCCACACATGTTTCATGTGTTGTTTTAGAAAAATGCATGCGT
GTGATGTTTGACGTATATATCGTTATTTTGTACATATGTGAATATTTGTCGAGGAGAGTG
TAACTTTTTGTGTAAGAAAAAGAAAATTTTGCACACATGTGTTTGGGTGAAGTCACGCAT
GTGTGTGTTTTGACGCAAATTTGTTTCTGTTTTGTGCACATGTTTGTAATACGCCGCGTA
TGCGTCATTTGAAAGCCACGCTTACGTCCAATGTTTGACATACATGACTATTTCGGTTAC
ATATTTGTTTATTTGCAATTACATCTA
>TRINITY_DN100_c0_g2_i1 len=944 path=[3884:0-852 3885:853-915 3886:916-943] [-1, 3884, 3885, 3886, -2]
CCTGTAAACGATGTACACATACGAAGAAGACACATTCGTGAAAGGTCTCCAGACATATTC
GTGGGTTTATAAATGATGTTTGCGCAGGAATACTAACGTATGTGTAGAAAGGCGCACGTT
AATGTGAACTTTTTTCACATGTTGGAGCTGATGAACATGCGAATGTGTGTGTCAATATTG
CAAATGCATCGCCAAAGACACGTTTGCGCTGCTTCAAAAAGATGTTAACGTTGATAAACT
GATGTTATCACATGGGATATTTACGCAAACATCACAAAACACACGTTAATGTTGATCACG
TTCTGATGTTTGTGCAGAAAACTTCACGGTATGTGTATGACAAATACAAAAATGCAACAC
AAAAAACACATATCCGCAGGTATAAAACTACAGATACATTTGAATTGAAACCAAAAACCT
CTTTATTTCAAACATGTTCGTGTCTTATTCGACGGATGCGTTTTACTATAATAGTGCTTC
TGCGCAACAAATACACATACATGCTGTTATTGTCGAGGTATTTGTTTGAAAAATACAAAC
CTTTAACAAAAACAAAACATATACACAGATATAAAATCACGCATACATTTGAATTCGTAC
AAAAAGCACACCATTTCATACATATATGTGGTTTTTTACACATATACGTTAAAATATAAA
AGTTCTTCTGTGCTTCAAATTCTCGTTTATGATGTTATTAAAACAACTTCTATGTCCAAA
CTGATGTATATGTACATCATTTAAACTAATGTGTATTGGACATAGACGAGGTTGTTGTTA
TGTTACATGTATATGAAATAATAAACTTGTTTGCGCTTTGGTTTCTCTTCTGTGCACATG
TTTGTAATACGCCGCGTATGCGTCATTTGAAAGCCACGCTTACGTCCAATGTTTGACATA
CATGACTATTTCGGTTCAATAGATGTAATTGCAAATAAACAAAT
>TRINITY_DN102_c0_g1_i1 len=378 path=[356:0-377] [-1, 356, -2]
AGTGCAAACATATCGTGTTTTAAATACGGATGGATTTTTGACCAGAATTCTTCAGGTGTT
TCATCTGTAGTATTTTCGATTAAGGTTCTAATTTTTTCTAAATCCTGTATCATCACCGGA
ACGGTTGTTTTGTAATATGGATTAGAAGTTGCTTCGCCAAAACCAGAAAAACCATCACAT
TGCAACTCCACAATCAAAGTAGGCTGAACGTCAATCGATTCTCTTGAAATCGTAAACGTA
TGTTTTAATTTGAGGTCGTATTCTCTTAATATTAGTTCCATTTGAGGTTTAATTTTAATG
TTTTTTTTGTTTATATGAAGTAGGATTTTTTAGAAACCGAGCCATAAAATGGCATCAACA
AAACCATCGCGCCATAGT
>TRINITY_DN102_c1_g1_i1 len=251 path=[457:0-250] [-1, 457, -2]
GCGCTTTGGATATGGCATACAATGATTTATATGCGCGCAAAAAAGGAAAGAAATTATATG
AATTGTGGAATTATTCCATTGACAAAAATCCATTGACAGATTACACGATTGGAATTGCAT
CAATCGAAAAAATGGTGGCTAAAATGGAATATTTACTAAATTCTAATCGATGCTATTGCC
TCAATTTAAATAAAAAAACAATTGTAAAAAACGGAGAACATAATGAAAAACTATGGCGCG
ATGGTTTTGTT
>TRINITY_DN104_c0_g1_i1 len=214 path=[812:0-33 813:34-55 819:56-75 818:76-201 805:202-213] [-1, 812, 813, 819, 818, 805, -2]
ATTTGTTACTCCTCGTTTTTATCTGTTGGTGTGTATCTTTCTAACGGTGTCGTGGTAACT
TTAAACTCGGTAGCCCTGAGCGATCACGTCACAAGCGCAACAATTAACAGAGTATTTGAG
GAGCTGGAAATCACAAGTATGGGAGATAATTCGAGGAAGTACGTTAAGGGCCTGGAGACT
TCAACCGTGGCCTTGGACTTCCAGGAAGTCCAAG
>TRINITY_DN104_c0_g1_i2 len=215 path=[801:0-54 819:55-74 818:75-200 820:201-201 808:202-214] [-1, 801, 819, 818, 820, 808, -2]
CAGATAAAAACGAGGAGTAACAAATGAGTGTATATCTTTCTAACGGTGTCGTGGTAACTT
TAAACTCGGTAGCCCTGAGCGATCACGTCACAAGCGCAACAATTAACAGAGTATTTGAGG
AGCTGGAAATCACAAGTATGGGAGATAATTCGAGGAAGTACGTTAAGGGCCTGGAGACTT
CAACCGTGGCCTTGGACTTCCTGGAAGTCCAAGGC
>TRINITY_DN104_c0_g1_i3 len=317 path=[801:0-54 819:55-74 818:75-200 820:201-201 811:202-316] [-1, 801, 819, 818, 820, 811, -2]
CAGATAAAAACGAGGAGTAACAAATGAGTGTATATCTTTCTAACGGTGTCGTGGTAACTT
TAAACTCGGTAGCCCTGAGCGATCACGTCACAAGCGCAACAATTAACAGAGTATTTGAGG
AGCTGGAAATCACAAGTATGGGAGATAATTCGAGGAAGTACGTTAAGGGCCTGGAGACTT
CAACCGTGGCCTTGGACTTCCTATCGGACACAGCGGCAGCTAATGTAAATGCAACGCTTC
AAGCGGCATGGGGTACAACAGTAACTCTAACGCTAAAGCAAACAAGCGCAGCTACATCTG
CTACTAGTAGCAGATGT
>TRINITY_DN104_c0_g1_i4 len=338 path=[798:0-33 799:34-95 818:96-221 820:222-222 811:223-337] [-1, 798, 799, 818, 820, 811, -2]
ATTTGTTACTCCTCGTTTTTATCTGTTGGTGTGTCTTTTGTTTTATTTTCTTCTTTTGGC
ACCTCGATGTCGCGGTAACTTTAAACTCGGTAGCCCTGAGCGATCACGTCACAAGCGCAA
CAATTAACAGAGTATTTGAGGAGCTGGAAATCACAAGTATGGGAGATAATTCGAGGAAGT
ACGTTAAGGGCCTGGAGACTTCAACCGTGGCCTTGGACTTCCTATCGGACACAGCGGCAG
CTAATGTAAATGCAACGCTTCAAGCGGCATGGGGTACAACAGTAACTCTAACGCTAAAGC
AAACAAGCGCAGCTACATCTGCTACTAGTAGCAGATGT
>TRINITY_DN104_c0_g1_i5 len=234 path=[798:0-33 799:34-95 818:96-221 805:222-233] [-1, 798, 799, 818, 805, -2]
ATTTGTTACTCCTCGTTTTTATCTGTTGGTGTGTCTTTTGTTTTATTTTCTTCTTTTGGC
ACCTCGATGTCGCGGTAACTTTAAACTCGGTAGCCCTGAGCGATCACGTCACAAGCGCAA
CAATTAACAGAGTATTTGAGGAGCTGGAAATCACAAGTATGGGAGATAATTCGAGGAAGT
ACGTTAAGGGCCTGGAGACTTCAACCGTGGCCTTGGACTTCCAGGAAGTCCAAG
>TRINITY_DN103_c0_g1_i1 len=1957 path=[2008:0-977 2009:978-1001 2010:1002-1956] [-1, 2008, 2009, 2010, -2]
TCCTGCTACAGCCGGAATCCTTTTCTATCTACAAATCCCGCACTAAACGCCATTGAGCGA
TTAATGTGTATTTGTAGTATAAGCGTAGCAGGACATTAAGTAAATTGTACCTTGTGGACA
TTACACGTCAAGCTCTTTTATATTGGCTGATATAACGCTATTTTCGGAAGTTCCTTTCTG
CTTAAAACTGATTGACGCTTTTACATCCTTTGCTTTCATGAGTTTCACTTCATCTGTAAA
GTTATTTGGATTAAACGTCAATCTTAGGGGATTATTAAACTCGTCTAGGAACATACCGGC
ATAAAACAAATACGAATCACCGGTTTTCTTTGATATTCCTTCAATTTTTTTAATTTCTAT
TACTTTTAATGGGATATTTTTTATTAACATTTTATTTTTGTTATTTCTAATTTCTTTGGA
ATACAGAAATAACAACTGGTGGCGCGGAGCCGCCGGCACCGCCAGCTCCGGACTTATTGT
CCGTTCGCTGTGCTGTGTCCGACGGTGCCATCCTGCCGCGCCGGGTGCGGTAGTCCGCAC
TAGTCCGGCGCTCTATATTGTCTTTACGCATTTGCATGCACGGGGGGGGTTCCCCTAAGG
GGGGGGGATGTGTTTCTTTCTTGGTGCTCAACTTAGCCGTTGTTTGTTCGTTCGTAGCCG
GATGTGTCATGGCCGGGGGAACAGCTATCGGCTCACATCCGGTACCTTAAGGCGGTTCCC
GGTTGCGTCACTCTTTGACGCTACTCTATCTCTTATACGAACGTACAAACTAGCGCTAAC
CTTTCCGGGTGGTACTCACCCAACTTCTCTCGAAGTCACCAAGTTCAATCGCTCTCCGGA
GACTAATCTATAATTTCATCCCCGGATCACGGCTTCGCCCTTTATAGGTGCATCCGATTG
CTACAACTGTATTCCAAAGATGGCACTTTTGTATGCAGTTGTGACGCTATGGGTTCCCTA
TAAAAAGAAAAAGACTCCGTCCTGCTACAGCCGGAATCCTTTTCTATCTACAAATCCCGC
ACTAAACGCCATTGAGCGATTAATGTGTATTTGTAGTATAAGCGTAGCAGGACATTAAGT
AAATTGTACCTTGTGGACATTACACGTCAAGCTCTTTTATATTGGCTGATATAACGCTAT
TTTCGGAAGTTCCTTTCTGCTTAAAACTGATTGACGCTTTTACATCCTTTGCTTTCATGA
GTTTCACTTCATCTGTAAAGTTATTTGGATTAAACGTCAATCTTAGGGGATTATTAAACT
CGTCTAGGAACATACCGGCATAAAACAAATACGAATCACCGGTTTTCTTTGATATTCCTT
CAATTTTTTTAATTTCTATTACTTTTAATGGGATATTTTTTATTAACATTTTATTTTTGT
TATTTCTAATTTCTTTGGAATACAGAAATAACAACTGGTGGCGCGGAGCCGCCGGCACCG
CCAGCTCCGGACTTATTGTCCGTTCGCTGTGCTGTGTCCGACGGTGCCATCCTGCCGCGC
CGGGTGCGGTAGTCCGCACTAGTCCGGCGCTCTATATTGTCTTTACGCATTTGCATGCAC
GGGGGGGGTTCCCCTAAGGGGGGGGGATGTGTTTCTTTCTTGGTGCTCAACTTAGCCGTT
GTTTGTTCGTTCGTAGCCGGATGTGTCATGGCCGGGGGAACAGCTATCGGCTCACATCCG
GTACCTTAAGGCGGTTCCCGGTTGCGTCACTCTTTGACGCTACTCTATCTCTTATACGAA
CGTACAAACTAGCGCTAACCTTTCCGGGTGGTACTCACCCAACTTCTCTCGAAGTCACCA
AGTTCAATCGCTCTCCGGAGACTAATCTATAATTTCATCCCCGGATCACGGCTTCGCCCT
TTATAGGTGCATCCGATTGCTACAACTGTATTCCAAAGATGGCACTTTTGTATGCAGTTG
TGACGCTATGGGTTCCCTATAAAAAGAAAAAGACTCC
>TRINITY_DN106_c0_g1_i1 len=263 path=[481:0-262] [-1, 481, -2]
ATTATGCGGGTGCTTTAGAGTTTCGGCTGATCACATTGCATAATTATTGTTGGAGGAGAT
TAAATAAAATGTAGAGAATCAGTGGTGATATAATTCATTGCGAACTGACTTGAATTCACG
TCTGAATTATCTGCCGTTCCAAATAAGGTTGTATAGCTCTTTTGAATCTCCAAATAGTTG
AACTCCGATGTAAAGACCTACGAGTGTGGGACCAGCAAGAACGCCTACATTTCTAATCAG
TGATTTGATTCCAGCATTGCTTG
>TRINITY_DN108_c0_g1_i1 len=296 path=[274:0-295] [-1, 274, -2]
TTCAGACTTGCAGTTGTGATTAATTGAGGTTGAGAAAACTATAGCATATTGCAAACGAAA
GAACTCAGTCTGAATCAAAAATCTATTTTACTTTTTTTTTCTTTTAAAAAAAAACAACTT
TTTTCATCTCGTTTCCGTTGGTTCTATCCCTTTCTCTCGCTTTCGAGGTCAAAAGTCCCT
CTCGCGCTCGAGCATCCCCGCGACGCGGTCCCTGGTCTTGGCCACAGAGGCAGCCGAAGC
GGCGGAAGAGCCCGAGGCCCTCCCCCCGATTCTTCCCCCGCCGCGGCGGCGGAGCG
>TRINITY_DN105_c0_g1_i1 len=277 path=[255:0-276] [-1, 255, -2]
ATAGTGATATAGTGATATAGATATATAGTGATATAGTGATATAGTGATATAGTTAAATTG
TACAATAATACCTGCAAAAGAAACGCAGCCTCCCGCAAATCTGTACTCGCTCCTGCGAAC
CCGTCGGTTACATCTCTCTTGGTAAAATTAATTAATACTCACTAAACTTACTTTTATCAA
CAATCCACCTCAACAAATCTTCTTTGGACGAACTTCAGAAATAACTTGCGATACCAAAGA
TGGCAAGATTGAACAAACTCTTTAACCAAATGAGTTA
>TRINITY_DN105_c1_g1_i1 len=372 path=[350:0-371] [-1, 350, -2]
TAACCAAATGAGTTAGGCTTTTTCTGGGAGCCAATTTAATTGCCGATAAACAAATTCTGT
TTTATTCTAAACTCAGCAATTGGATATTCACCAAGCTACAATTGACTTTAAATGGAACAT
AAATGAATTAACAAAAGTAGTTTTGGGATCATTGTTGACTTTGCAATTGTCTAATGATTT
TAACAAGTAAAGTTGGATTATCCGGTTATTTTCCTGTTTATGAAAAACTAGAGCAACCTA
AATCTTTATTGATAGTCGAGGTTACTACCATGGAATTAAAAAAATAAAGCATTGTCTTGT
AAACAACGAACCGCTCCATGTTTTTGTTATTTATAATAATTCAAGTATCCTCTACATCAC
GAGGAATATCAG
>TRINITY_DN107_c0_g1_i1 len=817 path=[1589:0-816] [-1, 1589, -2]
TGGAGCCCAAATGATAGAAACTTGTTAAGCCTTTCGTTTTAAAGCGACGCTCAGTGGTGT
CAAAGACTACTGAGTATTTTAAATTCTTGTTGCGAGGCTGGTTAAAAGTTTTTGGACGAG
ATTCAAGGCCTTCTGATCGCATCCATTCCTTTGCAAACATACACTTTAACAGACCCACCC
CTAGTCTTAAATCTTGATCAGTATGTTACTAATCAACCACAGAACTGCAGTTACTCAATA
AGTTAACAGGGCTGTCCATTTGCTAGTATTTCGCAAACATAACTTTCATTTTACAGCAGC
GAGCCCCACCTATATCTAGGAAACTACATAGACAGTTACTGTTGTGCCCCATTGTAAATT
GAATGGTGAATTTGTCAGCGAAACAATTGGAATCTAGCAGCTCTATGCAGTAATAATAGA
TTGAGTTGCACCATTACAGTAGATTAAATCTTGCGAGAAAGTTATTCCATTTGATTGTAG
AATGAAAATTCTGTATGCAATAATTGCTGAACCACCATTGATTGCTTATTACCAACTGAT
CGTAACGTTATTACCTGTAAGTGTAGTTGTTACAGCTGTTGGTGCATTAGGTCTTTAGGC
AGCAAGGATTGTAATAATCTGCGAGTTGGTACTATATCCAAATACATTTCTAGCCTAAAT
CTGCAATTAGTATGTTACACCTATTTGCAGACCGGTAACAGTGTATGTTGTTGACGTTAA
GCCTGAAACCAATTGAACAAAGGTACCTGTGCCAAGTCCTTGGTCGTAGTTAATTCTATA
ATCGATAATAGCTGAGCCACCTGTTTGAAGTCCTGCA
>TRINITY_DN107_c1_g1_i1 len=233 path=[421:0-232] [-1, 421, -2]
GGAACTCTCTGAACAGGTTGTTGAAGTCAACATCAGCTCGCGACAGATTAACATAGCGGG
CCCAGTAAGACTATTGTGACAGAGTGCGGTGTCTAGTCTCGAACGAGCTAACAATTTCAG
GGAAGTTCCATGGGAAAGTAAGGACATATTGTAGCTCTTCTTGATTAAAGAGTTCTCGAG
ATTGCCGTATGAGCCTGGTCCAATTGTTGGCTGAGTGGAGCCCAAATGATAGA
>TRINITY_DN109_c0_g1_i1 len=1517 path=[3014:0-449 3015:450-473 3016:474-1516] [-1, 3014, 3015, 3016, -2]
GGAGCGGGCTTGCTCGCGAATGCGATGGATCAGTCAGCACATGTATTGGCTGACACACCG
CTTTCGCGAGCAAGCCCGCTCCCACACTGGATCTTCATCGCCTTGAAAAAAGAATAAGGA
CATCCGCCCCACCGTGGCCACGTACTCCCTGGTAATCCGCCGCCTGATGATCTGCTCGGT
GACCATCGTCGTCAGCCGCGCCATGACCAGCCCATTGCTCGCCCTGTTGCTGAGCACCCG
CCTGGGCCTCAACCAGCAAGACATCGGCTTGCTGATGGGCATCGCCGTGTTCATCGCCAC
CCTGCTGGGCCTCTACGGTGGCTACATCATCGACCGCCTGGAAAAGCGCAAGCTGCTGAT
CCTGGCGATGCTTTCCAGCTCCATCGGTTTTCTGTTGCTGACCTTTGCCAGCAACCTGTA
CCTGACCACCCTGACCCTGGTGATCACCGAAGCCGCTTCGGCGCTGTTCCTGATCGGCTC
CAAGGCGATCATCAGCGAGAACCTGCCGGTGGGCCAGCGGGCCAAGGTGTTTTCCCTGCG
CTACACGCTGACCAATGTCGGCTACGCCACCGGCCCGATGCTCGGCGTGGTGATTGCCGG
GCAGATGCCCCTGGCACCGTTCCTGATCGCCAGCGCGATTGCCTTTGGCAGCCTGTTCCT
GATGATCGGCATCCCACCGACCCAGCGCGACGACAGCAACAAACCCTTAAGTTTTCTCAG
CACCCTGAGGACCCTGCGCAGCGATCGCACCTTGATCCTGTTCACCAGCGGCAGCCTGTT
GAGCACCATTGTCCACGGGCGCTACACCCTCTATCTGTCGCAGTTTCTGCTGGTGGCCTA
CAAGCCGGAGAACGCGCTGAAAATTCTCTCTGCGGTGCTGGCGTGCAACGCCATCACGGT
GATCCTGATGCAGTACCAGATCGGCCGCTTCCTCAAGCGTGAACAACTGCGCTACTGGAT
CGTGCTTGGCACCTCGCTGTTTATTGCCGGGTTGATCGGCTTCAGCATGGCGGACGGCCT
GGTGTCGTGGTGTGTCGCGATGTTTGTGTTCACCCTCGGGGAGATGATCATCTACCCGTC
CGAGTTCCTGTTTATCGACACCATCGCCCCGGACGCCCTGCGCGGCAGTTATTACGGAGC
ACAAAACCTGGCGGCATTTGGCGGCGCCTTGAGCCCGGTAATCTGCGGCTACCTGCTGAT
CAATGCATCCCCCGCCTCGATGTTCTATGTACTGAGCGGGTTGACGGCAGTGGGTGGCAC
CTTGTGTTTCCTGAGTGGCCGGCGTGTGGTGGTCCGTGCGTAATTTCTACTGATATTTGC
TCGATATCCCGCTATTAATAGCGAAACCTCTCACGGACCCGAGCCCCATGAAATTCGACA
CGGCCTACAGCCTGAGTCTCGACGACAAGCTGTCGATCTATGACGTGCGCGACCTGAATT
TCGACGAAACCGCCGCCTTCGATTCCGACAAGGACAGTTTCCTGTGCCCCAACGACGAAT
GCCGGGCGGCGTTTGCG
>TRINITY_DN110_c0_g1_i1 len=615 path=[1210:0-429 1211:430-453 1212:454-614] [-1, 1210, 1211, 1212, -2]
AAGAGAGTTAATTGAATGGGTCAAGACGAACCTAATGGTCAAGTGGGATACGATTAAGCG
GAAGGGCCGGTCGAAGCTGGAATCAATGTTCAATGGTTACGGACAAAAAGCGGCCGTAAC
ATGGAGCATCCTGAATGCCGTCGAAAAGGAGATTGGTGCAACCGAAAAGAGAGAAAAGCC
CCTGGATCACCTTGACGAATGGGACGATGGCGACATCCACTTGTTAGTATCAGCCTTTCT
GGGCGTGAGATTTCCCATGGCTCTAGCGCTGAACAAGTGCGATCTACCCTCGAGCGAATC
ATACATAAAAGAAATCCTACAAGCGCTTCCTGCACATGGCGCTCACGTTGGAGTCCCCAT
GTGTGCTCGGGAGGAAATGATTTTTGTCAGGGAGACCATCGAGGCAGTCCTTCAGAAATC
GCGTTACGAGGCAAAATACGAAAAGTTTGGCGAACCACCCAAAGGCGTCTGGGAATGTCT
GCAATCAACCGTTACATTAAAAGAGCCCGTCCTCGTATTTCCAGTGGCGGACTTTACTAC
CTTTGCGCCACTTCCAGGATTATCGCAACATGCTACGTCTGACGCATCCTTACCGAACCC
CGGAATAGTGGCGTG
>TRINITY_DN110_c1_g1_i1 len=341 path=[637:0-340] [-1, 637, -2]
TCATTCAGCATTTATAATTTGCTTGCCATGCCGCTCGCTTGGACGTCATGATTTTAACAA
TTCGCGTTTCCTTTGTCACTACCTCGTGTTTGGGGACTGGCTTGGCGGCTGAAGTTAAAT
TGGCACAGGCCTCGGCTCGGATAAACTCGCCGCCGACAGCTCCGAGACGCTTGAGAGTGA
GAAAGACGTCCTCCATGGTGGACCCTGGCTTCATAATGAGTACGTCGCGGAGAGCGACAG
GCTGCTTCTTGATTTGGTCCAGCGAGTAATTGTTTGCAGCTGGATCCCAGGTAGACGGAG
CTCTTCCGCCAGCCTTTTCCAGACACGCCACTATTCCGGGG
>TRINITY_DN115_c0_g1_i1 len=363 path=[341:0-362] [-1, 341, -2]
ATTTTGTAATTCCAAGTATTTCTTTTTTCTACGAGAAATACTTTACCAAATGAGCCCTTG
TCAATAATCTTTTTAATTATAAAATCTTAGAGTTAAACCTTCTATGTTTAATCAGCACCT
TTGCCTATTAACAATGCGGTTGCTGCTGAACTTTAAATATCAAGAGTTGCCCTGGTCAAT
CTTTCATTTGTATTTAGATTAGAAATGTCGGGCCTGCTATCTCCATAAGGAATTAGAACC
CAATCGTCGCCAAACATCTCATCTGCTTCGTTAAAATCACCATTATTATTTGTGTCGATT
GTATTTGATATCATGAATTCCTAGCTAGGCATCTTATATAACTTTCGTAAAATATCCTTT
TCA
>TRINITY_DN112_c0_g1_i1 len=377 path=[808:0-261 809:262-376] [-1, 808, 809, -2]
CCCGCCATAATCAAATTTATTAGATTGCAGAAATAGTTAAGAAACACATGGACACCAAGT
GGGAACCCTACTGGCATGTTTTCTTAGGCAAGTCATTTGGTAGTCACGCAGTACATGAAC
GTAACAGATTTGTGTATTTCTCTTTTGAACAGAGCAAAATTTCGTTTTTGATCTACAAGG
CCTCGTGATTACAGACCCTGTCAAGAAGAAGTAAAAACCATAAAGAAGCCCTTCAAAGGT
GTAAGTTACACTTCATTGTTACCAGATACAGGCTAAAGTTGACTGGCCTGCAGACATGCC
AGATGACATGCTTGAGGATGCCATTACAATTGCTAAGAAAGCCTTGGATGAACATGACTT
TGAAGAATAAGGCGTCG
>TRINITY_DN112_c0_g2_i1 len=237 path=[810:0-121 811:122-236] [-1, 810, 811, -2]
TTCTAATCTGCAGCCACCCCGACTACCTGATTACTCGCAGTGGTCTTAATTGTTATGAAA
TCAAAATGTACTATTAATCATTTTTACCCTTAAACAGGATGTAAGTTACACTTCATTGTT
ACCAGATACAGGCTAAAGTTGACTGGCCTGCAGACATGCCAGATGACATGCTTGAGGATG
CCATTACAATTGCTAAGAAAGCCTTGGATGAACATGACTTTGAAGAATAAGGCGTCG
>TRINITY_DN117_c0_g1_i1 len=423 path=[850:0-225 851:226-249 852:250-422] [-1, 850, 851, 852, -2]
GCCGAAACGCACGTTCAAGAAACCTACAAGGCCAAGGACGATGCCGAGCTCTTTGTCCTT
GACACGCAGGGCAGCAGCAAGCAGGCGTCTCGGGCAAGTGCTCCAACTGCAAACAAGAAC
AGCAACAAGAAGCGACGCATGGAACTATCGCAAAAGGACAAGATGCAGGTCGATAAACTC
TTGAAAAGTCATACGCCACAAGAACTGGCCAAGATGGCGGCCAAGGGCAAAGAGGACATG
GAGCTCCAGCAGCGATTGGGACCTCGACGTAAGCGACTGGCGGCCGATACACGCAGTGCC
GGCTTTGACTTGTGGAACAACACGGACGCTGTCGATGAAGCGGCTGAAAAGATGAAAAAG
AAGGATCTGCCGACGCCAGGCATTGGATCCACCTTTGCCGGTCTCAAGCCGGCGCATGAA
ACG
>TRINITY_DN116_c0_g1_i1 len=294 path=[720:0-268 721:269-293] [-1, 720, 721, -2]
GCATGGAAAAGGGGAATTATGATTTATCCATTAAAGGAACAGCCAACAAAGCTGATTTCT
TATTTCAACAAGCGATTCAAATTCGGTAATCATGTTACTCACATCGGCATTTCTGTTAGG
ATTGGCATCTACATTTCATTGCGTAGGCATGTGTGGTCCCATTTCATTGGCTTTGCCGTT
GAATAGACAATCGCCATTCACCATTCTCACTGGTTTGATTCAATACCATTTCGGGCGCAT
TTTCACGTATGCATTACTCGGCTTAGTGATTGGTAGCACGATTTCTGAAACAGA
>TRINITY_DN116_c0_g2_i1 len=370 path=[722:0-268 723:269-369] [-1, 722, 723, -2]
GCATGGAAAAGGGGAATTATGATTTATCCATTAAAGGAACAGCCAACAAAGCTGATTTCT
TATTTCAACAAGCGATTCAAATTCGGTAATCATGTTACTCACATCGGCATTTCTGTTAGG
ATTGGCATCTACATTTCATTGCGTAGGCATGTGTGGTCCCATTTCATTGGCTTTGCCGTT
GAATAGACAATCGCCATTCACCATTCTCACTGGTTTGATTCAATACCATTTCGGGCGCAT
TTTCACGTATGCATTACTCGGCTTAGTGAATGCAGGAGATACCACTGAGAAAACCCCTTG
GTTATTAGTTGAGCGCAGTGATTTATACATCCTGTTGACACTTGATTTACTCATGGTTGC
AGTAGTGCTG
>TRINITY_DN118_c0_g1_i1 len=905 path=[883:0-904] [-1, 883, -2]
TGATTCCAGAATGCAGCGTGCGCAGGCTACATTTGTGCACTCCCCCTCGGCCCAAAATGC
CTGAGAGGGCCGCAACACGAGATGTTTGAAACTTGCAGCATCTCAGCTGTATGTAGACGC
ACGCATTCTGTAATTAGAAGTAGCTCAGAAACCGACTGATTCTGGGTGCCCCACATGAGC
ACGATCTTGCTTCTGTGAGGCAGAGGCGTCAAGCGCATGCCCGGTTTCTGAAACGGAAAA
ATGTAGTTCATGGGAACTAAACATAGTCAGAGATGGACGGCGAGAGCGAGATCCAAATCC
TGCACGTCCATTCGATTCGTCATGCATTTAGGCCGGTGGATCGCCCTGCGGGCCACGCAC
TTTCAGGCAATCGGGCGCAACGATGCCAGGGCTTCTGTGAGGCGCTCGCCTTGGCTGACC
TTGCCCGATTGCGACTCCTCGCTTTTCTAGCGAGTCACTGCACCAGGGATCTTCGTCACC
TGGATGGTGCCGCACGGCTGCACGAGGATACCGTGTCTTCTCGTCGGCATGCAGATGCGG
GAGCATCCCGGGCTCGCTCATGAACGCCTCGGGGAGCCACTCGTCTTCATGCTCAACCGC
CGTCGAGATCAATCGGATGCTGAGCAATCGCTTGTTGAGTCATCTTCTTTTTCTTCGGAG
TTGTGGAACGTCCAAATGGCAACGCAAAGAGACAACCTGGGAATGCAAACAGAGGCCTTG
TTAAACTTGAGCCAAATTGAGCCGGTTGCTCAATTGTTCTGTTTGGTTGTATCCCATTGG
TTGTTATTGAAACCCCGCACTACTCGAACATACTGACCCCGTATCGAGACAACGCCCTAA
GTAGTTCAAGCAGTGCTAATTGTATTGCAATGCATATATACATTGTGATTCCAGAATGCA
GCGTG
>TRINITY_DN119_c0_g1_i1 len=898 path=[1751:0-897] [-1, 1751, -2]
ACGACAACAACAACGAGCCGCTCTTGGCTCGACTCGTCCTGTGGCTCGAAGATCGCGTCA
TTCGAATGTGGACCCTGGACCAGCGCGATCAACTCCAAGAACAATTCATGACGACAATTG
CCGACTACTTGAACGAATTGTCGTGCCCCTCGTGCTACTTGACGAAAGATTGGCACAAGG
ACTCAGCAAGACGAGTCCGAGTCATATTCTGGCTCTTGTCCGTGGCTACAGCAGAAGCCT
ATGGCGATGCCTTTGTCGCGTCCAGTATTGATGGCAAGCAATCATCATCAGCGCCAGCAC
AAGACACGCCCATTCCCGAAAACTACAAGCGCAAGGCACGGGAACCCGACTTGAGTGCTC
TCAAGAACATATCCCAGTCCGACTTGGCATCGCTTCAAAATTACGACTTTGCGCTGGGAT
TCTCCACGGGTGACCCGCAAGTGGACGGAATGTTGACATTACTGCGAATGAACTTGTTGC
TAGACTTGGAACAAGAGCAGCAGTATGTCAATCAACGAATTGCGCAGCTCCAAACCGTGA
CGGTTCCCAGTGCCAAGTCGTTGAAAAAGTACAAGCCACGGCGGCGAGAGAAATAAAGAC
TGATAGTTAAACAACAACATTTTGATAGATATGTTAATGGGACACGACGCTAGCTTTGTG
TATGTGCACACGCCTATTTTAAAAGTTGGGCAAGGACAGACTCATGCTGTCCTCGCTATC
AGCAGTTTGTAGCGAAGCAGAAGCCTTGCCATCCTCAGCCTCGTCGACAGAGTCAGACTG
AGTCTCGCTAGCATCATCATCATCATCTTCCGGGTCAAACCATCCTCGACCACAAAATGT
CAAGACTTGCGGCCACAAGTCAATGAAAATGCCAGCCCCACTCTGCTCCAGGCGCTTG
>TRINITY_DN121_c0_g1_i1 len=268 path=[1021:0-41 1022:42-86 1023:87-267] [-1, 1021, 1022, 1023, -2]
AATTTAAACTTTATCGGAACTTTTTTGCCAATCATGTCTTTTGAAAAAACTTGGGTTGGC
AATAAAGTTCCGATAAAGTTTAAATTGAGTAAAAAACAGAGTCCGTGGAAAAATATTTTT
AAAAAGGCTTTTTTTTTGGCTTTATATTCTATACATTTCCAAAAAAATAAATAGGTAGCA
CATGGACATAAAAATACGTTACGAAATAGAGTTTCCCATAAATTCTTCCCCTCAATTGTT
GTATCAATACATTTCGAGCTTCGAATAT
>TRINITY_DN121_c0_g2_i1 len=344 path=[1018:0-117 1019:118-162 1020:163-343] [-1, 1018, 1019, 1020, -2]
CTTCGATGAATGCCTTTACTGAAAACAAATCTGACGAAGGAAGATTGTGTTTTCAGGAAA
GGCATTCATCGAAGAAATATTCAGAATGCTACAACCTTTTTTGCCAATCATGTCTTTTGA
AAAAACTTGGGTTGGCAATAAAGTTCCGATAAAGTTTAAATTGAGTAAAAAACAGAGTCC
GTGGAAAAATATTTTTAAAAAGGCTTTTTTTTTGGCTTTATATTCTATACATTTCCAAAA
AAATAAATAGGTAGCACATGGACATAAAAATACGTTACGAAATAGAGTTTCCCATAAATT
CTTCCCCTCAATTGTTGTATCAATACATTTCGAGCTTCGAATAT
>TRINITY_DN121_c0_g3_i1 len=343 path=[1024:0-117 1025:118-162 1026:163-342] [-1, 1024, 1025, 1026, -2]
CTTCGATGAATGCCTTTACTGAAAACAAATCTGACGAAGGAAGATTGTGTTTTCAGGAAA
GGCATTCATCGAAGAAATATTCAGAATGCTACAACCTTTTTTGCCAATCATGTCTTTTGA
AAAAACTTGGGTTGGCAATAAAGTTCCGATAAAGTTTAAATTGCAATTCTACTCCTCTAC
CTCCACATACTCCAATATTTACATCTGATTCCATTATATTAAACATACCGCTGATGTATG
TCGTCGTGCCTGCGGCAAGAAAAATTATTTTGTATTGAGAATTGCGCATTATTGCTTTTT
ATTTTTGCGAGCTCTTTAATATTCGAAGCTCGAAATGTATTGA
>TRINITY_DN122_c0_g1_i1 len=636 path=[1495:0-635] [-1, 1495, -2]
CTCTGACCTAAAGAATCTTCTGGCGAAATATCTGCTTTTAAAATTAAAAGTGGCACTAAC
ATTTTTTCGCCTGAAAATAAAATCATCGCAAATTTGGCAGACTCAGCCGCATCTTGCGGT
GTAAATTTACCAAAGCCGTATCTTGAATTGCGCATCACTTGCCATACACCTTTTGGCTCA
GTATATTCTGGCTGATTAAAGTGCTCTTGCACCAGCTCAGCTGACAGACCTTTAAGTGGA
TAATCGCCATTGTCGGCCAAAATCTTAATGGGATGGCATAACCTAATTCTTGCAGTAATT
TCAGCTCAAAGCGACGCAACGTGCTAGCAAAGTCCTGATTATCAGCCAATGTTTTAAGCG
TGGCACTATAATATTTAAATAAGTTTTCATGCGGATCTTCACGCGGTAATAATCTTAACA
ACAGCTCATTTAAATAAAATCCGCACATGAGCGCTTCACCTTTGAGCATTAATAAGCCAC
CGCCCCACTCTAAGCTGTGTAAGTTTTTAAGCTCTAACTTACCAGACCAAGTGCCAATTA
ATGGTTGAAACGATTGCAACATGCCGCGCATGGCAGATCTTGGCCGTCTTGCACCCTTAG
CCGTAGTTGTGATGCGACCAAAGTCATGCGAAAACA
>TRINITY_DN125_c0_g1_i1 len=1627 path=[1605:0-824 1606:825-1626] [-1, 1605, 1606, -2]
ATGACAAGTTAATCATCTAGAATGGACTGCTAACAACAACAATAAAAATACTTATCCAGC
TTGTAAATAGCTTTAAAAGCATGAATAACGAGAAGCCATTCGGGTACATGCTGGCCTAAA
TTTGTGGCCTAGCACTGCCTTATTACCGCATTGACGAAACAGAAGTTATCATCAGGAGCC
ATACTCTGTTCAGGTTGGCATAGGACAACTGGATCAAGAAGTCGCAGTAGATATTCGAAA
TCACAGAGGACGACAAGTAAAACCTGGTCGATGGCGGGGTCTGCTCTATTTTTGAAATTT
TGTCGCAGTTACGCGACAAATTGCCCGAAAAACTTTCGATCAGCATCCAGCTAAAACTCA
AGCCAGATTACTTCTTAGTTAAACGCAAGAAGCAGGAGGAGGAGAGCGATAATTTAGAGT
TTTGCGTGCTCAAAATCGTTCACAGACTTGCCGATCTTGGCATCGGCACAAAAAGCAATC
GATCTCAAGACTTTTATTAATAAACTTAATCTTAACGATGCTTAAGTAATGATGAATAGG
AGAGTTCAACTTAAGCAATCCAGAGTAGCGTCTACTCTCGAATAGCCAGTTGTAGTATAA
GACAATCCAATCAGACAGTCAATAAAGTACTATCTCAAACTAGGCTATAAAAATCTAACA
AATGACCATTTTGTTGCAATGAGTCCAAACAAATTATTGCTGTTCATGGACGACATAATA
TTCGATAAAGTGTATCACGACATTAAACTGCTTAGCGGACCAATATCCGACCGATATTAA
GTATCAATGGCTACATATATGTATGACAAGTTAATCATCTAGAATGGACTGCTAACAACA
ACAATAAAAATACTTATCCAGCTTGTAAATAGCTTTAAAAGCATGAATAACGAGAAGCCA
TTCGGGTACATGCTGGCCTAAATTTGTGGCCTAGCACTGCCTTATTACCGCATTGACGAA
ACAGAAGTTATCATCAGGAGCCATACTCTGTTCAGGTTGGCATAGGACAACTGGATCAAG
AAGTCGCAGTAGATATTCGAAATCACAGAGGACGACAAGTAAAACCTGGTCGATGGCGGG
GTCTGCTCTATTTTTGAAATTTTGTCGCAGTTACGCGACAAATTGCCCGAAAAACTTTCG
ATCAGCATCCAGCTAAAACTCAAGCCAGATTACTTCTTAGTTAAACGCAAGAAGCAGGAG
GAGGAGAGCGATAATTTAGAGTTTTGCGTGCTCAAAATCGTTCACAGACTTGCCGATCTT
GGCATCGGCACAAAAAGCAATCGATCTCAAGACTTTTATTAATAAACTTAATCTTAACGA
TGCTTAAGTAATGATGAATAGGAGAGTTCAACTTAAGCAATCCAGAGTAGCGTCTACTCT
CGAATAGCCAGTTGTAGTATAAGACAATCCAATCAGACAGTCAATAAAGTACTATCTCAA
ACTAGGCTATAAAAATCTAACAAATGACCATTTTGTTGCAATGAGTCCAAACAAATTATT
GCTGTTCATGGACGACATAATATTCGATAAAGTGTATCACGACATTAAACTGCTTAGCGG
ACCAATATCCGACCGATATTAAGTATCAATGGCTACATATATGTATGACAAGTTAATCAT
CTAGAAT
>TRINITY_DN126_c0_g1_i1 len=686 path=[664:0-685] [-1, 664, -2]
GTGAAATAGGCATCAGTGGTAAATAAAAGAGGTAAACTATGTTTGAACATAAGTGAGACC
TAGTGATGCCACACCTTATAAATATATAGTAAAATCCCAGTGAATCATAAACCACCATAC
GTACTACCTTATGGGGATGGGGTGTGAGGTGGCTTGGGAGGCTTCCGGCGTAGTCTTCAA
GGGCTAGGTGGTACTAGGCCCATGAGTAACAGGTGTGCAGCCGTATTGCATCACCAGCTA
TCCCAGTATGACGCAGGATTCGCTGGATGGACGAGATGGTATCCACCATAGCCGAGCAGG
AAAATAAATTCCTAATCTCTGCTGAAAACCTCGTGGCCGTTTTAGGCCACGACGGCACGG
CGCGTGATTTATTTTTTCACGCGGAAAAATAAAAATATTTATTTTCCGGCGAAAATAAAA
TTTAAAAGCCACAGTTGGCCGTGAGTCAACTTTATGACATTTTTTTAAAAATGTCTACCT
GCCCGAAACGTAGATTTAAAAAAGGCGCGTGGCATCACCAGTAGGCACTTAAGCACGCAC
TGGTTATCCTAGCCCAGCAGGTAGGGAGACCACCTACACCCCTGTGGCGCTGGAGTTTGA
GCTCCTCCCCGAAATTCGGGCACCCCATTCTGCGGACTGATCCGGAATTCCCAGAAGCTA
CCTGGGGGCCCCGGGAACCCCGAAGG
>TRINITY_DN123_c0_g1_i1 len=1146 path=[2275:0-53 2277:54-119 2273:120-143 2274:144-1145] [-1, 2275, 2277, 2273, 2274, -2]
CTGTTAGACTGTCGAGCTTGGTCAGCCGGTCCCGTTCAACGATAACCACATTGCAGTGAT
CAAGGAGTCCCACGCGTCGCTGCTGTCCCGACATGAGCTGAACGCTGAGAGGAAGCGGAT
ACTGGATATGGACATTGGGCCTAACACCAAAATGTGGAATAAAATGAAAAAATATGTGAA
TGAGAGGCAGGGCATGCGAGTGACCCTGAGTCAACGTGATTCGTCAACGCAAAATGATTC
TCTGGGTGTATAGATATGGGTGAGGAAGGCCAAAGATTCCTTATTCGATGCAGTTACTTA
GAAATATATAACGAGGAAGTTTACGATTTGCTGATCGATAACAAGAAGCAGTAGCAGCCG
TAGAAGCTAGAGATTAGGGAGAATCCAGACAAAGGTATAAGCAATCGTCCTGTTACTTAA
GGAGGTGGAGTAGTCTATAGTTTCCAAAGTAGCGAAGGTCGTCGTGCAATCCAAACTACC
AATGCAAACTAAGCAAATTAAATTGGACTGGGCAACACATCTGAGTTCAACAGCTAGGAG
AGGCGAAACTAATTGAAACCTTTGCAGCTGGGTCTCGACGGCCGTTCTAGCCGAAGTCCT
GGGTCTGTTGAGGATTCCTGCTTAGCGGCGTTGACGACGATTTAGCGTATTAAGTGTTGC
CTTCCTACAAATCGCGCATTGTTTTTTAAAATAGATCTTTGGTGGCGCAACTAAAAACCT
CCTCCACTGATTTACCGGTCTTTGCTGATGTTTCAAAGCACTTATGGATTCGATTTTAAG
TTGCAAATTCAAGTGCTCGTTCGAAGGTTACCTCTCGTTGGTAGCAGAGTTTATTTAAAA
TGAAAAATAGGACTGATATCAAGAGCCGCAACGATTTTATTGAATAGAAGAAAAGATCAC
TGCAAAGGCTGGGTATCCTTGATCGTGATTACAAGGTGTATAGCGAGACACAGATGTCAG
AATATAAATCACCAGTGTTTTAGATGAGCTAAGCCAAACGAATGTCCCTGCCTCCATTGC
TCAAGTAAACAAAAAACGACTTACTATAGAAGAATTCATTGGGGAGGGTATTTTTAACAA
TAAAAAATAAGGCAATATACTATCGAGATCAGCAGTCGAAGTGCCGTTCAACGATAACCA
CATTGC
>TRINITY_DN124_c0_g1_i1 len=539 path=[1033:0-538] [-1, 1033, -2]
CTGATCCTGGCGTTCTCCACCGCCAGTTCGGCGGCGGTGATGCCGCAACTGATGAAGAAA
CTCGAAACCTACGGCGTGCCGCCTTCGCTGGTGAGCTTTGTGGTGCCGGTGGGGTATTCG
TTCAACCTGGACGGTGCGTCGCTGTTCCTGGGGATCGGCACGCTGTTCGTGGCGCAGCTG
TATGGCATCGACCTGAGCCTTGGCGACCAGGCCCTGCTGGTGGTGACCATGGTACTGACA
TCCAAGGGCGCGGCCGGGGTGCCGGGGTTCATGTTCGTGATTCTGTCGGCGACCCTGGCG
AGTGCGGGCTTGCCGTTGGAGGGCATCGCCTTCATCGCCGGGGTGTATCGCCTGATGGAA
ATGCCGACCACCGCGTTGAACGTGCTGGGCAATGCCCTGGCACCGCTGGTGATTGCCAAG
TGGGAACGCCGCGAAGGCACCGCTGAAACCTGTGGCGAGGGGGCTTGTCCCCCGTTGGGC
TGCGCAGCAGCCCTGAAAATTCACCGCGTTTTTTCAGGAAAATTCGGTGAGCTTATTGG
>TRINITY_DN124_c1_g1_i1 len=293 path=[282:0-292] [-1, 282, -2]
CCCCCTCGCCACAAGGTGTGGGTTGCCAGCTCTATCAACGGTGCAGGTCGAGGTCCGACG
CCTCATGCCGCTCGCGCAGTTGCTCTGACGGCTCGCCCGACACGCGGTTGACCCGGCGCC
CACGCTGCACCGCCGGCCGCGCTTCGATGGCATTGGCCCAGCGCACGACGTGCTTGTAAT
CCTGCACCGAGAGAAACTCCCCCGCCTCATACAAGCGGCCTTTCACCAGGCCGCCGTACC
ACGGCCAGATCGCCATGTCGGCGATGGTGTACTCATCCCCGGCAATGTATTCG
>TRINITY_DN127_c0_g1_i1 len=246 path=[558:0-130 559:131-245] [-1, 558, 559, -2]
CATCAAGCGTTCGAACGCTTGATGCTCAAGCAATTGCCGGGGGTGTTTTGTGCCGGTGAG
ATGCTGGATTGGGAGGCGCCGACGGGCGGGTATTTGCTGACGGGGTGCTTTGCCAGTGGT
CGGGCGGCTGGGCGGGGCGTGCTGGAATGGCTTAATCGTTGAGATGTGTGGTGGGTTTGA
AACCCCATCGGGGGCAAGCCCCTTCCCACAATTTGACTGTATTCACAAATCAAAAATGTG
GGAGGG
>TRINITY_DN127_c0_g2_i1 len=245 path=[560:0-130 561:131-244] [-1, 560, 561, -2]
CATCAAGCGTTCGAACGCTTGATGCTCAAGCAATTGCCGGGGGTGTTTTGTGCCGGTGAG
ATGCTGGATTGGGAGGCGCCGACGGGCGGGTATTTGCTGACGGGGTGCTTTGCCAGTGGT
CGGGCGGCTGGCCGGTGCGTAAGGTGCCGGTATTCAATACCGGGCCGCGTAAGAAGAAGT
GATTTTTTGGTGTGGCTGATGGCCTTATCGGGGGCAAGCCCCCTCCCACATTTTTGATTT
GTGAA
>TRINITY_DN128_c0_g1_i1 len=239 path=[452:0-218 453:219-238] [-1, 452, 453, -2]
GATAAAAAACCCACGCGTGTTTATCAACTTTACGTGATTTCCCATCACGGGAGATTCATG
GGCATTTTATGGTTTTTTCGGCCCTTTAGGGCCGATGAGGCTACCGCACAGGAAACCAAG
AGAGCCCAGAGCTCTAGGTAGCTCTAGACCATCCGAAGACTTCTAAAGTCCCTAAGCGGT
TATCCCTAGAAGATCTAGAGATCTCTAGAGATCTTAGAGCTCAGAAATCATGAGCCTCT
>TRINITY_DN129_c0_g1_i1 len=263 path=[530:0-82 531:83-106 532:107-262] [-1, 530, 531, 532, -2]
GCGATATACAGTTGGAGACTAAGCGAAAGTGATAAGTATTGCTAGTTTACGGCGTGGACT
ACCAGGGTATCTAATCCTGTTTGCTCCCCACGCTTTCGTCCCTGAGCGTCAATCCAGGCC
TAGTGAGCTGCCTTCGCTATCGGTGTTCTATGACATATCTATGCATTTCACCGCTACATG
TCATATTCCGCCCACTTCGACCGAATTCAAGTGCTACAGTATCAATGGCAGTTTCATAGT
TAAGCTATGAGATTTCACCACTG
>TRINITY_DN120_c0_g1_i1 len=1591 path=[1618:0-794 1619:795-818 1620:819-1590] [-1, 1618, 1619, 1620, -2]
CAGATTATGCCGTTCTCGCTGCCCGTGAGAACAAACACCGCAAGTGCCGAAATCCTGGCC
CGCCTAATTAGCGGCCAAGAGATCACCGGCATGGATGCAGTGTTCGCCACATCCACCACG
CGGCTCTCAGCCGGGCGAAACAAAAGAGAGCCGCTTTTCAATGTCTACGCCGTGCTGCTT
TGGTTGCTTGATAAGCGACGCAAAACAGGAAAGCCGATGCCAGCGGCTACCGGATGGCGG
ATGTTGAGACATCACTTCCCCAGGGTTTACGACGCACACGAACTGAGCGCACCAGACCCT
GACTGACCGGGGCAAACAAGGCCATCGACCGGGGTTTACTGCCCCTTTTAGCCGGGGTTA
CAGAGTGAGACTCGCCGGGGTTTAAGGGGCGCAAATTGCCCCGCCGTCGCAATTCGACCA
TGTTCAACAAACCCCGAGGGTTTACACATGGCCGCAAAGACTATTCAACTCACACCGCTG
GCGCTGGAAACGCGTTCAGCGTTACCGACACCCGAAGCCGCCGGGCACCTGAACCGAGCA
CAACAAACACTGCGCATGTGGGCGATGAATGAGGGTGGCCCGGTGCGCCCTCTCCGCATA
AATGGCCGTCTTGCCTGGCCGGTGAGTGAGCTGCGTCGCGTACTGGGGGTGACGCAATGA
TGGCCCGCATCAATTCCGCCCTGCTGGCGCTGTGGTGCGCATCACCGCTGGACTGGCTCA
AACGGTGGAGGGCTGGAAAATGAAAACGCCCGACACCACTACAAAAGCAGCATCGAGCGT
TACCGGCCAAGGTGCGCAGATTATGCCGTTCTCGCTGCCCGTGAGAACAAACACCGCAAG
TGCCGAAATCCTGGCCCGCCTAATTAGCGGCCAAGAGATCACCGGCATGGATGCAGTGTT
CGCCACATCCACCACGCGGCTCTCAGCCGGGCGAAACAAAAGAGAGCCGCTTTTCAATGT
CTACGCCGTGCTGCTTTGGTTGCTTGATAAGCGACGCAAAACAGGAAAGCCGATGCCAGC
GGCTACCGGATGGCGGATGTTGAGACATCACTTCCCCAGGGTTTACGACGCACACGAACT
GAGCGCACCAGACCCTGACTGACCGGGGCAAACAAGGCCATCGACCGGGGTTTACTGCCC
CTTTTAGCCGGGGTTACAGAGTGAGACTCGCCGGGGTTTAAGGGGCGCAAATTGCCCCGC
CGTCGCAATTCGACCATGTTCAACAAACCCCGAGGGTTTACACATGGCCGCAAAGACTAT
TCAACTCACACCGCTGGCGCTGGAAACGCGTTCAGCGTTACCGACACCCGAAGCCGCCGG
GCACCTGAACCGAGCACAACAAACACTGCGCATGTGGGCGATGAATGAGGGTGGCCCGGT
GCGCCCTCTCCGCATAAATGGCCGTCTTGCCTGGCCGGTGAGTGAGCTGCGTCGCGTACT
GGGGGTGACGCAATGATGGCCCGCATCAATTCCGCCCTGCTGGCGCTGTGGTGCGCATCA
CCGCTGGACTGGCTCAAACGGTGGAGGGCTGGAAAATGAAAACGCCCGACACCACTACAA
AAGCAGCATCGAGCGTTACCGGCCAAGGTGC
>TRINITY_DN131_c0_g1_i1 len=335 path=[313:0-334] [-1, 313, -2]
AAAGACGCGCGGGTCTCGGAAAGTTCCTCAAGTGCAGTGAAATGATGAGGGTTTTGGGGG
TTTTTGGGGCATTTTCATGGGTAGTAGCCCGAAATGCCCAAAAAGCCTCAAAAAACATCC
TAAAAACGCAAAGGCTATCCGAAAACTGTCAAAAAGGCCCCCCTTTTTGGGGTTTTTTTG
GGCATTTTCAAGGCACTATTGAAGTTTTTGGGGTGGTTTGTCGCCGTTTTCCACATTCTG
ACAAAATGCCGTAAATTCTAAAAACCCACGAAAATCCGGTCACTATTTGAATTTCCGCGG
GTTTTTTGGGTTTTTGACATTTCGATCGCCGTAGG
>TRINITY_DN130_c0_g1_i1 len=2303 path=[2330:0-1150 2331:1151-1174 2332:1175-2302] [-1, 2330, 2331, 2332, -2]
AACTTAGTTTAAGCTCGACTATCGCACAGGCGAGATAATAAGATGTATGTACTTCTCAAG
AGGATATCGTTTGTTAGTACGAAGGACTCTTTCTTAATCAAATTAAATGTATAAAATAAC
ATACTTTATTCTATAAATTAAATCACACATTAAATATAACATTTAATTTATGAAATAAAC
ATACTTTTAATATTAATTAAATGTATAACATAACATACTTTAGTCCATAAATTAAATCGC
ACATTAAATACAACATTTAATTTATGAATCAAACATACTTTCAATATTAATTTAATACCA
CATTAAACCATAAACTAATGGTATCTATTTAATTTATATTTAATGTGCACTTTTTTGGCA
CATTAAATGATACATTAAATAGTACATTAAATGTGGCAAACATTAAATAGATACATTAAA
TATTTTAATGATGTACCATTTAATGTACCAATTAATGTAGGTTTTTGGAGCACATCAACT
GAATTATTTAATTTATCCATTTGAAGTAGGTTCACTTTGTCTATAGATAGATTTGTAATG
TAATTTTAAAGGTTGAATAAATGGTCTTGTTATAGACCGATGAACTCGACCCCTGGGCGC
GGACCCATCCGGCGCCGGTCGGACCAAATCCGAAACAGCTGCAAATCCCGCAAGCGGCAC
GGCGGGCCCCCGTCGCAGGGGTGGAGGAAGATAAACTTGGGCTCCGCCAACGGAAGCGGG
GGGTCTCGAGGCGAGCCCAAATGGGCGAGGCGGTATTCCGCCAACTCTTGCGATCCTTCG
AAAAGGGGAACCCACGGCTCCCCCGTCAATGATAACCAGGTGGCCATGATCGACGCTCGA
CTAGCTCGCCTGGATGAACACAGGTCGAGACAAAAGAGAAGTGAGAGAGAGAGACAAGGG
TACGAAAGCAACGTAGAACGACTCTTTTCCAACGACATTTTTTCGATTTTTATTGGTTGG
AAAATAGTTTTTGGTTTGAAAAGACTTTTACTGGTATTTTTTATTATGTACCTTTTTTTG
GTACTTAAGCTAGTATTTAGACACTTTCGAGTGTAATATTGTTATAGTAGTACTACTACT
ATTAGGTTACAAATACATGTAGGTAGCATTTCGACTGCCTCTCACATTTATTACCAAACA
TTATATGTTTAAAACTTAGTTTAAGCTCGACTATCGCACAGGCGAGATAATAAGATGTAT
GTACTTCTCAAGAGGATATCGTTTGTTAGTACGAAGGACTCTTTCTTAATCAAATTAAAT
GTATAAAATAACATACTTTATTCTATAAATTAAATCACACATTAAATATAACATTTAATT
TATGAAATAAACATACTTTTAATATTAATTAAATGTATAACATAACATACTTTAGTCCAT
AAATTAAATCGCACATTAAATACAACATTTAATTTATGAATCAAACATACTTTCAATATT
AATTTAATACCACATTAAACCATAAACTAATGGTATCTATTTAATTTATATTTAATGTGC
ACTTTTTTGGCACATTAAATGATACATTAAATAGTACATTAAATGTGGCAAACATTAAAT
AGATACATTAAATATTTTAATGATGTACCATTTAATGTACCAATTAATGTAGGTTTTTGG
AGCACATCAACTGAATTATTTAATTTATCCATTTGAAGTAGGTTCACTTTGTCTATAGAT
AGATTTGTAATGTAATTTTAAAGGTTGAATAAATGGTCTTGTTATAGACCGATGAACTCG
ACCCCTGGGCGCGGACCCATCCGGCGCCGGTCGGACCAAATCCGAAACAGCTGCAAATCC
CGCAAGCGGCACGGCGGGCCCCCGTCGCAGGGGTGGAGGAAGATAAACTTGGGCTCCGCC
AACGGAAGCGGGGGGTCTCGAGGCGAGCCCAAATGGGCGAGGCGGTATTCCGCCAACTCT
TGCGATCCTTCGAAAAGGGGAACCCACGGCTCCCCCGTCAATGATAACCAGGTGGCCATG
ATCGACGCTCGACTAGCTCGCCTGGATGAACACAGGTCGAGACAAAAGAGAAGTGAGAGA
GAGAGACAAGGGTACGAAAGCAACGTAGAACGACTCTTTTCCAACGACATTTTTTCGATT
TTTATTGGTTGGAAAATAGTTTTTGGTTTGAAAAGACTTTTACTGGTATTTTTTATTATG
TACCTTTTTTTGGTACTTAAGCTAGTATTTAGACACTTTCGAGTGTAATATTGTTATAGT
AGTACTACTACTATTAGGTTACAAATACATGTAGGTAGCATTTCGACTGCCTCTCACATT
TATTACCAAACATTATATGTTTA
>TRINITY_DN133_c0_g1_i1 len=224 path=[643:0-191 644:192-202 645:203-222 646:223-223] [-1, 643, 644, 645, 646, -2]
AAGTTGTTATTAAGAACTACTGCATTAATTCTACTCATCTACTCCTTCTTCCCCTTCTCT
GGTCAGACTCTTTAACAGATCCACTCCAGACGAGGGGTGAAGTGAGGGGGGGAGGGGTAG
GCGTTTTGCCGCTAACTTTTTATAACTTTCTTTTTTGCTTTAGTTTTTTCTTGCTCCCAA
AAGAGAAAAGTTGTATTCATAAGTATTTGGTACCTGCATGCTTA
>TRINITY_DN133_c0_g2_i1 len=299 path=[628:0-191 629:192-202 649:203-222 652:223-246 651:247-273 648:274-297 623:298-298] [-1, 628, 629, 649, 652, 651, 648, 623, -2]
AAGTTGTTATTAAGAACTACTGCATTAATTCTACTCATCTACTCCTTCTTCCCCTTCTCT
GGTCAGACTCTTTAACAGATCCACTCCAGACGAGGGGTGAAGTGAGGGGGGGAGGGGTAG
GCGTTTTGCCGCTAACTTTTTATAACTTTCTTTTTTGCTTTAGTTTTTTCTTGCTCCCAA
AAGAGAAAAGTTGTATTCATAAGCATGCAGGTACCAAATACTTGTCAATCTAATATCCGT
TGTGTTTTTATAAACACAACGGATATTAGATTGACAAGTATTTGGTACCTGCATGCTTA
>TRINITY_DN137_c0_g1_i1 len=454 path=[432:0-453] [-1, 432, -2]
AAGGAGGATCGGACTCGATCGATAGGAGAGTTCGATCCGACTGAGGCGGGCGGGTATCGT
CTGCACGCTCCGCGAGGTCGTGAATGCCTATATGGGCATGCATCAGGCTCCGATGAGCAC
GCACATATACACCTCGCGTGCCATTAGACGTGCGCCGACCCTGTGAGCGTAGCGAGCTCA
CACCGTTCTCTCGAGCGTGAGCGAGCTTTGCTATTATATCGCGCAGCGTGCGCCCTTAGG
CGCACGCCCGTGAAGTCTCCGGGGCGGAAATCGCGAAGCGCTTTCACGCGCTATCGTACG
ACGTCGAACGCCATCCGGGCGAGTGGGCAGCCAGCCAGCACGAGGCGGAAGCGTGCGAAG
CGCATGACACGTGTTAGCGGACGACGACGAACGTCGTCCACCCGAGCGGGCAGCTCTACC
ACTGAAGGAGCGCGCGTAGCGTGTGACGGTCTAT
>TRINITY_DN139_c0_g1_i1 len=202 path=[180:0-201] [-1, 180, -2]
GCTCGTCCATGTCTGCTAAGTTATAGTTTATAGGGGTTTGATCGCCTTCCGGCCTGGTGT
CAATTTCAAAGCTTTCAGTCCCGCTAGTTATTAGCGACCTAGAATAGTGTAAGGTATAAA
GTCCTGGGAATTTGTTAACGTAAGCCACTAGATCGCGGCTTACCTCGTCGCCGTTGTTAG
CCCAGCCGCGTTTCTCTTTGTT
>TRINITY_DN141_c0_g1_i1 len=251 path=[457:0-250] [-1, 457, -2]
GGCAGGGCACCCGTTTTGTAGGTCTCGAGGCTCCGCCGCAGCAATGGAACATATTAAGTT
AAGTTCGGATCATGACGCGGTCACCTTTGTGGCCACCGGGGGGCTCAACTCTAAAGCAAA
ATGATCATAGAATTTGTCCAGGTATGAGTCCTCAAAGCAGGGACCTCTCCATCGGCCACA
TCTCTAATGCCATTTTAGTGATCTATATGCCCTTATCTTCAGCGTACGGAGCAAAATATG
TATTGTCCAGC
>TRINITY_DN135_c0_g1_i1 len=3438 path=[3093:0-584 3101:585-1927 3098:1928-1951 3100:1952-2094 3096:2095-3437] [-1, 3093, 3101, 3098, 3100, 3096, -2]
GATAAGTACTCTACGTATGCCTTATCATCTCCTTTTGGTAGTGTAGGTAATACGTGGTCT
TATGCTACTGCATTGAATCCCGCACAGGGTACTGCAATAGGCCAACGTATTGGTCGACGT
ATCAAGGTCAAGAGCCTTTTATATGATGGCTACTTGTCGCCAGGTGATACTTCTAATTAT
TTACGTATGGTGATTTGTTCTGGTGACACGACTGTTACTACTTTAGGTACTGCTGGTATC
GATACTGATATACGACATAATAATCTTACTACTGGTAATGTTAGTAGAATCTTCTATGAT
AGAACGTTCTTTTTACGTTATGCCCCTTATGATGGTTCATCAGGTAGTGGCGTTGGTGTT
GGTCGACATGTTCGAATCAAAATCAACTTTAAGAATTACTACATTACCTATTCAGATGAT
AGTGCCACTTATTATGATAAAAACATTATAGTGTGCGCTATATCTGACAGTGCTGCTGTT
CCTAACCCAGGTTTTGTTCGTGGATTTGGTACCGCTACATTTGAGGATGCGTAAATATAT
TTATTCTTTTCTTTTTTAAACAAATGTGGCCAAGCTTGGCCACATTTGTTTAAAAAAGAA
AAGAATAAATATATTTACGCATCCTCAAATGTAGCGGTACCAAATCCACGAACAAAACCT
GGGTTAGGAACAGCAGCACTGTCAGATATAGCGCACACTATAATGTTTTTATCATAATAA
GTGGCACTATCATCTGAATAGGTAATGTAGTAATTCTTAAAGTTGATTTTGATTCGAACA
TGTCGACCAACACCAACGCCACTACCTGATGAACCATCATAAGGGGCATAACGTAAAAAG
AACGTTCTATCATAGAAGATTCTACTAACATTACCAGTAGTAAGATTATTATGTCGTATA
TCAGTATCGATACCAGCAGTACCTAAAGTAGTAACAGTCGTGTCACCAGAACAAATCACC
ATACGTAAATAATTAGAAGTATCACCTGGCGACAAGTAGCCATCATATAAAAGGCTCTTG
ACCTTGATACGTCGACCAATACGTTGGCCTATTGCAGTACCCTGTGCGGGATTCAATGCA
GTAGCATAAGACCACGTATTACCTACACTACCAAAAGGAGATGATAAGGCATACGTAGAG
TACTTATCCTCAACTGCATAGTCTAATTGTTTTTTAACATACTGCTTTACAGACTTAGGA
ACCTTAGCTAGTTTTTTGTTCTTACGATACTTATTCGATCTCATATTTCCTATAGGTTAG
AAAATATTTTTCAGACTTCAAGCATAATGTTTACATAGGCCTCTAGCTTCAAATCATTAA
TTTTCTGCCAAAGGGTACCACTGATAAACATTTTATGGGCACGCAACCATTCAGCATAAG
CCTGTTGATTAAATTCAACATACTCAGCATCTTCATGGAGCTTTAATACATCAGCATACA
AAGAATCTAAATCATATTGACTCTTACGAGATTTCTTGACGAACACGTCCTTCATCTTAT
CGTAATAGTTTTTTGCTTCCAAACACTCAGAGTCGGGTATATTCGTTAAGAACTCATTAC
CTTCTTTTTGTACATATCCTAAAGACCATTGATGAGCATCATCATGAACTATAGAATAAC
GTACACCTCTCTTAGCGTTTTTTATCTCATATTGATTGACTATCAGTGGTTTTATCTTAT
CTCCACGTCGTTCCGTCTCAATATAACACTGATAATGATTAATCTCTTCTTTAGAACCAT
GTTCAGCAGCAATATAATAGCGTATAACCGAACAATGCTTTACTAGGAATCGCTTGAACT
CTTTGATAGTAGTTAATAGACTAGGTGGCCTAAAGGTCAACGAATAATAATACATATAAT
AATAGATTAGATAATAACTGGGGTGGATAGGGTGGGGTTACCAACCAAGGTCGTAACCCC
AAGTATTTGAAATTTCTTATACATTTGCGAACGTGTCGTCCCGACAAGTCTGCGGGACTC
CGTCCTTACGTACTACGTACGACGGACTATTGCCTTACTACGTACATCGGCAAAAAGATG
AAACGCCTGCACTACGCGCAGAGGCGAACTTTAATGTGGCCAAGCTTGGCCACATTTGTT
TAAAAAAGAAAAGAATAAATATATTTACGCATCCTCAAATGTAGCGGTACCAAATCCACG
AACAAAACCTGGGTTAGGAACAGCAGCACTGTCAGATATAGCGCACACTATAATGTTTTT
ATCATAATAAGTGGCACTATCATCTGAATAGGTAATGTAGTAATTCTTAAAGTTGATTTT
GATTCGAACATGTCGACCAACACCAACGCCACTACCTGATGAACCATCATAAGGGGCATA
ACGTAAAAAGAACGTTCTATCATAGAAGATTCTACTAACATTACCAGTAGTAAGATTATT
ATGTCGTATATCAGTATCGATACCAGCAGTACCTAAAGTAGTAACAGTCGTGTCACCAGA
ACAAATCACCATACGTAAATAATTAGAAGTATCACCTGGCGACAAGTAGCCATCATATAA
AAGGCTCTTGACCTTGATACGTCGACCAATACGTTGGCCTATTGCAGTACCCTGTGCGGG
ATTCAATGCAGTAGCATAAGACCACGTATTACCTACACTACCAAAAGGAGATGATAAGGC
ATACGTAGAGTACTTATCCTCAACTGCATAGTCTAATTGTTTTTTAACATACTGCTTTAC
AGACTTAGGAACCTTAGCTAGTTTTTTGTTCTTACGATACTTATTCGATCTCATATTTCC
TATAGGTTAGAAAATATTTTTCAGACTTCAAGCATAATGTTTACATAGGCCTCTAGCTTC
AAATCATTAATTTTCTGCCAAAGGGTACCACTGATAAACATTTTATGGGCACGCAACCAT
TCAGCATAAGCCTGTTGATTAAATTCAACATACTCAGCATCTTCATGGAGCTTTAATACA
TCAGCATACAAAGAATCTAAATCATATTGACTCTTACGAGATTTCTTGACGAACACGTCC
TTCATCTTATCGTAATAGTTTTTTGCTTCCAAACACTCAGAGTCGGGTATATTCGTTAAG
AACTCATTACCTTCTTTTTGTACATATCCTAAAGACCATTGATGAGCATCATCATGAACT
ATAGAATAACGTACACCTCTCTTAGCGTTTTTTATCTCATATTGATTGACTATCAGTGGT
TTTATCTTATCTCCACGTCGTTCCGTCTCAATATAACACTGATAATGATTAATCTCTTCT
TTAGAACCATGTTCAGCAGCAATATAATAGCGTATAACCGAACAATGCTTTACTAGGAAT
CGCTTGAACTCTTTGATAGTAGTTAATAGACTAGGTGGCCTAAAGGTCAACGAATAATAA
TACATATAATAATAGATTAGATAATAACTGGGGTGGATAGGGTGGGGTTACCAACCAAGG
TCGTAACCCCAAGTATTT
>TRINITY_DN138_c0_g1_i1 len=391 path=[737:0-390] [-1, 737, -2]
TTTGCGGATAGCTTCGGGCGAAAAGAGGGTAGGGCAGTCCTTCGGCTCGAGGACGAGGTA
GTCGTTGCCGAGGGCGTGGTATTTGGCGAAACGCATGTTCGCCTTCTGATTGGGCCTTAA
AGGTGGGTTTTGCAAGCAAGGGGTGTGTTGATCCATCTGCTTGCTTTATTTCTCACGTTA
AGGGGCTTACAAGATGCCCATGCGCCTCTTGCCCCTGGTTGCCCTGTCTTGCGTCCTCTC
TGTCTTTGCCGCGGATAAGCGCCCGCCGAACATCGTGCTGCTCTACTCCGATGACATCGG
CTGGGGCGACCTCGGCTGCTACGGCGCCAAGGCCATCCCGACCCCGAATCTCGACCGGCT
GGCTGCGCAGGGTACACGCTTCACCTCCGGG
>TRINITY_DN138_c1_g1_i1 len=345 path=[323:0-344] [-1, 323, -2]
GGGCTCGGACGGCATCCTCTACGGCCCCATCGAACGCACCGACGGCACCTTCGGGCTGCG
CATCCTGAATCCTGATGGTTCCGAGGCTGAGAAATCCGGCAACGGTATCCGCATCTTCTG
CCGCCACCTCCTTGAGACCAAGCGCATCCAGGAAGGTCAAGAGTTTCGCCTGCACACCAT
CGGTGGCATCGTCCGCTGCGAAGTCTTCGACGGCGGCAACCTCATCCGCGTCGAGATGGG
CAAGGTCTCCTTCCGTGCGCCGGTCATCCCGCACGTCGGTGCTGACCGCGAAGTCCTCGG
CGAAGAGATCACCATCCTCGGAAAGACCTTCAAGTACTGGGCCGC
>TRINITY_DN145_c0_g1_i1 len=495 path=[945:0-494] [-1, 945, -2]
GGTGTACCGGTATGCCTGATGGTGAAGGTAAACATGCGATCAATAGCAAGCTCAAGAGCG
AGCAATCGAACCATGCCTTTAGCCCTTAATTTTGAGCGCCTGATGATGTCGTCAGGGTCC
TTGGCAACGGAGGTAGTGACACCGCGAAGGGGATAGCCCTCCCACTCACGACGAGCCACG
TTAGCCGACAAACGGGTATCAACGCAACGGATTGAAAACTCTAAATGACCGGCAACGGGT
TGGACCTTGACTCGATATTGGAACCGATCGTCATGGGTATAGCGATACGGAAATTGTCCG
GAGGTTTCGGAAGTTAAATTAAGGTTTTCCATGCGGGTAGACGCACGGGGTATGACCTTG
ATATGATTTAGGCATGCGTTGTTCAAGTAACGGTTGAGCGACGTAAGAGGCCTAGCACTT
TTCTCAGGAGTGACTAGGCTTCGCCCTTTCTACTACCCCACCGCCTGAACCTTTAGGGAG
GTGTGGACGGCACCA
>TRINITY_DN143_c0_g1_i1 len=394 path=[771:0-293 772:294-393] [-1, 771, 772, -2]
TTCGCGTTCTCGCCGTCCATGATGGCCTCCCTAGGTTATGCGTTGGACGCACCGTGGGCG
CGATCCGAGGCAAAGCCAAATCGATAAAATTTCTCATCTGGAACGGGAAAATCTATCGTT
TGCGTATAGATTTTCCCTATGGCGACTTGCAGCGCGATCTATTTGACTTCGCACCTGCGA
AAGCGCATCTCCGGCTCCGTCAGCGACCCTCCTCCCCAGATCGGTCGCCTCATCAAACAA
TCCAAGGGATACGCACATGCTCGGCGTCGGCTCCGGCCCTGCTGGTGCAGGATGTCGACC
GACAGGTGGTTGGGCCACCAGTCGCGGTTGGTCCGGCCGAGCAGCGACCGCAGCGCGGCC
GGCTCCTTCTTCGGATTGTGCAGGGGTGAGTTCG
>TRINITY_DN146_c0_g1_i1 len=595 path=[1117:0-50 1118:51-594] [-1, 1117, 1118, -2]
ATACAACAAGGCAATGGGTAGTTGCTCAAAATGCGACAAATGCGATTGATGGCTTAAAAT
ACACGATCGACATTGATCGTATGATCGAAATGTTAAATGCAACGGTGGCGATGACGGCGA
TGAATACCGAATGTGATGATTGCGAAAAAAATGGTCGCTGGGGCTGGCTCTGGCGACACC
TATGGCACTCACGCTGATGCTGATGCCGGCGATGGCGCTGGCAATGGCGTTGATGCCGAC
GCTGGCAGTTGTGGTGCAAGCACGTCTGTGTCGACAACAATGGCGCGTTGCTGGCGCTGG
TGCTGATGCTGGCGCTAATGCTGGCTCTTACGCTGGCGCTGATGCTGGCGCTGATGCTTG
CGCTGATGCTGGCGCTAGTACTGATGCTGGCGCTGGCACTGGCGCTGACGCTAGCGCTGA
TGCTGACACTAGCGCCGACGCTGATGCTGGCGCTAGCGCTGACGCAGTTTCTTTTGATCC
AATAGCGTACAAATTGATCGTATGATTGAAATGTTGATGACAACAGTGGAGATGTCGGCG
TCGGATACAGCAACGCAATGGGTAGTTGCTCCAAATGCGACAAATGCGATTGATG
>TRINITY_DN146_c0_g2_i1 len=1111 path=[1119:0-566 1120:567-1110] [-1, 1119, 1120, -2]
AAATGCGACAAATGCGATTGATGGCTTAAAATACACGATCGACATTGATCGTATGATCGA
AATGTTAAATGCAACGGTGGCGATGACGGCGATGAATACCGAATGTGATGATTGCGAAAA
AAATGGTCGCTGGGGCTGGCTCTGGCGACACCTATGGCACTCACGCTGATGCTGATGCCG
GCGATGGCGCTGGCAATGGCGTTGATGCCGACGCTGGCAGTTGTGGTGCAAGCACGTCTG
TGTCGACAACAATGGCGCGTTGCTGGCGCTGGTGCTGATGCTGGCGCTAATGCTGGCTCT
TACGCTGGCGCTGATGCTGGCGCTGATGCTTGCGCTGATGCTGGCGCTAGTACTGATGCT
GGCGCTGGCACTGGCGCTGACGCTAGCGCTGATGCTGACACTAGCGCCGACGCTGATGCT
GGCGCTAGCGCTGACGCAGTTTCTTTTGATCCAATAGCGTACAAATTGATCGTATGATTG
AAATGTTGATGACAACAGTGGAGATGTCGGCGTCGGATACAGCAACGCAATGGGTAGTTG
CTCCAAATGCGACAAATGCGATTGATGGCTTAAAATACACGATCGACATTGATCGTATGA
TCGAAATGTTAAATGCAACGGTGGCGATGACGGCGATGAATACCGAATGTGATGATTGCG
AAAAAAATGGTCGCTGGGGCTGGCTCTGGCGACACCTATGGCACTCACGCTGATGCTGAT
GCCGGCGATGGCGCTGGCAATGGCGTTGATGCCGACGCTGGCAGTTGTGGTGCAAGCACG
TCTGTGTCGACAACAATGGCGCGTTGCTGGCGCTGGTGCTGATGCTGGCGCTAATGCTGG
CTCTTACGCTGGCGCTGATGCTGGCGCTGATGCTTGCGCTGATGCTGGCGCTAGTACTGA
TGCTGGCGCTGGCACTGGCGCTGACGCTAGCGCTGATGCTGACACTAGCGCCGACGCTGA
TGCTGGCGCTAGCGCTGACGCAGTTTCTTTTGATCCAATAGCGTACAAATTGATCGTATG
ATTGAAATGTTGATGACAACAGTGGAGATGTCGGCGTCGGATACAGCAACGCAATGGGTA
GTTGCTCCAAATGCGACAAATGCGATTGATG
>TRINITY_DN147_c0_g1_i1 len=291 path=[537:0-290] [-1, 537, -2]
AAACATATTATTACGCCAATGGTTTGATATACACAATGATTGATCCAGACAATAAGCCAG
AGCAATCCATCACATCAACTATAGGCAACTTATTTTAGTAACTCGATTTTATTAATTATT
TTGGATTACATATCCAAAATGATTCATAAAATGAGAAAGCAAGCAAAGCGCGATAGGCAC
TTTAACCAACATTAAAGGAATTAACAACATGAAATACTATTTATTTATTGCGCTATTTTT
GTCATCTTTTCATGCGAATTCTGCCGACAAAATAAACATAGATTTGCAAGA
>TRINITY_DN150_c0_g1_i1 len=255 path=[465:0-254] [-1, 465, -2]
AGAGGCACCATTGGTTAACCAAACCTTTTTTGGTTTACCATATTTGGTGTGTTGGGTGAT
TTGTCTACCCTCACAATATCTTTGAGCGAAGAATTTCCAGTTGTCGGCTATCGGTGCTTT
AATTATCTTTAATAAATTATAATAATCCATAGGTCTGTTAGCGATTGGTGTACCTGATAA
TAACCAAACTTTAGGGATGTTATATTTAACACAAACATCAACCATAATTTCACCCCTAAT
ACTCTTATTATTTTT
>TRINITY_DN144_c0_g1_i1 len=1440 path=[3590:0-722 3591:723-739 3592:740-1439] [-1, 3590, 3591, 3592, -2]
CAGTAGGTTTTTCGAGGTTCCCCTAAGCGAAATCCAGTAATCTACAGGCAAATTTCTGGA
AAAATTTTCAGAGAAGATAAAGGAAGGGCAGGTGCTACGGCGAATCCTTAACAAACTGAA
ACAAAGTATTTTTCAGATGCGACGTGGGGCCGCGAAAAATTTTTGCCGGTGGAGCAAGAA
TGAGGCGGGGGAAAGTGGCTTTGTCGCGGTAAGGCGCAGTGCACGCGTTTGAGATGCGGT
GTGGAACTCTTGGCTTTGCCGTAGCGAAGCCAAGAGTTCACGCTATTTACTTACGGGCAA
GACGCGCCATACACCTGCTCTACCCAATCCGGGTTATCAACAAAGGGATTGCGATTTTTT
TGCTTTTCGACAATGCGGGCGTGACGCCGAACTTCGTCTGCGCTGACCGGGTCTTGTCTA
TGCCATTGCATCAAGGTACATAGTTTGCCCATGTAGTTGAATACGCAAGACCACCGGGGT
CGGCAGGTCGATTGATATAGGCAATGTAGAGTTTTTGAACCGCTTCGGTATATATGCCCA
TCGTGGGAATCCTTCTTCAAGGTACTAGCAAAACTGCGTTGGCGAGGAATTTGCAGGAGG
CTTGTTCAGTGCCTAATAGGGGCCTCGAAAAACCGTAGCGAGCGGTGCAGATATTGTGCC
GAGAAACGCAGCAATGCTCGTGCAAAGCGAGGCTCACAGGTACAAGAGATGCCCGCGCAG
TAGGTTTTTCGAGGTTCCCCTAAGCGAAATCCAGTAATCTACAGGCAAATTTCTGGAAAA
ATTTTCAGAGAAGATAAAGGAAGGGCAGGTGCTACGGCGAATCCTTAACAAACTGAAACA
AAGTATTTTTCAGATGCGACGTGGGGCCGCGAAAAATTTTTGCCGGTGGAGCAAGAATGA
GGCGGGGGAAAGTGGCTTTGTCGCGGTAAGGCGCAGTGCACGCGTTTGAGATGCGGTGTG
GAACTCTTGGCTTTGCCGTAGCGAAGCCAAGAGTTCACGCTATTTACTTACGGGCAAGAC
GCGCCATACACCTGCTCTACCCAATCCGGGTTATCAACAAAGGGATTGCGATTTTTTTGC
TTTTCGACAATGCGGGCGTGACGCCGAACTTCGTCTGCGCTGACCGGGTCTTGTCTATGC
CATTGCATCAAGGTACATAGTTTGCCCATGTAGTTGAATACGCAAGACCACCGGGGTCGG
CAGGTCGATTGATATAGGCAATGTAGAGTTTTTGAACCGCTTCGGTATATATGCCCATCG
TGGGAATCCTTCTTCAAGGTACTAGCAAAACTGCGTTGGCGAGGAATTTGCAGGAGGCTT
GTTCAGTGCCTAATAGGGGCCTCGAAAAACCGTAGCGAGCGGTGCAGATATTGTGCCGAG
AAACGCAGCAATGCTCGTGCAAAGCGAGGCTCACAGGTACAAGAGATGCCCGCGCAGTAG
>TRINITY_DN144_c0_g2_i1 len=2192 path=[3587:0-1098 3588:1099-1115 3589:1116-2191] [-1, 3587, 3588, 3589, -2]
CAGTAGGTTTTTCGAGGTTCCCCCAATTGAGTACATCCTTGACTTAGATGATGCGAAGAA
GTCGGACGACTAGAAGATGAGGTGGGGATGCAGCCCTCCTTGAAATTTTTTTCAGCATAT
GTTAATCAGTTTTATTTTGTAGGTATGGCAGCCCGGCAGGTGAATGTAGAGGGCGCTGCT
TTCTGCACTTTTTTCGACACTTTCTGCAAAGGTAAAACTACTGGAGTATGCATTGGATAT
CCCTTTCTTTGGTAAAACTATTATTGAGGTAAAAAAAATAAATACTTACACATTAATAAA
CCAAGGAGTATTAACTGCTTACGATCCTAAAAAAATGCCAATTAATTTACTTAACTGGCA
TTTTCTTCACAACAAAAAGCACTTCTCATCAATTTTCATCTTGCACAACAAACATGCATT
TCCGACGCTTAGCCTTTGCAAGCTACTGCGGATGGTCCCTGAGAATGGCAAACATGGGCG
GCTGCCCCTTGAGAAAAGCAAGCAACTGTGCTTGGCATATTCTGCATAGATTTTTTTGTC
AACTTAATTAATGGCGGATTTTGAACAATGTGTTGGGTAGTCATTTGGCATCCTTAAAGT
GAGCGACGCGGAAATCGCGTGCGTTGCATTGTAGAAATAAGCAAAGCGACATGTCAACAT
GATTGCGGAACTCCTTTGACCACAAAATTGTAAAACTTGTAAGGGATAAAATGACTTTCG
CCGCAAATCAATTTATTTGCATGCATTGAATAAAAAACATAGCAAAAAACCATGTAGGTA
AGCAAACTTACTCGCCTTTGAGATATTCAATGTCACGTCATGCGAATGCATGAAAAATCA
CATCCGCGATGACTCGATATCACACAAATACTTATTTTTCAATATTGATGTAATTTAATT
ATGACGAATGCCTGCCATGCCTAGCGATTTTATTTCTTTTGTGCAACAATAGAAAAAATG
ACTACATCCTGAGCAGACTGTCGAAAATTTACAGAAACAAAGATTATGCTTATTTACCCA
AGGGGAATTCGAAAAACTGTAGCGAGCGGCGCAGATATTGCGCCGAGACACGCAGATACA
AGAGATGCCCGCGCAGTAGGTTTTTCGAGGTTCCCCCAATTGAGTACATCCTTGACTTAG
ATGATGCGAAGAAGTCGGACGACTAGAAGATGAGGTGGGGATGCAGCCCTCCTTGAAATT
TTTTTCAGCATATGTTAATCAGTTTTATTTTGTAGGTATGGCAGCCCGGCAGGTGAATGT
AGAGGGCGCTGCTTTCTGCACTTTTTTCGACACTTTCTGCAAAGGTAAAACTACTGGAGT
ATGCATTGGATATCCCTTTCTTTGGTAAAACTATTATTGAGGTAAAAAAAATAAATACTT
ACACATTAATAAACCAAGGAGTATTAACTGCTTACGATCCTAAAAAAATGCCAATTAATT
TACTTAACTGGCATTTTCTTCACAACAAAAAGCACTTCTCATCAATTTTCATCTTGCACA
ACAAACATGCATTTCCGACGCTTAGCCTTTGCAAGCTACTGCGGATGGTCCCTGAGAATG
GCAAACATGGGCGGCTGCCCCTTGAGAAAAGCAAGCAACTGTGCTTGGCATATTCTGCAT
AGATTTTTTTGTCAACTTAATTAATGGCGGATTTTGAACAATGTGTTGGGTAGTCATTTG
GCATCCTTAAAGTGAGCGACGCGGAAATCGCGTGCGTTGCATTGTAGAAATAAGCAAAGC
GACATGTCAACATGATTGCGGAACTCCTTTGACCACAAAATTGTAAAACTTGTAAGGGAT
AAAATGACTTTCGCCGCAAATCAATTTATTTGCATGCATTGAATAAAAAACATAGCAAAA
AACCATGTAGGTAAGCAAACTTACTCGCCTTTGAGATATTCAATGTCACGTCATGCGAAT
GCATGAAAAATCACATCCGCGATGACTCGATATCACACAAATACTTATTTTTCAATATTG
ATGTAATTTAATTATGACGAATGCCTGCCATGCCTAGCGATTTTATTTCTTTTGTGCAAC
AATAGAAAAAATGACTACATCCTGAGCAGACTGTCGAAAATTTACAGAAACAAAGATTAT
GCTTATTTACCCAAGGGGAATTCGAAAAACTGTAGCGAGCGGCGCAGATATTGCGCCGAG
ACACGCAGATACAAGAGATGCCCGCGCAGTAG
>TRINITY_DN148_c0_g1_i1 len=644 path=[1243:0-643] [-1, 1243, -2]
GGTTGGGCGATTTGTTTGTATGTATCAAGGTTAGGGGCCTGAAAACCGGGGCGCTGTGGC
AGCGCTACGCGCAGCGCCCCTACGCCCCTTTTTTTTCCGTCAAACTGCTGGGTTTTCATA
CATGAAATTCACAGCTGCGGCAGTAGCCCAAGCACGAACGGGAACGGTAACTTCCTGATT
AACTTTGCCTTGCCATGGGCCAAGGTCCGGAACAGTGATGGTTTTGATATCAACCAGACC
GCGACCGTCCACAGTTTCAATCTGTAGGACTGGACGCACCGGAATAATGTCGCCGGTTTT
TTTGTTTTGACCACCGCCCAAAGTGGCTACAGAACGCAGGGTGCCTATAAGCATCAGCAT
GTTTGATCTCCAGAAAGTAATTCTTCGTAATGTTCAGAAGTGATATCAGCGAGTTCCTCG
AGAGTCTCAGGAGAGAGGAGGCTTTTCACTTCCTCAAGTCCGACCTCGAGCAGAGTGGTA
ATCATGAAATTCGTGGTCTTGCCGCTCTTGTGAGCAATGCCCTTGATCTGCGCGGCAAGA
ACGGCAGGCAGCCGGACTGAAGTAACTTTAGTAGCGCCTGAATAGGTGGTTTTGGCGCGA
CCTTCAACGATGCCTGCTGCATGTTCTGCAGCAGTGATGATGCC
>TRINITY_DN148_c1_g1_i1 len=675 path=[653:0-674] [-1, 653, -2]
GCAGTGATGATGCCGACCACATCACCCTCTGTATTTTCAACTGTCATCATGGACAACTCC
TTTTTGACTACAAAAGTGTAGTGTACGAAGGATACACCAAAATACAGGTTTTTCATGGCA
CGCAGCGAACAGGTGGGCGCGCCTACACCTCGCCCGTGGACGAGGGGAAGGCATAAGGGA
GGCCCGCAGGGGCCGATAGAGCCGCTATACCTCTCCGGATGGGGGTGGCATAGGGGTAAG
GACGCGAAGAAGGCCCTAGACGCGCCTAGACCCCTTCCCGCGAGGAAACGGAGTAACCAG
CACCACGCAGGAACCGATAGAAAAGAGTGATGTATGGGAGATCGTCCAGACCTTCCTCGT
CGTCCATCAGATCCTCAGGAACGACCACACCGCGAAACGCACCGGAGGAGGCGAGGAGGC
GCTTACCGCGCAAGGTTTCCCAAGCATGAACAGTGTCGGAAGGTGGCTGATCTGAGAACT
TGACCGCGTACTTAAACACCTCCATAAACCCCTCAATGGGATCACCGGTAATTGGACGCA
CATCGACGATGAAACTATCGCCGGTGATGTTGTGCCACTCAGCCGCCAAAGCCATCTGAT
CGGGCTGATTTTCCGCAAGGGCAATCATGTGCAAATGGGGATGCCATGAACCACTCCCAC
TCCCACGCTTTACCT
>TRINITY_DN149_c0_g1_i1 len=414 path=[783:0-413] [-1, 783, -2]
GGCGCCGATCGAGGCCGGCGAGATCATCATCGAATACACCGGCGAGCGCATCTCCTGGGA
TGTGGCGATGGACCGCCATCCCCACGACCCCAAGCAGCCCAACCATACCTTCTACTTCCA
CATCGAGACCGGCGAGGTCATCGATGCCCTGCACGGCGGCAACAGCTCGCGCTGGATCAA
CCATGCCTGCGACCCGAATTGCGAGGCCGACGAGGTGGACGGTCGCGTCTACATCAAGGC
TCTGCGCGACCTGCTGCCGGGCGAGGAGCTGTTCTACGACTACGGCCTGGTGATCGAAGA
ACGCTATACGCCGAAGCTGAAAAAAGAGTTTGCCTGTTATTGCGGCAGCCCTGTTTGCCG
TGGCACCATGCTTGCGCCCAAACGTTAAGACGCGATGAGACGCGATGAGACCCT
>TRINITY_DN149_c1_g1_i1 len=621 path=[599:0-620] [-1, 599, -2]
AGAGCAAGGGCCGGCTCAATGCCCTGGTCAAGCTGATCCGCCGCAAGGACGTGACGGCCC
TGATCAATGCCTGCGACGCGGGCCGCGAGGGTGAGCTGATCTTCCGCCTGATCGTGCAGT
ACGCCGGTACGGCCAAGGCTGCCATCAACAAGCCGGTCACGCGCCTGTGGCTGCAGTCGA
TGACCCCGCAGGCAATCCGCGACGGCTTCGAGAAGCTGCGCAGCGACGCGCAGATGCTGC
CGCTGGCCGATGCGGCCCGCTGCCGTTCGGAAGCGGACTGGCTGGTCGGCATCAATGGCA
CCCGGGCCATGACCGCCTTCAACTCGCGCGACGGCGGCTTCTTCCTGACCACCGTCGGCC
GGGTGCAGACCCCCACCCTGTCCATCGTGGTCGAACGCGAGGAGAAGATCCGCAAGCATG
TCTCGCGCGATTACTGGGAAGTGCGCGGCACCTTCGATGCCCAGGCCGGCCAGTACGAGG
GCAAGTGGTTCGACCCGAAGTGGAAGAAGGACGAGGACGCCGAGCGCCGCGCCGACCGCA
TCTGATGCCGGGCAGCAGCTTGGACAGCTGCGCCCAGAGGGCTTCTACATTCCAGTGCTG
ATGATGTTCGGGCGCGCTGCT
>TRINITY_DN151_c0_g1_i1 len=966 path=[1887:0-965] [-1, 1887, -2]
CGCACCAAAAAACTGCAGCACAATAGCATAATTGCATAAGCAAGCATCAACAAGCAAAAA
CCGAATTCACACAAATGAGCAACTTGTCAAGAAAACTTCAAACTCAACGGTTGCAGCTGC
CTGAAAGTTATCAACGATGGCCATCCCTTGAAGCAAAGTTGAGTTGGACCTTTAAGCGTT
GAGTGAGTTAAAGCACATTCTGCCAGAATCCATTGATGCTGAATGCAAAGAAAGTGCTTA
TCAATAAATGCAATCGCATTAAGTGAGAACAAATGATTGAGGGACACACAGGGCCAATGA
AAGTTGAGTATCCCCGACTTCGCTCAAGCTTTGCGAGGCCATTGTTGATGTCTCTACAAT
TTGTTTTGGTTTGGCCAGTGATTTAACTGCAGTCTTCATAAGTTTGAATGCAATCATGCT
GCAGAACAAGCCAAATCACAATTAGCTTATGTCATGAAAGCAAGGTTAGCGAGCAATATA
AAAAATACAACATTAAACATGGTTAATGAAAGGGCATTTAATAAAATGCGTTCGCAAGAA
ACACCGTTGAGCCCAAAAACAGCGTGACCGCTATCCTTCTCAATGTGCTGCACGGGCGCT
TCCACAGGAGCGGCCTACACACGCAACATGGAATAGGAAACTAAACTCAGCTGCCGTGGA
TACCTAAGACCTAGGTAAGACTTAAGTATGACTAGACTTTTCAATCTGACTAGACTCTGC
AGTCTTACAACAAGTTAATTAACATTTATCAAATTAAAAACCATGTGGACGTTACAACAA
GGAGTAATCATGTAGAACGAAAAACATTGAACAAAAAGGCAGCTGGAGAACACAATCAAT
TGGTTAAAAGATATCAGGAAATGTAAAGACGAGGGCTTATAGGAAGCAGGACTATACAAG
CATCGATAGAACCTTGCTGGTTTTCGAAATGGCCTGAAAGTGCAATTCAAGTCGCTGGCA
GCATAG
>TRINITY_DN153_c0_g1_i1 len=696 path=[1347:0-695] [-1, 1347, -2]
ACGGCAACTTTGCCGCGACTTAATTTAAACTTGGCCTTACCAAGTTTGCCGGGGTACAGG
GCATGGGGCCACCCCAGTTGCACCTCACTTTTTACTCCTTCCAGAAAGTGAGGTGCAACT
GGGGGGCGCACAATCTGGCCGAAATCGCTCAGATTTCTGCAAATTAGCCAAAATGGGCAA
ATTTGGCCAATTTGCAGAAATCTGGGCAATTTCCGCCCAAATTGGGAGTAACCAGTTGCA
CCTCGCTTTCTGGAAGGGGTAAAGTGAGGTACACAGCTGAGAAGCTTCAGGTCCACTGCG
GGATCCCAGGCAAGTCGCAGTGAGGGCAAATTTTAAAATTTAGGGTGATTGGGATCCTGG
GGCTATCGCCTGAGCGGCCTTCGGCCTGGCGATGACCATCGGGCCATCTTGCGTGGTATA
CTTCTTTGGGTCACGCCAGGCTCGTGCACGCTCGAGCGGCGCTATGAAGTTTATTGTGCA
CGGCATAATAGAATTATGTGGGCATCAACTTCCTCGCCCACATATGCACCGCCTTCGACG
ATGAGGGGCAGGCAGTGTAACAAGGCCCGAGGGCCACCCCTGGGGCGGGGCAAAAAGGGG
TGTTATACTTCTACGGAGCAGCCCCGTTTTCCCTGGCGAAACAGGGGCCAACGGGAGCAG
CGGCCCCCAGGGGCGTTGTTTTAGGCCCGGTGAAAG
>TRINITY_DN152_c0_g1_i1 len=259 path=[473:0-258] [-1, 473, -2]
ACTTTTTGATCCCTGATAAGTCCGTGGGTTCCTTGGCTTGTACCACGTTAAAAGCACGGA
GTCATAGGCAGGAGAAAACACTCACTGCCAAGTGATGGTTTACCTCGGATTTAGAGGGTT
TTTACATCGCGAACAGTCGGCCCTACTCTGTCCTTCAAATGAGTAGTCAGTCGAGCAGTT
GGAGTTCTTACACAAGAGGTACGCTTAATTCTCAATCACGACAACTCACGGAACTCCAAG
TTACTGCAAGTCGCGGAGG
>TRINITY_DN152_c1_g1_i1 len=338 path=[316:0-337] [-1, 316, -2]
GATGACCAGAGGTAGAGACACTTGGGTGCAGAATGTGAGAAACAACAAGAAACACCTGTT
AGATCCTTTTTACTCCCCAAGTACACGGGTTAGACCTTAGTTAGGCGGGCAAAAGACAAG
AAATAACTGGACAACATAAGGAGCTCTTTAGCTCACAGTGAGTTATATAGTGATACATAA
TTTAAGTTAATACAATACAATACAATGAGCTCAGTTGAAACATCATCTCCAATTCCAAAT
GTGTGTACTTTGGATAAACTAGAGTTCTTCTTTATCAAGTCAACTACCATTTCAGTATTG
CAGTTAATTATTAAATTAAAAAGTTAGTGAATAGGACG
>TRINITY_DN140_c0_g1_i1 len=447 path=[790:0-55 791:56-60 799:61-100 797:101-176 795:177-323 784:324-328 785:329-370 786:371-446] [-1, 790, 791, 799, 797, 795, 784, 785, 786]
GTACCTAGATCTCTACGATCCCTCACCCTAGCGGGCGGCTTGCCCTAACCGGGCCACCGC
CCGCTAGGGCTCGGGGTACGTTCCGACCCTCCGGGTCGGTACCTGGCTTTCCATACCTCT
GGATGGAATTCAGCGGAAAATCTCAGATTTTCCGGCGGATTTCCCGAAGTCCCTACGACG
CGGGCTTCGAAAAAGCGTAGCTTTTTCGAAAGCCCGCGCCGTAGGAACTTCAGGAAATCC
GGTTGATTTCCCTGGTAGTTGGTCAGGGTTTTGGGTCGTTTGGATCCCTCGCCATATTTT
CGGCGGCTTGCCCTAACCGGGCCACCGCCGAAAATCTGGTTCGGGCCTCGTTCCGACCCT
CCGGGTCGGTACCTGGCTTTCCATACCTCTGGATGGAATTCAGCGGAAAATCTCAGATTT
TCCGGCGGATTTCCCGAAGTCCCTACG
>TRINITY_DN156_c0_g1_i1 len=212 path=[379:0-211] [-1, 379, -2]
GTAACCATTACTTGCTGGAAAAACCAACAAATGCCAAATGGCTAAAACCAACATGGTTTG
ATAGTTCCAATCCGGACGAATGTAGAAAAATGAAAATAACGAAATTGGCAATAAGCATAC
TGAAAAGGGAAACCTTAAAAGTTTAATAGTGTCATACATTCGATTTGTTTTTTTTGATGT
TTTATTCACCCACTAAAATAGGTATACGCCAT
>TRINITY_DN157_c0_g1_i1 len=353 path=[854:0-352] [-1, 854, -2]
AGGCAGCTGATGAAGCTAAAAGAGTTGCAGATATAAAGGCAGCTTTTTATGAGAGTTACA
AATTAAGCGCAATTAGGCTTTGTCGACTTGTGCATTATTAATAACATTCAGCCATAATAA
TCAACACACATATCGCACAGGTCGTCTAGGAATAAAAAATGGTCTGAGATTTTGATGAGC
AGGACAGATGAGAATTTCTTTAAGGTTACTCCTTTGGCTTCGAAACGAAATTCAAATGTT
AAGGATAACACTTTTCTAACATAGCATATCAAACGCAATGATGAACAGCAATAACTAGAT
CAAGAATTGTAATCTCAAAGTCTAATTATGAAGTAGAGCAAATTTAAGAGTGT
>TRINITY_DN155_c0_g1_i1 len=670 path=[648:0-669] [-1, 648, -2]
TCGAGTGCTTTGGAACAGGCCGACGCACACGCTGCCACCGTCTCGACGAGTTGAACGTAG
TCGGGCCGGTACCGCTTAAAGTAGTGAACCGTTTCAATGGCTTCATTGCGAAAGTGCCGG
AGATCGTCGAGAGACCACCAAATGAGTTGCTTCTCTGTTGCTGTGGGCTTGAGCGAAATG
ACCGACGTAATGTCGTCGTCCAGCTGTGATGATGATGAAGTACTGGGAGTTGTAGTAGTC
GTGTCCATGGCAGTGACACCTTGCGACTGGCTGGTACTCATGGCATCATCACTACCTTGA
TCGTCGTCATCATCTTGATCACTTCCATACGAGTAAATATGAAGGACGGTCAGCACCTTG
TGGTCGTCGACTTCGGCAAATCGAAACTGCTTGACTATAATCTTCTTGGCGGCTTCCTGT
TGCAGCTTTTCGTCCAGCTTGGTTTCCATGTGAGCCATGCCCGTCAATAATAGCTTTTGC
TGCAGTTGACGACTTGTGTTTTGCTCGGCTTCGAGATTCGACATGTTCATGGCCCGGGCA
TGTCCCTGGAGCAAAAACAGCATGCTTTCCAGCGACAGCTGTTGCGAGACTTGCAAAAAG
ACTGCCACATCCTTGTCTTGTGGCGTGGCATACTTGGCGTGCATGACTTGCAACAAGGCG
GGGTCCGTGA
>TRINITY_DN155_c1_g1_i1 len=560 path=[1075:0-559] [-1, 1075, -2]
GCGTCATTTGTAACGTGGCTTCTTAAGTGACGTTGAAGTATCCACGAAATTTGGCGTCAT
GTCGAGTATTCATGACGTCACATTGACACGACCCTTTCACGACAAGCGCGTGCGTGTTGG
GTTCGCGCTTGTTCTTTCTGCCAGCCCACCGATTGACGACGGGATGCAATGGTCTTGAAG
CAGCTTCCTTCTTGAAGCCTCTTTGATTCGACCTCGTCTCCACAGATTTTTCGCTTCGCG
CCTCCATCGACCATGTGCCGGGAGAAGCGACAGCGGCTAATGCTAGAGACCACGACGACG
ACTGTTACTGATAGTAATACCATCATGATGCAAGCTGCCAAGAAGAACAAGACCAACGAT
GCCGCTTCTGCGGCTGTATGTAGTAGTGTGGCTACAACGACTACCTCTTCCTCGAGTAGT
CACTCATTGTCTCCCATCAAGCCAAAGAGTTTACTACAAGCCATGACAAAGACCTTTTTT
CCAACCTTTCACAAAAAGAAAAAGACGCAAGAGGCCATGATGGTTTCCGACGACGACGCC
ACGGACGACAGCTCCGAAGA
>TRINITY_DN159_c0_g1_i1 len=383 path=[721:0-382] [-1, 721, -2]
TTCTTGGCCTTGGGTGAATTGAAGGCAATGAGATTTCCTGCACCGCATTGACTACAAACC
ACGTGCTTGGAGGATAGTCTCCAAATGCTGTAAATAAAACCGGGAAGCAGGAAGCACAAC
CACAAGATAACTTCCATTGCAAAATGCCCGCGAGTCTCCCTCTTGCCATTGGTAAACGAG
TGGCATGAAGGGCAAAATTTTGTTTTTGAATGGGCCATCAAAGACCACCTTTGGGGGCGG
TCGGTAGTTCAGCATCACTAAACGCGTTAGGCCGTTCACCCTGCGCAGACGCCCACACTT
TTACAAGTGCGGAATGCACCAACGCATCACCCTCGGCCAGCTTCAAAAGATGGACACCCA
ACAGAACTTTGCGCCCCGTTGCG
>TRINITY_DN159_c1_g1_i1 len=218 path=[391:0-217] [-1, 391, -2]
TGCGTTCTTCTTTTTGGTCTCGGTCAGCTTGGTAAGAACCGCTTGTTTTTGCGCATCAAG
CTGGGCGAGTTGGTCCCTCAACTTTTTTATATCCGTCATATATTTTTTTCCCTTTGCCTT
CAAAAAGTACTAAATTTTTTTTAAAAGTGCTAATTTAGAAAGGGTGAAACAGCAAATATA
TTTTTTGGACATAGCTAACGCGGCCCCTCTGGCAAGAG
>TRINITY_DN161_c0_g1_i1 len=230 path=[415:0-229] [-1, 415, -2]
TGTACTTACAGCAAGAAAATACATTGATTCTGTCATTCGGAAAATTTGACAAGGATTTTC
TACTGCAGGGATTCGGAGAAAGAGTTGTCTTATACGAAACTAACAGCCTTTCAACTGTTT
GGGCTAAGATTCTCAAAGGCACCTATGTTGATGGCTGTCTGCACGACTCAAACAGCACTT
TCAGTATTTAAGGCTCATCGAAAAGCAGTAAGGAGGACAAGCAAGGTATA
>TRINITY_DN162_c0_g1_i1 len=1437 path=[1443:0-729 1444:730-1436] [-1, 1443, 1444, -2]
GTCCTGGCCCGGTATTAGTTGATATTCCTAAAGATGTAGGTTTAGAAGAATTTGATTATG
TTCCCGTTAATCCTGGGGAAGTCACCCTACCCGGATATCGGCCAACGGTCAAGGGAAATA
GTCGCCAAATTAATCAAGCCATTAAATTAATTCGGCAAGCTGAAAAACCGTTGCTCTATG
TTGGAGGCGGGGCGATTGCTGCTGGAGCCCATCGAGAAATCCAAGAATTAGCCGAACTAT
TTAATCTCCCCGTGACCACAACCCTGATGGGTAAGGGAGTGTTTAGTGAAACCCATCCCC
TATCGGTGGGAATGTTGGGAATGCACGGCACTGCTTATGCTAAGATGAACTCTACCGCTT
TGAAGCCGCGGGGGATTTAAAACATATCCTGGTGCGTCATGAACAAGGAGCCGCCCATGC
CGCCGATGGTTATGCCCGGGCAACGGGCCATGTAGGGGTCTGTTTTGGGACTTCTGGCCC
CGGAGCCACTAACTTAGTTACGGGGATTGCCACAGCCCAAATGGACTCGATTCCGATGGT
GGTGATTACCGGACAGGTTCCCCGATCGTCCATTGGGACGGATGCCTTCCAAGAAACGGA
TATTTATGGGATCACCCTGCCAATTGTCAAACACTCCTATGTGGTGCGTGACCCGAAGGA
GATGGCTCGAATTATCGCCGAGGCTTTCCATATTGCCAGTAGTGGACGTCCTGGCCCGGT
ATTAGTTGATATTCCTAAAGATGTAGGTTTAGAAGAATTTGATTATGTTCCCGTTAATCC
TGGGGAAGTCACCCTACCCGGATATCGGCCAACGGTCAAGGGAAATAGTCGCCAAATTAA
TCAAGCCATTAAATTAATTCGGCAAGCTGAAAAACCGTTGCTCTATGTTGGAGGCGGGGC
GATTGCTGCTGGAGCCCATCGAGAAATCCAAGAATTAGCCGAACTATTTAATCTCCCCGT
GACCACAACCCTGATGGGTAAGGGAGTGTTTAGTGAAACCCATCCCCTATCGGTGGGAAT
GTTGGGAATGCACGGCACTGCTTATGCTAAGATGAACTCTACCGCTTTGAAGCCGCGGGG
GATTTAAAACATATCCTGGTGCGTCATGAACAAGGAGCCGCCCATGCCGCCGATGGTTAT
GCCCGGGCAACGGGCCATGTAGGGGTCTGTTTTGGGACTTCTGGCCCCGGAGCCACTAAC
TTAGTTACGGGGATTGCCACAGCCCAAATGGACTCGATTCCGATGGTGGTGATTACCGGA
CAGGTTCCCCGATCGTCCATTGGGACGGATGCCTTCCAAGAAACGGATATTTATGGGATC
ACCCTGCCAATTGTCAAACACTCCTATGTGGTGCGTGACCCGAAGGAGATGGCTCGAATT
ATCGCCGAGGCTTTCCATATTGCCAGTAGTGGACGTCCTGGCCCGGTATTAGTTGAT
>TRINITY_DN162_c0_g2_i1 len=744 path=[1445:0-36 1446:37-743] [-1, 1445, 1446, -2]
TGCCAGTAGTGGAGGTCCTGGCCCGGTATTAGTTGATATTCCTAAAGATGTAGGTTTAGA
AGAATTTGATTATGTTCCCGTTAATCCTGGGGAAGTCACCCTACCCGGATATCGGCCAAC
GGTCAAGGGAAATAGTCGCCAAATTAATCAAGCCATTAAATTAATTCGGCAAGCTGAAAA
ACCGTTGCTCTATGTTGGAGGCGGGGCGATTGCTGCTGGAGCCCATCGAGAAATCCAAGA
ATTAGCCGAACTATTTAATCTCCCCGTGACCACAACCCTGATGGGTAAGGGAGTGTTTAG
TGAAACCCATCCCCTATCGGTGGGAATGTTGGGAATGCACGGCACTGCTTATGCTAAGAT
GAACTCTACCGCTTTGAAGCCGCGGGGGATTTAAAACATATCCTGGTGCGTCATGAACAA
GGAGCCGCCCATGCCGCCGATGGTTATGCCCGGGCAACGGGCCATGTAGGGGTCTGTTTT
GGGACTTCTGGCCCCGGAGCCACTAACTTAGTTACGGGGATTGCCACAGCCCAAATGGAC
TCGATTCCGATGGTGGTGATTACCGGACAGGTTCCCCGATCGTCCATTGGGACGGATGCC
TTCCAAGAAACGGATATTTATGGGATCACCCTGCCAATTGTCAAACACTCCTATGTGGTG
CGTGACCCGAAGGAGATGGCTCGAATTATCGCCGAGGCTTTCCATATTGCCAGTAGTGGA
CGTCCTGGCCCGGTATTAGTTGAT
>TRINITY_DN158_c0_g1_i1 len=1237 path=[2454:0-419 2455:420-443 2456:444-1236] [-1, 2454, 2455, 2456, -2]
AAATAATTAATATATATTAAGGAAAATAATTAATATATATATTGCGTAAAATAACTTAAA
AATATAATATCCATATAGTTTAGGAAAAAGGAATGACATAATTTTCCATCCTCCCTTTTA
AGATTAAAGGAATTGTCTTAATTGGTGGTCGTTCTGACCATGCTACTGAAGTTTATTTAG
CGCAAAACAGATACAGAGGCGTAAGCGCTGTTCGATTTTTGTATGCGAGTTTACCGAAGC
GCCCTAGCGCGAGAGTTTGTGGGCTCTGGACGAGCAGTCCTCAACGCCCCTCGGGGGGCG
GCGAAGGGGGGGGGATCTATATTTAGGAACTTAAGGAAATATAATCTTTAGTTATAATAT
ATGCCTCCCTTTCATTTTAGGTTGACTTGTGATGTGGTCGATAATACCAAGTATTGTGAT
TTTTTGTTACGTAATTCCAGTGGTAAATTTTTATGTGTTGCCGAGAAAGGAACTCGTGAT
CATATACACTGCTATTTAGAATTCCAAATGACTAAAAAATCGTTTATGAATAAATTTAAT
GAAAAGTTTAAAGGTTTAGATAGACGAGATAAATATTTAGATGAAGATAAGGGTACTACT
CTCCAGTATATTTGTAAAGGAGTTAGCAGTAAAGTTAAGACGCCAGTCAATGTTGTCGCG
AAACGGTCTTTAACAGATTTAGATATAGATCAATTACATGAAGAATTTTGGAAAAATAGA
ATTGCAGGTTCACCTGAAATTATATTAACTCCCGTTAGTGAGATTTGTGATCAAGTTGAA
ATTAAGAAGAAGTCTAAGCGGGCGCCGCCTTTTCTTACTAGTGTCTATAATGAATTGTTT
TTACAACAAGATGACTGGACTTATGGTTTGGCAGATAAACAGAGAATATTTAAATTTTTG
ATGATGAGATTAGGTCAGAGTGTTAAGACCTTAGATAAAATTATTGTGACGAGAATGGTT
AATGGGTTACAGAATGCTTTAGTGGCAGATAAAAAACAAATGTATGAGCATTGGTGGTGC
GAATGTTTCCCAAACGAACCAAGTTTGGATATGTCTGATAAGAATCAGGATTCGATTTTG
ATTCAAGGGACATATTAAGGAAAAAGTGTGTATACCTATATACACACTTTTTTGTTTTAT
CCTTCCTTCCTTTAGGAAGTTTTTTATTTAGGTATATATTATAAATGCCCAGGTTCTTTA
AGAAAGGTCGAGTTGCCCGAAAGGGTGGTCGCAGGTT
>TRINITY_DN164_c0_g1_i1 len=334 path=[312:0-333] [-1, 312, -2]
AAAGCTACGACCGAGCGTGTGCGGTGGCGGGCCGAAGGCCAAGCCGCCGCACGCGCGAGG
TGGGAACCCCATTAATCACAAAAAGCGGGAAAAACCTGGTTTTTCATGCTTTTCGCGTTA
ACGAAAATCCCTGGCCAACTGCCAGGGGGTGCATTGCAAAAATCTCTGATTTTTGCGCTT
TCTCACTTAGTGAGTAGAATCTAGCAAAAAATCTTGGATTTTTGCGTAGACCTCGTAATC
GCGCGCCATAGCCACTTCCCAAAATCGAGCTGGTTTCACCTTGATCCGGACCAGTCCCTC
CGCGGGCGGGGCGCAGCGACTGGCCGAGGAGGTG
>TRINITY_DN160_c0_g1_i1 len=511 path=[459:0-465 460:466-480 461:481-495 462:496-510] [-1, 459, 460, 461, 462, -2]
CCAGCACCACATTCTTTTAATTCTTCTGGTAAATCTTTTTGTGCCATTTTTGCGCCATAT
TCTTTTAAGGCGTAACCACTCATTTTGCCTTTAATTGCCACAATGTTAGTTGCTGGGTAT
TCAATACTTTGCTTTGAAATACGCGCCCATGTTTCACTCAACCAGTTTTTATCAATGTGG
TGACTTAGGTAAATATGAAAATGCACAACGCCCCGCGCTTGATATTCTCTAAACCATAAC
CCAGCGAGCGGCATGTGGTGATATTGAGTGTAGCGCGTTAATTCTCTTTCAAGGTTGTGC
AAATGGTTTTTAGAGGCTTCTGGTGATACGTTGTGCTTGTAGGTTAGCGTTATCATTCTT
TTATACCTATCTTTCGTTACGCCGCGACAGAAACGAAGCAACCGAGCGCGAGAAGGTTTT
TTGAATTCACGAATAACATTTCGTTTTGAAGTTGAATCTTTTGAAGTTGAATCTTTTGAA
GTTGAATCTTTTGAAGTTGAATCTTTTGAAG
>TRINITY_DN160_c1_g1_i1 len=604 path=[582:0-603] [-1, 582, -2]
GGGTGCTTTCGGTGATACCTCAACGCCTCTAAATTTGAAAATAGAAACAACTCAGGCAGA
TAACGAATTCATTACTAAACTTTGCATTTTCAACAAGCAACGGCAATTAGCAATTAAGGC
GTGCGTTTCTGTAACGTGCTTCGTACTGAGTGACGAAATGGCAATTGAATTGCTCGCATT
CATGAAAGATATTGATACGAGTTAGCTCCGCCGAAAATTGCGCTTTTGCCGTTATCTTGT
GGGTTTATTATATAGCTTCATAAGTGGGCAAAGTGGGGGTTGTACGAATATCAAATAAAA
CGAGAATTTAGAAAAACGAATTGAGAAAATAGAAAAAACGAAATGAAAATTGAAAGTTTG
CTTCTGGGTTGATTCAAACCAGCGAGTAAGTTTTGCCATTAGAAAACCATTAACTTTTGA
ATTTAGCGCGGCGGTTGTTGTGAAACGTGAAACGGTGCTTTTGCGTTTCAAAGTGTAGCA
ATGCTTGAATATATCAAAACAAACTTTCAAGTGCCGTGCTTCAAAAGTACGCGCTTTTTA
AGCGTATCTTTTATGCACAAACGCTTAATATAAAACCATGAATGCGAGTGAATTGCGGTT
GAAT
>TRINITY_DN165_c0_g1_i1 len=1713 path=[1764:0-855 1765:856-879 1766:880-1712] [-1, 1764, 1765, 1766, -2]
TACGAGTTGTAAAGCAATGGACGATTTTTCGAATTATGAAGGGTGAATACCTAAACTTGA
ATAGACTTCCGCGAGATGTTGGCTTCTAAAAACTGATCAAGAAGCACATTTCATTTTCCA
AATAGAAATATTCGTAAAAAGCAATTAGATCCTTTAAAACCGATGAGTTATATCATTAGA
ATGGGAATGGAATCGTCCATGCCCGCCGCGTGGGCCGTGGATGTCGTTGCAGCCAATGCC
GCCGAGGTCGCAGCCGCCGCCCATCTTCCAATCCGTCCTCCTCCTTGACAGCAGCATCAT
CGATGAGGTCTACTGCGGCTGCAGGGTCGGCGGCGACGGTGGATGGTCTCACCGAGCCGG
TTTCGCTTTAAAACGGAGACAGAGGGACCAGCAGCAGTGGAAGTAGTGGCACGGTAATGG
ACAGCTTCGTGTCCAGCAAGGCTTGCATTATTACTATATATATGAAATGAAAATAATATA
TTGCATATTTCGTTTATCAATTAGTGGTTGTACATGATTGTTCGTATATAGCTGCGTAGT
ATGCATGTTGAGTAGAATTGTGGTGAGGCACCAAAAACATACATGTCTACAATCCAAGGC
ATATTAAATTTAAAATATTAAAACCTCACATTATTTGCAAAAGAACTCTTTGCTAGACCA
GTATCCTCAGTGATACGGAACATTTCAAGCTGCTAGAGCGGTCGCCGACTCATATATTCG
TTCAAAAGCACGTGCTCATTAAGCGTCTCAAAAGATGTGCGAAAAAGTTCATTCCCAAAC
AGATCTTGGGACTTTAACATTAAAAATAGCTTAGAAGCTTCAAAAGTGCTTTTAAGCTAT
TTTAAATGCCAAAATCCTACGAGTTGTAAAGCAATGGACGATTTTTCGAATTATGAAGGG
TGAATACCTAAACTTGAATAGACTTCCGCGAGATGTTGGCTTCTAAAAACTGATCAAGAA
GCACATTTCATTTTCCAAATAGAAATATTCGTAAAAAGCAATTAGATCCTTTAAAACCGA
TGAGTTATATCATTAGAATGGGAATGGAATCGTCCATGCCCGCCGCGTGGGCCGTGGATG
TCGTTGCAGCCAATGCCGCCGAGGTCGCAGCCGCCGCCCATCTTCCAATCCGTCCTCCTC
CTTGACAGCAGCATCATCGATGAGGTCTACTGCGGCTGCAGGGTCGGCGGCGACGGTGGA
TGGTCTCACCGAGCCGGTTTCGCTTTAAAACGGAGACAGAGGGACCAGCAGCAGTGGAAG
TAGTGGCACGGTAATGGACAGCTTCGTGTCCAGCAAGGCTTGCATTATTACTATATATAT
GAAATGAAAATAATATATTGCATATTTCGTTTATCAATTAGTGGTTGTACATGATTGTTC
GTATATAGCTGCGTAGTATGCATGTTGAGTAGAATTGTGGTGAGGCACCAAAAACATACA
TGTCTACAATCCAAGGCATATTAAATTTAAAATATTAAAACCTCACATTATTTGCAAAAG
AACTCTTTGCTAGACCAGTATCCTCAGTGATACGGAACATTTCAAGCTGCTAGAGCGGTC
GCCGACTCATATATTCGTTCAAAAGCACGTGCTCATTAAGCGTCTCAAAAGATGTGCGAA
AAAGTTCATTCCCAAACAGATCTTGGGACTTTAACATTAAAAATAGCTTAGAAGCTTCAA
AAGTGCTTTTAAGCTATTTTAAATGCCAAAATC
>TRINITY_DN166_c0_g1_i1 len=791 path=[1786:0-105 1787:106-790] [-1, 1786, 1787, -2]
GAGGTGTTTGCACGTTTGTCAGAGGAGCGACATGAAGAGGAGCGAGCGCATCATGATATG
GACGTGATCCACGAGGAAAAGGATTCATGTGACAACTGTCACCGTAGGGATTTCAGCATT
GATCCATGATACAAGTTGACGATTACTGTAGTGCAAGACATCGATAAGAGGTTTGGATGG
AGTAACTAGGTATTACTAGCTTTAGTCTTACTGTCAAGTTGGTGCATAAAATAATGAGCC
TTTTCTGGCTCTTTCTATTGTGTGTTGTGCGTTGGCGGCAAACTGCTATTTCTCATAGTA
TGAGTATAGTGTGTCATGTGCCAGACACGTGCCAGAAAGCACGTATGTAGAGGTAATGTA
CCTACGTGGGAATTCCATATTCCCAAGTAGCTAGATAAAGGATATCTAACACACACTTTC
AGTACCTCTATGTAGTGTTGTGAATTGCGATGCTCATGCAGCTGTGGCCACTGGGGCTCT
GCCTGTGGGTTTGCAGGTTGGCTCCATGGGCGTTCTAGATATGGGAGTGCGCTTGACGGA
AGCGCGTAGTGCATCGAGAACACTTTTGGGAGTGAGGATCTCGGGGCGCTTCTGCGTGTG
ATGGGCGGCGCAGTGATGTTTGGTCCAGTAGTCGGCGCGATTGGTGTGTCCGGGGCGCCA
GAAGTATCGGAATTGTTGTTGCGATTCGCGACAACAAAGCCAGTGGAAACGCATATCCAT
CGCTTTCGTGCGGCGAGGTTGAATGTTGTTGTTGACGACGCCGAGGGCCGTGGTGTTGTC
GGTTTGCATCG
>TRINITY_DN166_c0_g2_i1 len=355 path=[1788:0-105 1789:106-354] [-1, 1788, 1789, -2]
GAGGTGTTTGCACGTTTGTCAGAGGAGCGACATGAAGAGGAGCGAGCGCATCATGATATG
GACGTGATCCACGAGGAAAAGGATTCATGTGACAACTGTCACCGTAAGGATTTCAGCATT
GATCCAAGATACAAGTTGACGTTTACTGTAGTCTCGAACGAGGAGATTCGTACATGCAAG
CTTGCCAAGGTTAAACCACGAAGAGTGGATGATCCAGTAATATTTTTCACACTGTGTCAG
GAATGTGAACGCTGCCTTAAGAAGACTCCAGATTATTCGTCCATGACTTCATCTCAGAAG
GCGCACATGTTTGATTGGAAAAACATCTGGCCTTCGTTTTTGTGGGACATTCTAA
>TRINITY_DN168_c0_g1_i1 len=596 path=[574:0-595] [-1, 574, -2]
GAGACGGGTGTTGTAGAACACCTGCATCAAGCCCATATCGCCCTTGGCCTGGGCCTTCTT
GGCGTCTTCGAACTCCTCGGCAAGAGAGGCCCAGTCCTTCCAACCAATCGGCGAATAGAG
CGCGTTCAGGTGGAAACCTACCGTCTTGCCGTCGCCGCTGCCATGGGCACGCCACTCACC
AAGGGTGAGCATGTCGGTCTTGTGATGTTCCTCGATCAGCACATCACATTCAGGCGCAGC
GCACTGGTAGTGAACCGTGCTGTAGTCCTTACTGTAGAGCAGCCTCTCCCATTCCAACAC
CTGCATATGTCCGCAGGTAGGGCATGGTACGTAGTAGTAACGCTGGTCACTGGACTCGAA
CAGGTCCGAGATCCGCGAGGCGCCCTTGATCGTCGGCGAGCTGGAGAAGTAGATCTTCGC
GTTGCGGCCAAAGTTGGTCGCGCGCGTTTCCGCCAGAACGATGGGGTCACCTTCCTGGCC
GACGTCGTTCTCCCAGCGGTCAACCTCGTCGCCGTAGATGTAGCGCGCCGATAGCTCGGA
CAGGTTGGCCGCAGAGCCCGCCGTCGTGACGTACAAGGCCCCGCCCTCGAACTCCT
>TRINITY_DN168_c1_g1_i1 len=295 path=[273:0-294] [-1, 273, -2]
CATGGTGTTGCGGGCATCCCGGGAGCGGCTGGCCGCTACCCGCTTTGCCAGCTCCGGGGT
TGCCTTGATCGTTTTGCTTATCCGCCCGGAAACACGCTTGGACAGGCCCAGGCTGGGCAA
CAACGCCAAGATGTTGGACGGGGCCATATGGATCAGACCGCCCATCCAGTTTAAGGCGAT
CTGCGTTTTCATCAGCTGCGAAGCCACCATCGTGACCACTCGCCGGCACGGGTGCGCCGG
TGACAGGCAGCGCATCGGCTCGCGGGCATACGGCGTCCGGTCGGTGCGGTACTGG
>TRINITY_DN170_c0_g1_i1 len=917 path=[1791:0-156 1792:157-916] [-1, 1791, 1792, -2]
CTAGTAACCAAAACCGATTAAGAATTGGCGTGTCAACTATTGCGTCATAAAGTAGTCACT
TGGGGTATCTAGAGTGTTGTTTCTTCTTATTGTAATTTATTTCTACGGTTGTATTTTCTG
TATACCAGAGAGTTCTTTTTTCTCTTGGTTGAGGTAATACTATTAGGCTGAGCAAAGCCC
ATCCTCCAACAAAGGGAGAAGGCCCAACGTAGTGGATAGGGACTTGGCTACACTGACAAA
ATAAAAAGTAAGTGCTACGGATTTCACTTAACGACAAGCTCACAGTCAGTTAGTAACCAT
GTGGCAGTGGAATAGTAGCGTTGTTAATAATACGCCGGTAATACCTGGATGCACCAAGAC
AAATTACAAAAGAATGCTCTTGATTAATGTAAAGACTAAAGTTGTTGTACATAACAGTCC
TGCCAAATCTACTAGGCTGGAAATTAATTCCGAAGGTATGTTGCATCCTCACAGAATGAT
AAAATATATTACCCAGTGCTATGAGTTATTTAAATCAATAATCCCAACTGGCATCTCTGC
AACAATAAATATAGTTCTGTCGTCTTCTAGTGTAAGCTAAATCAGGTGCGCATAGACTCA
AAATATCTAACACCTGTGAATAAACTAAATGTAGGTATACCCGAGCCTGTTCGAACTGGA
ATACCACAAAAACTTAAAGTAGTGTTCAATGATATCAACGTAGCATTTATTGCCTTCCAA
CATCGGCATTGATATACAAACTGTAACGCTAACAATTGTAAAACCCGACTGATTGGTGCA
TAGATTACAAGAACACACTTAGGGATTCCAATTGATACCTGTTTTCTTCTGTAGTTAAGG
AGGAGAAACATTACTAATTTGCTGGCTAGATTAGGTTTGCCTTAATAGGTAGTACTTTTT
TCTCTTGGTTGAGGTAA
>TRINITY_DN170_c0_g2_i1 len=1543 path=[1789:0-782 1790:783-1542] [-1, 1789, 1790, -2]
CTTTTTTCTCTTGGTTGAGGTAATACTATTAGGCTGAGCAAAGCCCATCCTCCAACAAAG
GGAGAAGGCCCAACGTAGTGGATAGGGACTTGGCTACACTGACAAAATAAAAAGTAAGTG
CTACGGATTTCACTTAACGACAAGCTCACAGTCAGTTAGTAACCATGTGGCAGTGGAATA
GTAGCGTTGTTAATAATACGCCGGTAATACCTGGATGCACCAAGACAAATTACAAAAGAA
TGCTCTTGATTAATGTAAAGACTAAAGTTGTTGTACATAACAGTCCTGCCAAATCTACTA
GGCTGGAAATTAATTCCGAAGGTATGTTGCATCCTCACAGAATGATAAAATATATTACCC
AGTGCTATGAGTTATTTAAATCAATAATCCCAACTGGCATCTCTGCAACAATAAATATAG
TTCTGTCGTCTTCTAGTGTAAGCTAAATCAGGTGCGCATAGACTCAAAATATCTAACACC
TGTGAATAAACTAAATGTAGGTATACCCGAGCCTGTTCGAACTGGAATACCACAAAAACT
TAAAGTAGTGTTCAATGATATCAACGTAGCATTTATTGCCTTCCAACATCGGCATTGATA
TACAAACTGTAACGCTAACAATTGTAAAACCCGACTGATTGGTGCATAGATTACAAGAAC
ACACTTAGGGATTCCAATTGATACCTGTTTTCTTCTGTAGTTAAGGAGGAGAAACATTAC
TAATTTGCTGGCTAGATTAGGTTTGCCTTAATAGGTAGTACTTTTTTCTCTTGGTTGAGG
TAATACTATTAGGCTGAGCAAAGCCCATCCTCCAACAAAGGGAGAAGGCCCAACGTAGTG
GATAGGGACTTGGCTACACTGACAAAATAAAAAGTAAGTGCTACGGATTTCACTTAACGA
CAAGCTCACAGTCAGTTAGTAACCATGTGGCAGTGGAATAGTAGCGTTGTTAATAATACG
CCGGTAATACCTGGATGCACCAAGACAAATTACAAAAGAATGCTCTTGATTAATGTAAAG
ACTAAAGTTGTTGTACATAACAGTCCTGCCAAATCTACTAGGCTGGAAATTAATTCCGAA
GGTATGTTGCATCCTCACAGAATGATAAAATATATTACCCAGTGCTATGAGTTATTTAAA
TCAATAATCCCAACTGGCATCTCTGCAACAATAAATATAGTTCTGTCGTCTTCTAGTGTA
AGCTAAATCAGGTGCGCATAGACTCAAAATATCTAACACCTGTGAATAAACTAAATGTAG
GTATACCCGAGCCTGTTCGAACTGGAATACCACAAAAACTTAAAGTAGTGTTCAATGATA
TCAACGTAGCATTTATTGCCTTCCAACATCGGCATTGATATACAAACTGTAACGCTAACA
ATTGTAAAACCCGACTGATTGGTGCATAGATTACAAGAACACACTTAGGGATTCCAATTG
ATACCTGTTTTCTTCTGTAGTTAAGGAGGAGAAACATTACTAATTTGCTGGCTAGATTAG
GTTTGCCTTAATAGGTAGTACTTTTTTCTCTTGGTTGAGGTAA
>TRINITY_DN167_c0_g1_i1 len=577 path=[555:0-576] [-1, 555, -2]
AAGAAGCCCAACTCATCAAAGGAAAACTATCTCAAGATCAAGCAAGAAGCTGCGATGCGA
ATTGACAAACTCGAAAACATGCAGGTTGAGAGCGCACGCAGATTTCGCGAAGCCACGCAA
CAACTTAAGCAGCAGCACCACAAGGAAAAGCACGAAGACGAAGCCTTCTGCAAAACGTAC
GTAGCCGAAGCACAGCAGAGCGAAATGAAACATTTTGCACGCGCATACAAGGCAGAGCGT
GAGGCTGAGCGGCAGCGGCAGCTGGACGCGAAGGCAAAGGAAGTGCACGAACTTCTGGAG
CGTGACCGAAGCATCTTCAAGATGGCCGTCCAAGAAGAGGATGAACGCGATAAACAGCGC
ATTCTCATGGATCACACGTTTTCATCCACCATCGACGCGCGCGCAGGAGACGCGCACGGC
CACTTAGAGGTCGAGAACCACAAGCTTGCCTCCACCATCTCGAAGGACCTCAAAAGTCTC
GCCAAGTGGCGCCAAACCCTTGAAAAGGATAGAGTGAGTGAACTCAAGGCATTCGTCAAG
GAAACAAGGACCGACTTGAAGCAGCATCTCGAGCTGT
>TRINITY_DN167_c1_g1_i1 len=825 path=[1605:0-824] [-1, 1605, -2]
CGAGCCGCAAACGCAGAGGAAATTCGCGAGCACCGCACCAAGACAGCCGGCAACACCCCA
CGTGCGCCCATCTCCCTCTCCAGCTCGACGAATAAGAGCACCCCTGCTGCGCCTTACGCT
GACCGAGAAAGATTAGAGAGTCGGAAGGCCCAACGGGATGAGCACGCGCAGTATGTAGAG
TCGTCGCTTTCCGCCAGGCGGGAAAAGGCCGTCCAGGTCCGACAGTGCAAGGAGCAAAAC
AGCTCCTTCTCCAAGCAGAACCGAACAGATGAGGAGGTTTACAGAAAAGAGCTGCACGAC
GCCGTGAGGGAGCAGCGGATTCAGGCAGCCATCAACGTTCAGGCAGCAATGGACGCGAAG
TTGCAGAAGGTAGCGAACCAGCGTCCAAACCAGCCATCCCAGCAGAACCACGGGGGCGAT
GCGAGTGGGGATGAGGAGCACTAAAAATGCTTTTTTTGAAAAGACGTGTACGATATGAGT
GGGATGTTTAGGGAAAAGGATTTTGATGGGTTTTAAACCTTCCATGTACTGAAGGAAAAG
GCAAAAGCACACACACCTTTCTGGTTTCGGAAAAGAATTCAACAGCTGCAAGTGTGGACG
TGCATATTTTTGTTTCCAACATTTCAAATTTACAAGGAAACGCGCCCCTCTTTCAGAGAG
TTGATTCGGTTTTAAGGGATAGTTTTTTTGTCGCTCTTGGAAAAGAAACACACAAAAAAA
GAGAACACCAAAACAAAAGGAAACAAGACACTCACACAATTTTTATTTGAGAGAAAATAA
AATGGCTGGACGGAATCCAATGATCACTCCAACAGTCTCCCCTAG
>TRINITY_DN169_c0_g1_i1 len=2403 path=[2381:0-1212 2382:1213-2402] [-1, 2381, 2382, -2]
ATGGGAGACCTGCTCGGCAAACGGGCGATTAGCCCCAAAGAAAGAACCCCCCGACCGGCC
TCGAGGCCGCATAGCCCCCAGGGGCTGATAACGGAGTCCGGCAGGGGCCGGACCGTGGGG
AATTGGGTTCCGGGGGGGTTAGAGAAAGAAGAAGAAGAAGATGATTAATTAGAACCCTCT
AATTAAATAATTTCAATTAAACTCGTTTTACACAAGTCAACGACCAATCAAATCGTTCGT
GATCAGATTATGCGCTGGATATGGGCCGCAAGGCCCTTAATATTACAGCGCATAATCGGA
TCATCGGATCAGATTTGTATAATGGAAAGCGCAGAATCGGATCACAGTAGAAAGCACGTA
ACTTAGTCTTCAAGAAGGCTAAAGGTTGGTTCCTAACCTACCCTAAGTGTACTTTGAGCA
AGGAAGAGCTTCTGGAAGGTCTTCACACGACTTCTGTCCACTCCATCACCGAGTACGTGA
TCGCCCGCGAACTTCACGTAGACGGAACTCCACACTTGCACGCCTTCGTTAAGTACGAAA
AACCCATCTTTTCGGACAAACTGATGAAGAAGTGGGATGTGGCTGGTTTCCACGGGAACT
ACCAGATCGCTAAGTGCTGGCAAGCCGTGTCGAAGTACTGCAAGAAAGGTGGTGACTTTA
TTGCCAACATTGACGTTGATTCTGCTTTGGTCAAGAAAGGTAAAAAGTCAATGCAGATTC
TCAATGGGGATTTGAAAGAACTCCTCAAGGAAGGGGTCCTCGGAGCCCTTCAGTTGGTTC
AGGCCATCAAGTGCCGTTCAGCCTACAGGCTTTTGGATCCTCCCAGGGATCAGCCAGCCT
GCAGAGGAATCTGGATCTACGGCGGAGCTGGAGTTGGTAAGTCGAAGTACGTCCGTCAAA
AACACCCTGGTCTTTTCCTCAAGTCCCAGAACAAGTGGTGGGACGGCTACGAAGGCCAAG
AGATCGTTCTCCTGGACGATATGGATTCAGACTGTCTGGCTCACTACCTGAAGATATGGG
CAGACTCCTGGTCCTGCACAGGTGAGATCAAGGGCTCAACTATTCCCCTCAACCATCGGC
TCTTCTACGTGACCTCGAACTTTTCAATTCCTTCACTCTTCAAGCTCGCTCCTCCAGAGA
CTGTTGAAGCCATTGAAAGACGGTTCAAGGTCATCCATATGGTTAAGGGTATGGGAGACC
TGCTCGGCAAACGGGCGATTAGCCCCAAAGAAAGAACCCCCCGACCGGCCTCGAGGCCGC
ATAGCCCCCAGGGGCTGATAACGGAGTCCGGCAGGGGCCGGACCGTGGGGAATTGGGTTC
CGGGGGGGTTAGAGAAAGAAGAAGAAGAAGATGATTAATTAGAACCCTCTAATTAAATAA
TTTCAATTAAACTCGTTTTACACAAGTCAACGACCAATCAAATCGTTCGTGATCAGATTA
TGCGCTGGATATGGGCCGCAAGGCCCTTAATATTACAGCGCATAATCGGATCATCGGATC
AGATTTGTATAATGGAAAGCGCAGAATCGGATCACAGTAGAAAGCACGTAACTTAGTCTT
CAAGAAGGCTAAAGGTTGGTTCCTAACCTACCCTAAGTGTACTTTGAGCAAGGAAGAGCT
TCTGGAAGGTCTTCACACGACTTCTGTCCACTCCATCACCGAGTACGTGATCGCCCGCGA
ACTTCACGTAGACGGAACTCCACACTTGCACGCCTTCGTTAAGTACGAAAAACCCATCTT
TTCGGACAAACTGATGAAGAAGTGGGATGTGGCTGGTTTCCACGGGAACTACCAGATCGC
TAAGTGCTGGCAAGCCGTGTCGAAGTACTGCAAGAAAGGTGGTGACTTTATTGCCAACAT
TGACGTTGATTCTGCTTTGGTCAAGAAAGGTAAAAAGTCAATGCAGATTCTCAATGGGGA
TTTGAAAGAACTCCTCAAGGAAGGGGTCCTCGGAGCCCTTCAGTTGGTTCAGGCCATCAA
GTGCCGTTCAGCCTACAGGCTTTTGGATCCTCCCAGGGATCAGCCAGCCTGCAGAGGAAT
CTGGATCTACGGCGGAGCTGGAGTTGGTAAGTCGAAGTACGTCCGTCAAAAACACCCTGG
TCTTTTCCTCAAGTCCCAGAACAAGTGGTGGGACGGCTACGAAGGCCAAGAGATCGTTCT
CCTGGACGATATGGATTCAGACTGTCTGGCTCACTACCTGAAGATATGGGCAGACTCCTG
GTCCTGCACAGGTGAGATCAAGGGCTCAACTATTCCCCTCAACCATCGGCTCTTCTACGT
GACCTCGAACTTTTCAATTCCTTCACTCTTCAAGCTCGCTCCTCCAGAGACTGTTGAAGC
CATTGAAAGACGGTTCAAGGTCATCCATATGGTTAAGGGTATGGGAGACCTGCTCGGCAA
ACG
>TRINITY_DN172_c0_g1_i1 len=282 path=[260:0-281] [-1, 260, -2]
GATTCTGATAGCCGAGTGATTACCTATGATAGGAGTATAACCTTAACATATGATTACTGC
GTTCTTGAGATTACCAGTTGGAGATCTTGATTTTAATAGTTGGTTCGTGCCTTCTTTTGT
TAAACCGTAACCCATAATGGTTGATTAACTGATTGTTTTAAACAACGACGATCCATGGAA
CCAGCGTGTTATTGCAAATTGTAGAATTGTTTATTAGTAGTTTGTTGGAGGTATTTTCCT
GGCTCTTATGGGAGGTAACCTAGGGAGTTTCCGCATTGTGCT
>TRINITY_DN172_c1_g1_i1 len=267 path=[245:0-266] [-1, 245, -2]
GACGCCATTAATATTAGGAAAAAACGACGTCTGCAACGCCAATACTCATACGGTTAAAGT
TCAGTTCGTTTACTAATCAAAACTAATGACTACGGGTTTGTTTTAAATAATTGGGCATGT
TTAGTTAGGTTTAATACTACAGTCAAGCACATTTATCTTGTTGTTGGTGCCACCCAATCA
ATACATTTTCAATAATCATTTCCTGACTTCTCCTTTGTCCCTGTCGTACTATGGGGTGGC
AACTCATCAGTGATTATCACCAATGTA
>TRINITY_DN163_c0_g1_i1 len=300 path=[580:0-123 581:124-147 582:148-299] [-1, 580, 581, 582, -2]
AACCTGCACCCATTGCGAAGCAATAAAACGAAGCGAAGCTTCAAAACGCTTCTGCTTGCC
CTCAAGGCCAGCTAAGAAATACTGCAGTTGGGAAGGGCCCCAACTTACTGAATAGCTTCT
CAACTAAGGCTGAACACTCAGCCCAACTCAGTTCTCAAACAAGTCTTTGACGATATTTTC
AATATCGGAGGTACTAGAGTACAGGAATTCCTGTCAGAGACGAAATAAGCCTCACAATGG
CTTACGTCTCTACAGTAAATTCTCAGAAAAAGGGGCTTTTTCCTAGTTTAAGGCTTTTGT
>TRINITY_DN171_c0_g1_i1 len=857 path=[1669:0-856] [-1, 1669, -2]
ATGCCCTGCTCAATGTATATGTACCAACACAAAGTGTACTGACTTGAATATAAACACATA
TTCCGGAACTCTAAGTTAAGCCGTCTGTGACGTTTACACATCGACTTAAAAATGTACATA
CACTGGTTTCTAGTGTCAAGAATATGGTGATATTTTAAGTGGGACAGTGACCTAAACCCT
TACCTGCCCTTAGTAGGAGTTCCCAACAGGTGTCACTTTGACTGATAAACAAAAAAAACT
ACATTGTGATAGCATACCAAGCTCAATAGGTACTAAATTTTGTAAATGGGATGGTACCAG
TCCACAATGTGTAGAAAACACTTAATATTGTTAAAATTTTGAAATAGACCCACCGAGCAG
TACTGGTATAGACAATGTTGTTGCAAACTAAAACTATTGTTCGTCTCTAAAGGACAGTGA
CGGTGATCCCTGCGGATATCATGGTGCAGGTACATCAACTAGATGTATATCAGGGTTATC
AAGTATCGATGATGATGGATGTAGATCATTTACGCTCAACAGTGCGTCAAATGTCAATGA
TTACATTAATCAGTTATACTGTTCAAAATTAAGATACATAGTTTCCTCACCACCAAGTAT
GTAATGTTCTACAAGCAACGGAGGGGATAAGTGTATTGAGGTTACTGGATCACGTTGCAC
AGATGCATCATATAACCCTGTTACTGCTGCAAATACTGAACTGAAAAGAAAGACTATATG
TTTGGCTTTTGGTTGTGGTTTTATCACTACTGGTCCTGCATTAGGAACTGCAACCTCGAC
TGCTAATTGTGTAGCCACGAAGTAATGCAGTGACGTTGGAACTGGAGTAACATCATTGGT
AGAATGTGTTGCTTATA
>TRINITY_DN171_c1_g1_i1 len=503 path=[961:0-502] [-1, 961, -2]
AGTTTTACTTGTAATCAGTTCAATCAGACAACCTTAGCTAAATGTGCAGCGTATTAAGAT
AGTAGCAAAGAAGGAGCATTTTGCGGAATATCATAAGCGCCAGGAACTACCTCATGCAAG
TCTCGTGCCTGTGAGGATATTACCAATGCATCAATAGTTAGTGATTGTTCAGGATACCTC
AGTACCTGCATCTATAATGGGACCTCTACTTGCATATAGAGATAAGCTAATTGCAATTCA
TATACATACACAGCTGGGTCAGCAACTGCATCAACATATTGTGACATATTATTCAATACA
GCTGGTCAATAGTGTATAAATGATCTCACAGTTGGTTCCACAGCTTGTGTTGAAAAGAAT
TCTCTTAAGGGTTGCCCATCCTCTTCTGTGTCAGATACCGCAGTGGGTTGTGCTAATTGG
GGAGCTTAGTGTTTATCATCAGCTCCGACTACTTGTATTTTATAGCCTTGTACGTAAAAT
ACTACTGCTACTAGTAATGCGCA
>TRINITY_DN174_c0_g1_i1 len=1253 path=[616:0-637 617:638-1252] [-1, 616, 617, -2]
CTAACTTCTATTGGCGTCACAGTGAGAAATCCGATACTTGTGGTGACTCAGCGTAAGAAT
TTTAATTTCTAACTTACTTATAGATGCATTGGCAAATACGGATTTATTGGCGAAGGTATT
GGAAAAGGAAAGAAGATCACTTTTGCCGAAGCGTGGAAAGGCTTTGAAGATAGCATGACC
ACTGCTCGTGTACCATGCACCTTTTAACTGAAGGTTTAAAGAGTTAAGTTTGAGTATTGC
TCCGAGTACCAAACGTGGAAACATGATAAGACCTCAACTGTTTAGGTGCTAAACGATTTT
GAAACCACAGTTACAATACTAAGGAAGCGAGACCTAAGCGAAATGAAGAGTTAGGAAGCG
AAGGAAGCATTGAGGCTCGTTACTATACTACCTAAATTTTTTAGTCAAATTTATCAAAAT
AATTTTACACGACAATTCTGTAAAAAGAAAATCAATAAGAAATGGCAGACACTGAACCAG
GCACCGTCACGTGCCTCACAACCAAAGAGATTAAAGCACTCGCAAGACCAGAGTTCCAAG
CGAACCCTGAGAAATTCTACCCTACTAAAGTTTTCGCTTCAATGGGGTACTCAAGAGCAC
AATGTCCAAAATGCGCTAACTTCTATTGGCGTCACAGTGAGAAATCCGATACTTGTGGTG
ACTCAGCGTAAGAATTTTAATTTCTAACTTACTTATAGATGCATTGGCAAATACGGATTT
ATTGGCGAAGGTATTGGAAAAGGAAAGAAGATCACTTTTGCCGAAGCGTGGAAAGGCTTT
GAAGATAGCATGACCACTGCTCGTGTACCATGCACCTTTTAACTGAAGGTTTAAAGAGTT
AAGTTTGAGTATTGCTCCGAGTACCAAACGTGGAAACATGATAAGACCTCAACTGTTTAG
GTGCTAAACGATTTTGAAACCACAGTTACAATACTAAGGAAGCGAGACCTAAGCGAAATG
AAGAGTTAGGAAGCGAAGGAAGCATTGAGGCTCGTTACTATACTACCTAAATTTTTTAGT
CAAATTTATCAAAATAATTTTACACGACAATTCTGTAAAAAGAAAATCAATAAGAAATGG
CAGACACTGAACCAGGCACCGTCACGTGCCTCACAACCAAAGAGATTAAAGCACTCGCAA
GACCAGAGTTCCAAGCGAACCCTGAGAAATTCTACCCTACTAAAGTTTTCGCTTCAATGG
GGTACTCAAGAGCACAATGTCCAAAATGCGCTAACTTCTATTGGCGTCACAGT
>TRINITY_DN175_c0_g1_i1 len=270 path=[582:0-91 583:92-134 584:135-269] [-1, 582, 583, 584, -2]
TTTTTTCAAAAACTTCCAGAAGTTTTGTCGATTTTGACCCTGCGGACCCCTTTTTGACCC
ATTTTTACCTGTTTTTCATACAAACAGCAGTGAAAACGACCCCAAAACAGCAAAAAGTCA
AAGCCTCCAACTCGAGTTTAATATTGAGATTTTGCGCTTAAATTTGGTCATTTTTACTAT
ACCCAGTACAAAATTTGGTCTGTCATCTAGGATCAAGCGTCGGTTTTGAAGCTTTTGCGC
ACCACTATATACTTTGTATTATGGTCAATG
>TRINITY_DN175_c0_g2_i1 len=269 path=[579:0-91 580:92-133 581:134-268] [-1, 579, 580, 581, -2]
TTTTTTCAAAAACTTCCAGAAGTTTTGTCGATTTTGACCCTGCGGACCCCTTTTTGACCC
ATTTTTACCTGTTTTTCATACAAACAGCAGTGGAAACGACCCCAAAACAGCAAAAGTCAA
AGCCTCCAACTCGAGTTTAATATTGAGATTTTGCGCTTAAATTTGGTCATTTTTACTATA
CCCAGTACAAAATTTGGTCTGTCATCTAGGATCAAGCGTCGGTTTTGAAGCTTTTGCGCA
CCACTATATACTTTGTATTATGGTCAATG
>TRINITY_DN178_c0_g1_i1 len=427 path=[969:0-314 970:315-426] [-1, 969, 970, -2]
TAGTTTTTAAAAGTTAGGGCCACGCACATGTAACCCTAACGTTTAAAAACTACAACCCTT
ATGCCCGCTTATCAGGAAATCACGGATTTCGACCATCAGAAATCCGTGATTTCCTGGTAA
ATGGCCATAAGGGTTGTAAAAGGAGCGTTTTAGGTTACACTTCGCATGCAGCCGCATGCG
ATGAAAACTCGCTTAACGTAAGCTTATATATAATAATAAATTAAAAGGTGCATGTAGCGG
GACACGGGGCGCATAGGCGCCCCAGGCCGCCCGGCCACCGGATGTAGAGCGCGCAGCACA
TCCGTGCTGCAAAGGTTACAAACCACAGCCCTTATGGCCGTTTCAGGAAAACTAATGAAT
TCAGAGAGACAAATTCAGCATTTTTTCTGAAAACGGCCATAAGGGCTGTAGCTTGGCAGG
GCCTCTG
>TRINITY_DN178_c0_g2_i1 len=214 path=[967:0-101 968:102-213] [-1, 967, 968, -2]
GGTAGATGTAGCAGGACACGGTGTGCATGCACCTAGCCGCGCGTGCGCCGACCCGGATGT
GTGCCCGAAAGGGTAGAGTGCAGCACATCCGTGCTGCAAAGGTTACAAACCACAGCCCTT
ATGGCCGTTTCAGGAAAACTAATGAATTCAGAGAGACAAATTCAGCATTTTTTCTGAAAA
CGGCCATAAGGGCTGTAGCTTGGCAGGGCCTCTG
>TRINITY_DN177_c0_g1_i1 len=231 path=[733:0-103 734:104-230] [-1, 733, 734, -2]
CCCATTACAAAGCATTCCATCATTGCAACATCTTTCCTCAACTCAATCGGAACTAGAAAA
TTCTAATGTGAACTACTCTGGCTTTGACATTGACCTGTCTGCAGTGTGTCGAACTCAACG
TCATGATGAACTGCATGTGCTTTGATGCATTGGATGATTTGATTGAACATGTTGAGGTCA
TTGCCCCGGTGCTCGTTTAATTGGGACATGAGATGTACTTGAAAAGCGATA
>TRINITY_DN177_c0_g2_i1 len=232 path=[726:0-103 735:104-154 729:155-171 730:172-193 731:194-217 732:218-231] [-1, 726, 735, 729, 730, 731, 732, -2]
CCCATTACAAAGCATTCCATCATTGCAACATCTTTCCTCAACTCAATCGGAACTAGAAAA
TTCTAATGTGAACTACTCTGGCTTTGACATTGACCTGTCTGCAGCACATTCAACTGATGA
TGAACTTATCACTGATGATACACCAACACCCCCCCCTGTCATTGAGAAATGCTCCTTCCA
GAGAAACACAATACGATTACCGCCTGATATCGCTTTTCAAGTACATCTCATG
>TRINITY_DN176_c0_g1_i1 len=1457 path=[1747:0-658 1748:659-682 1757:683-721 1759:722-745 1758:746-796 1756:797-820 1746:821-1456] [-1, 1747, 1748, 1757, 1759, 1758, 1756, 1746, -2]
AAGGCCTAACAGCCTCAATGATTGGAGTGCTGCATCCATTGATTTACTTCCCACTATATG
AAAAATCCAAAATATATTTCTAAAAAAACCAGTAAAACCCGGATCAACCACTCGAACTGA
AATTCGTATTTGTGAGCGCAATTACGTGTAAGGCGTTAACATCTCTGTTAACATATCCTC
ACGAGGTTATTAGGTCAAGACAGCAAAACACACGAAGACATGAATCAATTGATTAACATA
AATTGCGATTCGTGATAAAATAATTGAGGGGTGAGGGAGTCCACGCATTTTATAGCGGGT
ATTTAACAAACCTTTTAAGAATAACACCACATTATGCAATAACGTTTGTATTGTATGAGC
ATTTTAGTTAAAAGTTTCATAAAATTATTGATTGAATATTCATATAATATAATTATTTAA
AAACACACAATTTAGGATCAATGGCAGCCATAGCTCGTAATGAAGGTATAAAGGGCTTAT
TTCGAGGGTACTACATTTCAGTGTTCTGTACTCCATTCTTTCATACAATTTACTTCCCGA
TGTACGAAGCAATGAAGCTTCAATGCATCAAACGATTTGGCTGGTAGGAAGGCTCGTTCT
ACCTCTACTCAGCGTCTGCTGCAACTGCTGGAATTACGTGCAATATTATTACAAATCCTT
TCTGGCTTGTTCGGACAAGGATGCAGGCTGAAATTTTCAGATCTACATGTGAAATTCATT
ACGAAAAGCAGTACCCAACGAATATGTTTAAGGCTATGTATTAGATTGGACACAACGAGG
GTATACTTGCTTTATATCAAGGCCTAACAGCCTCAATGATTGGAGTGCTGCATCCATTGA
TTTACTTCCCACTATATGAAAAATCCAAAATATATTTCTAAAAAAACCAGTAAAACCCGG
ATCAACCACTCGAACTGAAATTCGTATTTGTGAGCGCAATTACGTGTAAGGCGTTAACAT
CTCTGTTAACATATCCTCACGAGGTTATTAGGTCAAGACAGCAAAACACACGAAGACATG
AATCAATTGATTAACATAAATTGCGATTCGTGATAAAATAATTGAGGGGTGAGGGAGTCC
ACGCATTTTATAGCGGGTATTTAACAAACCTTTTAAGAATAACACCACATTATGCAATAA
CGTTTGTATTGTATGAGCATTTTAGTTAAAAGTTTCATAAAATTATTGATTGAATATTCA
TATAATATAATTATTTAAAAACACACAATTTAGGATCAATGGCAGCCATAGCTCGTAATG
AAGGTATAAAGGGCTTATTTCGAGGGTACTACATTTCAGTGTTCTGTACTCCATTCTTTC
ATACAATTTACTTCCCGATGTACGAAGCAATGAAGCTTCAATGCATCAAACGATTTGGCT
GGTAGGAAGGCTCGTTCTACCTCTACTCAGCGTCTGCTGCAACTGCTGGAATTACGTGCA
ATATTATTACAAATCCT
>TRINITY_DN179_c0_g1_i1 len=1582 path=[2449:0-505 2454:506-542 2453:543-1006 2455:1007-1030 2456:1031-1082 2440:1083-1098 2441:1099-1581] [-1, 2449, 2454, 2453, 2455, 2456, 2440, 2441, -2]
TTTTTTTTGGCATGCAACCCCGCTGTCCGTCCTGGGCGATACGGCTCGAATACTTGCCCG
ATGACGGAGTTTAGTGGCTTCGCGTAAAGCCCTGAACCTCCTCTATCGGTAGGTATCGGC
GGTGTTGTGCCGGCGCATGAATTCGAGCGTCGAAACGAGTCGCATCGTGGTGCATTTGTT
CGATGTCGACGATTTTGCGATCGACATAAACTTAGCTTATTAACATAGTAATACTAAATT
TAAACTAGAACCGAGACGTAGGCTTATTAATTATGATATAAATAGTCTAATCGTATGATT
TGGTCGCCCGCCGACGATGATGGATGCCATTTCGGCCACCATCGTTGTCGGCAGGCGACC
AATTATAATAAAACAAGAGAGGTCGATGGAAATAAAATAATATCTACTATATTTTATGAT
TTAACATTGTACTACTTCGTCCGCGACCTCGCCCGATACCATGGACGGGTAGCCCGCACG
TTCGATCGTGCCGAACCATCAACTCTACGTCGCTGGAGAGGAGGGCGGCTCGGCCACCAT
GGTCGCGGTGTTTTGCCGGTTGGTGTTGTGTTTTTGCTCTCTTCTCGTGACATAACGAGA
TCATCGTATGTAACTTTTGGTACAAAAAATAACCTTAAGGAGGGGTTAGGTAGTATGTAA
CTCTTAAAAAGTTACATTTTAAGAGTTTTTACGAGTTTTTTAACTGACCGATCTCGTATT
TGTGACGCTACTTTTAGTCGATGCGACAGATTTCAGTAATTGATTGTTATATGGTCATTG
ACTAAGTTATCCCTTAACTCCTTGCGGTCAGTTTGATATGTCATACCCCTATTGTTATTA
GGGGTCTTGACGTCATCTAAGCCACCTTTTCAGCCGACCGACGATGAAAAAACTCGGAAA
AACACGGAAAAACACTGACCGATGGCATATATCGGCCGCAATACTCGCACGGATGCGTCG
ACCAGTGGCTTCCGTGATAGCCCTGGACCCCCTCCGTCGGTTGATGTGCTTGGTTACGTA
CCGGCGCACCGACAGGGCGAGCGAAACGGCCGACAAGTACGGTACTTTTTTGTCGTTTTT
TTTTGGCATGCAACCCCGCTGTCCGTCCTGGGCGATACGGCTCGAATACTTGCCCGATGA
CGGAGTTTAGTGGCTTCGCGTAAAGCCCTGAACCTCCTCTATCGGTAGGTATCGGCGGTG
TTGTGCCGGCGCATGAATTCGAGCGTCGAAACGAGTCGCATCGTGGTGCATTTGTTCGAT
GTCGACGATTTTGCGATCGACATAAACTTAGCTTATTAACATAGTAATACTAAATTTAAA
CTAGAACCGAGACGTAGGCTTATTAATTATGATATAAATAGTCTAATCGTATGATTTGGT
CGCCCGCCGACGATGATGGATGCCATTTCGGCCACCATCGTTGTCGGCAGGCGACCAATT
ATAATAAAACAAGAGAGGTCGATGGAAATAAAATAATATCTACTATATTTTATGATTTAA
CATTGTACTACTTCGTCCGCGACCTCGCCCGATACCATGGACGGGTAGCCCGCACGTTCG
ATCGTGCCGAACCATCAACTCT
>TRINITY_DN182_c0_g1_i1 len=449 path=[427:0-448] [-1, 427, -2]
GTGGGATTGGAGAGGCTCGGTTTCCTTGGTATCTGGGCTCCTAGCGGCCGACGCGACGGA
TGGGCCTTCTCTTTGCCGAAGCGGCGAATGACATGAAGCCGATTACACGACGGAGTTAGT
TCGTACTCGAACATCAAATGAGGGGCGGGCGAATCTTCTCTTATTATATTTTGCGTGAGT
CGACCTTATGTTCTTCTGCGCCATGTTACCATTCGTTTTACTGCGTCGAGTCCTCCCTTA
GCTAGCGTGACTCCGCCATTACAGTTGACCCTATTTCAAGAAGTATGAGGCGTACACTTT
GGCAGGAGGCTTCGTAGCTGCAGAGGTCGACTCAGCGCCGACCAAGACAGCCAAACCCCT
TGTGCACGAGGCGGCCTTCGATTCGCAAACCAAGCAGTTGTGGACGACAGTGGCTGAGGC
AGCGCGGCCCAAAATCGCCGCAGAAGCCA
>TRINITY_DN181_c0_g1_i1 len=1513 path=[1795:0-652 1796:653-676 1801:677-858 1799:859-882 1800:883-1512] [-1, 1795, 1796, 1801, 1799, 1800, -2]
ACTTCCGCGTCAACCGGCAGCACTTCGAGCGGCAGGGCCTGTTCCGCATCAACGGCGACA
GGAGTCTGATTGAGGAGCTGAGCATCCATCTCTAGCTGGGCGACTTCTCTATCTTGAAAA
GGTTTGTCGACAACCCTAATGAAGTCGCTAATTTTTTGAAGGAGATACTAAGAGAGCTAA
CAGAGCCAGTATGTCCATTTAATAAATATCCTTACTTTAGAGACCTTAATAAATCATTGA
CCCCAAACTAAAAATTTGACTAAATAGTGGAGCTACTTAGAGATTTACCCGAGCTTAATA
GGAGTACAATACTATACCTAGCAAGATTCTTTTAAGAGGTCTCAACATATTCAGAGAAGA
GCAGCAGCACCTCAAGGCTTTCCACGGCATCCACATGAGCTACTATGCGCGTAGCTACTT
CTAAGGCATGACAGAGGGGTGCAACGCACGGTCCAACCAACGGCAGGTGACTTTTGAGAA
CCACGACAGCATCGTTGCGTACTTGCGGCGCATCCACTCCGACCCGCAGTTCTGCGTCAA
GATCGTCAGCTCACTGCCCAAGCAGCTCACTGAACGCTACTACGAAGAGCGGAACAGCTC
GGGCTACGAAATCCCGCTCGACCAGGCACATCTGACGCGCAACACGGCGATGCTGGGAGG
GGTCGGACATGTCAGCTAGATGCTGCTGTAGTCGAACGCAAACAAAGCCGCACTCCCGGC
TCCCAACAGCAGTGCGCAGACCGACGCAAACAAGTTCGAGCTGCTCGGGCGGCCGCTGTC
GTGCTTGCCTTGCGTGCGGATCAAGTACGACAACGAGTACTACGAGGACATTCCCAAGGC
TGTGTTCCTGCTGACGACGTACTTCCGCGTCAACCGGCAGCACTTCGAGCGGCAGGGCCT
GTTCCGCATCAACGGCGACAGGAGTCTGATTGAGGAGCTGAGCATCCATCTCTAGCTGGG
CGACTTCTCTATCTTGAAAAGGTTTGTCGACAACCCTAATGAAGTCGCTAATTTTTTGAA
GGAGATACTAAGAGAGCTAACAGAGCCAGTATGTCCATTTAATAAATATCCTTACTTTAG
AGACCTTAATAAATCATTGACCCCAAACTAAAAATTTGACTAAATAGTGGAGCTACTTAG
AGATTTACCCGAGCTTAATAGGAGTACAATACTATACCTAGCAAGATTCTTTTAAGAGGT
CTCAACATATTCAGAGAAGAGCAGCAGCACCTCAAGGCTTTCCACGGCATCCACATGAGC
TACTATGCGCGTAGCTACTTCTAAGGCATGACAGAGGGGTGCAACGCACGGTCCAACCAA
CGGCAGGTGACTTTTGAGAACCACGACAGCATCGTTGCGTACTTGCGGCGCATCCACTCC
GACCCGCAGTTCTGCGTCAAGATCGTCAGCTCACTGCCCAAGCAGCTCACTGAACGCTAC
TACGAAGAGCGGAACAGCTCGGGCTACGAAATCCCGCTCGACCAGGCACATCTGACGCGC
AACACGGCGATGC
>TRINITY_DN180_c0_g1_i1 len=775 path=[1505:0-774] [-1, 1505, -2]
AAAAAAATATCGGGTGCAGCACAACTTTAAAAATGATGCAATCATACAAGAAACGCCGCA
CGTTTAAAAAGAAACCAAAAAGGCGAAGTTATGCAATGGTTCCTAGACCAATGCTTAATG
GGCAGCTTGCCCATCGACACGTTCTTACGTGTTCGAACACTACTGATGACCCTATTTATA
TCACTCAAGAGCCTACTGCAGTCAGTCAGTTTGTTAGTACTGCTCGTACGGGAGCGAACC
TTTCGCTTACGTTTTCCTTGTCCGAAGTTGTTCTTCGGATTCAAGGACTTACAGCGATCA
CGCTTAATCCGCCAGGAAATGCCGAACTCATCAATCTCTATGATACTTTTCAAATTGAAA
AAGTTGAACTCAGTCTTTGGTCAAGTGCAACTCAAAGTCCTACTTTCGCTACTGCTACTC
TTCCTCTTATTGGCCACACTGTGGACAATGATGATGCTAATAATACGAGTATAACGAGTT
TACAGCAGTACAGTACTTATAAGTGTGATCAGTTGGGAAATGCCAAACCTATTAAGGTTA
CATTTGTACCAACCCCTATTGGAAACGTTGTTACTGGACAGACACGTTTACAGAGACAAG
ATATTAATACAGCTTATCCTAGTACAGTTCATTATGGATATAAAATGTGTTGTGATGGTT
TTCATATTCCAGTTGGTTCTACATTTGCAACTACTTATTTGTCTTTTCAGTTTCGTATTC
ATTATCTAATGAAAGCAACGCGCTAGATAGAACAATTCCATCAGTAAAAAAAATA
>TRINITY_DN180_c1_g1_i1 len=236 path=[427:0-235] [-1, 427, -2]
AAAAAATGACAACATAACTAGAAATAAGCATCGCCACAATCCCTAGAAGGGTTATTTAGG
CCCCCCCCCCTCATTGGGTAAATAAATTTTTTTTGTGGAAAATTCCTCAGAAGTTGTCTA
GGAGCTCCCCACAGGAGCCTTATATTACCTAGACAACTTCTGTGGAATCCACAGAAGTTA
GGCCCTGCACGGGCCTGTGGCCGCCCGAAGGGCGGACACCAAAAAAAAATATCGGG
>TRINITY_DN184_c0_g1_i1 len=481 path=[917:0-480] [-1, 917, -2]
GCTCGCGAGTCAACGAATAGTCCCAGGTGAAAACCGAGTCAGCGTTGTTCTTGACAACAT
GCTCAATTTCATTTGCTGGCGTCAACGGGATACTGAGGATCGCCTCAATATCGTTGATCT
GATCTCGACCGATGATGTCGTTGTTTTGTTTCTCTGTGATTGACATTGCTGTTCCTGCCT
TTGTTTGTTGGTTTACTTTTTTGTTAATTCGTGAATATTGATATGCGTGTTCAAAAATTT
GGCGACGCTCGCTTCGTCAGTAAAGTCGAAGTGATCTGAAGGCGTCAGGAAATACGAAAT
TACAAGTCGGGCCAAAACTTCGACAAGCGCATCAGCTTCACGCTTCGGAATGTATTGGGC
GGCCAACGGTGCGAGGTATGCCGATGCGACGCGAACAATTCGCGATAACCCGTCGATAGT
GAACTGCACTAACGTCGTGCCCGGCTCGGTTGCCAACATCATCGCCAGATGTTGATCGTT
G
>TRINITY_DN183_c0_g1_i1 len=260 path=[500:0-181 501:182-205 502:206-259] [-1, 500, 501, 502, -2]
GCCAACGGTGGGAACGTCAACCTGTTGACCCTCACCACCCCCCATCAAAAGACCGACAAG
CTGTCCGAGCTCCTGGACAAGCAAGCCAAGGCCTTGAAGCGGTTCTGGGCAGATAGGTCC
GTGGTCGAGGTTTTCCGCGAGATGGGACTGGTAGGCCATGTGAGGGCATTGGAGCCAACA
CACGGGCGTTTAAGCCCACGGAACAACGGGTGGCACCCACACTACCACTGCCTCATGTTT
GGAGGCGTAGGCGGCCGAAT
>TRINITY_DN187_c0_g1_i1 len=244 path=[555:0-54 556:55-110 557:111-243] [-1, 555, 556, 557, -2]
CGCCATTCCAGGGTCGAAAAACGTGAAAAAAGGGGTCCAAAAGGCTATATTTGCAAATAC
AAGTGCATTTCCCAGTAAATCCATAGGAAAAACACGATCCTAAATGGTTTTTTTCTTGAA
AAGTTGAAAAAATAGGGTCAAAACGTTAGGCCCCAACTTAGGGCGGCCAAAAAGTTATCA
AAAAAGTGAAAAAAGCGATTTTTTATGCTGACACAGGTACCCCTTATAAAAGTGGATTTC
ATAG
>TRINITY_DN187_c0_g2_i1 len=244 path=[558:0-54 559:55-110 560:111-243] [-1, 558, 559, 560, -2]
CGCCATTCCAGGGTCGAAAAACGTGAAAAAAGGGGTCCAAAAGGCTATATTTGCAGGGAC
AAACGTATTTCCCAGTAAATCCATAGGTAAAACACGATCCTAAATGGTTTTTTTCTTGAA
AAGTTGAAAAAATAGGGTCAAAACGTTAGGCCCCAACTTAGGGCGGCCAAAAAGTTATCA
AAAAAGTGAAAAAAGCGATTTTTTATGCTGACACAGGTACCCCTTATAAAAGTGGATTTC
ATAG
>TRINITY_DN186_c0_g1_i1 len=392 path=[764:0-143 765:144-167 766:168-391] [-1, 764, 765, 766, -2]
TTCATGCTACCAAACCTGCCACCGGTCACAAATAATGACGCAGCAACCGCCATCAATACT
AACCATATCCAAACCTTTGACATCAGCGATATCAAGCAAGCCAAGGCACGAGATCATAAA
ACCTTTGGTCTGAATCAAAACTTAATTGCTACCACCTTCATGGAAGATCGCGCCTTCTTC
GTAACGTATTTGCGCGTCGATCCATTTCACGCCTTTTCCATCTCGCCCACTGGCATGTTG
AATGAGGAAAATGAGTTTGTCGTCAGTGGCTGGAATGATTTCTTCAAACCAGTGCACAAC
AATAGCCGCTTGATCGGCATTGGTCACAATTATGAAAACAATCGCCGCGTTATTGCGGTG
AGCCTGTATGACAGCAGCAACTTAAAAAATCG
>TRINITY_DN185_c0_g1_i1 len=2147 path=[2198:0-1072 2199:1073-1096 2200:1097-2146] [-1, 2198, 2199, 2200, -2]
ATGATGGTACTGCCTTGCAATACACCATAAGTGGCAAGTCGGTCGACGCCATTGCACCAT
TGGAAACACAGACTTTGAGTGATGCCACCATAACACAGGTCAATGGAGTCACGACTCTAA
CATTTACAATGCCCTTGGCAGGGGTGGAGGACCAGCATGAGATTGTGGCCAGCGGACCCA
ATACGTTTTTGTATGCCTACGGATCCAGCAACAGATAATTATTATTGACTAGAATAGTCA
GTTATTATATGTCGTACATTCGACCAACATTGCGTTCTTGCTTTCACGATCGGCAAAAGA
ACGGGTTCGTGTCCGATCTACCCGCCGCCGCTGCGACGAGAGTCCGATTCGATTGGCAAC
CGGCAACCAGCAGGAACGAATTCATGCTGCTGCAAATCACCGAATCACACAGCTGCAGCA
ACGCTATTACCAGACGAGACTTCTCAGTAGGAAGGCCATCGGTATTTATACTAGCATACG
AGCTTGAGTCCTCGTACTGTACACTGTGCGTGCTTCGCTTGATCCCGAGCAGTGACAGCA
GCGAAGTTTGATTGTTTCGGTTCCACTTTGGATTGATTGGCAGCACAATAATTATCACCA
TCAGGACGAAAATGGGTCGGATAGTCAATCGTCACAGCAGCTCTGTCCTATTGATCTTGC
TCCTTTTGGCGTGTTTCTCGACCCGCATAGTATCCTCACAACAATGGGATGAACGAATGG
AAAAAGAAGTTCACGACGATGATGGCAACGATGACGACGACCGCCACGACGACGATTATC
GAGCTGACGATGATGGCAGGGAGGATGACGACCGAGTGGACGATGATGATAATAGGGACA
ACAGCGGTCAAGGTGGTGGCGGAGGCGATAACGTGCCGCAAGGAACGCCAGGCGACTGTC
CCTTGCCATTGGATCGTCGAGCCTTGACGAATGATTTGACCATGCGTGAGGTCGTGAATC
CAGCCGACAATACCATCACTGTTGAAGTAACATATCAAGGAGACGCCTGGTTAGCATTTG
GCATTAGTCCCACTGGCGAAATGATTGGCGCTGTCGCCGTGATTGGCTTGCCGGATGATG
GTACTGCCTTGCAATACACCATAAGTGGCAAGTCGGTCGACGCCATTGCACCATTGGAAA
CACAGACTTTGAGTGATGCCACCATAACACAGGTCAATGGAGTCACGACTCTAACATTTA
CAATGCCCTTGGCAGGGGTGGAGGACCAGCATGAGATTGTGGCCAGCGGACCCAATACGT
TTTTGTATGCCTACGGATCCAGCAACAGATAATTATTATTGACTAGAATAGTCAGTTATT
ATATGTCGTACATTCGACCAACATTGCGTTCTTGCTTTCACGATCGGCAAAAGAACGGGT
TCGTGTCCGATCTACCCGCCGCCGCTGCGACGAGAGTCCGATTCGATTGGCAACCGGCAA
CCAGCAGGAACGAATTCATGCTGCTGCAAATCACCGAATCACACAGCTGCAGCAACGCTA
TTACCAGACGAGACTTCTCAGTAGGAAGGCCATCGGTATTTATACTAGCATACGAGCTTG
AGTCCTCGTACTGTACACTGTGCGTGCTTCGCTTGATCCCGAGCAGTGACAGCAGCGAAG
TTTGATTGTTTCGGTTCCACTTTGGATTGATTGGCAGCACAATAATTATCACCATCAGGA
CGAAAATGGGTCGGATAGTCAATCGTCACAGCAGCTCTGTCCTATTGATCTTGCTCCTTT
TGGCGTGTTTCTCGACCCGCATAGTATCCTCACAACAATGGGATGAACGAATGGAAAAAG
AAGTTCACGACGATGATGGCAACGATGACGACGACCGCCACGACGACGATTATCGAGCTG
ACGATGATGGCAGGGAGGATGACGACCGAGTGGACGATGATGATAATAGGGACAACAGCG
GTCAAGGTGGTGGCGGAGGCGATAACGTGCCGCAAGGAACGCCAGGCGACTGTCCCTTGC
CATTGGATCGTCGAGCCTTGACGAATGATTTGACCATGCGTGAGGTCGTGAATCCAGCCG
ACAATACCATCACTGTTGAAGTAACATATCAAGGAGACGCCTGGTTAGCATTTGGCATTA
GTCCCACTGGCGAAATGATTGGCGCTGTCGCCGTGATTGGCTTGCCG
>TRINITY_DN188_c0_g1_i1 len=281 path=[1316:0-84 1321:85-266 1319:267-280] [-1, 1316, 1321, 1319, -2]
CCTGATGAACGAGAACCCCTACTTCTGAGCCCACTGCGAACCAACACAAAGCACAGATCA
GTATTCATAATCAAAAGAGCTTTTAGTCAAAAAGTACTCCCACTAAGTTACAAAAGTCAA
ATAGTGCTCCAATTACCTTGAAGTGATGCGGAGACTTAAGCACTACACCCCATTTAAGCT
TTCACTATAAGACTGCGGATTTAACTTTTCAAATTATCAACCGCTATCGAAAGTGCTCCT
TAAATACTAGAGTTTAACTTTTGATCTAAGAGATCAAAAGT
>TRINITY_DN188_c0_g1_i2 len=596 path=[1308:0-242 1322:243-399 1321:400-581 1319:582-595] [-1, 1308, 1322, 1321, 1319, -2]
GAAGTAGGGGTTCTCGTTCATCAGGTTGTTGAAGTCCGTAATTTTCCATTTCAAGGAGGG
CTTGTTGTTTACTGGCAGCACCTTCAGGAGGTCAGTCCACCTGACGTTGGCTTCGAACCT
CACGACGTTCTTCACAAGCTCTTTGTCGTTAGTCATCAACCGCCCCAAAAATAGTAGATG
TAGGCCACGAGCAGTAAGTCAATGTCTCCATAATTCTTTAGTCAAGAAATCAAGTCTCTG
TCGCTCCATCCTTCCAAGCAGTGTTTCTCGTTGCAAGTCGCTGATATCGAGCTCTCATTG
CTATTTATAGTTAGGTAGGAAGTCGAGGAAGTGAGGTTTAGGTACTCGAAGGCGCAGACT
TTTCAGCAAGTTATTCAATTCATAATCAAAAGAGCTTTTAGTCAAAAAGTACTCCCACTA
AGTTACAAAAGTCAAATAGTGCTCCAATTACCTTGAAGTGATGCGGAGACTTAAGCACTA
CACCCCATTTAAGCTTTCACTATAAGACTGCGGATTTAACTTTTCAAATTATCAACCGCT
ATCGAAAGTGCTCCTTAAATACTAGAGTTTAACTTTTGATCTAAGAGATCAAAAGT
>TRINITY_DN190_c0_g1_i1 len=714 path=[1383:0-713] [-1, 1383, -2]
AGGCATAACTTTGCAACAACAGGCAATGGTAATGGCATTAGAGAAGGCACTTGGCATTGT
TACAGCAGCGTGTCGTGCAGTTGGCATTGATAGAAGCACACACTACGAATGGTTGAAGAA
GAACAAGGAGTATAGAAAACTTTGTCAAGACATCGACAATGTAGCACTTGACTTCGCAGA
ATCTTGTCTGCACAAACAGATTGCAAAGGGCAATCCATTGTCAACAATCTTCTACCTTAA
ATGCAAAGCAAAGAAGCGAGGGTACATTGAGCAAAGCACGATAGAGATTAAAGGTAACAT
GAAATTCAGAGCAGAATTTGGCACAAGCAATATTATACAACCCGCATCCGAATCAGCAGA
AAATACACAATAGCATCAATGACGAGGAGTACAAATACTATGTGATTTGTATCGGTAGGC
AGTTTGGCAAAACAATGATGGCTACCAACCAGATGATGTATTGGGCGTTGAACAATCCAC
GAAGCAAGATAGCGTGGGTATCTCCTGTGTACAAACAGGCGAAGAAAGTATTTGCAGATA
CCTACAAAGCATTCATCAAAAGACCAGAGATTTACAAGAACATCAACAAGGGTGACTTGA
TTGTTGAATATCGAAATGGCTCAACCATTCAATTCTTTTCATCAGAACGCTACGACAACA
TTCGTGGTTACACCTTTGACTATCTTATATGCGATGAGTTCGCATTCATGGATT
>TRINITY_DN190_c1_g1_i1 len=223 path=[401:0-222] [-1, 401, -2]
AGTGTGAGCTTCGCATCGTCTATCTCTGATCTCTGGATCATTGGATTGTCGTATGATGAC
ATGCTGAATGACTTGTATTGTGGATTGACTGAGTCAAGTTGATGCAAGTGATAGAAATGA
TTCTTACCTCTCGGTGTGGAAATCAATATCACCTTCTTGCCCTTCACCAACACCGTTGCT
CGTAGCACCTCTGTCCATGCTTCTGAATCCATGAATGCGAACT
>TRINITY_DN191_c0_g1_i1 len=772 path=[1440:0-157 1441:158-179 1446:180-663 1438:664-717 1439:718-771] [-1, 1440, 1441, 1446, 1438, 1439, -2]
AGTCACCGTACCCTGGGTCAGTAACCTTCCGTCCATAACTCTTCTACAGGACAGTCTACC
CTTAGATACGATAGCTTCACCGCCTTCGTACTGCTTCGCTGAGCAGACCACCTGACTTGA
AGGAACCTAAACCACTCGTGATCCCGATCACCTGCGGCTCCGGCTCAACCTACTCCGGTA
GCGATAGATGTGTCTCGTCACCACCTCTACTTCAACTCACTCTAAGAACAAGTGTATGGC
CTTACCGCTATGATAGCTCCTGTAGATGGCGACCCTTTGCTTCGCGCATAGGTTAGCACG
CTCGCTGGACGACCTCCAGGTCGGCTCTACGTCTCGCATACCCTCCTCCGGGAGGCAACC
ACAGGTTGACACCTATGGCCATATATGTGAGCAAAGTGATACACTCACTGAGTCCGATGA
GTAGCATTACCTGGCTTCTGTCTGAGATAGCCTTCGTGGCCTCGTGTTGGACCGTCTCAT
CCTTGTAGCAGTACATGTATGAAGCGTGTGTAGCAGTACTCCGGTACCTCTGCATCCCGA
TCTTGACCACTATAACCTTCTCTCGTTAGATCCGTCAGGATGATGAGTACAACCGTTCAC
TAGCAACGACAGCCTGTACTACCAACTACTCCGAGCAACACTGATCCCGATCCTGTGTAT
CGTATGCCTGGTCCCGACCATGTGTACCGTATGCTTGATCCCGATCCTGTGTATCGTATG
CCTGGTCCCGACCATGTGTACCGTATGCTTGATCCCGATCCTGTGTATCGTA
>TRINITY_DN195_c0_g1_i1 len=863 path=[841:0-442 842:443-862] [-1, 841, 842, -2]
CCTGCACCCTGCTTCAGGGCCACTGCAGCTTCTGGCACGCTGTAGTCTGAGAAAGAGCTC
TTGCCCGACAACTCCAATCGTTGCGAGCGAGCTTCTACCAAAGGATCGTTTGGTGGGGGA
AAAGGCAGCTTGTCAATGACAACCAATTGAAGCGCATCGCCGGGAACATCAAAGCCTTCC
CAAAAAGAAGCAGAAGCCACCAACACGCATCCCAAACCGCCTGCGCTAGAACCCACTCGA
AAACGCTCCATGAGTCTGCGCTTGGGGCCTCTACCCAAGGCCTCTTCAAATTCAACTTCA
GTGTGAAGTCTGCGCATGGGCGGCAGACAGGCCAACAAACGCCGTCCGTAGGCCATGCCA
GTCAGGCGTGGATCGCAAACAACCAAAACACCTTGATCAGTTTCACTGCGAATCAGGCGT
CCTGCACCCTGCTTCAGGGCCACTGCAGCTTCTGGCACGCTGTAGTCTGAGAAAGAGCTC
TTGCCCGACAACTCCAATCGTTGCGAGCGAGCTTCTACCAAAGGATCGTTTGGTGGGGGA
AAAGGCAGCTTGTCAATGACAACCAATTGAAGCGCATCGCCGGGAACATCAAAGCCTTCC
CAAAAAGAAGCAGAAGCCACCAACACGCATCCCAAACCGCCTGCGCTAGAACCCACTCGA
AAACGCTCCATGAGTCTGCGCTTGGGGCCTCTACCCAAGGCCTCTTCAAATTCAACTTCA
GTGTGAAGTCTGCGCATGGGCGGCAGACAGGCCAACAAACGCCGTCCGTAGGCCATGCCA
GTCAGGCGTGGATCGCAAACAACCAAAACACCTTGATCAGTTTCACTGCGAATCAGGCGT
CCTGCACCCTGCTTCAGGGCCAC
>TRINITY_DN197_c0_g1_i1 len=207 path=[386:0-188 387:189-206] [-1, 386, 387, -2]
TCCAGACGGCTGATGACCGTCCAGCCCCCTGCAACCCCACGGTTGCAGAGCAACCGACCC
CCAGCCGGACGACTAAGTCGTCACCCCACAGGAAAGTGGACCAAAAAAGGGGAAATTCCC
TTTTTTGACCCACTTTCCTGTGGGCTGACGACTTAATCGCCAAAAATGACGTCGATTGTC
ATTTTGACGACAAAAAAATACCGTCAA
>TRINITY_DN197_c0_g2_i1 len=208 path=[388:0-188 389:189-207] [-1, 388, 389, -2]
TCCAGACGGCTGATGACCGTCCAGCCCCCTGCAACCCCACGGTTGCAGAGCAACCGACCC
CCAGCCGGACGACTAAGTCGTCACCCCACAGGAAAGTGGACCAAAAAAGGGGAAATTCCC
TTTTTTGACCCACTTTCCTGTGGGCTGACGACTTAATCGCCAAAAATGACGTCGATTGTC
ATTTTGACGGTATTTTTTTGTCGTCAAA
>TRINITY_DN196_c0_g1_i1 len=1515 path=[1627:0-768 1628:769-1514] [-1, 1627, 1628, -2]
CCCAGGCAACACGGGGAACCCCGGAATACCGACACGCCTCGCTGCGCATCGGCTGGATGT
TCGGGTTGGCGGGTGAGTTTCAAGAACGTTGAAGCTGAGCTGCTGCGGACTGAGGCTTCC
CGTAGAACATTGGCTCAAACGGTTAGGGGCCATCGTAGACATTGAATCTAAGAACATCCA
TGTGAACTCCGTAGACCATGGCGGCGCCATCAATGGGGTTGAACCAATAACGCATCCATC
CGTTTTCCATCCTCAGTTCCCAATTCGACAACTTGCCGTACCTTGAGAGGTACGAATCAA
TCTTCTTGGTCTTTCCGCTAGGCGCCCAACGACCAGCCGGATCGTCATACCAAACTGACT
TCACTAGCTCTGCGTCGGCATAGACCGCAGCACTGAAATGTGGTCCATCAATCCTGAATG
ACCGCTCCTTCGCGTTGACTTCAACGACATCGAGCCCCGTAGCACGAAGAATACTGATGC
CTTCGGCGAGCCCTCCACCAAGCGGGACATGCGGCGAAGTGAGGTGAGGCGGCATGAAAC
GACGAAGCATCTTTGTGGGGACTAAGGTGCTATGGCCAGCACGCAGCGGAGCATCTCACC
GCCAGCCAAACGGCAACGGGCGCTTGAATCATTCTGGTCCCCTGTGAGTCGCGTCCCTGG
GGAACTACGACGCACCTCACATGCGCACCGAACCCCAAGCCGATGCGCAGCGAGGCGTAT
CGGTATTCGGGGTTCCCCGTGTTGCCCCCAGGCAACACGGGGAACCCCGGAATACCGACA
CGCCTCGCTGCGCATCGGCTGGATGTTCGGGTTGGCGGGTGAGTTTCAAGAACGTTGAAG
CTGAGCTGCTGCGGACTGAGGCTTCCCGTAGAACATTGGCTCAAACGGTTAGGGGCCATC
GTAGACATTGAATCTAAGAACATCCATGTGAACTCCGTAGACCATGGCGGCGCCATCAAT
GGGGTTGAACCAATAACGCATCCATCCGTTTTCCATCCTCAGTTCCCAATTCGACAACTT
GCCGTACCTTGAGAGGTACGAATCAATCTTCTTGGTCTTTCCGCTAGGCGCCCAACGACC
AGCCGGATCGTCATACCAAACTGACTTCACTAGCTCTGCGTCGGCATAGACCGCAGCACT
GAAATGTGGTCCATCAATCCTGAATGACCGCTCCTTCGCGTTGACTTCAACGACATCGAG
CCCCGTAGCACGAAGAATACTGATGCCTTCGGCGAGCCCTCCACCAAGCGGGACATGCGG
CGAAGTGAGGTGAGGCGGCATGAAACGACGAAGCATCTTTGTGGGGACTAAGGTGCTATG
GCCAGCACGCAGCGGAGCATCTCACCGCCAGCCAAACGGCAACGGGCGCTTGAATCATTC
TGGTCCCCTGTGAGTCGCGTCCCTGGGGAACTACGACGCACCTCACATGCGCACCGAACC
CCAAGCCGATGCGCAGCGAGGCGTATCGGTATTCGGGGTTCCCCGTGTTGCCCCCAGGCA
ACACGGGGAACCCCG
>TRINITY_DN196_c0_g2_i1 len=836 path=[1629:0-89 1630:90-835] [-1, 1629, 1630, -2]
CAAACAAAGGGCGCGAAGCCAGCCCTTGATGGCGCTTCGCGCCGCCCGCCAAAGCCTGCG
CTCCTCGCCCAGGCAACACGGGGAACCCCGGAATACCGACACGCCTCGCTGCGCATCGGC
TGGATGTTCGGGTTGGCGGGTGAGTTTCAAGAACGTTGAAGCTGAGCTGCTGCGGACTGA
GGCTTCCCGTAGAACATTGGCTCAAACGGTTAGGGGCCATCGTAGACATTGAATCTAAGA
ACATCCATGTGAACTCCGTAGACCATGGCGGCGCCATCAATGGGGTTGAACCAATAACGC
ATCCATCCGTTTTCCATCCTCAGTTCCCAATTCGACAACTTGCCGTACCTTGAGAGGTAC
GAATCAATCTTCTTGGTCTTTCCGCTAGGCGCCCAACGACCAGCCGGATCGTCATACCAA
ACTGACTTCACTAGCTCTGCGTCGGCATAGACCGCAGCACTGAAATGTGGTCCATCAATC
CTGAATGACCGCTCCTTCGCGTTGACTTCAACGACATCGAGCCCCGTAGCACGAAGAATA
CTGATGCCTTCGGCGAGCCCTCCACCAAGCGGGACATGCGGCGAAGTGAGGTGAGGCGGC
ATGAAACGACGAAGCATCTTTGTGGGGACTAAGGTGCTATGGCCAGCACGCAGCGGAGCA
TCTCACCGCCAGCCAAACGGCAACGGGCGCTTGAATCATTCTGGTCCCCTGTGAGTCGCG
TCCCTGGGGAACTACGACGCACCTCACATGCGCACCGAACCCCAAGCCGATGCGCAGCGA
GGCGTATCGGTATTCGGGGTTCCCCGTGTTGCCCCCAGGCAACACGGGGAACCCCG
>TRINITY_DN193_c0_g1_i1 len=1915 path=[3834:0-221 3835:222-245 3836:246-1914] [-1, 3834, 3835, 3836, -2]
AAGCCTTTATGCCTACAGTAGCCATATCATAAGTTTCTCCTAAATATCGTTTAATAACTC
TTGACATACTCTCTTTAATAGCCGTTGTGTAAAAATGTATGTGAATATGAGCCCAAGTTC
GGTCTCCTTTTTTATTTAAAGTTTCGAATCCACCTGTTATTTTTGGAATATCATACATTT
GCGATATTTTTTCTACTAAATTCTTTGAAATTATTTTCCATCTATCCATACGAGGTTTAT
CTGTAATATACTCGTGATCTTTATCTTGGTCGCTAAATGTAAATCTAAACGTGTAAGCAA
TAGGAATTATCGAATCATCCATTTGCACAATTTCATTATCGTCATCATCGCCGATATCCA
TTTTTATAATATATAGATATATAATAATATTCCTAAATATTACGCATTAAAAACAAATAG
ATAAGCAATGTTCGCCGAATGAGGCATAACGCCTCATTCTCCCGCAACACGCGTAGCGAA
CCGGCGGCTAAGCCGCCTACATTGCGGTTTTGGGGTTAAATCGACTTGCTCGGACTACGC
CGAGCGCGTCGCACAATATCCGACCGCCTTTTCTTAAGCATCCTCGTACGATAACGTCGA
TGTAAATGCCATACTGATGGGAGTGCTTAATGTGGTTGGCGCTGAGCCATCCATAAAACT
ACACGCCAATAACAAACTTGGAGCAAATGTTGTCGCTTGAGTAGGAGTCGGACCATTATC
AGAATACTTTAATTTCTTATTTTTAACTTTAAGGGTAATATTAAACATTTTAGTTCCCCA
ATTCGCTGCATAATCACCGCCAAAACTGGGAGTTGTTGTATATATAACTGAACTTTTCAA
GTAGAACTTTCTATCTGCTAATACAGTTATAACATCGTAATTTGGTTTCAAATACATACT
TTCAATTGTGCCATCTAAAGCAACACCATTAGCACCTTGTTTTAATACGTAGGGTAGCCA
ATTTGGTATTTGAGTAGCAGAAATTACTTGATTAGGATATTGTTTCGGGATAACAATCAT
AAGACGACATAACATATTAGATCTAGGGTAGTCGTTAGCAGTTTGATTAACAAGTATATG
ACCCATTATATTAAAATAACGTGCTGTGATTTGGTCTCCTGTTCTTTCACCTCCACTCGT
TCCTCGTGCTATTGATGGCACAATCTGTATAACATCGCTAGTAAATGTCGCTCCTGAATT
AAACGCTGTCAATGGAAATACTAAACTTTGTTCTTTATTCTCAATCGCTTTATGCAATTG
AACTTTTACCATCTTGGCAACTAGTCCCTTAACGCCGCCTGTACGTTTCTTATAAACCCG
TTTAGTTCTGGGTTTCGCTTTCGCTTTTCTAAAGAAAGCCATCTTTATAATATATAGAGA
GATAATAATTTTCCTAAATATTACGCAAATTGTCGATTTACCCGCGAACGTTCCGTCCGC
GTCTAAACCGACGGGGCTACGCCCCCCGTCCATTTTAGTATCCATTTTTTTGGTTGTATA
GGTAAGCCATAAATTTGCTATATACAACCCCCTTTATTGCCAAAACTCCTCCAGAGTTAG
CAATTTATTTTTAAGCATATAAGTATTTACATAGCCCTCTATTGTCGGCTTCATAATAGG
TCTGTCCTCTTGGATGTAAAACTCAGTTGCTTTCATTAGTAAAATGCGTTTATTTGTCGC
AGTTGATTTCTTTAACCAGATTTCCAAACGCTCAAATAGAGTATCACTCGTATCACGATT
GTCTATTTTTTTTTGATTAATTTCGACAGTTTTACTATAACTGGTTTTTGCCACACGATG
CATAAAATCTAATTCTGCGTTCGTAAAGCCCCTACACATATCATAAGATAAATTCTGTTT
AAGCGGATATTGCCAAAACTCGGGGGCAGATCGAACCTGTTGTGCTTTAAATGAG
>TRINITY_DN199_c0_g1_i1 len=294 path=[653:0-163 654:164-293] [-1, 653, 654, -2]
GGGCTTACTAAGCTCTCCGAGTATGGGACGCACTACATTAGGTGGTCTGTTACCGATCTT
AAAGGATGATGATTGGATGTGCGGCCTGCTACCTAGTGATCCAGATAGTTACCTCGCCCT
GGGTCGATTATCTACTAAGTTAGGTAGAGGGAACTCCTATTGACGAGTATATCTTAGGTT
AAATTGAACCTGTGTTATGTCTTAGTTAATGAATCGTATTGCCCACAGCCTTACATCTCT
AGTGATGTCTACTGTAGCTGACTTCGTATTATGCTCATCACATCTACTTACAAT
>TRINITY_DN199_c0_g2_i1 len=272 path=[651:0-163 652:164-271] [-1, 651, 652, -2]
GGGCTTACTAAGCTCTCCGAGTATGGGACGCACTACATTAGGTGGTCTGTTACCGATCTT
AAAGGATGATGATTGGATGTGCGGCCTGCTACCTAGTGATCCAGATAGTTACCTCGCCCT
GGGTCGATTATCTACTAAGTTAGGTAGAGGGAACTCCTATTGACAGGTATATCTTGGGTT
AAGTTGGACCCTGTGTATCTTAGTTTGAAGATTGAACATTGCAACAGTCTTGCTACATCT
TACGATGGCCTACTGACACCCACTTCGTATCG
>TRINITY_DN198_c0_g1_i1 len=368 path=[740:0-88 741:89-112 742:113-367] [-1, 740, 741, 742, -2]
GTCAGGCGGAAAATAAGGCATGGTTCGATTATGGAAATAATAGTTCATTTGCTTGTAATA
TAATTACAACGCCTCAGTTTAAGAATTTAGTCCCTACACTTTCCCAGGGTACTGGACATT
CAGGAAGAGTAGGTAACGAGGTGAGAGTAAAAAGTGGTAACATACGAGGATTCGTAAACA
TTTTACCTTACGATGTTACTATTAACAATAAACCTCAACCTATTTATGTTAAAATGTGGA
TACTGTCCTGTCGAACAGTTAACACAGTAAATCTAGCAAATACCCCGATAGCGGGTAGTT
TCTTTGACATCGTAAATAGTTCTATTGGTTTACAAGGGAATATGTTAGATATGACCCTTA
GTGTGAAT
>TRINITY_DN192_c0_g1_i1 len=1417 path=[1444:0-707 1445:708-731 1446:732-1416] [-1, 1444, 1445, 1446, -2]
CACCTAGAAGCGTTGGAGTCAAGTTGATGGACGATTGTGCAAGCTCCCCGGCGGCTGTGT
GCACTACCACGAAGGTACGGCTTCCGAGTGGTCTTGGGACCATGGCCAACATGGACCCGG
GAACAACACGCTTGCGCTTATAACCCGCCATTTGTGGCTAAAATGAGGGCAAAATGGCGA
GAAAATAGCCTTTTTTAAAATGCTCACCCGAAAATCACCCCTCCTCATATTTTGTGTCGT
TGTGTCGGTAGCTATAGGGTAATAATGGGACCTATAGCTACGGTGGGCTGCGCCCACCTA
TAAAATGGGGGGTGATTAACACCTAAACACGTTAGTCGCTGCGCTCCTACAGCGCTTGTG
TCCACAGGCCCTCCGGGCCTGCGGGTTCGCACCCAGAGAAAAGGCTAGATATTAATCCTG
TACTCGATTGTGACGTAAGCCCGATAATAAAACGAGGGGGTACCCCCCGCAGAAGACACA
GAGCCCTGCGCCAGTATATCTGTGCCCGCAGGTATAATGAAATCAGTACCGGGGGACTGC
CTGAACGTTAGACGCGCGGGATAGGAAAAGGAGCCTAAGGTCACAGGTGCGGCACTAGCA
CCACTATTCAGCGCCTGATCGCTAAGTTGGACCTGGATCACCCCTGTGTCAAATTCCGGC
AGCACCATAAGATTGACCCTCCGCAAGCGAAGGGGTCTATTGAGCATAGCACCTAGAAGC
GTTGGAGTCAAGTTGATGGACGATTGTGCAAGCTCCCCGGCGGCTGTGTGCACTACCACG
AAGGTACGGCTTCCGAGTGGTCTTGGGACCATGGCCAACATGGACCCGGGAACAACACGC
TTGCGCTTATAACCCGCCATTTGTGGCTAAAATGAGGGCAAAATGGCGAGAAAATAGCCT
TTTTTAAAATGCTCACCCGAAAATCACCCCTCCTCATATTTTGTGTCGTTGTGTCGGTAG
CTATAGGGTAATAATGGGACCTATAGCTACGGTGGGCTGCGCCCACCTATAAAATGGGGG
GTGATTAACACCTAAACACGTTAGTCGCTGCGCTCCTACAGCGCTTGTGTCCACAGGCCC
TCCGGGCCTGCGGGTTCGCACCCAGAGAAAAGGCTAGATATTAATCCTGTACTCGATTGT
GACGTAAGCCCGATAATAAAACGAGGGGGTACCCCCCGCAGAAGACACAGAGCCCTGCGC
CAGTATATCTGTGCCCGCAGGTATAATGAAATCAGTACCGGGGGACTGCCTGAACGTTAG
ACGCGCGGGATAGGAAAAGGAGCCTAAGGTCACAGGTGCGGCACTAGCACCACTATTCAG
CGCCTGATCGCTAAGTTGGACCTGGATCACCCCTGTGTCAAATTCCGGCAGCACCATAAG
ATTGACCCTCCGCAAGCGAAGGGGTCTATTGAGCATA
>TRINITY_DN113_c0_g1_i1 len=314 path=[865:0-37 897:38-109 895:110-229 899:230-298 882:299-313] [-1, 865, 897, 895, 899, 882, -2]
TAAGATTTTTATGTAAAAAATCTTATTGAAGAACTAGAAATAGCAGATCCTGAAACAGGT
TCCCGCAATTGGACCGATGTTAAACAGTTCAACTTGATGTTTGGTACCAAACTACGTTAT
AACTTGCCCCAATAAAACACCTTCCCGGGGTTTTATTGAATAAAACGCGTAATGGAAATT
GCTTGAAAACTATCATCACAAGAGGTGCGTAATGCCTTTCGGCCTAAAACTACAGCTGAA
TTATTACAGGCATTTCATGATGCTCAGGAAGACACCTCTATTGGAGTTGTATTGCTTTCG
GCAGAAAGCAATAC
>TRINITY_DN113_c0_g2_i1 len=285 path=[874:0-37 898:38-109 896:110-201 894:202-270 870:271-284] [-1, 874, 898, 896, 894, 870, -2]
TAAGATTTTTTACATAAAAATCTTATTGAAGAACTAGAAATAGCAGATCCTGAAACAGGT
TCCCGCAATTGGACCGATGTTAAACAGTTCAACTTGATGTTTGGTACCAATACGTTATAA
CTTGCCGTTACATTCGCTATTCGGTTTGGATAAAAAACGCGTAATGGATTGAAAACTATC
GTAATGCCTTTCGGCCTAAAACTACAGCTGAATTATTACAGGCATTTCATGATGCTCAGG
AAGACACCTCTATTGGAGTTGTATTGCTTTCTGCCGAAAGCAATA
>TRINITY_DN200_c0_g1_i1 len=293 path=[594:0-62 @599@!:63-277 593:278-292] [-1, 594, 599, 593, -2]
CACTCAACATGATGAAGGTAACTAATATAAAATCACCAAAACATCATAACTATTTATACG
TCGGCGATGTAATTAACATTGAGTATGGTATGGCCAATCCTGTTGATGGGCTAATCCTTA
ACGCCACCTAGCTAAGTGTTGATGAGGCAGCCATGACTGGTGAGTCAGACGAGATGAAGA
AGGAGACACTTTACTTCTGCAACCTTAGACGCGAAGAGAAAAATGCTGAATAGACAAAGG
TCGTTGTTGACAATGATACCGCAAAGCTTTCACGAGCACATGACCTCCCAAGT
>TRINITY_DN201_c0_g1_i1 len=670 path=[716:0-335 717:336-356 718:357-669] [-1, 716, 717, 718, -2]
AAGCCTTAGGAAAGCTCGCAGCAGAATGTGCCCTCAAGAACAAAGGATGAACATATTGTA
CAATCAAGTCCTCTGCAGTACCATCATAACCGCAATCATTAGCAGCCAGGGTGATATACT
TGGACAAAGGACTGTTGAGTAGGTCAGAGATAGAAGGGAGGCTGTCTTCAAGCGACATCA
TTTGAAGGGCCCAATCACCACTGGATTGAAGGCTCCTTCGATACTGTTTGTATTTTAGCC
TCTTCTTCTTCTTTGACATAGTGTGAGCACCAGGAGGAATCTGCTTTGTTCCCAATGTCA
GTGAAAACATGTCTCTGTTGAGCTTTCCTAAGGCAAGCCTTAGGAAAGCTCGCAGCAGAA
TGTGCCCTCAAGAACAAAGGATGAACATATTGTACAATCAAGTCCTCTGCAGTACCATCA
TAACCGCAATCATTAGCAGCCAGGGTGATATACTTGGACAAAGGACTGTTGAGTAGGTCA
GAGATAGAAGGGAGGCTGTCTTCAAGCGACATCATTTGAAGGGCCCAATCACCACTGGAT
TGAAGGCTCCTTCGATACTGTTTGTATTTTAGCCTCTTCTTCTTCTTTGACATAGTGTGA
GCACCAGGAGGAATCTGCTTTGTTCCCAATGTCAGTGAAAACATGTCTCTGTTGAGCTTT
CCTAAGGCAA
>TRINITY_DN201_c0_g2_i1 len=671 path=[713:0-335 714:336-357 715:358-670] [-1, 713, 714, 715, -2]
AAGCCTTAGGAAAGCTCGCAGCAGAATGTGCCCTCAAGAACAAAGGATGAACATATTGTA
CAATCAAGTCCTCTGCAGTACCATCATAACCGCAATCATTAGCAGCCAGGGTGATATACT
TGGACAAAGGACTGTTGAGTAGGTCAGAGATAGAAGGGAGGCTGTCTTCAAGCGACATCA
TTTGAAGGGCCCAATCACCACTGGATTGAAGGCTCCTTCGATACTGTTTGTATTTTAGCC
TCTTCTTCTTCTTTGACATAGTGTGAGCACCAGGAGGAATCTGCTTTGTTCCCAATGTCA
GTGAAAACATGTCTCTGTTGAGCTTTCCTAAGGCAAAGCCTTAGGAAAGCTCGCAGCAGA
ATGTGCCCTCAAGAACAAAGGATGAACATATTGTACAATCAAGTCCTCTGCAGTACCATC
ATAACCGCAATCATTAGCAGCCAGGGTGATATACTTGGACAAAGGACTGTTGAGTAGGTC
AGAGATAGAAGGGAGGCTGTCTTCAAGCGACATCATTTGAAGGGCCCAATCACCACTGGA
TTGAAGGCTCCTTCGATACTGTTTGTATTTTAGCCTCTTCTTCTTCTTTGACATAGTGTG
AGCACCAGGAGGAATCTGCTTTGTTCCCAATGTCAGTGAAAACATGTCTCTGTTGAGCTT
TCCTAAGGCAA
>TRINITY_DN202_c0_g1_i1 len=933 path=[1821:0-932] [-1, 1821, -2]
ATATAGATGGTGCACCTGATATACAGTAGAATCCAGCTGCACAATCTGGTAAATCTGTTG
CAATATTTGAATTTGCTAATGTCTCACAAGCCTTACCTGCTGGACAAGGAAGACAATCGC
CAAGTACACTCTTTGCATAGGAAGGTTAATAAGTACCTGCAGGACAGGCTAACTTGTTGT
AAGTACCGCCTCCTGAAGTCTAGGTACTGTATGAAGGACAATAATACCCAGGTGGGCATT
AAGCAGTACTTATAACTCCTAATGCAATAACATTACAATAGAATCCCTACTCGCAAGTAT
CACAAGCTGAGTATCCGACATCCTTTGTAAATGTACCGTAAGGAACGTCGACTGCAAGAA
GTTGCAAAGGAGAAAACACTCGCTCGTGAAAGTGAGATTAGGAGGCAGCTGTTTAGCTCG
TGCCAATTTGACTCTGCAGTCAGAGCAATTAGTTTGTCTGAATAGATGAAGTCAACTTGG
AGTGAAGAAAAAGGTAGCCAGCCATGCAATTATTAGATGAGCCGTTAATACAGTATTAAC
CTGCCGGGCACTCTTTGCATAAGCCTTGACCTGCGATATCTTGATAGTAGCCTGAAGGAC
ATTATTAAGCAATAAATGTACCTAAAGGACAATATTAACTGTTTGAACTCGAAGCACTAC
AAGTTTAATTCTCTAAAATACCATCGATTGTTCTTAATCCAATACTTGAAGGCCCAGTTG
GTTCACTTAATCCTGCAACCTCGCACATAAAACCTGGTGGACATATTAGGCAATAATCAA
TAGAAATCGCTCTTTCTTAATTTGAGAAATAGCCAGCGGGACAAGGATTCTATGTTGCTG
AAGTTGTGCCAGCCTCACAATAATAACCTACTGGACAGGGACCATAATAACCTGATACTA
ATGTGTATGGGTATATAGATGGTGCACCTGATA
>TRINITY_DN203_c0_g1_i1 len=533 path=[1046:0-116 1047:117-140 1048:141-532] [-1, 1046, 1047, 1048, -2]
GCGGGTCGGGGGTCGGAATCCCCTAAAAACTGACGCCCAAAGGCCCTATAATTAAAAGGC
CTACAGTAGGTAAAGTTTACACTTTAACCTACTTCCGGCCAAAACCCCTAAAACCCCTTA
AAAAAGGGCGGAAGGTGCGGCCATAGAGAAGCCTTACAGCCGTTAGCTCGCTTCTCCCAT
TTGCACATTTGCGCATGCGTTTTCCAGACGCTAGGCCTAAATCTGAAAAAACTGTCAGAT
TGTATAGCCCTGACAGCCCAGAAAACTGCTTATCTGCGCAGCAGATAAGTACTGTAACAA
CATAAGTTGTTACAGTTTAACTTAATTAAGTTAAATACTTAAATTTAAGTATCTTACTTA
AAAAGTAAGTAAAATTGCAGCCCGAAGGGCTGCTGGCTGCGAAGCAGCCAAAACCTGGCT
ACGGCTCGGGTTTTTGCAGATTGCGGCCCGCGAAGCGGGCCGCTCAACCCCCCATAAAAA
ACCAACCCATATGTTTCTGTAAACAGTGGCGACGTATAACACTTTTTCGTGTT
>TRINITY_DN204_c0_g1_i1 len=1721 path=[850:0-871 851:872-1720] [-1, 850, 851, -2]
TTCAATGTTGAGATTCAGCGTCTGTGAGAGTTTTATTGATGATTGTTTCTCATGGTGTGA
CGTTGCCACATGGAATGAAGGTGCTGCTGTTGTGCTGATTTCTACGTTTGACGTGTTGTG
GAGCATCAGCAGCATCTGGAGCATCAGCAGCACCATCAGCAGGATGAAGGGCCTCGAAGC
TATTTTAATTCAAATGTTGGGACTTTGCCGGTTTGTAAAGAGTGTTCCGCAATCTGAAAG
TTGCGGGCCAAGTGGCAATGAGGACCACCCTTTATCAAAGCATTTCTGGATCATCGGCCG
AATGAAGAGCCTAGACGGTGATGTATATTAACCTTGTTGATTTTCTGGCAACTGCTGAGG
GCACAAAAGTACGTCCGGTCCGAGACATAACTGCGTTGTGATTCAGTTTGTGTACGGGGC
GTTGCACAGCGCATTGTCTGTCCCACTTGGTCTCTTGATGGAGTTGCAACATGGATTGGG
GCCAAGCTCCAGCTATGTGAATGAGATCAGTGAAGACCCGGAAGACCTCGGTGAAGACTC
TTCTGAAGAGCTTGAAGAGTTGCACCATGGATTGAGTCCAAGTGCACGTGACAAAGGTGG
CATCCAAATGATGAGGAGCTTACAAGGTATTGGAATCCAAATGTTGGGACTACTTATCAA
AGCGAGGCAACTTGAGCACCTTCGTCGGACGGCATTTTGTGCCATTCTTTTTTGCAATCA
TGGTGAGCGTTACGCACTTGATTGTATTTTCGTTTGTGCTTGCGTGGAGTTTTATCGCAA
GTTCTTTAGTACTTTAACATTGGTTTGGTATATCCCACCTCCTTGTTTCACAGCTTGAAA
TGTGTTGCGTTCAATGTTGAGATTCAGCGTCTGTGAGAGTTTTATTGATGATTGTTTCTC
ATGGTGTGACGTTGCCACATGGAATGAAGGTGCTGCTGTTGTGCTGATTTCTACGTTTGA
CGTGTTGTGGAGCATCAGCAGCATCTGGAGCATCAGCAGCACCATCAGCAGGATGAAGGG
CCTCGAAGCTATTTTAATTCAAATGTTGGGACTTTGCCGGTTTGTAAAGAGTGTTCCGCA
ATCTGAAAGTTGCGGGCCAAGTGGCAATGAGGACCACCCTTTATCAAAGCATTTCTGGAT
CATCGGCCGAATGAAGAGCCTAGACGGTGATGTATATTAACCTTGTTGATTTTCTGGCAA
CTGCTGAGGGCACAAAAGTACGTCCGGTCCGAGACATAACTGCGTTGTGATTCAGTTTGT
GTACGGGGCGTTGCACAGCGCATTGTCTGTCCCACTTGGTCTCTTGATGGAGTTGCAACA
TGGATTGGGGCCAAGCTCCAGCTATGTGAATGAGATCAGTGAAGACCCGGAAGACCTCGG
TGAAGACTCTTCTGAAGAGCTTGAAGAGTTGCACCATGGATTGAGTCCAAGTGCACGTGA
CAAAGGTGGCATCCAAATGATGAGGAGCTTACAAGGTATTGGAATCCAAATGTTGGGACT
ACTTATCAAAGCGAGGCAACTTGAGCACCTTCGTCGGACGGCATTTTGTGCCATTCTTTT
TTGCAATCATGGTGAGCGTTACGCACTTGATTGTATTTTCGTTTGTGCTTGCGTGGAGTT
TTATCGCAAGTTCTTTAGTACTTTAACATTGGTTTGGTATATCCCACCTCCTTGTTTCAC
AGCTTGAAATGTGTTGCGTTCAATGTTGAGATTCAGCGTCT
>TRINITY_DN206_c0_g1_i1 len=542 path=[1039:0-541] [-1, 1039, -2]
ACTTATATTTTTACTTAGCAGAGCAGGCAGTCAGTGGGAAGCGGTCCATCACATTCTTTG
CAAGAAGAGTGGCAAACTTGGCACTATTTTACGAGGAGAGCGTCATATTTACCTGAATCG
CACACGCATTTATTAGCATCAGTAAGAGTTCTAAAATCTGTAGAAGAGCTGCAAGAACTG
CAATCAGTTTGCGCATAACCTGTGCATTATTCGCATGAATAATGGCATGAAGTGTTATCT
TCATGTAAACTTCGTTAAGCTTCAAGATTGCATGAATCGCATCCATCGGATCCAGAAGCG
CTGCATGTTGAGCATGAATAGTGGCATTTCAAGCAATTAGCTGTCGTGATGGGATCATAA
AAAGAATCTGGAAAAAATAATAGTTAAATTTCAGATCTAATTGGAAAAAATATACCTTTG
CATTAGCATGCTGATTCTGACAGCAATCTATTTGTCGTGGTTGCACATGAAGTACATGTG
TTAGGAGTGCTGGAACAAGTCAGACAGGTTACATCACATGGAACACAAAGACTTTGGCCG
GG
>TRINITY_DN207_c0_g1_i1 len=272 path=[250:0-271] [-1, 250, -2]
GCTGCAATTTTGGCAACAAGATATAAAAAATCAACAATCTCAAAGAATGAAGTTAATCAA
GCTATTGATCGGATTATAGGTGGTATTGCAGGCGCCCCAATGGAAGACAGTAAAAATAAA
AAATTAATTGCTTACCATGAAGTTGGACATGCTATTACAGGAACAGTCCTACAATCACAC
GATGAAGTAGAAAAAATTACAATCACTCCAAGAGGAACAGCAAAAGGTTTAACCTGGTTT
ACACCAGAAGAAGATCAAAGTTTAATTTCTCG
>TRINITY_DN208_c0_g1_i1 len=328 path=[715:0-292 716:293-309 717:310-327] [-1, 715, 716, 717, -2]
GGGCTAGCTACTTCAGCGACCGTGTTTTGGTAGAGTTGGGCGACCGCCGTGACACTGTTA
GCGGATACACTGACCAACACCTAACGGGAATACGTAATGAAATTAAGAAACAGAACACCA
AGGGGGCCCCGCGAATTGCGGTTACTTACAAACCCCTCAAATGGCTTTCCTTCTATGCCC
TCCGTGCCGAGCACAACGACCCTGCGGGCTTAGTTACGAAGTACGCTGTGGTTGATTATG
GCATTAACCCCACGCTCCTCAGGCAGAAATATAATAATTTCGAGGAGCAATTCGCGTTTG
CACCGTCGGGCGTGTTAAAAGAATATGG
>TRINITY_DN208_c0_g2_i1 len=328 path=[709:0-292 710:293-309 711:310-327] [-1, 709, 710, 711, -2]
GGGCTAGCTACTTCAGCGACCGTGTTTTGGTAGAGTTGGGCGACCGCCGTGACACTGTTA
GCGGATACACTGACCAACACCTAACGGGAATACGTAATGAAATTAAGAAACAGAACACCA
AGGGGGCCCCGCGAATTGCGGTTACTTACAAACCCCTCAAATGGCTTTCCTTCTATGCCC
TCCGTGCCGAGCACAACGACCCTGCGGGCTTAGTTACGAAGTACGCTGTGGTTGATTATG
GCATTAACCCCACGCTCCTCAGGCAGAAATATAATAATTTCGAGGAGCAATTCGCGTTTG
CACCGTCGGGAGTGTTAAAAGAATATGG
>TRINITY_DN208_c0_g3_i1 len=328 path=[712:0-292 713:293-319 714:320-327] [-1, 712, 713, 714, -2]
GGGCTAGCTACTTCAGCGACCGTGTTTTGGTAGAGTTGGGCGACCGCCGTGACACTGTTA
GCGGATACACTGACCAACACCTAACGGGAATACGTAATGAAATTAAGAAACAGAACACCA
AGGGGGCCCCGCGAATTGCGGTTACTTACAAACCCCTCAAATGGCTTTCCTTCTATGCCC
TCCGTGCCGAGCACAACGACCCTGCGGGCTTAGTTACGAAGTACGCTGTGGTTGATTATG
GCATTAACCCCACGCTCCTCAGGCAGAAATATAATAATTTCGAGGAGCAATTCTGCTTTG
ACCCCATATTCTTTTAACACGCCCGACG
>TRINITY_DN210_c0_g1_i1 len=352 path=[684:0-132 685:133-156 686:157-351] [-1, 684, 685, 686, -2]
AGTCGATACAAATTAGACTTTTTTTGTTCACTAGGTGGACAGACACATGCGTTTTGCAGC
TGCAACACATTTCCGCTTATTATATCAGGGAGAATCCAAAAGGACAAAAGGCTATGCATG
CAAGCTGGTTGTACAGGAAAAGAGAGACTCATTTGCAGTAACAACTCTTGCAACACTCGT
ATATGTAGACAATGTTTTGATGGACTGTCGATGACAACAGCAACAACCTTTTCTCCTATG
TCTGGGACCAATGAAAGTAGCGAAAGGATTTCAGTACCAGACGGATCGGATGTTTTCCCA
TCTGTAAGTCTTGTGACCCAACAAAATTTCAAGGAACCAACAAACCTGCTCA
>TRINITY_DN211_c0_g1_i1 len=1414 path=[1427:0-709 1428:710-726 1429:727-1413] [-1, 1427, 1428, 1429, -2]
GGGGGGCGATGCAGAGTTAGTTGCTGACGCTGTCCCTGGCGCTCGGCTTGTACCAGACTT
GGTTTTCGTTGGTTTGGCGATGGCGTGTCCCTTGCCTTAAGGTGTCCTGTCTATGCGTTG
GCTTTTTCTGCTTCTGCTTGTTCTGAATGTCTTCTATTACATCTGGCATCAGCAAGAGGC
GCCGTTGCGCGCCAAGGATGTTACGCCTCTTAATCTATATCGTGGCTCAGCCCAGGATAT
TCGACTGCTCAGCGAGTCCTCTGACGCGGCCGTTCGCCGGAATCCGGCCAGGGAGCCTGA
GGCGCAGGATGCCTGTTTGTATATCGGTGGATTTGCTGATCAGCGCCAAGCACTGGCGTT
GGAGCAGCGCCTCACTAGTTTAGATATAAAGGTCCGGGTACAGTCGTTGAAGGGGGCGGA
TGCCTCCCGCTACTGGCTAAGAATTGCCCCTGAAAGGGGGGCGAGCACATAGGAGGCTTT
ATCTGTCCCGGGATGCCGCTGATGCGGAATCAATTACGCACTCATACGCGCAAGATACGT
TATGACGATATTGCTGCTGAGCGAGCTCACGAAAGCCTCTCGCCAGGGCGTACAACCGCG
GAGGCTGTGGAGCGTGGTTGTACATTGATGTTGAGAGGATTCGTGTCGACGCAGCTGGAG
CTAGCTCGCAGCTACTGGGGAGACGAATTCACTGTGTTTCTCACGGGGGGCGATGCAGAG
TTAGTTGCTGACGCTGTCCCTGGCGCTCGGCTTGTACCAGACTTGGTTTTCGTTGGTTTG
GCGATGGCGTGTCCCTTGCCTTAAGGTGTCCTGTCTATGCGTTGGCTTTTTCTGCTTCTG
CTTGTTCTGAATGTCTTCTATTACATCTGGCATCAGCAAGAGGCGCCGTTGCGCGCCAAG
GATGTTACGCCTCTTAATCTATATCGTGGCTCAGCCCAGGATATTCGACTGCTCAGCGAG
TCCTCTGACGCGGCCGTTCGCCGGAATCCGGCCAGGGAGCCTGAGGCGCAGGATGCCTGT
TTGTATATCGGTGGATTTGCTGATCAGCGCCAAGCACTGGCGTTGGAGCAGCGCCTCACT
AGTTTAGATATAAAGGTCCGGGTACAGTCGTTGAAGGGGGCGGATGCCTCCCGCTACTGG
CTAAGAATTGCCCCTGAAAGGGGGGCGAGCACATAGGAGGCTTTATCTGTCCCGGGATGC
CGCTGATGCGGAATCAATTACGCACTCATACGCGCAAGATACGTTATGACGATATTGCTG
CTGAGCGAGCTCACGAAAGCCTCTCGCCAGGGCGTACAACCGCGGAGGCTGTGGAGCGTG
GTTGTACATTGATGTTGAGAGGATTCGTGTCGACGCAGCTGGAGCTAGCTCGCAGCTACT
GGGGAGACGAATTCACTGTGTTTCTCACGGGGGG
>TRINITY_DN211_c0_g2_i1 len=1415 path=[1430:0-709 1431:710-727 1432:728-1414] [-1, 1430, 1431, 1432, -2]
GGGGGGCGATGCAGAGTTAGTTGCTGACGCTGTCCCTGGCGCTCGGCTTGTACCAGACTT
GGTTTTCGTTGGTTTGGCGATGGCGTGTCCCTTGCCTTAAGGTGTCCTGTCTATGCGTTG
GCTTTTTCTGCTTCTGCTTGTTCTGAATGTCTTCTATTACATCTGGCATCAGCAAGAGGC
GCCGTTGCGCGCCAAGGATGTTACGCCTCTTAATCTATATCGTGGCTCAGCCCAGGATAT
TCGACTGCTCAGCGAGTCCTCTGACGCGGCCGTTCGCCGGAATCCGGCCAGGGAGCCTGA
GGCGCAGGATGCCTGTTTGTATATCGGTGGATTTGCTGATCAGCGCCAAGCACTGGCGTT
GGAGCAGCGCCTCACTAGTTTAGATATAAAGGTCCGGGTACAGTCGTTGAAGGGGGCGGA
TGCCTCCCGCTACTGGCTAAGAATTGCCCCTGAAAGGGGGGCGAGCACATAGGAGGCTTT
ATCTGTCCCGGGATGCCGCTGATGCGGAATCAATTACGCACTCATACGCGCAAGATACGT
TATGACGATATTGCTGCTGAGCGAGCTCACGAAAGCCTCTCGCCAGGGCGTACAACCGCG
GAGGCTGTGGAGCGTGGTTGTACATTGATGTTGAGAGGATTCGTGTCGACGCAGCTGGAG
CTAGCTCGCAGCTACTGGGGAGACGAATTCACTGTGTTTCTCACGGGGGGGCGATGCAGA
GTTAGTTGCTGACGCTGTCCCTGGCGCTCGGCTTGTACCAGACTTGGTTTTCGTTGGTTT
GGCGATGGCGTGTCCCTTGCCTTAAGGTGTCCTGTCTATGCGTTGGCTTTTTCTGCTTCT
GCTTGTTCTGAATGTCTTCTATTACATCTGGCATCAGCAAGAGGCGCCGTTGCGCGCCAA
GGATGTTACGCCTCTTAATCTATATCGTGGCTCAGCCCAGGATATTCGACTGCTCAGCGA
GTCCTCTGACGCGGCCGTTCGCCGGAATCCGGCCAGGGAGCCTGAGGCGCAGGATGCCTG
TTTGTATATCGGTGGATTTGCTGATCAGCGCCAAGCACTGGCGTTGGAGCAGCGCCTCAC
TAGTTTAGATATAAAGGTCCGGGTACAGTCGTTGAAGGGGGCGGATGCCTCCCGCTACTG
GCTAAGAATTGCCCCTGAAAGGGGGGCGAGCACATAGGAGGCTTTATCTGTCCCGGGATG
CCGCTGATGCGGAATCAATTACGCACTCATACGCGCAAGATACGTTATGACGATATTGCT
GCTGAGCGAGCTCACGAAAGCCTCTCGCCAGGGCGTACAACCGCGGAGGCTGTGGAGCGT
GGTTGTACATTGATGTTGAGAGGATTCGTGTCGACGCAGCTGGAGCTAGCTCGCAGCTAC
TGGGGAGACGAATTCACTGTGTTTCTCACGGGGGG
>TRINITY_DN217_c0_g1_i1 len=260 path=[514:0-120 515:121-259] [-1, 514, 515, -2]
AGTTCAGCAGTTCTGCTGGGTATTTATCTGTTCTGACTGTTCGTGGTTGCGCCATATGTA
AGACAGTAGCACTGCCTTGCGACCTAGTTCAGGACTTGCGCCACCAGCGTTTCGCTTTCG
GTTCACTGATACCAGAACCCAGCGCCCTGACTGTTGCGTGCAGTTGGTCAAGCATCTGCA
GCCTTTCATCAGCCAGCGCACGTTGCACCGCTAACTGGGTTTCGGCTGTCGCCAGTTTCG
TCTGCAGGTCGCTAATCGTT
>TRINITY_DN220_c0_g1_i1 len=331 path=[659:0-238 660:239-330] [-1, 659, 660, -2]
GCATCCTGTGAACCAACATAGAAACCTGAACCATTGTTAGCTACGAGACGATCGTAACCT
TCAAATCCAGGTGCGATGAAAGTTGAACCCAAGATTGGTGCATTTGGGTTAATTGGCTTG
ATCAACTTCTCGTTGATTTCTTCACGAGGAACTGAAAGTAGGAATGCCTTACGTAGATCT
GCACCCTTTCCGCCATGTCCCTTGAAGATTCCGTTGTAATCAGGTTGTCCTGGGGCAGCA
TTTACGCGTGTATCCCAGTGCTCGTAGCAAGCGTTAATTCCACCGATGAGGTTAACGTTT
GAAAGCTTCTTCAATGCAGCTACAGCATCTG
>TRINITY_DN224_c0_g1_i1 len=250 path=[228:0-249] [-1, 228, -2]
GTTGTTGTTTTAAAGATGCTGGCCGTGGCGCGCCATGATGTGCCGCACCACGCTGTAGTC
CTGTAGCGAATCGCTGGACAGAACTTTGCCATACCCCGAGCGCTTCAAGCCGCCGTGGGG
CATTTCGCTGACCAGCATGAAATGACTGTTGATCCAGGTGCAGCCGTATTGCAGGCGCGA
CGCCACTTGCATCGCCTTGTCCAGATTCTGGGTCCACACGGAGGAGGCCAGGCCGTATTC
CGAGTCGTTG
>TRINITY_DN221_c0_g1_i1 len=480 path=[458:0-479] [-1, 458, -2]
GTTCGTCTGATTTTTCTTCCAATTCGGTCACCTCTTTCCTTTGCCTTTCAATTATCTTTC
TCAATATGCCACTTTCTTCTTTGATACTCAATTGATCCTTTTGCAGCTAAGCGATGATCT
CTGTGAGTTTATCTTTGGTGGCGTTGAGCTCAACCAATTTGTTGCAACTCATCTATACAT
CTACGTAGAAATCGTCAGGTAGATAATTTGAATTGAAGACAGCTGGTGCGAAACTCAGCT
GTTTTGATGCTTCGTGCTTACCTTTAGCTTATCTGAAACTTTTGAGCTTATGCAAAATTT
TGTTGAGTTCGCTCATGTCCGTATGGTCGTCATGGACAGCTTCTTCTTCATCGTTTCTCT
TGATCATGAGAACTGAGATCAGATAATCTATGAAATCTTTAAACTTTTCCTTTCTGATGG
CGTATGTGTCTTTGCTATACCACATCAAGATCTTGGTATTAATGAGCTGCGTGATTAGCG
>TRINITY_DN221_c1_g1_i1 len=263 path=[241:0-262] [-1, 241, -2]
GTATATTATCAAAATCATCGAATTAAAAGCCAGAAGAAAACTGTCACCTAGAAAAAGCTG
AAGATTCTTTCTCAATTCGATTCATAAAGTCCAAACATGAATAATATGTGGGCTGACTTC
GTAGACTTTATCATTGATAAATCCATCGATGAAATAAAAGACGAAGATATCGAGCCCTAA
ACAAAGCGTTCGGCTCACTTCCAGGCAAGCTTTAAATTGTGGCTTGATGAACAGTCGAAC
GGCAGCCCCAATGAAGAAGATCA
>TRINITY_DN225_c0_g1_i1 len=604 path=[691:0-549 692:550-603] [-1, 691, 692, -2]
CGTTACCCGCCTCGGAAGTGCATGAGGTAAGCACATGTGCGCGCGGTGGGTCGAAGGCCA
AGCCGCACGTATGTGCTTACCTTAGGGGCCTTAGAGGCCCTTAAGGCAGGCACTTCACAA
GGGCTTACCTTAAGGGCCTTTAAGGCCCCGAAGGTAAGCACTTGCGAAGTGCCTTACAGG
TTCTCCGTTGGGGCCCCGAAGGTAAGCACTTAGTAGCGCGCGCCAGCGCGTGCGAACCCG
CGAAGTGCTTACCTTCGGGCCCTCGAAGGAGAACCTGTAAGACACTTAGTAAGTGCCTTA
CAGGTTCTCCTTAGAGGCCCCGAAGGTAAGCGCTTGCACGTGCTGCGCGGGCAGAAAGCG
CAAGGTCCTGACATAAATGTCAGGAAAAAAGTGCGCGCACTGCATGCACGCAGGCTCGAT
CGCTGTAAGGCGATTACGCGCGGTGGGCCGAAGGCCAAGCCGCGCGAAATCGCCTTACGG
CGATCGAGGTGGCTGCGCGTGGCAGCGTGCGCGCGCTGCGCGGACCCAGCCCAGACCCCC
AACGGCCTCCACGCGCCGGGACCTGGCCAGCCTGGTCAACGCCAAGAGCTTACGGCGCCG
GCCT
>TRINITY_DN225_c0_g2_i1 len=604 path=[689:0-549 690:550-603] [-1, 689, 690, -2]
CGTTACCCGCCTCGGAAGTGCATGAGGTAAGCACATGTGCGCGCGGTGGGTCGAAGGCCA
AGCCGCACGTATGTGCTTACCTTAGGGGCCTTAGAGGCCCTTAAGGCAGGCACTTCACAA
GGGCTTACCTTAAGGGCCTTTAAGGCCCCGAAGGTAAGCACTTGCGAAGTGCCTTACAGG
TTCTCCGTTGGGGCCCCGAAGGTAAGCACTTAGTAGCGCGCGCCAGCGCGTGCGAACCCG
CGAAGTGCTTACCTTCGGGCCCTCGAAGGAGAACCTGTAAGACACTTAGTAAGTGCCTTA
CAGGTTCTCCTTAGAGGCCCCGAAGGTAAGCGCTTGCACGTGCTGCGCGGGCAGAAAGCG
CAAGGTCCTGACATAAATGTCAGGAAAAAAGTGCGCGCACTGCATGCACGCAGGCTCGAT
CGCTGTAAGGCGATTACGCGCGGTGGGCCGAAGGCCAAGCCGCGCGAAATCGCCTTACGG
CGATCGAGGTGGCTGCGCGTGGCAGCGTGCGCGCGCTGCGCGGACCCAGCCCAGACCCCC
AACGGCCTCCCCGGGCCGGGGCTGTCCAGACTCTGGCCAAGGCCGGCGCCGTAAGCTCTT
GGCG
>TRINITY_DN222_c0_g1_i1 len=228 path=[411:0-227] [-1, 411, -2]
GTCATGGCAAGCCGTAGGTGCGCAGGCATTTCGCTCCCATATTGTAGGAAAGAAAGAATA
ATCATTTTAATCTACCACACCACAGGAATATTCGAGAACTCCAGGAAGTAGAAGTTTGTA
CTGCCATTATACTACCAATCTGCTGCCATGGAAAATACCCTGAAACTACAGTTTAACTTA
CGAAGACAACACGTGATCTCTAGAAAAGGAAGTTTAAATCTACAATCG
>TRINITY_DN222_c1_g1_i1 len=375 path=[353:0-374] [-1, 353, -2]
GGTTGGTCCACTAGAACTACTAACGATAATAAAATGGTTAAGTCCTGTTTTGTTTAATAG
AATGCCGGTGTTGTTTAGTATTAATTCGATGACATTCAGCTGGGAGTCACCATCGTTACT
GATTAAAATTTGAATTCTGTTTGGCTACGGTTAGTATTCATAATCTACAACTGGAACAAC
AGGCCCAACAGGTAGCATGATATTATTACTGTGTTAACTAATGATGGACGTTGGCCAAGA
TTCTACAATTTGAATTCACACTAGCTCGGTGGTTGATTGAAAACTCTTAGTTTAAAGGTA
AATCACTAACAAATAAAAGTACGAGCGGCTAATTTGTAAACTACATTAAACCATAAACGA
TTGTAGATTTAAACT
>TRINITY_DN226_c0_g1_i1 len=279 path=[425:0-190 426:191-234 427:235-278] [-1, 425, 426, 427, -2]
GTTGGTGGCTTGATTCACCATCGCCATGCCGATGTAGTAGCAAACGGCACCACCATGGTG
AATGTGTTTGGTGGATGGTCAACTGCTCTCGTCAGCCATCAATCCGTACTATTCCTACGT
TTGTCATAGGCCATGGTATCGTCGGGAAGGATATCCCGATTAAAAAATTAGTCAAAATAT
TCAGACTATGAGTATTTTGACGCCCTATCATCTAGTCAAAATATTCAGACTATGAGTATT
TTGACGCCCTATCATCTAGTCAAAATATTCAGACTATGA
>TRINITY_DN209_c0_g1_i1 len=3347 path=[3362:0-1676 3363:1677-1692 3364:1693-3346] [-1, 3362, 3363, 3364, -2]
TTTTTTTAGGAGGGGGCCTAAAGCCACCGCGACCGTAGGGAGCGGTTTAGCAGTTAGCCA
AGGGTGCCCGGAAACTGATGTTATACTTCCATATGATACGGAAGCCAGTTGCATTAGAAG
TCAAGCCGGGGAGATATACGTCTGTAAGCCAGCACTTCCAGCCATAGTGTTCTGTCTGAG
ACTGAATGCAGTCCAGCCATTGAGCGGGCATTACCACGGAGGTAGTCTGTAGCGGCGTCG
GCCCAGGGGGCACTACCACATTCTGGGTAGCCATAGCGATAGCCGGTTTGAAAGAGTAAG
TCATCTTGTTCTTCTTGTCTGATCCAAATACTATCCGCTTGTGCGATGCAAGCTGTGTTA
GGGACTTGATGTTGGACGGCAGGGCCGTAGAGTCTTGGTCGAATGCTTGGTAGCAGGTGC
TCATTACTTCGCCGCCACCGCCAGAGGCAATGTTGGCCATTGGTTCGACTGTGCATGTCA
CACGGGTGATCTTGTATGCATCATATAGTGCGGCAAACTTGAGGAAGTTAGCAGTGTCTT
CCAGCTTGAAGCCAGTAGAGAGACCCACATCATAGTAGTTTGTTAGACCCGTAGCGGCCG
GGAAGAAGGATACATTGACACCTGCTGCCGGCTGCAGCGGTGTGATACCTCCACCGACGA
CGATTGAGATACTGCCAGGGACCGTTGAAGAGGCGACTAGCAGCTGAGGTTCCAACTTGA
ACTGGTAGTTAAAGTGCTTGTTAGACGGACCGCGGACTCCTACTGCGGGAGCCCTGGGCA
CTCTGCGTTTAGGGGCCTTGCGGCGCGGACGACGTGCGGGACGGCGACGGGGAACCATTT
TATACCTTGGGCTAATAATTAAATTTCACATGATTCACACCCTATGCAGGCTGCTCCATG
TTTGCAATTGAGATGTTGCTGTAATACTATAGCAACATTATGCTCCCACACGCTTGAAGT
CTTTTCGTAGAAATTCCGTAAGCTGGGATTCATTAACTGTCCGGCCAGCCCGGGTTGTTC
CCGGAGGATGGCGCGGACTCTAGACCAGAAGTCTGTCTGGCCTGTCTGTCTGGCCAAGAG
AAGACAGAGTTGGTGGGCGGAGTAGTAAGGCAGGATGTTAGCCCTTTCGGACTTTTCACC
TATTGCTGTATCCGCTTTCATTGCATATTTTCTTAGGGCCTCGGGTGCTCGGGCCGGTTC
TAAGTGTGCCTTTTTGAGCCATGATTTGATCTTTGCCATGCGTACTTGTTCGTAGCATTG
TAGGGCTCCCTGAAAGTGTTCAGTACCAGTCGTGGGGCACTTTTCTCTACCTCCATATAT
GGTTCTGACGAATGCAGGTAGATTTCCTTCACAGAGGTCTATATCATCACCGTAAGCCGT
GATTGACCACCATATTGACTTCGCCTTCGTATCCTCTCCCTGCGGTCGTTCGTTCGAAGG
CTCAAACAGAGTCTGGAAGGGGTCCATTATATGTTATACATAGGATGTTAATGGGATTAA
CCACCACACCGCCCTCAAGCTGTCGCTTGCTGTCGGTATGAGTGGAGCTACGCTGCGCAC
GTCGGAGCGACGCTTGATATGGACCTTATGTTAGTTTTTTAAGAGAGTAAGATTTTTCTT
TCTTTTTCTCTTCTTCCCTGCGGGTGGGAACTAACATTAAATTTAATTAATTTTTTTAGG
AGGGGGCCTAAAGCCACCGCGACCGTAGGGAGCGGTTTAGCAGTTAGCCAAGGGTGCCCG
GAAACTGATGTTATACTTCCATATGATACGGAAGCCAGTTGCATTAGAAGTCAAGCCGGG
GAGATATACGTCTGTAAGCCAGCACTTCCAGCCATAGTGTTCTGTCTGAGACTGAATGCA
GTCCAGCCATTGAGCGGGCATTACCACGGAGGTAGTCTGTAGCGGCGTCGGCCCAGGGGG
CACTACCACATTCTGGGTAGCCATAGCGATAGCCGGTTTGAAAGAGTAAGTCATCTTGTT
CTTCTTGTCTGATCCAAATACTATCCGCTTGTGCGATGCAAGCTGTGTTAGGGACTTGAT
GTTGGACGGCAGGGCCGTAGAGTCTTGGTCGAATGCTTGGTAGCAGGTGCTCATTACTTC
GCCGCCACCGCCAGAGGCAATGTTGGCCATTGGTTCGACTGTGCATGTCACACGGGTGAT
CTTGTATGCATCATATAGTGCGGCAAACTTGAGGAAGTTAGCAGTGTCTTCCAGCTTGAA
GCCAGTAGAGAGACCCACATCATAGTAGTTTGTTAGACCCGTAGCGGCCGGGAAGAAGGA
TACATTGACACCTGCTGCCGGCTGCAGCGGTGTGATACCTCCACCGACGACGATTGAGAT
ACTGCCAGGGACCGTTGAAGAGGCGACTAGCAGCTGAGGTTCCAACTTGAACTGGTAGTT
AAAGTGCTTGTTAGACGGACCGCGGACTCCTACTGCGGGAGCCCTGGGCACTCTGCGTTT
AGGGGCCTTGCGGCGCGGACGACGTGCGGGACGGCGACGGGGAACCATTTTATACCTTGG
GCTAATAATTAAATTTCACATGATTCACACCCTATGCAGGCTGCTCCATGTTTGCAATTG
AGATGTTGCTGTAATACTATAGCAACATTATGCTCCCACACGCTTGAAGTCTTTTCGTAG
AAATTCCGTAAGCTGGGATTCATTAACTGTCCGGCCAGCCCGGGTTGTTCCCGGAGGATG
GCGCGGACTCTAGACCAGAAGTCTGTCTGGCCTGTCTGTCTGGCCAAGAGAAGACAGAGT
TGGTGGGCGGAGTAGTAAGGCAGGATGTTAGCCCTTTCGGACTTTTCACCTATTGCTGTA
TCCGCTTTCATTGCATATTTTCTTAGGGCCTCGGGTGCTCGGGCCGGTTCTAAGTGTGCC
TTTTTGAGCCATGATTTGATCTTTGCCATGCGTACTTGTTCGTAGCATTGTAGGGCTCCC
TGAAAGTGTTCAGTACCAGTCGTGGGGCACTTTTCTCTACCTCCATATATGGTTCTGACG
AATGCAGGTAGATTTCCTTCACAGAGGTCTATATCATCACCGTAAGCCGTGATTGACCAC
CATATTGACTTCGCCTTCGTATCCTCTCCCTGCGGTCGTTCGTTCGAAGGCTCAAACAGA
GTCTGGAAGGGGTCCATTATATGTTATACATAGGATGTTAATGGGATTAACCACCACACC
GCCCTCAAGCTGTCGCTTGCTGTCGGTATGAGTGGAGCTACGCTGCGCACGTCGGAGCGA
CGCTTGATATGGACCTTATGTTAGTTTTTTAAGAGAGTAAGATTTTTCTTTCTTTTTCTC
TTCTTCCCTGCGGGTGGGAACTAACATTAAATTTAATTAATTTTTTT
>TRINITY_DN209_c0_g2_i1 len=3348 path=[3359:0-1676 3360:1677-1693 3361:1694-3347] [-1, 3359, 3360, 3361, -2]
TTTTTTTAGGAGGGGGCCTAAAGCCACCGCGACCGTAGGGAGCGGTTTAGCAGTTAGCCA
AGGGTGCCCGGAAACTGATGTTATACTTCCATATGATACGGAAGCCAGTTGCATTAGAAG
TCAAGCCGGGGAGATATACGTCTGTAAGCCAGCACTTCCAGCCATAGTGTTCTGTCTGAG
ACTGAATGCAGTCCAGCCATTGAGCGGGCATTACCACGGAGGTAGTCTGTAGCGGCGTCG
GCCCAGGGGGCACTACCACATTCTGGGTAGCCATAGCGATAGCCGGTTTGAAAGAGTAAG
TCATCTTGTTCTTCTTGTCTGATCCAAATACTATCCGCTTGTGCGATGCAAGCTGTGTTA
GGGACTTGATGTTGGACGGCAGGGCCGTAGAGTCTTGGTCGAATGCTTGGTAGCAGGTGC
TCATTACTTCGCCGCCACCGCCAGAGGCAATGTTGGCCATTGGTTCGACTGTGCATGTCA
CACGGGTGATCTTGTATGCATCATATAGTGCGGCAAACTTGAGGAAGTTAGCAGTGTCTT
CCAGCTTGAAGCCAGTAGAGAGACCCACATCATAGTAGTTTGTTAGACCCGTAGCGGCCG
GGAAGAAGGATACATTGACACCTGCTGCCGGCTGCAGCGGTGTGATACCTCCACCGACGA
CGATTGAGATACTGCCAGGGACCGTTGAAGAGGCGACTAGCAGCTGAGGTTCCAACTTGA
ACTGGTAGTTAAAGTGCTTGTTAGACGGACCGCGGACTCCTACTGCGGGAGCCCTGGGCA
CTCTGCGTTTAGGGGCCTTGCGGCGCGGACGACGTGCGGGACGGCGACGGGGAACCATTT
TATACCTTGGGCTAATAATTAAATTTCACATGATTCACACCCTATGCAGGCTGCTCCATG
TTTGCAATTGAGATGTTGCTGTAATACTATAGCAACATTATGCTCCCACACGCTTGAAGT
CTTTTCGTAGAAATTCCGTAAGCTGGGATTCATTAACTGTCCGGCCAGCCCGGGTTGTTC
CCGGAGGATGGCGCGGACTCTAGACCAGAAGTCTGTCTGGCCTGTCTGTCTGGCCAAGAG
AAGACAGAGTTGGTGGGCGGAGTAGTAAGGCAGGATGTTAGCCCTTTCGGACTTTTCACC
TATTGCTGTATCCGCTTTCATTGCATATTTTCTTAGGGCCTCGGGTGCTCGGGCCGGTTC
TAAGTGTGCCTTTTTGAGCCATGATTTGATCTTTGCCATGCGTACTTGTTCGTAGCATTG
TAGGGCTCCCTGAAAGTGTTCAGTACCAGTCGTGGGGCACTTTTCTCTACCTCCATATAT
GGTTCTGACGAATGCAGGTAGATTTCCTTCACAGAGGTCTATATCATCACCGTAAGCCGT
GATTGACCACCATATTGACTTCGCCTTCGTATCCTCTCCCTGCGGTCGTTCGTTCGAAGG
CTCAAACAGAGTCTGGAAGGGGTCCATTATATGTTATACATAGGATGTTAATGGGATTAA
CCACCACACCGCCCTCAAGCTGTCGCTTGCTGTCGGTATGAGTGGAGCTACGCTGCGCAC
GTCGGAGCGACGCTTGATATGGACCTTATGTTAGTTTTTTAAGAGAGTAAGATTTTTCTT
TCTTTTTCTCTTCTTCCCTGCGGGTGGGAACTAACATTAAATTTAATTAATTTTTTTTAG
GAGGGGGCCTAAAGCCACCGCGACCGTAGGGAGCGGTTTAGCAGTTAGCCAAGGGTGCCC
GGAAACTGATGTTATACTTCCATATGATACGGAAGCCAGTTGCATTAGAAGTCAAGCCGG
GGAGATATACGTCTGTAAGCCAGCACTTCCAGCCATAGTGTTCTGTCTGAGACTGAATGC
AGTCCAGCCATTGAGCGGGCATTACCACGGAGGTAGTCTGTAGCGGCGTCGGCCCAGGGG
GCACTACCACATTCTGGGTAGCCATAGCGATAGCCGGTTTGAAAGAGTAAGTCATCTTGT
TCTTCTTGTCTGATCCAAATACTATCCGCTTGTGCGATGCAAGCTGTGTTAGGGACTTGA
TGTTGGACGGCAGGGCCGTAGAGTCTTGGTCGAATGCTTGGTAGCAGGTGCTCATTACTT
CGCCGCCACCGCCAGAGGCAATGTTGGCCATTGGTTCGACTGTGCATGTCACACGGGTGA
TCTTGTATGCATCATATAGTGCGGCAAACTTGAGGAAGTTAGCAGTGTCTTCCAGCTTGA
AGCCAGTAGAGAGACCCACATCATAGTAGTTTGTTAGACCCGTAGCGGCCGGGAAGAAGG
ATACATTGACACCTGCTGCCGGCTGCAGCGGTGTGATACCTCCACCGACGACGATTGAGA
TACTGCCAGGGACCGTTGAAGAGGCGACTAGCAGCTGAGGTTCCAACTTGAACTGGTAGT
TAAAGTGCTTGTTAGACGGACCGCGGACTCCTACTGCGGGAGCCCTGGGCACTCTGCGTT
TAGGGGCCTTGCGGCGCGGACGACGTGCGGGACGGCGACGGGGAACCATTTTATACCTTG
GGCTAATAATTAAATTTCACATGATTCACACCCTATGCAGGCTGCTCCATGTTTGCAATT
GAGATGTTGCTGTAATACTATAGCAACATTATGCTCCCACACGCTTGAAGTCTTTTCGTA
GAAATTCCGTAAGCTGGGATTCATTAACTGTCCGGCCAGCCCGGGTTGTTCCCGGAGGAT
GGCGCGGACTCTAGACCAGAAGTCTGTCTGGCCTGTCTGTCTGGCCAAGAGAAGACAGAG
TTGGTGGGCGGAGTAGTAAGGCAGGATGTTAGCCCTTTCGGACTTTTCACCTATTGCTGT
ATCCGCTTTCATTGCATATTTTCTTAGGGCCTCGGGTGCTCGGGCCGGTTCTAAGTGTGC
CTTTTTGAGCCATGATTTGATCTTTGCCATGCGTACTTGTTCGTAGCATTGTAGGGCTCC
CTGAAAGTGTTCAGTACCAGTCGTGGGGCACTTTTCTCTACCTCCATATATGGTTCTGAC
GAATGCAGGTAGATTTCCTTCACAGAGGTCTATATCATCACCGTAAGCCGTGATTGACCA
CCATATTGACTTCGCCTTCGTATCCTCTCCCTGCGGTCGTTCGTTCGAAGGCTCAAACAG
AGTCTGGAAGGGGTCCATTATATGTTATACATAGGATGTTAATGGGATTAACCACCACAC
CGCCCTCAAGCTGTCGCTTGCTGTCGGTATGAGTGGAGCTACGCTGCGCACGTCGGAGCG
ACGCTTGATATGGACCTTATGTTAGTTTTTTAAGAGAGTAAGATTTTTCTTTCTTTTTCT
CTTCTTCCCTGCGGGTGGGAACTAACATTAAATTTAATTAATTTTTTT
>TRINITY_DN219_c0_g1_i1 len=5193 path=[5244:0-2595 5245:2596-2619 5246:2620-5192] [-1, 5244, 5245, 5246, -2]
ATAAACTTAAAATTGACGTGCATTTACACGTTTCATAAAAAATTAGTTGAAATATGGCAG
TTTATGAACAGCATCATAGACCTGCAAAGGAATTTAGGATGAAAACACACTATTTTAGGC
TGTAGTATGGCCTTGATTTGATCGAGTAACAGGTATACTCATAAATACGTGCAAATTATG
TGCTAAATGCACAATTCGGCGGGGAAAGGCAATGAAATATGGCTGGCGGCCACAAGGGGT
GTACTTTTTGAAAAGTGGATCGTAAATCGGCACCCCTTTCGGAGGCGTAAACAGGGTTGA
AGTATGAGAACGGCCACAAGGGGTGTACTTTTTAAAAGGCTGATTACATTGATATACAAA
TTAAGGAAAACAAGGATTTTGATGAAGTATGACCATGATTTGAACGGGTAGAATAATATC
CTTTAAAATAAGATAAATTACATAAAATACACAATTTTTGGTTAAAATATGCCACTGATT
TGTAAAAATTGGATGTTACATGCTCAAGGTTGGAAAACGCGCGACCGATGAGTAGACACT
CTTGGATATTCTATAAACCTACTGCACCAAGCATGAAAAAGAGTAAAGCTTATAAATAAA
TATATAGCAGCAACTGATGTGACATAAAAATACATAAAACATGCATATTATCACCTTGTG
TATGTAGCACCCGACCGTATTTACACCACTGGTATATGGAAACTACAGCCCGTACAGCCA
ATAATCACAAAAAAGGCTACAAGTGTGTATGCCCTTATATTGCCAATTCACTTTCAAAAC
GTGGATTGGGTCGCAGTTTTTTGCGTAAAGTGTATAAAACTATAGGGCCACTAAAACTCC
ACGCGTTTTTAGAAACGCGGATTGGGTCATAGTTTTAACATGTCCAAGGATATGAATTCC
GCGCCGTTTATTTCGGCATTAGTTGAAGAACAGACCTACGCGTAAAAAGGAGGTTAATTC
ATAAATCCAAGGTCAAGGGCGTACTAAAATCATAAACCTGGGAAAATGGGTCAAAAAGCA
TAAAATCATAAACCAAAACAAGCGGAAACCTGTATATTTTACTTTTGGGCTTACGGCGCA
TGATGCCACTTCTCGGCCTATTGAAATGAAGGGTGGCCCGGGAAATGTTGGCAAGGTCGT
ACTTTTATTGGGGAAATTTTTTCTCTCGCCCTAAATAACCTATCTTCAACTAATTTGGTA
TATATCCAAGGCTGTGAGCAAGGCACTTCTTTAAAAATAGGCAAAAAAGTGGTAAAATAT
GGGGTTTTAGTAGTCGCCATAGAATTTTTGGACCTGAAACATAAGTATGCACCGCGTGCA
CACGGAATAAGGCTACGGGGGTAGCTCTGATTATAACCAGTATGCGCACTGCTCGGGTTA
CGGGGGCTTTGTTAACATAAATCAGGTTAAAAACTAGGTGCCAGACACCGGGAAAACTGG
CCAGTGAAAACATGAAGGAGTTGAAGCAAGGTACTTTTAAAACCGGGAAATTTAGGAGGC
CATAAATCTAGTCATAAATCTGGAGGGTTACATCCGTGTTTTAAACACACGCACATATGA
ACATATACATATGCAAGCACATATGTATATACCCACACATATACACATACGCATGCAAAT
ATACACACCCACACATAAATTTTACAAAAGCACACACATACACATATGCATATATGCACA
TACGCGAGCACATAAATTTATGCGCGCGTACGGAAAAAATATGAAAATTTTCATCATGTT
GATGAAAATGATGGAAAAATCATAAATTTCCGGGCCCGCGCGCGGAAAGTAATAAGTGGC
GGGGATAAATTCCAATCCTCCATATATATATATATATAAAGGCTGCACATGTAGCAGGAC
ACGTAGGAGCAGGCTGGTCACCCGCCGTCCTGATTTTTAAGTCAAATCAGGCTCCGCCCA
GACCCCGGCCTTAAATCATAAATCAGGGCTGGTTTATGGCCCTAAAACCATAAATTAATC
TTAATTTATGATCGGCCCCGAGCCATAAAGGTTAAGCTGCGTACCGTGGGGCTCGAGGGA
ATTCGCCGAGCATACCCGGCGAATCTTTAAATAATCATAAGTATGGATATAAGGGCTGTA
GTTTTGGGATCTTCCGCCACCTCTCGCATTTTTAGCGTAAAAACCTTAAAAACTACAGCC
CTAACAGCAAGCACCTACCCAAAGGCCTTTTTACCCTTTTTAGGCTGAAATATGTCCGGT
TATGCCCAATGGCTTGCCATACTTAAGGTGATAAGCATTAAATTAGTAGATTTATAATGA
TATATGGTAAGGGTTTTTGTAAGTAACGTGGATAATCATAAATAATTATAAATCGCGGGT
AAATAAGGGATTTAAGTTAAATATGTACATTAATTTACAATGGAACTAGAAACGATTGAG
GATCTTCCAAATTATAAATAATCATAAATCTGCTCTCTTTTTTGCAATTTATGAAAAATC
ATGACAAAAACGATGATTTTACAGTCATTGATTTTTACACCGAACTGGAAAGTGACGCGT
AACGGTGATATTTATAAAAGGTGAAAATTAGTGATTTTGAAGCATGTTTGGAAATCAATT
GGGGGTCTACTATAATTATAAACTTAAAATTGACGTGCATTTACACGTTTCATAAAAAAT
TAGTTGAAATATGGCAGTTTATGAACAGCATCATAGACCTGCAAAGGAATTTAGGATGAA
AACACACTATTTTAGGCTGTAGTATGGCCTTGATTTGATCGAGTAACAGGTATACTCATA
AATACGTGCAAATTATGTGCTAAATGCACAATTCGGCGGGGAAAGGCAATGAAATATGGC
TGGCGGCCACAAGGGGTGTACTTTTTGAAAAGTGGATCGTAAATCGGCACCCCTTTCGGA
GGCGTAAACAGGGTTGAAGTATGAGAACGGCCACAAGGGGTGTACTTTTTAAAAGGCTGA
TTACATTGATATACAAATTAAGGAAAACAAGGATTTTGATGAAGTATGACCATGATTTGA
ACGGGTAGAATAATATCCTTTAAAATAAGATAAATTACATAAAATACACAATTTTTGGTT
AAAATATGCCACTGATTTGTAAAAATTGGATGTTACATGCTCAAGGTTGGAAAACGCGCG
ACCGATGAGTAGACACTCTTGGATATTCTATAAACCTACTGCACCAAGCATGAAAAAGAG
TAAAGCTTATAAATAAATATATAGCAGCAACTGATGTGACATAAAAATACATAAAACATG
CATATTATCACCTTGTGTATGTAGCACCCGACCGTATTTACACCACTGGTATATGGAAAC
TACAGCCCGTACAGCCAATAATCACAAAAAAGGCTACAAGTGTGTATGCCCTTATATTGC
CAATTCACTTTCAAAACGTGGATTGGGTCGCAGTTTTTTGCGTAAAGTGTATAAAACTAT
AGGGCCACTAAAACTCCACGCGTTTTTAGAAACGCGGATTGGGTCATAGTTTTAACATGT
CCAAGGATATGAATTCCGCGCCGTTTATTTCGGCATTAGTTGAAGAACAGACCTACGCGT
AAAAAGGAGGTTAATTCATAAATCCAAGGTCAAGGGCGTACTAAAATCATAAACCTGGGA
AAATGGGTCAAAAAGCATAAAATCATAAACCAAAACAAGCGGAAACCTGTATATTTTACT
TTTGGGCTTACGGCGCATGATGCCACTTCTCGGCCTATTGAAATGAAGGGTGGCCCGGGA
AATGTTGGCAAGGTCGTACTTTTATTGGGGAAATTTTTTCTCTCGCCCTAAATAACCTAT
CTTCAACTAATTTGGTATATATCCAAGGCTGTGAGCAAGGCACTTCTTTAAAAATAGGCA
AAAAAGTGGTAAAATATGGGGTTTTAGTAGTCGCCATAGAATTTTTGGACCTGAAACATA
AGTATGCACCGCGTGCACACGGAATAAGGCTACGGGGGTAGCTCTGATTATAACCAGTAT
GCGCACTGCTCGGGTTACGGGGGCTTTGTTAACATAAATCAGGTTAAAAACTAGGTGCCA
GACACCGGGAAAACTGGCCAGTGAAAACATGAAGGAGTTGAAGCAAGGTACTTTTAAAAC
CGGGAAATTTAGGAGGCCATAAATCTAGTCATAAATCTGGAGGGTTACATCCGTGTTTTA
AACACACGCACATATGAACATATACATATGCAAGCACATATGTATATACCCACACATATA
CACATACGCATGCAAATATACACACCCACACATAAATTTTACAAAAGCACACACATACAC
ATATGCATATATGCACATACGCGAGCACATAAATTTATGCGCGCGTACGGAAAAAATATG
AAAATTTTCATCATGTTGATGAAAATGATGGAAAAATCATAAATTTCCGGGCCCGCGCGC
GGAAAGTAATAAGTGGCGGGGATAAATTCCAATCCTCCATATATATATATATATAAAGGC
TGCACATGTAGCAGGACACGTAGGAGCAGGCTGGTCACCCGCCGTCCTGATTTTTAAGTC
AAATCAGGCTCCGCCCAGACCCCGGCCTTAAATCATAAATCAGGGCTGGTTTATGGCCCT
AAAACCATAAATTAATCTTAATTTATGATCGGCCCCGAGCCATAAAGGTTAAGCTGCGTA
CCGTGGGGCTCGAGGGAATTCGCCGAGCATACCCGGCGAATCTTTAAATAATCATAAGTA
TGGATATAAGGGCTGTAGTTTTGGGATCTTCCGCCACCTCTCGCATTTTTAGCGTAAAAA
CCTTAAAAACTACAGCCCTAACAGCAAGCACCTACCCAAAGGCCTTTTTACCCTTTTTAG
GCTGAAATATGTCCGGTTATGCCCAATGGCTTGCCATACTTAAGGTGATAAGCATTAAAT
TAGTAGATTTATAATGATATATGGTAAGGGTTTTTGTAAGTAACGTGGATAATCATAAAT
AATTATAAATCGCGGGTAAATAAGGGATTTAAGTTAAATATGTACATTAATTTACAATGG
AACTAGAAACGATTGAGGATCTTCCAAATTATAAATAATCATAAATCTGCTCTCTTTTTT
GCAATTTATGAAAAATCATGACAAAAACGATGATTTTACAGTCATTGATTTTTACACCGA
ACTGGAAAGTGACGCGTAACGGTGATATTTATAAAAGGTGAAAATTAGTGATTTTGAAGC
ATGTTTGGAAATCAATTGGGGGTCTACTATAAT
>TRINITY_DN227_c0_g1_i1 len=815 path=[1585:0-814] [-1, 1585, -2]
TCCGGCCTGTTGGACCCTCCGTTGAAGGTACGTTACGGGCTGGAATGGGGGGTGTCTCCG
GCGATCGTCGAAGCTGCCTTTTTGCTGGCCGTCCAACTCCACCGGGGGGGCTATGCGAAG
TCCACCGAGTGAGGACCAGAAAGAGCGAAGCCCCGATGTCGGCCAGGACATCGAGGCTTC
AGGGATCGAGCAGCTACCTAAGCGGGTCAGTCGTTACGGTCAAGCAAAGAAGAGGGCTCT
CGATGTCGCGGAGTATATCGGGACTCGGCCCGGTCAGGGCAAGCTGGCGTCGACGGTCGA
AGGGTGCGGCGAGTACCTGGTTTTTCGGCATTACTTCACGATCGATCAAGTACGGCTGCA
CGCTGCGCAGTTCTGCAAGAAGCATTTGCTTTGCCCGCTGTGCGCGATCAGGCGGGGCGC
AAAGGCGCTGCAAGCCTACTTGCCACGTTATGAGGCTGTCAGAGCCTCACAGCCCCGTCT
AAGGCCCTTCCTGGTCACTGTGACTGTCAAGGATGGCGCGGACTTGCGGGAGCGCTTCAA
GCATCTTCAGGATTCGCAGCATGAGCTTTGGAAGCGCCGGCTGCGCAAGCGCGGATCCTG
CCTTGACCAGGTGCAGGCTGCGGTCTGGTCTTATGAGGTCAAGCGCGGGAAGGGTTCGGG
TTTGTGGCATCCGCACTTGCACATGGTGGCGATGAGCGAGCAGCCCATTGACGCGGTACG
ACTCCGGGCCGAGTGGCAGGCGATCACCGGAGATTCGTTCATCGTGGACGTTCGGCCGAT
CGACCTGGCTGATCCGGCGTCGGGCTTCCTCGAGG
>TRINITY_DN228_c0_g1_i1 len=364 path=[790:0-59 791:60-363] [-1, 790, 791, -2]
TTATTGTTCCTTCAACTTCGGAGTGATGAAAATATGTTGAGAGGCCGCAGCACAAGTTTG
ACATGCCAACGACAAATCCAACAGCGAAAACATTGTAAGACTCCATCGACTGAAAGGGTT
GAATATGCAACTGGGTTGTTATCAACAATACCAACTTTGACAACTCTTTCGATGTGGTCG
TTGCGCTCGATTTCGTTGAGTGTATCTTTAAGTGAAATCAGGTGAGCAACACGTTCAAGG
AGCTATTGCTTGATCTATTCTCTACTCTATTTATTTAGAAATAATACGATAAACATAATA
TGCATTCACGCACCACCTGGCCACTGCATTCTGTTTGCCATAATGATTCCAATAATGACA
CCGA
>TRINITY_DN228_c0_g2_i1 len=399 path=[792:0-94 793:95-398] [-1, 792, 793, -2]
GATGAGCATAGAAACGAATGTGGATGGAGTTTAGGCATGAGCGAGGGCAGTGCCTGATCC
GATGCAACCGACTGAGAGGCCGCAGCACAAGTTTGACATGCCAACGACAAATCCAACAGC
GAAAACATTGTAAGACTCCATCGACTGAAAGGGTTGAATATGCAACTGGGTTGTTATCAA
CAATACCAACTTTGACAACTCTTTCGATGTGGTCGTTGCGCTCGATTTCGTTGAGTGTAT
CTTTAAGTGAAATCAGGTGAGCAACACGTTCAAGGAGCTATTGCTTGATCTATTCTCTAC
TCTATTTATTTAGAAATAATACGATAAACATAATATGCATTCACGCACCACCTGGCCACT
GCATTCTGTTTGCCATAATGATTCCAATAATGACACCGA
>TRINITY_DN230_c0_g1_i1 len=450 path=[901:0-87 902:88-449] [-1, 901, 902, -2]
CAGAAACTCTATTATAAGTGTCTTACCGTAAGGTACGATACAGTAAGTAAATGAAGCCTA
AGTAAAAAACTATTTTCGGCCAGACACCCGGTGTACTGTACGTTTGACCTCATTTGACCT
AGGTAAAACTTTGCCCCCATCAAGCGCTGACACCCGCCAGCCCCACCCAACTTTTGGTGC
GCGCTGAACCGCCTTCTAGGTATGGAATCGATTCAGCCGCGCTCGCCAATTTTTTTATTC
CGGTTGGTTGGCGCGTAAAGTGGGGGCGACTGCTAAATAACAAATGCTGCAGTTGTTTGT
GCAGTTGTTTGTAGCATACTCGTACAAATTACTTGCGACGTGCAGACGCGCGCGCGAAAA
AAAATGGACGATCGGGCTTTTTTTTGTAAGATATCGATATCGCGTGACGTCACAAACAAA
AAAAACGGCAAAAAAAACGGCGAAAAGGGG
>TRINITY_DN229_c0_g1_i1 len=574 path=[552:0-573] [-1, 552, -2]
TAGGATTTATTTTCGCAAGTATTGTGTTTGCGATTAGCTGGGTTTCCATCCCGTTAATGC
TGGATCGCGATACTGACGCCATTACCGCGATGATCATTAGTATTGTTGCCTTGTTTGTGA
ATGTACCGTTGACGATGATTTGGGGTTTAACGATTGTTGCCTTTGTCGTGGTCGGATTTA
TGACCTGGAATTTAGGATTCATCATCGCGATGCCTATCATCGGGCATGCAACTTGGCATG
CATATCGCGAAGTGGTCGGCCCAGCAGACCAGCGCTCTTAGAAACTAGAAACAAAAAATC
GAATAAAAAAATGGCGCAGATATTATCTCTGCGCCATTTTTGTTTTTACTTATCGCACTC
GATTATTTGAGCGGTGGAATAGCCTGTGGGCGTAATGGCTTAATCGGCTGTTCTTTCAGT
TTCTTCTGCAGATAATTGATTGCAGTTTCTAACTGTTTATCCTCGCCTTTAAAGTTGGCG
TGGGGTAGATTTTCGACTTCGATATCCGGAGCAACACCAACTCCCTCGACCAACATCGGA
ACATTTGCCGCCGTGTTAGCCGTCATCATGATGG
>TRINITY_DN233_c0_g1_i1 len=433 path=[500:0-387 501:388-432] [-1, 500, 501, -2]
CTGGGGGCCTTCCAAGGGCCCCCAGAGAGTCTTAGGGTTTTTTCAACCCGTTTTTCCAGA
AATAAATGGGGATATTCAGGGTCCTCCGTTATTCTGGGGTTCTGGGGCCCTCGAAATCGG
CGGCTTTCCTATTACAAATCCGTAGGGATTCCTCACTTTTTCGGCAACATAGAGGGGGGA
CCCCTTCCGGGGGGCCCCCTCCTCCCTACGCGCGCGAAAAGGTCAAAATGAGGAAAAAAA
CCAGGGATGCATAAAAGTGGCAAGGGCCTCAAAACCACATTCAAGGCTCCTTGAAAGCCC
CGGAGACCCCCCCCAACGTCCTTCGGCTTCGCCGAAGGGCCTTTGGGGCCCCTTCGGGGC
CCTCCGGGCCCCTCCGGGGCCCTCCGGGGCCCCTCTGGGCCTTCCTTTTTTGAGAAGGAA
GAAGATATCTTCA
>TRINITY_DN233_c0_g2_i1 len=433 path=[502:0-387 503:388-432] [-1, 502, 503, -2]
CTGGGGGCCTTCCAAGGGCCCCCAGAGAGTCTTAGGGTTTTTTCAACCCGTTTTTCCAGA
AATAAATGGGGATATTCAGGGTCCTCCGTTATTCTGGGGTTCTGGGGCCCTCGAAATCGG
CGGCTTTCCTATTACAAATCCGTAGGGATTCCTCACTTTTTCGGCAACATAGAGGGGGGA
CCCCTTCCGGGGGGCCCCCTCCTCCCTACGCGCGCGAAAAGGTCAAAATGAGGAAAAAAA
CCAGGGATGCATAAAAGTGGCAAGGGCCTCAAAACCACATTCAAGGCTCCTTGAAAGCCC
CGGAGACCCCCCCCAACGTCCTTCGGCTTCGCCGAAGGGCCTTTGGGGCCCCTTCGGGGC
CCTCCGGGCCCCTCCGGGGCCCTCCGGGCCCCCTTTTCCAAAAATAAATGAAGATATCTT
CTTCCTTCTCAAA
>TRINITY_DN231_c0_g1_i1 len=323 path=[630:0-293 631:294-322] [-1, 630, 631, -2]
TGCGCGTGCGCACTGTAGGTAATATACCTATATTATGGTACTTTATTATTATATGGCATT
TGCCAGTTTTAGCATAAACTGGGGTTGGTCGTTACACCTCACTTTTTAGCGGCAGCAAAA
GTGAGGTGCAACTGGGGCGGGCCCTGTGCCTTGTGGGTACAGGGCAAAGTTTGGCAGCTT
TGCACAGCCTACAAAGCTGCTAACTTTGGGGTGCAAGCACATTCCTCGACCGCGCTATAC
CGCCTTCGGCGGGAAGTTGCAAACTAACAAAGTTGGTGGAGACGCATCGAGTAACTTCCC
ACTTTTTGAAATTTAAAAGTGGA
>TRINITY_DN231_c0_g2_i1 len=323 path=[628:0-293 629:294-322] [-1, 628, 629, -2]
TGCGCGTGCGCACTGTAGGTAATATACCTATATTATGGTACTTTATTATTATATGGCATT
TGCCAGTTTTAGCATAAACTGGGGTTGGTCGTTACACCTCACTTTTTAGCGGCAGCAAAA
GTGAGGTGCAACTGGGGCGGGCCCTGTGCCTTGTGGGTACAGGGCAAAGTTTGGCAGCTT
TGCACAGCCTACAAAGCTGCTAACTTTGGGGTGCAAGCACATTCCTCGACCGCGCTATAC
CGCCTTCGGCGGGAAGTTGCAAACTAACAAAGTTGGTGGAGACGCATCGAGTAAATTCTC
CACTTTTAAATTTCAAAAAGTGG
>TRINITY_DN234_c0_g1_i1 len=752 path=[1604:0-428 1605:429-473 1606:474-751] [-1, 1604, 1605, 1606, -2]
TGAAATACTGAGGTATCTGTGGAGAGCAATTTTGCTTTGTCTTGTTGATCAGAAATCCAG
TTTACGTCATACAAGTCGTCGTGAGCTTTTACCACAAGTCTGTCGAGTTCACGTTGTATG
CTATAGAAGATCCGCTTTGGCCCGTTGATTGGGTGATAAGATTACAGATCTTCTTGAATA
TTTCTTGGGCTCTTACTCCAAGTTCTCCTCCACTTTCTACAACAAATGCCTCAAAGTGTG
TGTCGTCCAGTACGCTTAAAAGTATTTGAGATTTTTCGTCTTTTTTCTGGGTTTGGCAGC
GTGGAGTGGTATTTTCGCTGCCTGAGCACAGTACGATTCCGCTGCTGGTGCTACAATGTT
TAAGTCAATTACTCCACATTTGCCGTCCCTTTCTGCCTGACGAAGTGACACATCAATCAG
CATGAGATCGCCCGCAAGCTGCTTCGTGGGGTTCGTGAGGTCTTGGAACCAGTGTTTCAG
CGCTTCGTGCTTCTCATGGTTGACATTGTTCATCTTGCAAGTTCTCAGGTGTAGGTCACG
CGAATCCAGCCGTGCCCCACAATAGCTACCAGTGCTTCGTGCAACATTCGGACAGTACTT
GTGGATGTATTTGCGCTGCGACTTTCCAAACAGTTCTCTCTCGTATCGCATAATGCTTAG
CATTATCACAGAAAATAAATTTTCTTTTTTAAATAAAATAGTTTCCAGACTACAGCTGCT
TTGTGGGGTTTCGTTTGGATACTTCTGATATG
>TRINITY_DN234_c0_g2_i1 len=801 path=[1607:0-428 1609:429-522 1603:523-800] [-1, 1607, 1609, 1603, -2]
TGAAATACTGAGGTATCTGTGGAGAGCAATTTTGCTTTGTCTTGTTGATCAGAAATCCAG
TTTACGTCATACAAGTCGTCGTGAGCTTTTACCACAAGTCTGTCGAGTTCACGTTGTATG
CTATAGAAGATCCGCTTTGGCCCGTTGATTGGGTGATAAGATTACAGATCTTCTTGAATA
TTTCTTGGGCTCTTACTCCAAGTTCTCCTCCACTTTCTACAACAAATGCCTCAAAGTGTG
TGTCGTCCAGTACGCTTAAAAGTATTTGAGATTTTTCGTCTTTTTTCTGGGTTTGGCAGC
GTGGAGTGGTATTTTCGCTGCCTGAGCACAGTACGATTCCGCTGCTGGTGCTACAATGTT
TAAGTCAATTACTCCACATTTGCCGTCCCTTTCTGCCTGACGAAGTGACACATCAATCAG
CATGAGATCCCCCGCAAGCTGCTTCGTGGGGTTTTGTTTGGATACTTCTGATATAGCCAG
TGCCGGTGCTGTGTGCCGGTTTCGTGAGGTCTTGGAACCAGTGTTTCAGCGCTTCGTGCT
TCTCATGGTTGACATTGTTCATCTTGCAAGTTCTCAGGTGTAGGTCACGCGAATCCAGCC
GTGCCCCACAATAGCTACCAGTGCTTCGTGCAACATTCGGACAGTACTTGTGGATGTATT
TGCGCTGCGACTTTCCAAACAGTTCTCTCTCGTATCGCATAATGCTTAGCATTATCACAG
AAAATAAATTTTCTTTTTTAAATAAAATAGTTTCCAGACTACAGCTGCTTTGTGGGGTTT
CGTTTGGATACTTCTGATATG
>TRINITY_DN232_c0_g1_i1 len=342 path=[320:0-341] [-1, 320, -2]
AACAAAGGCCTAAAATTAAACATTAAAAGCTGGCCTCTAAGGTAAGCCCCTGATCTATCA
CCAGCGGATAAATCTAAGGCCTACGAAGGAATCTGAGATCCGCTTCAGGAAATCTTGAGA
TTTCAGAAATCCCAGAGACCTGCGAAGAAATCTCATGAGATTTTTTCTCTAGGAAGCAAA
AACACAGAGAAATCTCATGAGAAAACTCCACGAATCCCATGGCAGATTTCTAAGAAATCT
TAGAGATTTCTCATCTTAGACCTGCGAAGGCCTAAGATGAGAAATCTCTGAGATTTCTTA
GAAATTTCCCTTGAGGTTCTCAGAGTAGGCTGGGCGGGCCGT
>TRINITY_DN232_c1_g1_i1 len=247 path=[449:0-246] [-1, 449, -2]
AATTTTAGGCCTTTGTTGGCTTTTGGGCTTAGGTAATGAGGCCTAGTTTTTAGGGTCAAT
TTGGCCTTATGATGGGTGGTTTTTATAGTGTTTTAAGCTATTTTTACTTATTTTTTGGCT
ATTTTAGTTATTTTTAAAGTGGCTGACTGGCGCCATAGATTTAGGCCCATGAGCCAGGCA
CTTAGGTTTTGCGTTTTGGCGCTACGCAGCCTCCTAATTTTAATGTTTAATTTAAAAAAG
GGACAAA
>TRINITY_DN235_c0_g1_i1 len=386 path=[364:0-385] [-1, 364, -2]
TGCACGCCATCGTTGGGCGCCTGATTCCGGCACCCAACTTTTATGTGGCGTTGCTGGAAG
CGCAGACGGATAGCTTCTACATGGCTTACTTTGTAGACAGTAACGAGCCCGACCAAGACC
CCACGGGTGGCCACTTTCCCTTGGGCAACGGGTTGACCGCCCGAATTTTGCACTCCAACG
CACCACAGTTACTCAGCCGTGCAGCCGTCGACGAGTTGATTGCCAACGGAGAGCTTGGGG
CCGTGCGTGGCAACAACACCTTTGTGCAATGGCTGGGCGTGCCCTTGGTGATAGGAGGGC
ACACCATTGGCGCCATCGTGGTGCAAAGCTACGATGACTCCATGACCTACAGTCAAACAG
ATGTAGAGCTCATGACCTTTGTGGCG
>TRINITY_DN237_c0_g1_i1 len=235 path=[425:0-234] [-1, 425, -2]
GCGACTATTTCTCAAAAGTCCTATATAGTGACTTTCTATAGGAAACATGCTTAGGACACT
GACTTTTGAGAATTTGTACGTAATCCGTACGTACCGCAAATTCTCAAATTTGTACGTAAT
TTTGAGAATTTAGGCACGTAATCTGCTTTCTCCGGGCTTGTCGGCTGCCCCGAGGACTGC
GCGTTGGACGGCTTTGACGCCAACGCGTTAGTTCAACGCGTTAGTTTGAGGATAG
>TRINITY_DN239_c0_g1_i1 len=429 path=[204:0-225 205:226-428] [-1, 204, 205, -2]
TCTCTATTGCTTCTCTATTGTTTCTCTATTGTTTTTTTATTGTCTCTCTATTGTTTCTTT
ATTGTTTCTCTATTGTTGCTCTATTGCTTCTCTATTAATAGAGAAACAATAGAGACACAA
TCGAGGCGAAATAGAGAAACAATAGAGAAACAAAAGAGAAACAATAGAGAAGCAATCGAG
AAACAATAGAGATCTCTATTGGTTCTCTATTGCTTCTCTATTGTTTCTCTATTGTTTTTT
TATTGTCTCTCTATTGTTTCTTTATTGTTTCTCTATTGTTGCTCTATTGCTTCTCTATTA
ATAGAGAAACAATAGAGACACAATCGAGGCGAAATAGAGAAACAATAGAGAAACAAAAGA
GAAACAATAGAGAAGCAATCGAGAAACAATAGAGATCTCTATTGGTTCTCTATTGCTTCT
CTATTGTTT
>TRINITY_DN216_c0_g1_i1 len=3747 path=[3798:0-1872 3799:1873-1896 3800:1897-3746] [-1, 3798, 3799, 3800, -2]
TTAGCAAAGTAGGACATACCATAGTATGTTAGTTGTGTAGCATTAACATTTGGTGCTACA
GCCCAAGGACCAGGTGTAACACCGGAACCTATAGTCGTGGTATCTGTCTGTGTCATATAC
CACTTTTTGAAAACAGGTGTTGATGTCTGATATCCAGCATTAACTACGCCATACGGAGCA
GTAGTAGTCTGACTGTTTGTCAAAAGGTTCTCCCCTCGCAATACTGAAGGAGTATAACTC
TTACGAATCGTAGAAATCCAAGATTTCGGGAGAACACCACGCTCTTCCATAATCGCAAGA
GTCGGGTAAGGCAAAACACAAGAACGGTCTAACTGAACAAACAGTTCTGGTTTTGATATA
CCTCCAGCAGTAGCCTGGAAGGTATTGTAGAAGGGAATAAACTCCACATCTACTCGTGAG
CATTTATAATACTTATAAAATTTACTCACTGCTAGAGCCCTTTTAAAATCGTATAACTGA
TGGGTAATGTAATTACCTGAATCAAGGCTAACGATAGGCTCTTCATACACCTCAACTACT
CGGGCTTTATCGCCCATAGAGTTGGGTGACTTCTTCTTTCGTTGAACCCTACGCCGGGGC
TTTCGGGCAACACGACGACGACGGATAGGCATTTTATACTTACTATTAAGAAAAAAATTT
AGACCACATCCGTTGCTGGAAATTAATCACTCTATTCTTTGGATAGAAATGATAATATAC
CTGTGAGACCATAGCATATTCTGTATTAGGATACATCTTACCTTTACTATGTCTCATTAT
AGATTCACATATAACATTAAATGAATCTTGTTGAGGAGTAAAATCCTCATTGCTGCCTTC
TACGACGGCAGTGCCTCCTAACGCTCCGAATACCGGGGTTAGTTCGGCTATTACGGCTAC
CACTACGCTATCAGCGGTAAAGCCTGTAGATTTGGAGGTCTTACGCTTCAAATCTTTATT
GCGAATCCAGTATAGTTTATGTAGTTTTTCAACTAAGACACTATTATTGTTATTATATAC
AATATTTTGTAATTCAGTCGCTGACGCTCCTTTACTCATATAAATATGAGTTTCATCAAC
TGGATTCTCGGAGTCCCATATCACAGAACAAAAATCCTTATTACCGTGTAATCCAGAAAT
ATCTTTCTTTAGCGTCTCGTTGAATGTTCTCTTTGTGACAGGTTTGTCTAATTTTATTGT
AAAATGAAAATGAGGATTGGGACTCTCATTGTCGGGACTTTCTCGCACACAATACACGCC
ACCTTTAGATTCAAGGTAAGGCAATAGCAATGCTTGGCGACCGGATATATCGTCTATTCG
CACGAACCAGGTAGCAGACACTACCATACTCGTAGCAACGATAATAATCCTGAAGCCCGA
ACGGGGAGGTATGGGGTTGGAACAGCACACCAACACACCACACCTAGGGGTAACGAAGTG
GTTGAACATAAATATACAACCTCGTTACCCCTCCCCTCAATGATTCCTGAAATCCTATAG
CATTCTACACGATTTCAGTCACGCTACACGGCATTGGAAGCCGTGTAGCAAGACGCACTC
CGTGAGGCGTGCTCTTGCCGGGGGGAACCCCCCGCCCCCCTCGTCACGGACAGCCGTGAC
ACCTGCCCAAAACAGCGAATAAGAGGAGCCCGTGCTTCGCATAAATCTACCGATAGGCTT
AATATCATCCTGCCTACGGCGGCGACCCTAAAGGGTGCCCCGCTCTATATATCGTTTGGG
TGACTACCGTCTATATAGGACTTTAATGTGGGTTAGGCAGATCTGCCTCAAGCGGTGCTC
TTGGAACCTTAAAATCCCAATGAACTTTTATAACAATTTTTCCTAATGTAGTAGCACTAC
CATCTACAGGAAGGTTAGCAAAGTAGGACATACCATAGTATGTTAGTTGTGTAGCATTAA
CATTTGGTGCTACAGCCCAAGGACCAGGTGTAACACCGGAACCTATAGTCGTGGTATCTG
TCTGTGTCATATACCACTTTTTGAAAACAGGTGTTGATGTCTGATATCCAGCATTAACTA
CGCCATACGGAGCAGTAGTAGTCTGACTGTTTGTCAAAAGGTTCTCCCCTCGCAATACTG
AAGGAGTATAACTCTTACGAATCGTAGAAATCCAAGATTTCGGGAGAACACCACGCTCTT
CCATAATCGCAAGAGTCGGGTAAGGCAAAACACAAGAACGGTCTAACTGAACAAACAGTT
CTGGTTTTGATATACCTCCAGCAGTAGCCTGGAAGGTATTGTAGAAGGGAATAAACTCCA
CATCTACTCGTGAGCATTTATAATACTTATAAAATTTACTCACTGCTAGAGCCCTTTTAA
AATCGTATAACTGATGGGTAATGTAATTACCTGAATCAAGGCTAACGATAGGCTCTTCAT
ACACCTCAACTACTCGGGCTTTATCGCCCATAGAGTTGGGTGACTTCTTCTTTCGTTGAA
CCCTACGCCGGGGCTTTCGGGCAACACGACGACGACGGATAGGCATTTTATACTTACTAT
TAAGAAAAAAATTTAGACCACATCCGTTGCTGGAAATTAATCACTCTATTCTTTGGATAG
AAATGATAATATACCTGTGAGACCATAGCATATTCTGTATTAGGATACATCTTACCTTTA
CTATGTCTCATTATAGATTCACATATAACATTAAATGAATCTTGTTGAGGAGTAAAATCC
TCATTGCTGCCTTCTACGACGGCAGTGCCTCCTAACGCTCCGAATACCGGGGTTAGTTCG
GCTATTACGGCTACCACTACGCTATCAGCGGTAAAGCCTGTAGATTTGGAGGTCTTACGC
TTCAAATCTTTATTGCGAATCCAGTATAGTTTATGTAGTTTTTCAACTAAGACACTATTA
TTGTTATTATATACAATATTTTGTAATTCAGTCGCTGACGCTCCTTTACTCATATAAATA
TGAGTTTCATCAACTGGATTCTCGGAGTCCCATATCACAGAACAAAAATCCTTATTACCG
TGTAATCCAGAAATATCTTTCTTTAGCGTCTCGTTGAATGTTCTCTTTGTGACAGGTTTG
TCTAATTTTATTGTAAAATGAAAATGAGGATTGGGACTCTCATTGTCGGGACTTTCTCGC
ACACAATACACGCCACCTTTAGATTCAAGGTAAGGCAATAGCAATGCTTGGCGACCGGAT
ATATCGTCTATTCGCACGAACCAGGTAGCAGACACTACCATACTCGTAGCAACGATAATA
ATCCTGAAGCCCGAACGGGGAGGTATGGGGTTGGAACAGCACACCAACACACCACACCTA
GGGGTAACGAAGTGGTTGAACATAAATATACAACCTCGTTACCCCTCCCCTCAATGATTC
CTGAAATCCTATAGCATTCTACACGATTTCAGTCACGCTACACGGCATTGGAAGCCGTGT
AGCAAGACGCACTCCGTGAGGCGTGCTCTTGCCGGGGGGAACCCCCCGCCCCCCTCGTCA
CGGACAGCCGTGACACCTGCCCAAAACAGCGAATAAGAGGAGCCCGTGCTTCGCATAAAT
CTACCGATAGGCTTAATATCATCCTGCCTACGGCGGCGACCCTAAAGGGTGCCCCGCTCT
ATATATCGTTTGGGTGACTACCGTCTATATAGGACTTTAATGTGGGTTAGGCAGATCTGC
CTCAAGCGGTGCTCTTGGAACCTTAAAATCCCAATGAACTTTTATAACAATTTTTCCTAA
TGTAGTAGCACTACCATCTACAGGAAG
>TRINITY_DN242_c0_g1_i1 len=297 path=[549:0-296] [-1, 549, -2]
GAAACGAGCGTCACATACATTAGAGGATGAGGTATATGAGCTCATCCATACAGGACAGGT
TAAATTACCCAACAGGTACTATGATGAGGAGAAGGAATACGACGTTGCTAAATTGGTCCT
ACTCACGGCATTTCGTAATAACAAATACCCCCCCAACGATTGGCTGTTAAAGGCCATAAC
GAGCAAGATCATATTTAGGTTAAAAGACGGTAACATTGAGGACGAAGAAGCTTATGCTGG
AATGATCGCTCAAAGAGTATTTAGATTGGATAGAAAATTAGGATGAGGGGGGGAGGG
>TRINITY_DN244_c0_g1_i1 len=246 path=[502:0-141 503:142-167 504:168-245] [-1, 502, 503, 504, -2]
GCCTCTGGCAATAACCGCAGAAAAGTGCATGGCAGGAAACCATGCGCTGCACTCGAGTGC
ACGCGCACCGCCTTCGGCGATGGCCTACGAGGCCGGAATAAGATGTGGCTTTATTAGTTG
CTTTATGATGTTTTCTAGGCATTTGGCCAGTTTTGAAGCTGAAGTGGCTCCAAAACCGGA
AGTGCCTACGGCACAGGATACGTGAATTCTGCACACATTCATGTGCATAACGTGAATTCA
CGGGAG
>TRINITY_DN244_c0_g2_i1 len=246 path=[499:0-141 500:142-167 501:168-245] [-1, 499, 500, 501, -2]
GCCTCTGGCAATAACCGCAGAAAAGTGCATGGCAGGAAACCATGCGCTGCACTCGAGTGC
ACGCGCACCGCCTTCGGCGATGGCCTACGAGGCCGGAATAAGATGTGGCTTTATTAGTTG
CTTTATGATGTTTTCTAGGCATCTCGCCAGTTTTGAAGCTGAAGTGGCTCCAAAACCGGA
AGTGCCTACGGCACAGGATACGTGAATTCTGCACACATTCATGTGCATAACGTGAATTCA
CGGGAG
>TRINITY_DN238_c0_g1_i1 len=217 path=[1077:0-190 1078:191-216] [-1, 1077, 1078, -2]
CGAAAAAACCACGGTTTCCCAGGGTGGCCATAAGGGGTGTAGTTTTTGCATACTCAGCAG
ATCCCGCAAAAACTACACCCCTTATGACCACCACCGCGGAATCGCGGCGAATCCGCTGAG
GTAAATCGCGGCAGCGATCTGCCGACCCGGAGGGTCGGAATGAAACATCAGCCGAGCGAG
GCGGTGGCCCGGTTAGGGCAAGCCGCCGAGCGAGCCA
>TRINITY_DN238_c0_g2_i1 len=444 path=[1079:0-187 1080:188-212 1081:213-238 1087:239-364 1084:365-389 1085:390-415 1086:416-443] [-1, 1079, 1080, 1081, 1087, 1084, 1085, 1086, -2]
GGTGGCCCGGTTAGGGCAAGCCGTCGAACCCTGGGCGAGGATCGTACCGGCTGGGTATAC
CGACCCGGAGGGTCGGAATGTGGGATGCATCACCGCGCTCCGCGCGAATTTAAAGACTTA
CTTCGTCTTAGAGGCGCGGGCCTAAGTTTGCGCTTTAGCGCAAATCCATGCCCGAAGGGC
ATGACAGCACCAGCCGAGCGAGGCGGTGGCCCGGTTAGGGCAAGCCGCCGAGCGAGCCAC
GGGCAATTATCCGTCCGATAGCCGCACGTGCTCCGCACGTAATCAATTGTGTCGTTTTGC
CTTATAGGCTCAGGCCAAAGTTTCACGCTTTAGCGTGAAATACCATGCCCGAAGGGCATG
ACAGCACCAGCCGAGCGAGGCGGTGGCCCGGTTAGGGCAAGCCGCCGAGCGAGCCATGGG
CAAATAATACGCAACCAACCGGGG
>TRINITY_DN243_c0_g1_i1 len=409 path=[822:0-113 823:114-137 824:138-408] [-1, 822, 823, 824, -2]
GCATTGTTGTTTGTTGTATTGTTAGATAATAAATAATATAAACAATACGAGTATAGAATG
TATACTCGTATTTGTTAAACTGTGTGATTCCTTTAAACACTTTTTAAAGAAACCAAGGCG
AGGTGAAGTACTATTGTGACCCCACCTGTCCTCGTGCGGTTGGGCGAAGCCCAATCCTCC
TCGGGTGCTTGCGGTGCTAGGTAGCGTCAGGAAACCTGCCGCTATCCTACGCTCCTCGCA
CGGAAGGCTGACGAAACATTTTCTGTTTACGCATCTTCAAAATCAAAATGAGAAGTATAG
TTCACCAGTATGTGATTGTTTAAAGCAACCACCTGACCGGCAGTGCCGTCACCACTGGGC
TGAACGTAACCCAAACACCAGAATGGTGCTGCGTTAGAAGGATAAATGA
>TRINITY_DN246_c0_g1_i1 len=217 path=[814:0-111 815:112-216] [-1, 814, 815, -2]
AGAAGAATGGAGGCGCGTGCGCTGGCGTGCGCCGCCGCACGTACGGCGCGGGCCGCTGCG
AAACAGCGGATGCGTCCTGCGCATCCGCTCGGCGAGTGCAGCGAGCCCCCGTGGCCTGCT
ACATGTTCCTTTCCTCCTCTATATAAATATAGAGGGCTGGGGAATTTACCAATCGAAGAT
TGGTAAATTCCCCCTTTTTGGTTATAAGGGGCGTAGT
>TRINITY_DN246_c0_g2_i1 len=337 path=[816:0-47 828:48-87 826:88-112 829:113-136 827:137-144 825:145-231 808:232-336] [-1, 816, 828, 826, 829, 827, 825, 808, -2]
TAAAAAGATTTAAAAGATCTCTAAAGATCTCAGAGATCTAGGTAGATCTATAGGAGGCCC
CTATGGATCTACCTAGATCTCTGAGATCTTTAGAGATCTTTTAAATCTTTTTAGGTCTAA
AAGGCCTAAAAGGCCTTTTAGGCCTAAAAAGGCCTGCGCCCTTCGGGTGCGTTGATTAGC
ACAAAAGTGCACTAATGTGTACTTTCGCGCGGCGAGTGCAGCGAGCCCCCGTGGCCTGCT
ACATGTTCCTTTCCTCCTCTATATAAATATAGAGGGCTGGGGAATTTACCAATCGAAGAT
TGGTAAATTCCCCCTTTTTGGTTATAAGGGGCGTAGT
>TRINITY_DN247_c0_g1_i1 len=210 path=[455:0-146 456:147-209] [-1, 455, 456, -2]
ATAGCCCAATTTTTAAGGTTTGAAAAAGATACTCGAGGTGGTTTGCGGGCGGATAGTCTA
AAATTTCTCCGATAAAAAACAAAAATTTCAACAACGAATAAAAATCAAACAGAAACACGA
ACAGCTGTGGTTGGAACCAGCTCCGCAAGTGAGCCTGCGAACGAGGACAGCTGGCCTGGA
TCCACTCCCACTCACAAAAAAAACAATAAT
>TRINITY_DN250_c0_g1_i1 len=351 path=[657:0-350] [-1, 657, -2]
TTGGCTTCGGCTTCGATACGTTGTTCCAGCACGGTGCCGCCAGCGGCTTCGATGGCCTTC
TTGGCGCCGGCGGTGGCCGACCAGACGACCAGGTTATCCCAGGGCGGATACACGGTGCCC
ATCAGCTGCACGATGATCGACGCCGAAATATAGGGCGCGACGTTCAGCGCGAAGATGGCC
ATCCGCTCGACCGCGCCGCCCGAGAACATGTTGAACATGTCCAGGATGCCGCGCTGACCC
GAGGGGTCCTGGAAGAACTGCAGGAAGGCCTGCGAATTGATGCCCGGGATCGGCACATAG
GTGCCGATGCGATAAACCAGCAAGGCGCCCAGCGTGAACAGCAGGCGCTTG
>TRINITY_DN249_c0_g1_i1 len=333 path=[680:0-267 681:268-314 682:315-315 683:316-316 684:317-317 685:318-318 686:319-319 687:320-320 688:321-321 689:322-322 690:323-323 691:324-324 692:325-325 693:326-326 694:327-327 695:328-328 696:329-329 697:330-330 698:331-331 699:332-332] [-1, 680, 681, 682, 683, 684, 685, 686, 687, 688, 689, 690, 691, 692, 693, 694, 695, 696, 697, 698, 699, -2]
CATTCCTAAGGAAATCCTAAGCCAAGGAATGTTCCGTGGAACGTTCTTGTTGCTTAGGAG
TTCCGCGAATGTTCCGCGAATGTTCCTCAATATTTCCCAAATAGACTCCCAACCTAACGG
TTATATGAAGAAGCGTACTGCCCAAGCGAGCCAGCGAAGCGGTCGGCTCGCAGGGCAGTA
TAAGATCCGGGACGGCGCCAGCTCGCTTTAGCGAGCGCAGTAAAAAAAATAAAAAAAAAA
AATTTTGACCTGAAGTGACCGCCTATATTACCGGTCACTTTTGGTCAGGTCGTTTTTTTT
TTTTTTTTTTTTTTTTTTTTTTTTTTTTTTTTT
>TRINITY_DN255_c0_g1_i1 len=260 path=[238:0-259] [-1, 238, -2]
AAACAACACCCCTTTGCTGCATTTCCTGGAATTCCACAGATTCGCCGGGCTATTTCCCTG
CCCATTCCTTATGGTAAACTTAGCTAGCCCCAGTATGGCCTAGGCATTCCCTTGCCCATT
CCCCGCCAATTGTTATTTACCGCGAAGCGGTATAGCATGGCCGAGGAGCGATGCCCACGC
AACTCTGCCGAGTACCGCGAAATTACAAATCGGCGAAATTTACGCAAATTGGCCCCGATT
TCTCGGCGAAATTGGCCTAA
>TRINITY_DN256_c0_g1_i1 len=209 path=[633:0-26 634:27-46 635:47-47 636:48-208] [-1, 633, 634, 635, 636, -2]
ACGTAAGTATCCACCATTATTTCCTTGTGAATTTTTCAGCTGCTGCAGGAAGATAGCGGC
AATAACAGGCCCAGAGATAGGGGAGCAAAAGGAGGAATGGTCTTTGTCTGTCCTATCTCT
GGGTCTGTGATCGTCAAGCTTTATACAAGTATGAAAGAGTTTCCTGCGATTCTGTATGAA
GTTCTACAACAGATCGAGAGTCAAGGTTT
>TRINITY_DN252_c0_g1_i1 len=1897 path=[5580:0-36 5581:37-1896] [-1, 5580, 5581, -2]
TGTTTCACAGGACGAAGTCTTTAAAAATACAGTCTTTGATCAATATAATGTAAAAGACTC
AGTCTTAGGCTTGGGTATTTCTAGTCAGTTTGATAGCGTTGATATTGATATAAGTCCATT
CGATAGGGGCCGGTATTTGATATTTCCTGAACGTACAATGCCGGTAGGATCTGAAGATCT
TAATTATCGCGGTGAATTTGAATGGACAACGAGATATGATAAAGTATCCACAGTAACGGA
TTCACGTGCAGGATTTTTAAGTCTTGCAAAAATCTTTAAGAAACAAAAGTCTGACGAATT
AGTTGGGTCTTCAGGCCGCAAAAGTGAATTGAAAAATGTGTTACCTATTAAGTCTACTTT
TTCGACTGATTCTTCTGATGCCGCAAATTATTCGCGCCTGGAAAGTAAAGAGTCAAGATT
TCAAGATTGGTATGCACTAGATTCAACCAGCTCAACTGATGACGCCCGTCCACTTGAAAG
TATATTTTCTGAAATGCAAGATACAAGCTTTCCTTTGGATTTCTTACGAACTACATCGGT
GGAGCCGGGGAATATTGATTTGAAAATAAAACAAAAATATTATTCGAATCCGGTCTATAA
AAATTTATTAGCATTAGATATTGATCTGTTTCTAAATAGACAGCCAAAAACATTTCGACT
TAACGGAAATGCTGAATTTGACTTGTATACGAAACGTCGTATGGTAGCTGCTTATTATGA
TTCATTGCGTGATTATGCAAAACTACCATACGTAAAGGATTTTGAAACATTTTTTGATGG
TTCAAAAAGTTTTACTAATAAAGTTTATAACCAACAATTTAAGGGAACCCTACGTACGGT
TTGTAGGTTATTTTCTTTAACAACAGATCCTGAGGCAACTGAAAATAGTAATTCACTTGT
ATTAAAGTATGATCAACCTCTTTATACATTTGCAAATACTCCGGTTTTTTCTCCTTATCA
CGAAGAAACAACTCTTGAACTAAAAACTAAAAAATCTCCATTTTTAGATGATTTTATTTC
AGCTCCTCTTTATGCCGGTTGGGATGATAAACTTCGAAAATTTGTATTAACAAATCGATT
CCTTCCTCGAACATTAGCAGGTTACCAGTCAACAATAACGTCGCCGAGACTTATAACAAA
TCAAAAACAAAAGGATAATCCGAGTTACACAATTACATTCACAGCTTGGCCACTTCCGGA
AAACATTCTTGAAAAAGGAAAAGATCAAACCTCAATCCCTTATACTACGTTATATAAAGA
GCAATCTGAATTTGAAGCACCAGGTGATCCTCGTTTTGACACTCTGTCAACTTTACCTGG
AAACTGGGAAACTCGAAATCGGAGAAGTAACGTTGGTCTTGGTAAAACATATGAGAATAT
ATTTGATTATTTAGCGCCACAACGTGGCGGATTCCTATGGCCAGGTACACCAAAACCGGC
TTTTATTATGAAACGGTAATTTTGTTTCCCAGATAGGATAGAATTTTTGCAACTGAATAT
CTCGAGACTTCCCATCTCGAGATATTTAACTTTTCTAGCAGAAGATTTTCTTTTCCAAAG
GACATGATGCCTGCTTGGCTGCAAGCCAAGGAGCGGTAGTATATCACAAAAAGATATTAT
TGTCTCTTGACTCGCCAGAGTAGATAGTATTATAGGTTCTGCGCCATGCTGCCAAGTATC
TAGCACTTTTGTTTAACTTAATAACATTATTAAATTTATTTGTACCTTAAGAATCTGTCT
GATATACTTTATTTAACAAATTGGAAACATCCAATTTTGGGAAAAATTCCTTCTTATAGG
AAAAAACAAAAAAGGTTTTAATTATGACTGCAATTTTAGAAAGACGTGAAAGCACTAGCC
TTTGGGCTCGCTTTTGTGAGTGGGTAACTAGCACTGA
>TRINITY_DN252_c0_g2_i1 len=2774 path=[5582:0-485 5583:486-509 5587:510-913 5586:914-2773] [-1, 5582, 5583, 5587, 5586, -2]
ACAAAGGTCGTTGTTATGACCTAGAACCAGTTCCGGGTGAAGAAAACCAATACATCGCTT
ACATTGCATACCCGATCGATCTTTTCGAAGAAGGTTCTGTAACAAACTTATTTACATCAA
TTGTAGGTAACGTATTCGGTTTCAAAGCTCTTCGTGCATTACGTTTAGAAGATCTTCGTA
TTCCACCTGCATACTGTAAAACATTCCAAGGTGCTCCGCATGGTATTCAAGTTGAGCGTG
ATAAACTTAACAAATATGGTCGTGGTTTACTAGGTTGTACAATCAAACCAAAATTAGGTC
TTTCTGCTAAAAACTACGGTACAATTGGTGGTTATATTTTCGGCCAATGGATATTTCTTG
CGTGTGTTATTTTTGGCCTTCGAAGTATATTAATACCGTGGTTGACCATCGAACCTTTAA
ATTATGTAATAGGGGTTATTATTATATTTCGTCTTGTTTATACAATGACGCAAGAAAATT
TACGTGAGTTTAATGGTTGGAAGCAACCGCAATACTGGAATTTTTTTGCTACAAGTTGTG
TTTTAGCTTGGTGTGAACAGACAGCCATTTTTCAATATCTTGGGAATATTAATTTAGCAC
CTACTTCCAGTGCACTTGATGTTCTTTCAACATCATCAAGTAGTTTTTCTCATCTTTTCT
ATCTTGTAGGAATCGGCTTAGGTTCCATTTTTTTTACACTTCTTTGGGGTTTACTCCTCA
TTCAAGTTAAGAATTGGTTTATTCGATATACACCTTTATTTTTAAGTTCTTTTATCCAAA
CAATAAATACTGGAAGTTTTGTCCTAGCCATCGCATTAAGCTTAAGTAGTCTTCCCTTTT
ACGGATTAGATTATTTAACGACCGGCCCTTTGGGATTTGTTTCACAGGACAAAGTCTTTA
AAAATACAGTCTTTGATCAATATAATGTAAAAGACTCAGTCTTAGGCTTGGGTATTTCTA
GTCAGTTTGATAGCGTTGATATTGATATAAGTCCATTCGATAGGGGCCGGTATTTGATAT
TTCCTGAACGTACAATGCCGGTAGGATCTGAAGATCTTAATTATCGCGGTGAATTTGAAT
GGACAACGAGATATGATAAAGTATCCACAGTAACGGATTCACGTGCAGGATTTTTAAGTC
TTGCAAAAATCTTTAAGAAACAAAAGTCTGACGAATTAGTTGGGTCTTCAGGCCGCAAAA
GTGAATTGAAAAATGTGTTACCTATTAAGTCTACTTTTTCGACTGATTCTTCTGATGCCG
CAAATTATTCGCGCCTGGAAAGTAAAGAGTCAAGATTTCAAGATTGGTATGCACTAGATT
CAACCAGCTCAACTGATGACGCCCGTCCACTTGAAAGTATATTTTCTGAAATGCAAGATA
CAAGCTTTCCTTTGGATTTCTTACGAACTACATCGGTGGAGCCGGGGAATATTGATTTGA
AAATAAAACAAAAATATTATTCGAATCCGGTCTATAAAAATTTATTAGCATTAGATATTG
ATCTGTTTCTAAATAGACAGCCAAAAACATTTCGACTTAACGGAAATGCTGAATTTGACT
TGTATACGAAACGTCGTATGGTAGCTGCTTATTATGATTCATTGCGTGATTATGCAAAAC
TACCATACGTAAAGGATTTTGAAACATTTTTTGATGGTTCAAAAAGTTTTACTAATAAAG
TTTATAACCAACAATTTAAGGGAACCCTACGTACGGTTTGTAGGTTATTTTCTTTAACAA
CAGATCCTGAGGCAACTGAAAATAGTAATTCACTTGTATTAAAGTATGATCAACCTCTTT
ATACATTTGCAAATACTCCGGTTTTTTCTCCTTATCACGAAGAAACAACTCTTGAACTAA
AAACTAAAAAATCTCCATTTTTAGATGATTTTATTTCAGCTCCTCTTTATGCCGGTTGGG
ATGATAAACTTCGAAAATTTGTATTAACAAATCGATTCCTTCCTCGAACATTAGCAGGTT
ACCAGTCAACAATAACGTCGCCGAGACTTATAACAAATCAAAAACAAAAGGATAATCCGA
GTTACACAATTACATTCACAGCTTGGCCACTTCCGGAAAACATTCTTGAAAAAGGAAAAG
ATCAAACCTCAATCCCTTATACTACGTTATATAAAGAGCAATCTGAATTTGAAGCACCAG
GTGATCCTCGTTTTGACACTCTGTCAACTTTACCTGGAAACTGGGAAACTCGAAATCGGA
GAAGTAACGTTGGTCTTGGTAAAACATATGAGAATATATTTGATTATTTAGCGCCACAAC
GTGGCGGATTCCTATGGCCAGGTACACCAAAACCGGCTTTTATTATGAAACGGTAATTTT
GTTTCCCAGATAGGATAGAATTTTTGCAACTGAATATCTCGAGACTTCCCATCTCGAGAT
ATTTAACTTTTCTAGCAGAAGATTTTCTTTTCCAAAGGACATGATGCCTGCTTGGCTGCA
AGCCAAGGAGCGGTAGTATATCACAAAAAGATATTATTGTCTCTTGACTCGCCAGAGTAG
ATAGTATTATAGGTTCTGCGCCATGCTGCCAAGTATCTAGCACTTTTGTTTAACTTAATA
ACATTATTAAATTTATTTGTACCTTAAGAATCTGTCTGATATACTTTATTTAACAAATTG
GAAACATCCAATTTTGGGAAAAATTCCTTCTTATAGGAAAAAACAAAAAAGGTTTTAATT
ATGACTGCAATTTTAGAAAGACGTGAAAGCACTAGCCTTTGGGCTCGCTTTTGTGAGTGG
GTAACTAGCACTGA
>TRINITY_DN257_c0_g1_i1 len=311 path=[740:0-279 741:280-285 742:286-310] [-1, 740, 741, 742, -2]
CAACAGGTATTAACTACTGAAAAAGATGAGCTTTCAATCTCAAAAGGTGTCTATCAAGCA
TTTACTAAATTAAATCTTCGCTACTCCCAATTAGCACCAGTTAGCACCTAGGAAGAAAAA
AACACTGGTAATAATTTGCCAGCTCAGATTGAGATCTACTCAGATACAGATCATGCTGAT
GAGTATAACTTTTTATTCATTGCCAAAGGTGGTGGTAGTGCTAATAAATCATTTTTATAC
CAAGAAACTAAGGCGGTACTAAATCCTAAATCATTTCTAACTTGGCTAGATGAAAAGCTG
CGCTCATTTGG
>TRINITY_DN259_c0_g1_i1 len=293 path=[309:0-273 310:274-292] [-1, 309, 310, -2]
GTGTTCTTGTTGGAGCCAAGAGACTGAGTGGAGCTTCAATATCAGAGATACGTTGACCTG
GAAGCCTGATGATGAAGCAGATTTGGGAAAGGAGCAAACATCGGCATTTGCGAAACTTTT
TTTTCTTCGTAAGTCCCGATGCATTAGGAGACTCAAGATAGACAGCAGATCAGACAAAGA
AGGGACAGCCAACATCAGTTGGCAGACACTAAATACTAAGCAATGATGACTAAGGAGAAC
TCAACTCCATATTGATGTTGCTTTTTAAAAATATTAAGTTTACCCACTATATT
>TRINITY_DN259_c0_g2_i1 len=294 path=[311:0-273 312:274-293] [-1, 311, 312, -2]
GTGTTCTTGTTGGAGCCAAGAGACTGAGTGGAGCTTCAATATCAGAGATACGTTGACCTG
GAAGCCTGATGATGAAGCAGATTTGGGAAAGGAGCAAACATCGGCATTTGCGAAACTTTT
TTTTCTTCGTAAGTCCCGATGCATTAGGAGACTCAAGATAGACAGCAGATCAGACAAAGA
AGGGACAGCCAACATCAGTTGGCAGACACTAAATACTAAGCAATGATGACTAAGGAGAAC
TCAACTCCATATTGATGTTGCTTTTTAAAAATATAGTGGGTAAACTTAATATTT
>TRINITY_DN259_c1_g1_i1 len=206 path=[367:0-205] [-1, 367, -2]
GTCAGCCATTTTATTAACTTCCTAATATAATATTAATTATAAGTATTAATAATTAAGCTT
TAAGGGGCACAATCTAAAAAATTTAAAATTATGTACGAAATGAATGTTTAATTAACTGTG
ATGAAAATTTAGCTATAGATTTATAATAACAAATTAGAACTGCAGAACTTGCAGCTACAT
TCTTCTCTGGTATTTGTTCCTCCACT
>TRINITY_DN258_c0_g1_i1 len=241 path=[853:0-240] [-1, 853, -2]
GCGTCATTGAGGGGGGATCCCGGTACCGGTCACCAACGGACGCGCCTAAACCGGAGGTCT
AGCAGTGCCCGTAAATCAAGATTTTGGGGGCCGGAAGCTCTATCTTGCCTTCGCTTAGTG
ACGCAATTTTAATTTTTGATTGTGGGTCCGGACGAGAAAATGGTCACGAAACGGCATTAG
AATTGGTCTCCGGGGCTAATTTTGTGTGCGTTCTGCAACATTTTTCAAGCCCGACCCGTT
G
>TRINITY_DN258_c0_g2_i1 len=242 path=[852:0-241] [-1, 852, -2]
GCGTCATTGAGGGGGGATCCCGGAAGGCCCGAGCGCGGCTGCACCCGGGACCCAGATGCA
GCTGCGGACGGGTCTTCGCGGCACGTCGCATACTCGAAGGTCCTCAATGACCCTTCCTCC
GCAATAGACTTACCTTCGCTTAGAAGAGGTAATGAAAATTATAATTTTCATTTGGTTTTC
GGCCGGTTTCGGCCGAACTTGGCCACGAGACCCGTTCCAACGGGTCGGGCTTGAAAAATG
TT
>TRINITY_DN254_c0_g1_i1 len=594 path=[572:0-593] [-1, 572, -2]
GCGACGCACCTGTTCGCCCTCGGCGACCAGACGCGAGTCAATGACCTTGGTGTCGTTGGC
ACCGCAGAAGGGACAGTGCATGGTGGCAGGCAACAAAAAATGGGAGGGCCATGGTAGCGC
ATCCCTGTGGCAAGACAAGCCATAGCCTTTACGGTATATAGGCTGACTATTATGTTTCAT
ATTTTTTAAGCCACGGATTTTGTCCTTTCTGGAGCCGTACATGCAGTTACGACCACTTGT
TTTGCTCACGTTGCTCGGTTTTCTGGTCGCCTGCAGCAGCCATGCCCCAAAACCTGCGGC
GCCGGCTCCGGCACCGCAACAAGAGAAAAAACTGCCGGGTGTGGAAGAAGATCTCGGCCC
GTTGCCCGCCTACCAGCGTGAAGTCAGCGGCCAATTGAACGGTATACCGGCGGGTGCCGA
AGTCGAACTGGCGCTGCTGGTGATCGACGACCGTTCGCGCCCGCAACAACTGCTGGCCAG
CAGCGTGCTGATCGGCAACAACAAGCCCCTGGCCTTCCGCCTGCGCTTCAACCCGCAAGC
GTTCCCGGCGGGCGGGCGCGTTGAATTGCGTGGTCGCGCCAGCCAGTCCGGCCA
>TRINITY_DN254_c1_g1_i1 len=330 path=[308:0-329] [-1, 308, -2]
TCATTCTTTTACCGGCTCACGGGCCAGGCGGTCGATCTCTTCGCGGAACTCGTTGAGGTC
CTGGAAGCGTCGATACACCGAGGCGAAACGGATATAGGCGACTTCGTCGAGCTTTTGCAG
CTCGCCCATCACCAGTTCTCCAACCACCAGGGATTTGACTTCGCGCTCGCCGGTGGCGCG
CAGCTTGTGCTTGATGTGCACCAGCGCCGCTTCCAGCCGCTCGACACTCACCGGGCGTTT
TTCCAAGGCGCGCTGCATTCCGGCGCGCAGTTTTTCTTCGTCGAAAGGCTGGCGACTGCC
GTCGGTCTTGATCAGACGTGGCAATACCAG
>TRINITY_DN212_c0_g1_i1 len=384 path=[984:0-163 985:164-187 991:188-317 988:318-343 989:344-383] [-1, 984, 985, 991, 988, 989, -2]
CGTTGAACGCGAAAGCTACACACAATGTCATGACATTCCACACAAGTGTACCCACACAAG
GCAGCCAGCGCTGAATGTTTTCATTCTGCCAACTGGCCACAAGCAAGTCTGCACAAGCTC
ACATCGCAAACCAGTTTACCATTGGTTTCCCTCTGAGACACGTATCTTCACATACGCAAG
GTTTTCAGCGCTGAATGTTTGACAATTCAAGCTGCACTCACAGGTATCGAGAGGGAACAA
TTGGCAACTTGTGTCCATGTGTAGTAGGACCAAACAATCAAAAAGTGGTCAATTCTCATC
GCTGAATGTTTACACAAGGTTGAGCAAGTCAGGCAACTAGCGAAGGCGAAGCCAAGCAAG
AGAATCTTTGCGAAGCTAAGAAGA
>TRINITY_DN260_c0_g1_i1 len=207 path=[475:0-71 476:72-124 477:125-206] [-1, 475, 476, 477, -2]
GCGGGACTCCTCTCATTGGCTTCGCTTGTCTCGCCTATCTCTTAAACGCATGGGGATAAA
ATATTTAATAAACGTGAACAGGAAAAATGAACAAGACAATTAACTAATAGAAGATCTAGA
GAAGATAAATTAATAAGATTAAAAAATAAATTTGAATATATATAATGCGAGTCCAAAATT
GCCCGAAGGGCTCGGTCGGGAAAATGC
>TRINITY_DN260_c0_g2_i1 len=207 path=[478:0-71 479:72-124 480:125-206] [-1, 478, 479, 480, -2]
GCGGGACTCCTCTCATTGGCTTCGCTTGTCTCGCCTATCTCTTAAACGCATGGGGATAAA
ATATTTAATAAATGTGAACAGGAAAAATAAACAGAACAACTGACTAATAGAAGATCTAGA
GAAGATAAATTAATAAGATTAAAAAATAAATTTGAATATATATAATGCGAGTCCAAAATT
GCCCGAAGGGCTCGGTCGGGAAAATGC
>TRINITY_DN261_c0_g1_i1 len=247 path=[225:0-246] [-1, 225, -2]
TGGGCGACAACGCCTGACTTACTGGAACCTGGCCGTCATAAACCAATGCGGCGCCGTTGC
CCGAACCCAATTCTTGGCGCAGGACGTTATCGCCCAACATTACGAACTTACTCTGCTCCG
CTGTCCAAGACCCAGTAGTGGTGTAAGGCAGTAGAACGCTCATTGCCGGTTTGTAAAATT
GGCCTGCGCGCTCAATGTATTGATTTCGATCATTGAACGTTATGCCTGAGGCATAAACAC
CTAGAGA
>TRINITY_DN263_c0_g1_i1 len=222 path=[319:0-129 320:130-221] [-1, 319, 320, -2]
GCCACACGATCATGCAGGTTCCGAATTCGTTTTCAATATGCCGTCTGCACGAGGCGACGC
GGCACGTCGACGAACCGCGCTCCGTGCAGCCGTTCATCATGACGACGAACCGCATCCGCG
GCATTTCGATGACGTTGCGAACTGGAAATGGCCGTCGCCATTGCGGCGAAACTCAACGCG
AAATGTACATTTAAAGAAAAATGTACATTGTTTCTTTATCCA
>TRINITY_DN268_c0_g1_i1 len=247 path=[225:0-246] [-1, 225, -2]
GCCCGCCTGCGCACAAGTCGGCATCATGGCAACGCACGCCGCCCGCTGGCTTTGCTGCGT
ACTTTTCAATGTAGGCCCTGCACGCGTCGCCATAGGCTTGAATTGGTCCTAGTGGGTTCT
CTGCCAGCCTTTCCGCCTCTGCCTGCTCTGCCAATCGGACAAGGCCCATTCCAAGAACAT
GCGCCGCGTCCAATGTCATGTAAACGCCCTCGGTGCCTTGAAAATTTAGCGGGCTGGTGA
ATTCCAG
>TRINITY_DN265_c0_g1_i1 len=337 path=[927:0-115 936:116-263 930:264-336] [-1, 927, 936, 930, -2]
ATGCAATTGCTGAACTTTTGTTTAATTACCGAAAATTTCATTCTAAAATGCTAATTAGAA
TACCCCAACCCCGATTTGGGTCCCATTTACGAAACGTAAATGTTTTTACAGGACCCCTCC
GATCCCATTTTTTTCGATCCATAGTTGGGATCGAAATCTCGGTTCCCAGGACCCTGTTTT
TTGACATGGAACGGATGACCAAACCGGGGGTCCGGAATTGGGATCCCAGAAAACCGGATC
CGGGGTCGATTTTTTGGGAAAACCGGTCCCCATTTAGGAAAACCGGTCCCCAATTTAGGA
ACCCGGTTTCGTATTTACGGAACCGGTTTTCTATTTA
>TRINITY_DN265_c0_g2_i1 len=338 path=[933:0-115 935:116-264 932:265-337] [-1, 933, 935, 932, -2]
ATGCAATTGCTGAACTTTTGTTTAATTACCGAAAATTTCATTCTAAAATGCTAATTAGAA
TACCCCAACCCCGATTTGGGTCCCATTTACGAAACGTAAATGTTTTTACAGGACCCATCC
GGTCCCATTTTTTTGACCCCATCTATGGATCCCACATCCCGATTCCCAGGACCCTTCCCA
TTGACCCAAAAGGATGACCAAACCTGGGTTCCGGAATGGGAATTCCAAGAAAACCGGATC
CGGGGGTCGATTTTTTGGGAAAACCGGTCCCCATTTAGGAAAACCGGTCCCCAATTTAGG
AACCCGGTTTCGTATTTACGGAACCGGTTTTCTATTTA
>TRINITY_DN262_c0_g1_i1 len=757 path=[368:0-389 369:390-756] [-1, 368, 369, -2]
TAGAAATATTAGAAATTTTGTACTTGTAGGAGTTCGACATGACTAGCCCTAATCCGTTCT
GCCAGATGGGTAAGACATACCAAACTCAATGCTACAAAATGTACCCAAAGTTAAAAGCGC
TTGATGGGTACCGCAAGGCAGCCGGGGAACTGGTCAATATGAAAGATGTAGGCATTTCGT
GTCTTGATTCTTCCTTAAGACGCAATAATATTTTGCATCTGAGAGTCATGCTGAAATTAG
TTAACTTTAGAGTCAAATTCAGGGTCATCGCCTCCAAAACACTCAGCTGGAATATTGTCT
GGGTTAAATTTGCTAACTTCTTTGTCGTTAAATTCAAACCAATTATTTTAGCCTTCGCTG
CCCGCACTAGAAATATTAGAAATTTTGTACTTGTAGGAGTTCGACATGACTAGCCCTAAT
CCGTTCTGCCAGATGGGTAAGACATACCAAACTCAATGCTACAAAATGTACCCAAAGTTA
AAAGCGCTTGATGGGTACCGCAAGGCAGCCGGGGAACTGGTCAATATGAAAGATGTAGGC
ATTTCGTGTCTTGATTCTTCCTTAAGACGCAATAATATTTTGCATCTGAGAGTCATGCTG
AAATTAGTTAACTTTAGAGTCAAATTCAGGGTCATCGCCTCCAAAACACTCAGCTGGAAT
ATTGTCTGGGTTAAATTTGCTAACTTCTTTGTCGTTAAATTCAAACCAATTATTTTAGCC
TTCGCTGCCCGCACTAGAAATATTAGAAATTTTGTAC
>TRINITY_DN262_c1_g1_i1 len=578 path=[556:0-577] [-1, 556, -2]
CAAAATTTCTAATATTTCTAGTGCAGGCAACCCCTTCGTGTCCTAAATTTTATTGCCTTG
GAGCTCAAGTCTCTGCAGATCGACTAGTGGCTGGAGAACAGTAATATTCAAAAGTTTGTT
GTATGAAAGGTTTAATATTTTTATATTGACGCATTTTTCTACGCCTGATACGTTCGAAAG
GTTGTTACGTGACATAGCCTTTCTTCCTGCATCGAATTCAACATTTAAGTTAAGAACTTT
ACTTATGTCAAGACACTTACGAGACTTGAGATTGCAAGTTTACTTAATTTAAACTTTGTT
AACTGGGAAAATTACTGCGTCAGTCTTTTATCACAGGTTAAATGCTTCCACGAGGTGTAT
CCATAAAAAGAGTTGTACCAACCAAAAAATAGGAAGCAAATGTTGCGCGATATCGTTGAA
AAGCCAGTTGAGATGAAGGATTACTTCTCAGCTGAATCCAAATTGATTCTAACCTAGCTG
TTGGAGCGCAACCCGGCCAAACGTCTCGGCAACAGTTCGGCAGACGCCATGTCATCAATT
TTGACTATCCTAGGTATGCAGAAACCTATCTCCACAGG
>TRINITY_DN266_c0_g1_i1 len=362 path=[1251:0-294 1252:295-361] [-1, 1251, 1252, -2]
GATACCTGTGCACTCGGCTGGGGCGTCATTGTGCCACAGGCGATGGTATGGGCTGAAGCC
GCCGGCCGCCATGGTCAACGAAAAACGTGATGTGAGTGGTGAAACAGAGGTTGAAACGAG
GGGGGCTAAAGTATCGTAGCGTACGGTACATTTTCTACGTGACTGTCTCAGAGGGCAACC
TCCGTTTCAGGACCCGCATTAAACTTGTACAACGACTTCGAAAGTAGTTTTGTAAATCGG
ATGACAACTGGTACCTTAAAACCGAAACAAAACAACCTCAACCCTTTTGCGCCAACTAAT
ATTTCACCATGAAGACTCTGTCCGCGACCCTCACACCCTTGTACTGTTGGAAAGCTGAAG
AC
>TRINITY_DN266_c0_g2_i1 len=511 path=[1249:0-443 1250:444-510] [-1, 1249, 1250, -2]
ATCAATGCGCCGGGAGTTGATGGGGGCAAGGTATTACGCCCAATGCCGGAGTTGCACCAA
AATTCGCCTCAAATTCGCCTCAAATTTGCCCCAAATTTGCCCCTTGTTGACGGATCTAGC
TCCACGGGAGCGCGTCACAGCACCGATATGGAATAACCACTGGAATCGCGTGGCAAAGTG
AGATGGGATTGCATTGCATACCCCCCCCGCAAACCTTTGAGTCGGGTCTACGCCAAGGGG
GGCGATGCGGGGTTGAGGTGGCATGGCATTATTGTCGTCCGCCGATGCCATCATGGTTTC
GAAGAAGTGGGTAGTGTATTTTGTGATGTTCTATCGTAGTTTCTAGGTAGGAATTGGTTA
TGTTTTTGATCTCGCAGACGGTGCGCAATTGTAAATCGCACCTCAAAATCTAGAGTAATC
GCAACCTCAACCCTTTTGCGCCAACTAATATTTCACCATGAAGACTCTGTCCGCGACCCT
CACACCCTTGTACTGTTGGAAAGCTGAAGAC
>TRINITY_DN270_c0_g1_i1 len=232 path=[401:0-74 402:75-231] [-1, 401, 402, -2]
AGGTCGTTCTTGAACTCAGAGGCGATCTCGCGGACGAGTCTCTGGAAGGGGAGCTTTCTG
ATGAGGAGCTCGGTTGACTTCTGGAAACGTCTGATCTCACGGAGAGCGACGGTGCCTGGT
CGGAAACGATGGGGCTTCTTGACACCACCGGCGGCAACAACCTTCTTTGAGGCTTGCTTG
TGGGCGATGTGCTTTCTGGGGGCTTTGCCACCAGTGTTCTTGCGAGCAGTGT
>TRINITY_DN264_c0_g1_i1 len=257 path=[766:0-96 777:97-123 775:124-124 773:125-214 759:215-256] [-1, 766, 777, 775, 773, 759, -2]
GATTTCCTAATTCCTGCGCCTTTCAGGCGGGCATAAATCGTCGACCAACCGTGGCATCGC
GTGCTTGGCTCAGAGAAGGAATTAGGGGGGTTTTAGGGAATGGGGTCGTTACCCGCTCTG
TTTTTTGGGGTCTGGTCATTTTGGAAAAGGCTAAAAAGGGCTTTCAAAAAGTGACCCCTG
TTTTTAGGGGTCCTGAAATCAAAAACAGAGCGGGTAGCGACCCCCTTCCCATTGGGGGTC
GTTACCCGCTCTGTTTT
>TRINITY_DN264_c0_g2_i1 len=204 path=[760:0-96 761:97-203] [-1, 760, 761, -2]
GATTTCCTAATTCCTGCGCCTTTCAGGCGGGCATAAATCGTCGACCAACCGTGGCATCGC
GTGCTTGGCTCAGAGAAGGAATTAGGGGGGTTTTAGGCTGGGGGGTCGCTAGCCGCTCTG
TTTTTGGGACCTCTGGGATTTCGAAAATAGGGAAATGGGCCTTCAAAAAAGTGACCCCTC
TTTTTTGGGGTCCCGAAATCAAAA
>TRINITY_DN264_c0_g3_i1 len=288 path=[762:0-112 763:113-154 776:155-155 774:156-245 772:246-287] [-1, 762, 763, 776, 774, 772, -2]
GGGTCGTTACCCGCTCTGTTTTTGGTGGGGTTTTCGTATTCGGAAATCCCGAAAAAGGGG
TAAAAAAGTTCCCCTGCTTTTTTGGGGTGGCTGAAATCAAAAACAGAGCGGGTAGCGACC
CCCTTCCCATTGGGGGTCGTTACCCGCTCTGTTTTTGGTGGGGTTTTCGTATTCGGAAAT
CCCGAAAAAGGGGTAAAAAAGTTCCCCTGCTTTTTTGGGGTGGCTGAAATCAAAAACAGA
GCGGGTAGCGACCCCCTTCCCATTGGGGGTCGTTACCCGCTCTGTTTT
>TRINITY_DN271_c0_g1_i1 len=272 path=[499:0-271] [-1, 499, -2]
GCATTTCGAAGGATTCATCCTGCGATTCTGATGTATCAAAGAATTTATCACCTATAATAA
AATATATGAACTATAATCAAACAATAATTAGAAATTGAATATATGTCTTTCCAGAAAGCA
AAAAACATATCAGGCTTTAAATATAACAAACACTTAATTTTATAGACTAATCAGAGCCAA
ATGATGCTTGCAAAATTGGAAATCTATTACTGTGAATTTTGCTATGATGAATAGAACTCT
AATTCAAAGTATTAAAAAAAACCAATAAAGGC
>TRINITY_DN269_c0_g1_i1 len=278 path=[256:0-277] [-1, 256, -2]
GGCAAAGGCCAGCATGCGCTGAGTCAGCGTTGCGCCCCGCTGGGCGCCCGCGATGGCATT
ATTCAGTAAGGCGCAGGTTCTCGAGTCCTGCGGGACACGCTTCTTGGCGAGTTCAAGACT
CCCCAGAATCACCATCAGGAGGTTGTTGAAATCATGGGCGATGCCGCCGGTGAGCTGGCC
CAGGGACTCCATTTTCTGGGATTGGAATAACGCCTCTCGGGTTTCCTTGATCTCCTGTTG
AGCCTGCACGCTTTCGGTAACGTCCCGGGTGATCTTCG
>TRINITY_DN269_c1_g1_i1 len=279 path=[513:0-278] [-1, 513, -2]
ATACGCGCCGACGACGGCACGTTGATTGGCTTCGCCAAGGTCACACGGGACCTGACCGAG
CGTAAGGCCGCGGAACAGGCGCTGCGCCAGAGCGAGCAGCAATTCAGCCTGCTGGTGCAA
GGCGTCACCGACTACGCGCTGTATATGCTGGACCCCAATGGCGTGATCACCACCTGGAAC
GCCGGCGCCCAGCGCATCAAGGGTTATCAGCCGGCAGAAGTCATCGGCAGGCATTACTCC
ATGTTCTTCCAGCGTGAGGACGTAGACCACAATGTCCCG
>TRINITY_DN272_c0_g1_i1 len=550 path=[1055:0-549] [-1, 1055, -2]
TAATTTAGGGGCCCGGGCCGGAGGCCCGCGCCTCTCCGGCTTTTTGGGCCATTTCCACCC
AAAAAAGCGCGCGCGGATTTGCGCGCCTTTTTTGACCCCGCATTATCGGAGACCTAGTGA
TGCCGAAAACCCCGCAGAACTTCTTCACCAGCCCTGAAAAGTGCAAAAAGGGGTGTAGTT
TTTGACCACCCCGCCAAAAACTACGAATCCCTAGAAACGGGCCGTCCGAAAACGGCACAA
CGGAGCTGAAAAGCTCCGCGGGAAAATCTGTGATTTTCCGCATTTTCGAGTCGAAAATCG
ATCGAGCCTCTTTCTACCAAAAGTAGAAATCCCCAGCAGGAAAAAAAAAGAGCGCGCTCG
CTACCCAGCCCCCAGGAGTTGGATCAGGCCGCACGAAGTGCGCGAAAGCGCAAAAACGGG
TGAGCCGTAGCCACCAGAATCCCCAGCTCGGGCAGCGAGCGTACGCTACCTGCCCTAAGT
TGGAGCAGGCGCCGAGCGACGGTGGTGGGCCGAAGGCCAAGCCGCCGGAGCGAGCCAGCG
GACAGAGACG
>TRINITY_DN273_c0_g1_i1 len=203 path=[361:0-202] [-1, 361, -2]
TCCGGGTCGGTACCTAGGCCCGCGCCGTAACGGTGGTGCCACCGCTGCGCAAAAACTACA
CCCCTTATGACCACCCCGCCAGAATCCTGCGGATTCTGATGGATATTTACCGTCAGAAAT
TCAGCCATTTCTGGGAAACGGTCATAAGGGGTGTAGTTTCAGATTGGAAGGGTTAAGCAC
CACGCGCGGTTGCGCGCGCTCAG
>TRINITY_DN274_c0_g1_i1 len=249 path=[481:0-86 482:87-248] [-1, 481, 482, -2]
GAATTACTTTTCAAGCCAACTCTCAATGGTAAGTCATGCGACTCCATCCAAGCAATGTCA
TGGAAGTCAGTCCAAAACTCCGACGTCGATGTCAGAAAGGATCTCTGCAAGAACATCATT
CTTTCAGGTGGTACCACCATGTACGAAGGTCTCCCCGACAGACTCAAGTCCGAGATCGTT
GCTCTTGCTCCCCCCGGTGCTGAAATCCGTGTCATCGCCTCAGCAGACTCCAAAAAGACA
TTGAAAGTG
>TRINITY_DN275_c0_g1_i1 len=288 path=[531:0-287] [-1, 531, -2]
AAGGACTTGCTTCCACAAAATCTTTTGAAGGAGAACCGCCATGAAGCTCTTCCTAAACGT
CATCCTGGCTTGTATGGCCGCCAGTGCCAGCGCCTCGAGCGAGCACCAGTTTGTTTCGGA
ACAAGACGAGATCAAGCCGCGTCGCGTCCTCCTCCAGTAGTACACGATGGATCTTTTTCA
AGACATTTATCAGAGACATACTGAGCGTGTGGACACATATGTGCGTATCATGATACCCCT
CGCCTGGGCGTCACTGGAATGTCACCTCTGCCAGACGGAATTCCGTCG
>TRINITY_DN278_c0_g1_i1 len=409 path=[773:0-408] [-1, 773, -2]
AACACCTAACAGAAGTAGTCACTAAATATTGACCATTGTTTAGAATGCAAACTAACTGGC
TGCCAATTGGGTACTATTTATCACTAGGCATTAGCTGAGGATCGTAAAACTGTCGGCATT
GATCTACAATAACTTATTAGAGCCCCGAGAGAACATAATTGTGCTCAGGAATATCCGGAA
CCACAATGGATTATAACTGTTTACTTGACCAGTAACTGACACCCCCACCGATACGGTAAC
TTAATGGAACAAACTAACTTATCAAACAGAACTAATTTATTAAACAAACTTATTAAACTA
ATTGAACTAACTACTTGGGGGTGTCAGGCCTACTCGAGTCATACCTGTAATTCTTATTTC
CCAAAATTTAAATGGTATATAGAGATATAACTATATGTGGATATTTTTA
>TRINITY_DN277_c0_g1_i1 len=338 path=[316:0-337] [-1, 316, -2]
GAGTGCCTTGCAGAGGTGAATGGCACCCTCTTCCAACTCTCTCGCTGTAAAACCTCGTGC
GCCTTCGCTTGTAGAAGCTTTGTCGTACGAGTAGAGCGTGCGGCTGAGGTTGACTGCCGA
ACGGAAGATGTAATTCCAAGAAACAAACCCAAAGAGCCAGTCGCGCTGTACCTGCGCGAA
GCCACCTTCCGGTGTGGCACTGCAACCGAAGACATCTTGACACGGCTGCATCGTCTTGCT
CGTGTTGCAATCCGGGCAATTGAAGCAGACGTTCATGCCAAAGAGGAATTTAAAAGCTGC
AAGCACCAAGATACGGAAGCCGTCCACGGACGCAAGGG
>TRINITY_DN277_c1_g1_i1 len=233 path=[211:0-232] [-1, 211, -2]
ATGGCGTGCCGGTCTTCATAACCTTTTCGCCCGACGAGCAGAATAACGTTTTGATGCTTC
GATTGTCCAGGACACGCAGAAAAGATCCAGTCTTTACTGACGACCGCGACGTTGTCGGTG
CCCGGATCGCCTCTCGACATTTTCCGAAGTTGCGTTCTGACTACACGCAGGGTCTGTGCA
TGGACGTGCCTGTCGGAGATCTCGCGGAGCACATACCCAGTCACGACGACAGA
>TRINITY_DN280_c0_g1_i1 len=313 path=[606:0-24 607:25-48 608:49-312] [-1, 606, 607, 608, -2]
TATCCCGTCTATGCCTGCGCCTGTGAGCCAGCCCCTCGATCAGCATTTCGCTTTCGAGTT
CTAACCAGAAGCACAAACGCCACCGTCTTTTCGACCGGTGGCGTTTTTTTATGGACCGTG
GATCTTGCTTATGCCGCTTTATCCTTTTGGTCTTCCATCCCCAGTTTCTTTGCCAGGGCG
GAATGTTCCATCTGCAGCTTGCTCATGAAAGACCTGCCGGCTTCCCGCTCGAACAGCAGG
GCGATCAGAATCTTGGTGCCGACGGGAAGCTGCTCCCATTCCGCCTTCGACGGCGTCAGC
GCTACCCAGTTCG
>TRINITY_DN279_c0_g1_i1 len=2159 path=[2210:0-1078 2211:1079-1102 2212:1103-2158] [-1, 2210, 2211, 2212, -2]
GAAATTGACTTGTAGGGCTATGCATATTATTACCATAGACCTACTAGTCAAAGTCAAATG
TCTTATAACTATATTTTCACTTGCAACAACTATACTGAAAAGTCTGAAGCTGACCTAACT
CTTCTCAAGTATAAATACATATACTATGGAAAGGAAATTGCTCCTTCAACATCAACTCCT
CATCTTCAAGGTTATCTATGCCTTAAGGATAAACAATCCGAATCCTCAATCCGAAAAAAG
TTGCCAGGCTTCCACCTACAAGTCATGAGAGGCTCACTAGAGCAAAATGATCTATATTGT
TCTAAATCCGGAAATACAACTGAGCTAGGTATCAAGCCAATGTCTTCCAAGAGGAAAGGT
GAACAGGAAAAAGAGAGGTACGAAAGAGCTTATGAAGCAGCTAAAAAGGGGGACTTCGAG
AGCATCGATAAGGATATCTTAATACGTAACCTAGGTAATCTAAAGAAGATCAGAGCTGAG
CATCAGGTCAAGCCTACAGCTTTAGATGGAACCCTAGACAACCTATGGATATATGGACCC
CCTGGATCAGGAAAGACTTCAATGGCCTTCGAACTTTATCCAGATGCCTACCTTAAAGGA
TTAAACAAATGGTGGGACGGATACGATAATCAAGAGGTAGTTATCATAGATGACATGGAT
CCTTTTCATAAGACGCTAACCCAAGAGTTCAAGGTATGGAGTCACCACTACCCATTCCCA
GCTGAAACTAAAGGAGGCAGCCTCTGCATCAGACCTAAGAAAATCATAGTCACCTCTAAT
TATAGAATAGACGAGATCTGGGAAGATGAGACTACAAGAGAGGCCCTACATCGTAGGTTC
CGCGAGGAATATATACCTAGTAAAAAAATAATCACAGATAGAATAACATTAATTTAAAAA
AACTATAATGCCAACAACTAAGTATTGCTTGCCACCCACCAGTACAACGTTCTTATCAAA
ATCGGAATAAAGAGGCCGTAAGGCCTCCTCGCCAATTAAATCGGTCAAAATCGGCGAAAA
AAAAATTCCCAGGAAGAACATTCTTGGAAAATTCTTCCCAGGAAAAAAATTAATGGTCAG
GAAATTGACTTGTAGGGCTATGCATATTATTACCATAGACCTACTAGTCAAAGTCAAATG
TCTTATAACTATATTTTCACTTGCAACAACTATACTGAAAAGTCTGAAGCTGACCTAACT
CTTCTCAAGTATAAATACATATACTATGGAAAGGAAATTGCTCCTTCAACATCAACTCCT
CATCTTCAAGGTTATCTATGCCTTAAGGATAAACAATCCGAATCCTCAATCCGAAAAAAG
TTGCCAGGCTTCCACCTACAAGTCATGAGAGGCTCACTAGAGCAAAATGATCTATATTGT
TCTAAATCCGGAAATACAACTGAGCTAGGTATCAAGCCAATGTCTTCCAAGAGGAAAGGT
GAACAGGAAAAAGAGAGGTACGAAAGAGCTTATGAAGCAGCTAAAAAGGGGGACTTCGAG
AGCATCGATAAGGATATCTTAATACGTAACCTAGGTAATCTAAAGAAGATCAGAGCTGAG
CATCAGGTCAAGCCTACAGCTTTAGATGGAACCCTAGACAACCTATGGATATATGGACCC
CCTGGATCAGGAAAGACTTCAATGGCCTTCGAACTTTATCCAGATGCCTACCTTAAAGGA
TTAAACAAATGGTGGGACGGATACGATAATCAAGAGGTAGTTATCATAGATGACATGGAT
CCTTTTCATAAGACGCTAACCCAAGAGTTCAAGGTATGGAGTCACCACTACCCATTCCCA
GCTGAAACTAAAGGAGGCAGCCTCTGCATCAGACCTAAGAAAATCATAGTCACCTCTAAT
TATAGAATAGACGAGATCTGGGAAGATGAGACTACAAGAGAGGCCCTACATCGTAGGTTC
CGCGAGGAATATATACCTAGTAAAAAAATAATCACAGATAGAATAACATTAATTTAAAAA
AACTATAATGCCAACAACTAAGTATTGCTTGCCACCCACCAGTACAACGTTCTTATCAAA
ATCGGAATAAAGAGGCCGTAAGGCCTCCTCGCCAATTAAATCGGTCAAAATCGGCGAAAA
AAAAATTCCCAGGAAGAACATTCTTGGAAAATTCTTCCCAGGAAAAAAATTAATGGTCA
>TRINITY_DN236_c0_g1_i1 len=464 path=[1336:0-275 1342:276-371 1340:372-396 1329:397-463] [-1, 1336, 1342, 1340, 1329, -2]
GGACACACATTGCTGGATACCTAAAGTATCAGCAATTACATCTATTCGCTCATATTTGGA
ACTTTAGTCCTACTATAGTAGGACAAAGTCCTTAAAAGTGATCAAACAGCTGTTTTCGCC
ATGGAATGGCTTACGACGTAACACTAAATTGTTGGTAAATAGGTCATATTCAGCATTTAA
GCTAAAGTACTTAAAAACGAAGAATGATACTCTTTGTTCAATTTAGGTTTTGGTCCTTAT
TTGTTTCCAGCATTCTACAAACAAAATGTTTCTGGTTCGCAAACAAAATAATCAAAAGGT
AATTTGAGTTCCTCTAAATTTCTGAGAATCGTATTTTCCAATTAGGTCCATTGGCTTGTT
TTACGGTCTAAATGACCTAAAATAGGAAACAAGCCCTATTCGATCTGTACGCAACCCTTT
AGGGTTACTATCATATATACACATTATATATACACGTCAAGCTT
>TRINITY_DN236_c0_g2_i1 len=523 path=[1330:0-275 1341:276-372 1339:373-397 1335:398-522] [-1, 1330, 1341, 1339, 1335, -2]
GGACACACATTGCTGGATACCTAAAGTATCAGCAATTACATCTATTCGCTCATATTTGGA
ACTTTAGTCCTACTATAGTAGGACAAAGTCCTTAAAAGTGATCAAACAGCTGTTTTCGCC
ATGGAATGGCTTACGACGTAACACTAAATTGTTGGTAAATAGGTCATATTCAGCATTTAA
GCTAAAGTACTTAAAAACGAAGAATGATACTCTTTGTTCAATTTAGGTTTTGGTCCTTAT
TTGTTTCCAGCATTCTACAAACAAAATGTTTCTGGTCCACGAACAAAATAAATCAAAGGC
AATTTGAGTTTCCTCCAAATTTCTGAGAATCGTACTTTCTCAAAAGGTGGATTGGCTTGT
TTTACGGTCTAAATGACCTAAAATAGGAAACAAGCCCTGTTCGATCCGTACTCAACCCTT
TAGGGTTACTATCCTATACACACATACTTAGATTACTATGTAATCTACCTAACACACGAC
GACACCTATACATATACATAATACCCGTCAAGCTTCGTATTAC
>TRINITY_DN283_c0_g1_i1 len=312 path=[290:0-311] [-1, 290, -2]
CTCGCGCACGCTCCCGTCGCTCGCTGCGCTCGCTGCGCGCGCTCGATGTGGCACGCGCCC
CTCGCCCCTGCGGGTCGGTCCCGCGGGATCCGCCCGCCCTCGTGAACTGAAGCTTCCCGG
CCTTCAGCCGGACTTGCTTCGCTCGCCAGCCTGTTTTTAGGGTGCTTCGCACGCTCGCTT
CACTCGCCGACGCGCCTACGGCGCGTGCCTGGACAGCCGCTGTGCGGCTGTGCCACCGCT
GCGCGCGCTACGCGCGCCTCTGGGATTTTCAGGGTTCTGGGTCCTCTGGAGAGGGCCAGG
GAGCTCCAGAGG
>TRINITY_DN282_c0_g1_i1 len=410 path=[388:0-409] [-1, 388, -2]
TTGTTCGTGCCACTCCTTTGGGGGTGGTACTTACATCTACTTTATATATTTATAAATATT
TCTATGACTACTCTCTCACCCACCAGATGTTGCTGCAGCCACTCGAGTCTCACACAGTTG
AGCGCGATGTAACTGCTAAGCCTGTCTGGTGTGTCTGGCTTCCTGCTGCGGCACTTCCAA
CCTACATCAAGTTTCTTGCGGACGCTAAGGCCGCTTCAAAGAAGTTTGTTGTGGAAGCAG
ACGTCCTTGAAATCAAGTCGGCTGCTGTGTTTACGCAGAAGGACGGGTCCATCACTCAGG
ATCTCGTAATCAAGTTTAGCGGCGTTGTCTCCAAGTCAGTGGAGGTAGACGCTTCCGTAA
CTTGGTAGCACGGGTCCAGTAGTGTAGTTAAGTTTCCAGCACATCTTGCG
>TRINITY_DN281_c0_g1_i1 len=655 path=[1268:0-643 1269:644-654] [-1, 1268, 1269, -2]
AGTAAAGAAGTATCCATTTAAGTACGCACCCAGAGAACCATGGCCGTAGCTAGTGGATTT
TGATTCTACGATATCTAATTCATTTCTTGGCCAAATCTCTTATTTTAGATGGGTAAATCC
ATTGCGAGCATCTGCTCCGGGCACCCATTGAACTTGTTTTGCATCGGCGGCATGGTTTTG
CAGTTTTCTGTTGAGGGCTTTTTAAGCTAGCGTAAAGCTAGCCAATTTTGTTAGTTGGAG
TCAAAGATGAGCTTTGGGGCCTCCCAATGATGAGAACCTGTGGACTTAAAGGGCTTAATC
GATAGAACATGGTGTTTTGAGACATCGCACGTTTTAGGTCCACGGGTTTGCAAGATCCTC
GCTAGTTGTGACGTCGAGTAGGAAGTGCCGTCGATCACCACCATGGTTGTGTCGCGGTGG
AGAGAGTGGCTGAACGGAAATTTTTGGGGATGTGTCTCATACTACTTATGTAGGAATTAA
AGATCGTACGATATCCTTTTTTTTCGTGAAGCCCACTGTACATTATTTATTAAAACTCAT
CATCTTATCACTCATTCTTTTTTACAGAAGAGAGTGGCAAAAACCTTCAATGCAATGATT
GCACAAATGCAGGCACTGCAAAGTAAAGAAGTATCCATTTAAGTCCACAGGTTCT
>TRINITY_DN281_c0_g2_i1 len=1265 path=[1266:0-643 1267:644-1264] [-1, 1266, 1267, -2]
AGTAAAGAAGTATCCATTTAAGTACGCACCCAGAGAACCATGGCCGTAGCTAGTGGATTT
TGATTCTACGATATCTAATTCATTTCTTGGCCAAATCTCTTATTTTAGATGGGTAAATCC
ATTGCGAGCATCTGCTCCGGGCACCCATTGAACTTGTTTTGCATCGGCGGCATGGTTTTG
CAGTTTTCTGTTGAGGGCTTTTTAAGCTAGCGTAAAGCTAGCCAATTTTGTTAGTTGGAG
TCAAAGATGAGCTTTGGGGCCTCCCAATGATGAGAACCTGTGGACTTAAAGGGCTTAATC
GATAGAACATGGTGTTTTGAGACATCGCACGTTTTAGGTCCACGGGTTTGCAAGATCCTC
GCTAGTTGTGACGTCGAGTAGGAAGTGCCGTCGATCACCACCATGGTTGTGTCGCGGTGG
AGAGAGTGGCTGAACGGAAATTTTTGGGGATGTGTCTCATACTACTTATGTAGGAATTAA
AGATCGTACGATATCCTTTTTTTTCGTGAAGCCCACTGTACATTATTTATTAAAACTCAT
CATCTTATCACTCATTCTTTTTTACAGAAGAGAGTGGCAAAAACCTTCAATGCAATGATT
GCACAAATGCAGGCACTGCAAAGTAAAGAAGTATCCATTTAAGTACGCACCCAGAGAACC
ATGGCCGTAGCTAGTGGATTTTGATTCTACGATATCTAATTCATTTCTTGGCCAAATCTC
TTATTTTAGATGGGTAAATCCATTGCGAGCATCTGCTCCGGGCACCCATTGAACTTGTTT
TGCATCGGCGGCATGGTTTTGCAGTTTTCTGTTGAGGGCTTTTTAAGCTAGCGTAAAGCT
AGCCAATTTTGTTAGTTGGAGTCAAAGATGAGCTTTGGGGCCTCCCAATGATGAGAACCT
GTGGACTTAAAGGGCTTAATCGATAGAACATGGTGTTTTGAGACATCGCACGTTTTAGGT
CCACGGGTTTGCAAGATCCTCGCTAGTTGTGACGTCGAGTAGGAAGTGCCGTCGATCACC
ACCATGGTTGTGTCGCGGTGGAGAGAGTGGCTGAACGGAAATTTTTGGGGATGTGTCTCA
TACTACTTATGTAGGAATTAAAGATCGTACGATATCCTTTTTTTTCGTGAAGCCCACTGT
ACATTATTTATTAAAACTCATCATCTTATCACTCATTCTTTTTTACAGAAGAGAGTGGCA
AAAACCTTCAATGCAATGATTGCACAAATGCAGGCACTGCAAAGTAAAGAAGTATCCATT
TAAGT
>TRINITY_DN284_c0_g1_i1 len=220 path=[508:0-44 509:45-49 510:50-52 538:53-59 537:60-63 536:64-64 535:65-179 530:180-184 531:185-187 532:188-194 533:195-198 534:199-219] [-1, 508, 509, 510, 538, 537, 536, 535, 530, 531, 532, 533, 534, -2]
GATCGTTAAGATCTGAGATCTAAGATCTAAAGATCTAAAACTGATCGCCAGATCGAGGTG
ATCTAAGATCATCGATCTCAATAAGATCTTAGATCTGAGATCTTATAGATCACCTCGATC
TAGCGATCAGTTTAAGATCGTTAAGATCTGATATCTTAGATCTAAAGATCTAAAACTGAT
CGCCAGATCGAGGTGATCTTAGATCATAGATCTTAAATAG
>TRINITY_DN284_c0_g1_i2 len=220 path=[525:0-59 537:60-63 536:64-64 535:65-179 530:180-184 531:185-187 532:188-194 533:195-198 534:199-219] [-1, 525, 537, 536, 535, 530, 531, 532, 533, 534, -2]
TCTTAGATCTCAGATCTTAACGATCTTGAATGATCTTAAACTGATCGCCAGATCGAGGTG
ATCTAAGATCATCGATCTCAATAAGATCTTAGATCTGAGATCTTATAGATCACCTCGATC
TAGCGATCAGTTTAAGATCGTTAAGATCTGATATCTTAGATCTAAAGATCTAAAACTGAT
CGCCAGATCGAGGTGATCTTAGATCATAGATCTTAAATAG
>TRINITY_DN285_c0_g1_i1 len=442 path=[839:0-441] [-1, 839, -2]
CAGATGAGCTTGCACCAAACGTGCGCAGACATGGTACATCACACATGATGTCAAAACATG
TCTAAAAATTTACTTTTTCTGCATAAACTCAACATCTGTTCGGACATGTGATTAAGTTTT
AAATGCAAACCCCACATATAAATTTAATTAATCCTAATTTCATCTGATTTAGGGCGGTTA
TTTTCTAAAACATGTTAAAAACAGAAAAGACAAACTCTAAAAGTTACAGAAAAATCATTT
ATTTATATCAATTATAAGGTTGCCTTTTCTGTTTTTAATCATTTATTAAATCACTCCCAT
CATAGGGTAAAATCCGAGGGCTTTAGTCCGAGCCGACGAGGCGAGTGCACAAAGCGAAGC
TTTGTGTGGCTGGGTCATGCAATACGAAGCACTGTACGCTGCCCTTGCGCAGCAAGGGGC
AGGACCTGGCAGATGCAGGGAG
>TRINITY_DN287_c0_g1_i1 len=224 path=[202:0-223] [-1, 202, -2]
TTTCATAGGCATCAATCCAGCCGCCGGCACGCACCACAGTCGAGGAGATTTTCTGGAACT
GGGCGAGTTGGCGGGAGAGCGGGGAGGCATGCTCAATCTTCATCACGACCGAATTAAGCT
GGTCGGCAGTTTTGGTGTTGTCGCTCCTGAGTTGAGCGGCCATCACGCCTTCAGTGACCA
TCGCCCCGAGTCCAATCACGGCGGCAGCCGCTGTGACGACGGCG
>TRINITY_DN288_c0_g1_i1 len=442 path=[420:0-441] [-1, 420, -2]
CGTTCACCATCATGGTGTGCGTTGTCGTCGGCGCGCCACGGATGGAAGGAACCCTTTTGA
TTGGTTCATTTCTGTCGTTCCGGTACTCAGTAAGTACCGCTGCGATAAAAGTCACACCGT
GTACCGCTGCGCCTTCGGTGAGACGGAAGCGACGAGACACCTGCAAAACACAAACCCAAG
CGACGGCTATGTCCTCGTCGTCGTCCTCGTCGTCGTCGTCGTCGTCGTCGTCAGGTTCAG
AGTGGAAGTCCTCCTCCTCCTCCTCGTCCACCTCCTCCTCGCCGAATGAATCGACCGAGG
CGTCGTCCGCGTTGTCGATGTTTGCGTCCATTATATGACGAGGCGCACACAAGAGAACAG
ACGGCGACAAAAAGGAAAGTGCGATCAACACGCCACCGTTTCGTCGAACGCAATGGGCGA
TGAGTTTCGTTCACCATCATGG
>TRINITY_DN290_c0_g1_i1 len=267 path=[552:0-70 553:71-133 554:134-266] [-1, 552, 553, 554, -2]
AAAGCAGCGCCAGTTGTTTTGATTACTGATGATCAAAGCGACGGTGACACAGCATCAATG
CTGGAGGCACTCGAATTATGGGATCACCCAGATTTGATATGGTCTCGCAACTTCAGGATC
AGCGAAACCGATCTAGATAAGTTGCTGGAAACAATAAAAGCGAATCCAGGCGCGCTTGTA
ATTATCGATAGCTTGAGATCTATCAGCCGCAGCATGCAGAAAGGAGAAAATGATCCAGAA
ATAGGCGCTGTTTTATACGACCTAAAA
>TRINITY_DN290_c0_g2_i1 len=267 path=[555:0-70 556:71-133 557:134-266] [-1, 555, 556, 557, -2]
AAAGCAGCGCCAGTTGTTTTGATTACTGATGATCAAAGCGACGGTGACACAGCATCAATG
CTGGAGGCACTTGAATTATGGGATCACCCAAATTTGATATGGTCTCGCAATTTCAGGATC
AGCGAAACCGATCTAGATAAGTTGCTGGAAACAATAAAAGCGAATCCAGGCGCGCTTGTA
ATTATCGATAGCTTGAGATCTATCAGCCGCAGCATGCAGAAAGGAGAAAATGATCCAGAA
ATAGGCGCTGTTTTATACGACCTAAAA
>TRINITY_DN291_c0_g1_i1 len=223 path=[815:0-122 816:123-139 817:140-166 818:167-190 819:191-222] [-1, 815, 816, 817, 818, 819, -2]
ATGTGATGTTCCTAAAACGCAGTTCTTCAAGGACATTCTGAAAAAGCTCATTTTTGCAAT
CGAGCAGCACTAAGGCAGCCTAGTTACAACAAAGGTGCTTACAGAAACAGTAAACTCACC
AACTGCGAGCTGCCGCTGTCCAAACTGCAAGTCCGACAACGTCACAGGAGACCGGATTGG
ACTAAACACTTAGTTAGCACGACCGCTCTGGCTGGTTTTGACG
>TRINITY_DN291_c0_g2_i1 len=234 path=[809:0-150 810:151-177 811:178-201 812:202-233] [-1, 809, 810, 811, 812, -2]
GAACTGCGTTTTAGGAACATCACATCGTTCGTAGTTGTGTTGCCAACCGTCTGGTCCTGC
CGCAGCTCCTACAACGGCTTTCGCTCTTCTATTGTAATTTGTGGCAGTGTCGCTGCATTT
GTTGGAGAACCAACTGCGAGCTGCCGCTGTCCAAACTGCAAGTCCGACAACGTCACAGGA
GACCGGATTGGACTAAACACTTAGTTAGCACGACCGCTCTGGCTGGTTTTGACG
>TRINITY_DN293_c0_g1_i1 len=306 path=[592:0-122 593:123-146 594:147-305] [-1, 592, 593, 594, -2]
GAGGGCTGCTAAATCGATCCGGGCATCTGGATCAGGTGCAGAAAGAATATCACCAAAGGC
ATCAGCGATATCGGTAGCCAGCGTACCCTGATCTTCATTTAACCCAAACATCCGAGCAAT
TGCATCGGCAACCATATTCCAAAGAGACCGATCTTTAACTATCGGAGACTTATATTTAGC
CAACTCATACTGGAAGCGTGGGTCAGTTACAGCGTAGGCAACAAACTCATAAATGTTTTC
AAAGGCTTTTTGGTACTGGGGTAACACAATCCGTTTTTTGGCATAGTCCATCATCGTATA
GAGTTG
>TRINITY_DN289_c0_g1_i1 len=1143 path=[2241:0-1142] [-1, 2241, -2]
CATTCGCCGAGCTAACTTTTGGGATCGCACAGCTTCGCTGTGCTTACAGTGATCAAAATC
TTCGTCATGACGAAAATTTTAAGGAATTTTGCGGGTGCTTTGCACCCACGAACATTCCTT
ATGAGGGACTTTAAGGAATTTACGGAGGCGCACCTAAACGGCGTACGGATGATGCGGGCA
TGGGGATAGTTACAAAGGTCCGCGTCCTTCTGGGCGCGGGTGATGATCGCGCGCGGGTTT
TGACCAATGACCAAAAATTTGGCCCATTTTGGATTCGGTACATTTTTGGGTTCGTTTTTC
GCAGCCTCGCGGCCACGCGTGGCCAAAATGGGTTAAAAAGGCCCCTTTTGGCTACTTTGG
CGGGCATGTGGCTGCGGGGGTTATTTTGGGTGATAAAACGGACTAAAATAGCCCGTTTTT
GTGGGCCAACACGGCAGTTGGCCAGGGGTTTTGCTGGTTGTACAAAAATGGGCTAAAATG
GCCCATTTTGGGGCCTTCGGCGCACAGCGGGCGCATTTTGGCCTCGCGGGTGGGATCCTG
CGCTCCCTTCTGGCCGCGCAGGGCCTCGCCTCGCGCTGGTGCGCTAGGCTTGCGGGTAGA
CGGCGTTCGCCGTCGCCCGGTAGACCGCCCTGCGCTTCGCACACTCCTTCGGCGGCAGAC
ATGGCTCACGCAGGGAGTAGACGGCTCTGACGGGGCTAAACGGCGCGCCGGATGGCACAC
GAGCGGAAGAGTCCCCACCGATCACACGAGCACTGCGCGTACCTAAACGGCATGCAACCC
GAGTCCCGGGGCGCGCCTAAACGTTGCGCGGGTATGGGGCCGCCCCTAAACGGACGCTAA
TCTAGCGGATGCGCGGTTTGCTGAGTTGTGCGACTGGCTCGTAGTTTTTGCGCACATCCG
CTAAAATCGAGGGCCCGTTTTTCAGCCTTATTTATAAATAGATGACGGTTGATGTAGCAG
GTCACGGCCGCGCAGCCATCCCGACGGCCCCGATCCCATCCAGCCGATAGTGCGGATGCG
GGCTCCTGACTCCGCGCTTACGACGCGGGCTCTAGCACGCACGCGCATTCGCGCCTACGG
CGCAAGCCTCCGCGTGTATGCCCACGAGCAGAGGGCGGTGGAGGGCACCCGCCTGCAGGC
GGG
>TRINITY_DN297_c0_g1_i1 len=280 path=[258:0-279] [-1, 258, -2]
TCAAGACAGCAAATAGAGTAAAAAAAGTTAAAGTAATTTTTTTCATAGTTTTTTATTTTT
TAAGGTTTGAATTAATTTGTCATCGTTAAGAAGAATTCCATAATCTAATGCCGAGTTTCC
TCTGTTATCTTTTTTATTATAATCTGCACCTGCTTTTATGAGCAAGGCTACAATTTCATA
ATTTTTAAAATTTGTAGCATATATTAAAGCCGTAGTTCCATTTGCATCTGCAACATTAAC
ATCTGCATTTTTTTTAATCAGCAACAAAGCGATTTCGTTG
>TRINITY_DN297_c1_g1_i1 len=283 path=[521:0-282] [-1, 521, -2]
AAATTTGGTAATTCTAACCGATACTCCAGAGGATTTTGATAGTCTAATGCCAAACTTTTT
TAAGAATAACAAAGTAGACGGAATCTTTGCTGTGGACGAACATGCTTCCGCAATGGCGAT
GAAATATGGCGCAAAGAACGGTTATGAGATTCCCAAAAATCTTTCGGTGATAGGTTTTGC
CGACGGACTTTGGTCGAAAAGAATGACGCCAAGCTTGTCCACTGTAAGCCAACACGGGCC
AGAAATTGGCGAAGTTGCTGCCAAAATGTTAATCGAAAGATTG
>TRINITY_DN299_c0_g1_i1 len=230 path=[415:0-229] [-1, 415, -2]
GAGCTGGAGAGCGGCGCAAGCTGTCTGGACCTGAGCCAATTGATCGAGGGTGCTACGGTA
AGCTTTTCGCCTTCCAGCCAGCAACTGGATATCAGCATCCCGCAAATTGCCCTGCGCCGG
GATGCACGTGGGTATGTCAGCCCTGAACTGTGGGACCGTGGCGTCACCGCCGGGACCTTG
AGCTACACCTTCAACGCCAACCACAACACCACCAACACCGGCAATTACGA
>TRINITY_DN300_c0_g1_i1 len=421 path=[399:0-420] [-1, 399, -2]
GGTGATCCTTCACGACCTGAACCTGGCGGCGCGCTACTGTGATCGCATCCTGTTGCTGGA
AGATGGCCGGCCCCATGCGTTGGACACACCGGCACAGGTGTTGCGGCCTGAGCCGCTGAA
GGCGGTATTCGGGCTGGATGTGTTGGTGCAGCCGCATCCGGAGCGCGGCCATCCGTTGAT
CATTGCCCGCTGAAAATCGCCGCAGTTTTTTATGGGCAAAAAAAGACCCGGCAAGAGCCG
GGTCAAATAACCGTGATTAGCCTGATGAGGAGATAATCTGAGAGTCCGAACCAATGGTCT
TTCAGTTATCGGCTGATCTCGCGACCAGTTGTGATAATCATAACGATTCTCATTTGAGAG
TCAACATTTGTTTTTGCGGCCTCTGCGAATTTCCTCAAACTTCTGTTTGGAATCCCCGTA
A
>TRINITY_DN303_c0_g1_i1 len=254 path=[576:0-110 577:111-133 578:134-253] [-1, 576, 577, 578, -2]
ATCGATTTGACCGATGAAGTAGACATGAAGCTCACCGAGGATGAGAAGATCTCCCATGCC
AATGCTTGGAGATCTCACAGAGAGACAACTGAGAGCCTCAAGAAGAGCAGGGGAAAAGTC
TACTCCCTATTGTTTGGCGAGGAATCGTCGAAAGAGCAACAAGAAACGACAAATCTCAGT
AGAAGTTCGTCGGGAAAATACGGACGATCTAGGTGATTGAGTCCGAAGACAGCGGACGAA
GCGAAGTACATGAT
>TRINITY_DN302_c0_g1_i1 len=701 path=[2811:0-685 2812:686-700] [-1, 2811, 2812, -2]
CAGCCAGCAGCTGTCGAGGCTGTGAGGTCATCGACAGTTACTTGCAGATGACAATCATGC
TCCGGCTTGTGTAGCCGGCGGGGTTAAGACCGAACGGGTAGTCGCCTGGGTCTTCGGCGT
TGTCCCCCGACTTGGCGATGACTTTATAGCCTTTGGCGCCACACGAATTAGCTGCACTGG
CGTAGCACTGGTCCCAGGAAGAGGACAGGCCTGAGCAGTTGATATGCAGGCCCTTCTTTC
CCCGTTTTACTTCGGTCTTGGTGGTCGCGGCACAACCTGCGATTGCCACAATCATGAACA
GCATCAAAATTCGCTTCATTACTATCCTTAATAGCCGCCTCGCTTAAGTGCACGAAGCTG
GCTTTGCTCGCTCTCGAGTGTAGCGTTCATGATGTCCTTATCGAAAATCTCCATGAATGA
CACTGGGTTACGACCTAAACATGGCCTAATTGAGCGGCAAATGCCATAGCTACGTCAAAT
CCTGAATCAATCGGCTGGAACGAGTGGTTTTGATTCGTTACGCATGGTCAGGGTTGCACC
CACCGAGGCCAGGATAATGCAGGTGATGGCCAGCCATTGCGCCAGGGACAAGTGCTCTTG
AAGGAAAAACAGCCCGGACAGGGCGCCGAACGCGGGTTCGATGCTCATCAGGGTTCCGAA
CGTGCGGGCTGGCAGGCGAGTCAGGGCGACCATCTCCAGGG
>TRINITY_DN302_c0_g2_i1 len=764 path=[2809:0-748 2810:749-763] [-1, 2809, 2810, -2]
CCCGACAATCACGGAATTCGTCTATATAGGAAGGAACCGTTAACTAATTGAGCAATATAT
TGCCCAACGCTCAACAGTTAAGCATCATAGCCACTCGGTTTCTTTCAATACGACCTCGGA
CGAATACCCTCAATGACCACTTCCCCGCGTAGCCTGGCTTCGACACTGTTTCCGGTCGGC
CTGCTACTCATTGCCATGGCCTCTATTCAATCAGGCGCCTCACTCGCCAAAAGCATGTTC
CCCATCGTGGGCGCCCAGGGCACCACCACCCTGCGCCTGATTTTCGCCAGTGTGATCATG
CTGCTCCTTTTACGCCCATGGCGCGCCAAGCTGACAGCCAAGTCGTTGCAGACGGTGATC
GTCTACGGGATGGCGCTGGGGGGAATGAACTTCCTCTTCTATATGTCGCTGCGCACCGTT
CCGCTGGGAATTGCAGTAGCCCTCGAATTCACCGGCCCACTGGCAGTCGCCATCTACGCT
TCGCGACGCGCCGTAGACTTTCTCTGGATAGCCTTGGCGATTGTCGGACTTCTGCTATTG
ATCCCAGTGGGCGAAGCCAGCAGCGGCATTGACCTCACAGGCGCCGCCTATGCACTCGGC
GCAGGTGCGTGCTGGGCACTCTACATTCTGTTTGGCCAAAAGGCCGGCGCCGACAATGGC
GTTCAGACTGCGGCCCTCGGCGTAATGATTGCAGCGTTGTTTGTTGCACCGATAGGTATC
GTCCACGCGGGCTGGCAGGCGAGTCAGGGCGACCATCTCCAGGG
>TRINITY_DN305_c0_g1_i1 len=211 path=[664:0-160 665:161-194 666:195-210] [-1, 664, 665, 666, -2]
AGCTCCATTCCGACCCTCCGGGTCGGTACCTGGGGATCCCTGGTAGGAGCCGTCGCCGGA
AGCACGCGCTGGAGCGCGCACTCCCGGCTCCTTACAGGCCCTCCTTTGGTGGCTAAAGGC
CACCAGAGGTAAGGCTCTGGGGTAAGGCCTTGCCTCTGGTGGATTCAGGAGGCACCAGAG
GCAAGGGTCTGCGCGCGCGCTACGCGCAGAC
>TRINITY_DN305_c0_g2_i1 len=313 path=[667:0-160 668:161-312] [-1, 667, 668, -2]
AGCTCCATTCCGACCCTCCGGGTCGGTACCTGGGGATCCCTGGTAGGAGCCGTCGCCGGA
AGCACGCGCTGGAGCGCGCACTCCCGGCTCCTTACAGGCCCTCCTTTGGTGGCTAAAGGC
CACCAGAGGTAAGGCTCTGGGGTAAGGCCTTGCCTCTGGTGCCTCCTGGAGCCACCAGAG
GCAAGGGTCTGGGCGCCCTTCGGGCGCGCGCGCTTCGTGCGCTACGCGCTACCTGGGGGT
CAGGGATCCTGGGCCCCCTAGCTCCAGGATCCCAGACCCCCAGGTAACTCGCTACGCTCG
CGCGCTACCTGGG
>TRINITY_DN304_c0_g1_i1 len=204 path=[1436:0-152 1437:153-156 1438:157-203] [-1, 1436, 1437, 1438, -2]
AGTTAACAGTTACATATTTAAAGGTATAAAGTTTACCCGTATTGATTGTGTTGATTATGG
TTATCTTTGGGACAATGGGACACCCCCCACTAGCAGATAAACAGAAATAACATTAAACAA
GGATAACGCAGATGTTTTAATTGATTTAAGATTGATAGCTTGCTCCCGCAATAAATCCGA
AGAAAACCCCGGACACCCCCAGTC
>TRINITY_DN304_c0_g2_i1 len=563 path=[1432:0-497 1433:498-501 1434:502-537 1435:538-562] [-1, 1432, 1433, 1434, 1435, -2]
AAATAAATGTACTAATTGATCGTGATGTCTCAGGTTACCGTTTAAATATTATTGCCAATC
ACAGACCGTATATGTGTATTCACCATCATACAACTTTAGGAGTTATTAAACTCGTAGATC
TTAGGCATAATTCTAGACAGTACCAAAATCGTAATCGATAAATCCAATTGTTGGCGAACA
GCTGCTTCTTGTGCAGTGTGGATAACGGTTACGGCATTCAATGCTTTCATCACATTGGCC
TGGTAACGCCAGAGTCTTTTTTGACTTGGTATCAAACTACCCTTGCCTCATGACCGATCA
GTCAATTGGACTTGATATTTGTTTGGATAATAGTTATTTTAAATTGGCAACATCTGTAAC
TACTCCGGATTTTAGAAAACGTAAACTTGACAGCATAATTCAAAATAATAGGAGGACACC
CCCAAAGATGAGATACTACAATGGATTAACTAATGACTAAGATTAATTACCGAATGATGT
TTTAATTGATTTAAGATTGATATTATTAGACGGATTAACGGATTGACTGGGGGTGTCCTT
GTTTGCTTTTTCTCTGTATATTG
>TRINITY_DN304_c0_g3_i1 len=204 path=[1428:0-152 1429:153-156 1430:157-192 1431:193-203] [-1, 1428, 1429, 1430, 1431, -2]
AGTTAACAGTTACATATTTAAAGGTATAAAGTTTACCCGTATTGATTGTGTTGATTATGG
TTATCTTTGGGACAATGGGACACCCCCCACTAGCAGATAAACAGAAATAACATTAAACAA
GGATAACGCAGATGTTTTAATTGATTTAAGATTGATATTATTAGACGGATTAACGGATTG
ACTGGGGGTGTCCGGGGTTTTCTT
>TRINITY_DN301_c0_g1_i1 len=223 path=[201:0-222] [-1, 201, -2]
CATCCTCCTGTTCCTCGGTAGGCAGTCGACCGGGGACTTAACCCTCCTCGAACGCCCGCA
AGCCGAGGGGGGTTAACCGTTTTCACCCCCATGCTGGCGGGCAAAAACGAGAGGACTCTC
CTGCGGCTGCGGCCGTGACGAGATCGAGATCTTACCGGAGGCTGCCGCCTTGCTCACGTA
ACCCAGCGGCTGCCCCTGAACAGGCGCGGTCTCTCGACCGGTG
>TRINITY_DN301_c1_g1_i1 len=270 path=[248:0-269] [-1, 248, -2]
TATAGATGGGGAGTTTAGATATGAAAAGTAGCGCGCAGCGCCTTTTCTATCTAAACAAAA
ACCAAGAAAACACGACCGACTTTCGATATGAGGAAAAGTGATACACCCCCTATTTTCTCC
TCGCAATTCGCTCCTGCGGTCCGTCCCTTTTCCTTGCGGGTTTTTTCATGTTTCCCGCGT
GGCAGGCTCCTCCTCGTTGACCCTTGGTCGAGCTTCCCCCCTCCCGGCCGCCTAAATGCG
CTAGGATTGACCGGAAGGGGGGTCTGAAGG
>TRINITY_DN306_c0_g1_i1 len=233 path=[678:0-89 679:90-100 680:101-176 681:177-178 682:179-232] [-1, 678, 679, 680, 681, 682, -2]
AGGGGCGCCGGCCCCTCCCAGGCAGACCGAATTCTGGGCCCCTGCGGGGAGCCGCTACTC
GCATCGGAACAGTGGACAAAAAACAACAATCTTAAATCTATTATCTTCTATCTGAATTTT
TATCTTATCTGTGTTTTACTTTGTTTCTTTTGCCTCTTTAAAATGATTCCCACGTTTACC
TGCGACCGGAGGAAAATGGGGACCATGAAGATTTCCGCTCCCCCCCGGTTCGG
>TRINITY_DN306_c0_g2_i1 len=233 path=[675:0-89 676:90-178 677:179-232] [-1, 675, 676, 677, -2]
AGGGGCGCCGGCCCCTCCCAGGCAGACCGAATTCTGGGCCCCTGCGGGGAGCCGCTACTC
GCATCGGAACAGTGGACAAAAAACAACAATTCATTTCTATCTTATTTTCTATTGCTTTCT
TTGTGATCATATGTACATAGTTTTCTGGTGTTCAATTTTAAAATGATTCCCACGTTTACC
TGCGACCGGAGGAAAATGGGGACCATGAAGATTTCCGCTCCCCCCCGGTTCGG
>TRINITY_DN306_c0_g3_i1 len=233 path=[683:0-89 684:90-100 685:101-176 686:177-178 687:179-232] [-1, 683, 684, 685, 686, 687, -2]
AGGGGCGCCGGCCCCTCCCAGGCAGACCGAATTCTGGGCCCCTGCGGGGAGCCGCTACTC
GCATCGGAACAGTGGACAAAAAACAACAATCTTAAATCTATAAAGCTTCTATCTAATTAG
TTCACTTTTTTCATTGAGCTGTATGAATTTCTTGTCTTTAAAATGATTCCCACGTTTACC
TGCGACCGGAGGAAAATGGGGACCATGAAGATTTCCGCTCCCCCCCGGTTCGG
>TRINITY_DN309_c0_g1_i1 len=205 path=[503:0-150 504:151-204] [-1, 503, 504, -2]
GGTTTCAGGGTCTTTTTCACTCCCTTATTCAGGGTTCTTTTCACCTTTCCCTCACGGTAC
TAGTTCACTATCGGTCTCTCAGGAGTATTTAGCCTTACCAGATGGTTCTGGTCGATTCAG
ACAGGATTTCACATGTCCCGCCCTACTCAGGGTACTGCTATCAATCCACTTCTATTTCGT
GTACGGGACTATCACCCTCTACGGT
>TRINITY_DN309_c0_g2_i1 len=247 path=[505:0-150 506:151-246] [-1, 505, 506, -2]
GGTTTCAGGGTCTTTTTCACTCCCTTATTCAGGGTTCTTTTCACCTTTCCCTCACGGTAC
TAGTTCACTATCGGTCTCTCAGGAGTATTTAGCCTTACCAGATGGTTCTGGTCGATTCAG
ACAGGATTTCACATGTCCCGCCCTACTCAGGATACTACTAGGTATATAAACTATTTCGTG
TACGGGTCTTTCACCCTCTACGGACAGCCTTTCCATACTGTTCCACTATAATTTAATAGT
CCATATC
>TRINITY_DN308_c0_g1_i1 len=386 path=[364:0-385] [-1, 364, -2]
GCTACGATGGTGAGTTAACATTTGTTTTGAAAGGTTACTCTAAATTAAACTTAGATTGAA
CTATGATAGTTCTACATCTATCTGAGAGCATATTATTGGTACTCTCACTCCACAATTAAA
CTAGCAACTGGTAAGTTGGGTAGGCAAAATCGCCCACCCCATACCGCCAAAAAATGCTGT
CATAGCATTTTACATCATTTTCTCCTTTAAAAGCTTTTGCAGTTTGGTATTTGTTTACTG
CATAACAAATATTTGGCGGTTTTTCCAGTTAGGGGGGAGGGGGAGTCAGGAGGTTTAAAG
ACAGTTACTGGATATTATAAGTATGCTAGTACATTTTTTCTCCGCTTACCACAAAACTGT
AAAAATGTAACAACTGCACTACCGCT
>TRINITY_DN307_c0_g1_i1 len=351 path=[657:0-350] [-1, 657, -2]
GATGGGAATGTATTTTTCGATGATGGCTGAGAGAGTCTCTTGACTCAACCCCAACCGTTC
TGCTTGGGCCTTGTAGTGCGCGATCGATTTGAAGATGCGCTGTTTGGCTTGGCGGCCGTA
AGCCAGTCCGCGCATTCGTGGCGTACCTGAAATCTCAACCAGGGGGAAGGGCTCATAGCG
CAGAGACGTCATGTTTGTACTCCTATTGCATTGAATGTATTGAAAGGTATTTTTTAAAGG
GGGACGCTTTTTTTTAAGGGTTAAAGGGGACGCTGTTAAAGGGTAGCGTCCCCTTAAACC
AAGGGTAGCGTCCCCTTAAACCCTTAAAAAAAGCGCCCCCTTTAAATACTT
>TRINITY_DN307_c1_g1_i1 len=334 path=[623:0-333] [-1, 623, -2]
GTGGACCTGTCCATTCGCCTTTGGGGTCATACCACTTGCGGCTCCAGCTGAGTGCGCCCA
TGGCTACAAAAATTGCGACCTTTGCATTGCAGGGAATGATGCTGCCATCTTCAATCCCTT
CTTTGATGAAATCACGGCCGTGCAGCCATCGGTGGCTTCATTGCTAAGCAATTGGGCCCG
TAACTCTGGCTTTACAGCCAGCTTCATCACTTCCGTGCGTGCGTTAAGAAGAAAAATGTC
TTGGAACGTGGCACCAGAGCCTTCAGCAATGCCTTGAATTTCCTCAAGATAGGGGGCAAA
AATACCTGCAGGTGTGCCGGCACTGCTAACGATG
>TRINITY_DN311_c0_g1_i1 len=933 path=[1012:0-115 1013:116-140 1020:141-477 1019:478-570 1018:571-595 1011:596-932] [-1, 1012, 1013, 1020, 1019, 1018, 1011, -2]
ATGGTGACGCTCACGCGCACCTCCACTTCACGACTTTTCTGTAATGTGAGTTGATATAGA
TTATAAGCATATTTAATGTTACGTATTGGCTAGTCGCCAGAATCCTCCACTTGCATGGAG
TAGAGAGAGAGAGTCCTCATTTACAATCGTCCACCACTGCGTTTGGCTTATAGAAGAGAG
AATGAGTCGATCCATGATCTCCCCTGCGGAAGCGCGTCTATAAATAGACTAGATTAGTTC
TCTCAATTTATCGAAATCTATACTTCCTTTTTGGGAATTATTGCAAATCTTATGTTTTTG
CCGAGGGGGGTTCCTGTAATATAATATGAAGGAACCTTATCCCCTTTAATATATTTTCCT
ACAGAAAATACACTTCGTGCGTAAATAACTTATATTTTTTTTCAAAAATATTACTAAGTT
ATACTCCAACAAGGCCCAGTTGTTGTCTCTACGTTATGGTGACGCTCACGCGCACCTCCA
CTTCACGACTTTTCTGTAATGTGAGTTGATATAGATTATAAGCATATTTAATGTTACGTA
TTGGCTAGTCGCCAGAATCCTCCACTTGCATCAAGTAGAGAGAGAGAGTCCTCATTTACA
ATCGTCCACCACTGCGTTTGGCTTATAGAAGAGAGAATGAGTCGATCCATGATCTCCCCT
GCGGAAGCGCGTCTATAAATAGACTAGATTAGTTCTCTCAATTTATCGAAATCTATACTT
CCTTTTTGGGAATTATTGCAAATCTTATGTTTTTGCCGAGGGGGGTTCCTGTAATATAAT
ATGAAGGAACCTTATCCCCTTTAATATATTTTCCTACAGAAAATACACTTCGTGCGTAAA
TAACTTATATTTTTTTTCAAAAATATTACTAAGTTATACTCCAACAAGGCCCAGTTGTTG
TCTCTACGTTATGGTGACGCTCACGCGCACCTC
>TRINITY_DN315_c0_g1_i1 len=232 path=[506:0-214 507:215-231] [-1, 506, 507, -2]
GCATTAGGAGCAACAAAGGAAATTCACGATAAAATTACGAAGCCAAAAAAATAATTTTTG
CCCTTTAAAAAATAAAAAATCATGCAAAAAATACTATTTACTCTTTTATTTATAGTTTTC
AATCAGGTTGGATTTTCACAAGAAACTTCTAATTATGACGAAGCATTATCCAAAAAATTG
GGTGGAGATGAACGTGGCATGAAAACCTATGTGTTTTGTGTTGCACATCAAA
>TRINITY_DN314_c0_g1_i1 len=277 path=[521:0-262 522:263-276] [-1, 521, 522, -2]
ACAAGGGCGGTATTAGGCACAAGACTGCAGCTTCAAAGAAAGTGAAGGGCGATCTGGCCA
TGTTTTTATTGAGGATTAGCGTGCTGTAGTATTTATAGGCATTTAAATGATGATCTGCGT
GCCTTTGGAAGCGGAAAATCATCCAATTCAAGACTAAACTCAGCTCGCTGTTCCAAGATG
ATCGTTACTGGACTATACTCTTGTCCTCCTAGTTCTTAAAGACAAGTCCGTAATGCTCAG
TGTATTAGACTGCTTCAAAGACAACGTGTCTTTGAAG
>TRINITY_DN314_c0_g2_i1 len=277 path=[523:0-262 524:263-276] [-1, 523, 524, -2]
ACAAGGGCGGTATTAGGCACAAGACTGCAGCTTCAAAGAAAGTGAAGGGCGATCTGGCCA
TGTTTTTATTGAGGATTAGCGTGCTGTAGTATTTATAGGCATTTAAATGATGATCTGCGT
GCCTTTGGAAGCGGAAAATCATCCAATTCAAGACTAAACTCAGCTCGCTGTTCCAAGATG
ATCGTTACTGGACTATACTCTTGTCCTCCTAGTTCTTAAAGACAAGTCCGTAATGCTCAG
TGTATTAGACTGCTTCAAAGACACGTTGTCTTTGAAG
>TRINITY_DN312_c0_g1_i1 len=233 path=[421:0-232] [-1, 421, -2]
CAAGTTGGAGTGCTTGCAAATTTTAGTGTAGTCAAAAATTAGTTTGCAAAGGTTGCAGTC
AGCCAGCCCTGCGAGTTTGTCAGCTTTCAATCTGTAAACCTCACGGCGTTTCCCAAACAA
CGACTCGGACGACACTCCGCTGAAGTCGATTAGCTGCAGATGGTGATTCTCAACATACTG
AGCATTGCCTGGCCTCTCGTTAACTGTAATTGTTGTGGATGTGTCTTCGTCAG
>TRINITY_DN312_c1_g1_i1 len=285 path=[263:0-284] [-1, 263, -2]
GATGCTGTTGAGTATAAATTTGAGAACATTCAGTCAGTTCTCGACCAGGAGGCAAACAAC
AAGACCAAAGGCTAGGCACTAAGCAAAATTACATCGACGCTAGAGGTACTTTCTACGTCG
AGAGTAACTTCGTTTACGCTTACCTAAAATTAATTTGCGGAATTGCTGAGTATGTATATA
TCTAAACATGCTTCCTTCGCGCTACGGTCTCATTTTTCAAATCACAAGCCGTAGGTTTGT
GATAAATGCTAGCCGCCAGATGAAATTAATGCTAATCTGGATCCT
>TRINITY_DN319_c0_g1_i1 len=209 path=[404:0-108 405:109-208] [-1, 404, 405, -2]
ATGATACAAAGTTGAAGGAGGGTCAATTGATTTCAACATAACTGCAAATTTCTGAGAAGC
AAAGTTGTCATCAAATAACAAGATTTCAGCCCCACCATGTGGTTTTAAGTGTTGGAAAAT
ATTTGATTTTGATGTAGATGCTTGCTGAAACTGGCGGTGAATTTATTGTTATTCCATGCA
GTGCGATGTTTGATATTATTCTATATAAT
>TRINITY_DN322_c0_g1_i1 len=229 path=[207:0-228] [-1, 207, -2]
TGATTGCCCAACGACCATTCAAGAAAATCAGTGAAGCGTGCTGTCGCGAAATAGATTGGT
GATCCAAGCGCAAACTGGCACCAGCCGATCGACCGATGATGCATGTTTTCCCATCAGGTT
GCAATTGAAGCGCAGATGCTGGGCAAGATCCAAGTGGAACAAGCGTGCATGATTCGTTTG
ACATACGCCTTTTAGCTTTTAGACTCTTGGTACTGCTTCTCTTCTTGCA
>TRINITY_DN320_c0_g1_i1 len=755 path=[1491:0-664 1492:665-754] [-1, 1491, 1492, -2]
GTTTTTAGCATGTTTTTTATAAAATATGCTAGCGGCACATGAATGTGCACGCACAGGGCC
TTAAGTTTGACATGTGCATGTCACTTAAGATTTTGGCGCATACGCATTTTGCGAGTAAGC
CTTATAATTTTGTTCGTGTGCAAAAAATGTGCAAAAAACGCACATTTTTGCATGCGTCGA
TATAAACTTTGCGCGCGCGCACACAGCACACACGAGTGGGTGCCTCTCTGGGATTCTGGC
GGCTTATTTATAAGGCGCTGGGCCTGCTTTGCGCAAGGGGAAAATCCCAGCTTTTACTGT
TCTATTTACGAGTTTTTTGCTTCTTTACAAGGGGCCCACGATTACGGCGTTCATTTGCGC
GCGATGTGTGCATTTTGGAGTCACTTTGTGCCACACGCGCGCGCACATTTAATTTATTGT
TCTGTTTAAAAGGGCGTAAATTCAAGCGCCTAGTTACTTGTAAATTTAGGCAGGCAAGTT
AAAAATAACGCCCCTAAATACCGTTGGATGGGATTTTTGGCATGAAACGGCGGGTGTATT
GAATGGAATGCGCGGTGATTTTTCCTCTCCGGACCGTTCCTTGCACGCTACGATGATTCA
AAACCTTAAAATTGGGCGCAGGGCTTTAGTTTTCGTCTTGCCAAGCGCGCCCAATTTTAA
GGTTTTGACTCATCGTAGCGCGCGTAAGGAACGTGTCCTACACGAAAAAATCGTGGCTCA
AGGCTGATCTTCGCCTGCGCACAGGCCAGGGCTGC
>TRINITY_DN320_c0_g2_i1 len=677 path=[1489:0-664 1490:665-676] [-1, 1489, 1490, -2]
GTTTTTAGCATGTTTTTTATAAAATATGCTAGCGGCACATGAATGTGCACGCACAGGGCC
TTAAGTTTGACATGTGCATGTCACTTAAGATTTTGGCGCATACGCATTTTGCGAGTAAGC
CTTATAATTTTGTTCGTGTGCAAAAAATGTGCAAAAAACGCACATTTTTGCATGCGTCGA
TATAAACTTTGCGCGCGCGCACACAGCACACACGAGTGGGTGCCTCTCTGGGATTCTGGC
GGCTTATTTATAAGGCGCTGGGCCTGCTTTGCGCAAGGGGAAAATCCCAGCTTTTACTGT
TCTATTTACGAGTTTTTTGCTTCTTTACAAGGGGCCCACGATTACGGCGTTCATTTGCGC
GCGATGTGTGCATTTTGGAGTCACTTTGTGCCACACGCGCGCGCACATTTAATTTATTGT
TCTGTTTAAAAGGGCGTAAATTCAAGCGCCTAGTTACTTGTAAATTTAGGCAGGCAAGTT
AAAAATAACGCCCCTAAATACCGTTGGATGGGATTTTTGGCATGAAACGGCGGGTGTATT
GAATGGAATGCGCGGTGATTTTTCCTCTCCGGACCGTTCCTTGCACGCTACGATGATTCA
AAACCTTAAAATTGGGCGCAGGGCTTTAGTTTTCGTCTTGCCAAGCGCGCCCAATTTTAA
GGTTTGACTCATCGTAG
>TRINITY_DN313_c0_g1_i1 len=2012 path=[1990:0-2011] [-1, 1990, -2]
GGACCAGATGGAAAATCTAAATTCGGAAATATATTTTTTTTTTTAATCATTGTTTGTTCT
AATATTTTAGAAATTTTAGATGTTAAAAAAGAAGATAGTATTATGGTTGGCGATAGCGAA
ACTGATTCCGAAACAGCAAGAATAGCAAAGGTAAATTTTATTCTAGTAAAAGGCGGTTAT
ACTGAAAAAGATCAAAATAGCATTTATCATAATCATTTTATTAATGACTTTACTGAAATG
AATGAAATATTATCTAAAATGAAATTTTTAAATTAATTATGTATTTTGTAAAAAAAACAC
CTGCAGAAAAAAGAGCTGATTTACAAAAAAAATTAAAAACAGGCAAACTTATTCGCTTTC
CAGGAGCCTACAATCCTCTAGTTGCAAAATTAATTGAAGAAATTGGCTATGATGGTGTTT
ATATATCAGGCGCTGTGATAGCTAATGATTTAGGAATTCCTGATATTGGACTTACAACTC
TAACTGAAGTTTCTTATAGAGCAGAACAAATTGCAAGGGTCACAAATTTACCTTCAATTG
TTGACGCTGATACTGGGTTTGGGGAACCAATGAATTGTGCGCGAACGATTGAAACGTTTG
AAAATTTTGGAATTTCTGGTTGTCACATTGAAGATCAGGTTAATCCTAAAAGATGCGGGC
ACCTAGACAATAAAGATATTGTTAGTACGGCTGAGATGGTTAAGAAAATTAAATCAGTAG
TCAAAGCTAGAAAAGATAAAAACTTTTTAATTATAGCTAGAACAGATGCTAACGCTGTTG
AAGGCTTAGATAAAACAATTTCAAGAATAAAAGCTTATGTTGATGCTGGCGCAGATATGA
TTTTTCCTGAGGCTTTAGAAGATGAAAAAGAATTTGAAAAAATGAGAAAAGCTACAAAAG
CTTATTTGCTTGCTAACATGACTGAATTTGGAAAGTCAAAATTACTTTCTGCTAAAGAAC
TTGATAATCTTGGTTATAATTTAGTTATTTATCCAGTAACAACGCAAAGATTAGCATTAA
AAAATGTTGAAGATGGATTAAGACAAATATTCAAGGATGGTCATCAAAATAATGTAATCG
ATAAAATGCAGACTAGAAAAAGATTATATGAGTTAGTTGAGTATGAAAAATATGCTGAAT
TTGACAGTTCTGTATTTAATTTTTCTAAAAAAGGACATGAATAACAATGGCCGAAGTAGA
GATTAAGAAAGGTCTAGTTGGCGTTATTGCTGATGAAACTAAAGTTTCAGAAGTAATGCC
AGATATCAATTCTTTAACCTACAGAGGTTATGCCGTACAAGATCTAGCTGAAGCATGCGT
ATTTGAGGAAGTTGCTTACTTGTTGTTAAATGGTGAACTCCCTAACAAGTCACAACTAGC
TAAATTTCAAGAAGAAGAAAGAAACAATAGAGAAATTAGTTCTAACTTAAAAAAAATTAT
TCATAATTATCCTAAAAATGCACATCCTATGGATACAACTAGAACTTCTGTTAGTCATTT
AGGTTTGGAAGACTCTGAAGCCTCAACAAATACTATCGAAGCTAATTATAAAAAATTTAT
AAGAATTTTTGCAAAAACGCCAACAGCGGTTGCTGCAAATTTTAGAACTAGAAAAGGATT
AGATATAATAGATCCAAAAAAAGATTTTAGCTTTAGTGAAAACTTTTTTCATATGTGTTT
TGGTAAAGTGCCAAGTAAAGACGTTGTTAAAGCATTTGATGTGTCTTTAATTTTATACGC
TGAACATAGTTTTAACGCTTCAACTTTTACATCACGAGTTATAGCAAGCACTCTTGCTGA
TATACACAGTGCAATCGTTGGAGGTATTAGTGCATTAAAAGGACCGCTGCATGGCGGGGC
AAATGAAGCTGTAATGGAAATGTTCCTTGAGATTAAGGAACCTGAAAATGCTGAAAAATA
TATTCTAAATAAAATAAAAAATAAGGATTTAATTATCGGTTTTGGTCATCGTGTTTATAA
AAAAGGAGATTCTAGAGTGCCAACAATGACTA
>TRINITY_DN323_c0_g1_i1 len=204 path=[448:0-62 449:63-87 450:88-88 451:89-148 452:149-203] [-1, 448, 449, 450, 451, 452, -2]
CGAATTCTGGGCCCCTGCGGGGAGCCGCTACTCGCATCGGAACAGTGGAAAAAACAACAT
CTTTCTTTATTAAACCTTTTCATTCTATTATTTAATTGTTTCTTTAGTGACTGCCATTTG
ATTTCGGATTTAAAATGATTCCCACGTTTACCTGCGACCGGAGGAAAATGGGGACCATGA
AGATTTCCGCTCCCCCCCGGTTCG
>TRINITY_DN323_c0_g2_i1 len=204 path=[453:0-62 454:63-87 455:88-88 456:89-148 457:149-203] [-1, 453, 454, 455, 456, 457, -2]
CGAATTCTGGGCCCCTGCGGGGAGCCGCTACTCGCATCGGAACAGTGGAAAAAACAACAT
CTTCTTTTATTAAACCTTTTCATTCTATTGTCTAATTGTTTTCTTAATGATTGCCGTTCA
GTTTCAGATTTAAAATGATTCCCACGTTTACCTGCGACCGGAGGAAAATGGGGACCATGA
AGATTTCCGCTCCCCCCCGGTTCG
>TRINITY_DN326_c0_g1_i1 len=275 path=[505:0-274] [-1, 505, -2]
TGGGCCCCCAACAGACGAACATACGGTGCTGAGCAGGTGCCGTTTCGTCCGAGCCGCAAG
CGTCCCTGTTCACGTTCGCCGAACAAACAGCAAACGTTCACAATGAAAGTCAAAATGGTC
ATAAAGATTATTGGAATTAGTAAAAGATTATTAAAGTAGACTAAACTGATTATACATCTA
ATGACTTTTGCTTGATACTTTTGGCTGGAAACGCTTTTTTCGTTAACGCAACGCTGCGCG
CTTCCCGAATCACTACGCCGCTCTAGCAGGCATTA
>TRINITY_DN325_c0_g1_i1 len=267 path=[489:0-266] [-1, 489, -2]
GCCGTCGCCTGAAATCCAAAATCGTGAATTTTCAGGCTTCCAACCCCAAATAAAAACCGT
AAGCTGCATCATTATCGACTCATATCAATCAGTGGTCGAAACCAATAAGAGACGGGATAT
CCGGCGAAGTATTTTTGTTCGCAGGGGACCTCATCGAATCGGGGGACGTCCGGCGGCTCG
AGTGCGCCTCCGGCGGGGTGTTTTTTCGCGGACTGGCCCGGAACCGCGATCCGACGCTCA
ATCCCGGAATGCGCCTCGCGACCCTTA
>TRINITY_DN325_c1_g1_i1 len=287 path=[265:0-286] [-1, 265, -2]
CGCCGGCCTTCCCGCCCTGACGGACCGGCAGCGGACCTGTCTGGACCTGGCCGCCCGCGG
CTTGACCTCGAGCGCGATCGGCGCGCGTCTCGGCCTGTCTCCACGCACGGTCGATGAACA
TCTGCTGGCGGCCTGCGCGGCGCTGGGCGTGCGCACGCGCATCCAGGCCGTCGCCAGAAT
GGCTCTAGAAAGCCGGACCGCCCGATCGCATTGAAGGTCCGGCGGGGCGCGTCGACGTCA
GGCGCGAGGACGCCCGCAGACGCCGTCGCTCAGGCGCTGCGTGCAGG
>TRINITY_DN327_c0_g1_i1 len=282 path=[519:0-281] [-1, 519, -2]
GCCAACATTGCCATTGGGAACTCGTCGATCATTGCCGACTCTATTGCTCTCAAAGCTGTG
GGTTCCGATGGCTTCTGCGTGACGGAGGCGGGCTTTGGAGCGGACATTGGCATGGAGTAA
GCTTTGGATGTGACTGTGGGTTCTGCGAGAATATCATTCTTTCTCACTTCTCACTAACTT
CTCGGCTCAGAAAATTCTTTAACATTAAATGCCGTGCTTCGGGCCTTAAACCCAAGTGCG
CCGTCATTGTGGCAACGGTCCGAGCTCTCAAGATGCATGGTG
>TRINITY_DN324_c0_g1_i1 len=323 path=[601:0-322] [-1, 601, -2]
GTGCCCCGGCTGAGGGCGGACAGGAGCAATACCCGATTGGAGATGCTTTTGGAGCCTGGG
AGAACAATGGTGCCACCTGCAGTTGCCAGATGGGGCATGTCAAGAAACGCGGTTGAAAAC
ATTATTTCTGGTGTTTGGTCATGGACCAATTGGCCCGTGTGACGCTGGCTTGTTCAATCA
GACCTTCAAGGGCATCGCTGTTGCCGCTCGAAATCATGAGTTCCAGGGCCTGCAAATTGC
GTTGAAAAATCTTGGCCTGAGACAGTAGCTCTTCGCGGTTGGACATCATGACGTCAGTCC
ACAACTTGGGGTCACTGGCTGCA
>TRINITY_DN324_c1_g1_i1 len=249 path=[453:0-248] [-1, 453, -2]
GTGAAATCGCGAAAGCCAGGGCCAGCCAATGACAAAAAATCCTTGCCTAGGGGTTGGCCT
GAAATGGCGTTCATCAGGGCGAAAGAAATCAGGTGGGGCAGGTGGCTGACAGCAGCAAAC
GCCGCATCGTGTGCCTCCGGTGACATTTTGACCACTCGGCAGCCGAGCGCCGACCAGAGA
TCAACGGCTTTTTGCAACTGGACCGTCAACGTGCGTTCGATGGGGGTCAGGATGACCTGT
TTACCTGTG
>TRINITY_DN321_c0_g1_i1 len=525 path=[503:0-524] [-1, 503, -2]
GCAGCTCCTGAACAGCTTTCTGGGAATCCTTCACAGCCTGTTCGGCCTTGGCAGCCTGGG
CTTTACGCTCTGCTACGCGAGCGTCCCACTCGGACTGTTCGGCCAGGCGACGGGCTTCGT
CGTAGTTCTTGTCGTGCATGGCGATTTCAGCTTGCTTCAGTTTGTCCTGGGCAGACTTCA
TCTCCACGGCTGCGAACTCGGTACCGCCGGCGCTGACAGCGCTGTTCACCGCAGATTGGG
TAACAGCGTATTGCTCGGTCGGCGGGTTGCCGGCGCAGCCAGCCAGTACGAAGCTGGTGC
CGATTGCCAGCGCGGCCAATTTAAGCCCGCGCAGGTGGTTAAACGAGGTTTTGGCAGTGC
TGGTCTTCATCGTCTTCAACTCCATTAGGTAACTCCTGAAAAACATCAAATCCATCTCCG
GCTTGCAGTGTCTGCGGGGCCCGGCGGTTAGCTCAGGACGCCTATTCAAACGGCTGTTCC
AAGTGATGGCTTACTGGCTGTGACCGGAGGCTTTTTTGAATAGTT
>TRINITY_DN321_c1_g1_i1 len=281 path=[259:0-280] [-1, 259, -2]
GCAGGTGATTGCCACCGATGAGGAAGGCGATCCGCTGTATGAGGATGTCGGCCCAACCCC
ACGTTTTCTCAGCCTGTCACGGCGTTACCTGCACGATTTGTCAGCTCAGTCCGACAAGCA
GAAACACTAGTAAACCTGCGCCTCAAAACCCTTAACCTCCCGTATTCAGGGCCTCCCAAA
GGCCCTGGATACCGCTGCGCCATGCAAAAGTTCCAACTTTTAAACGCTGACCGTTCAGTC
AAATATTTTTTTAGGCAAATCGCCATCTTCGCTGAACTATT
>TRINITY_DN328_c0_g1_i1 len=442 path=[1383:0-372 1384:373-441] [-1, 1383, 1384, -2]
CCCCCCCTCCCCCAAAAAAGGGGGAGGGGGGGTAACAAACAAATGGACGCGCGCGGGCGC
GCGCATATATATAATAGAGAACATATTGGTATAAATATGACCTATTATTAGGTCTATTTG
ATAGGCTATAACAGCCAATATATTGATATTGTTATATAAATATATATATCAAACTCTTTA
AGAAATAACAATTAATTTAAATTAATATTTAAATTTAATTTAAAATTAAATTAAAAGTTA
TAAAAACTTCTAGATCATTTTATAAAATAATTAAGAATATTCTTAATTTCATTAAAATTT
ATCATGTTTTATACCATCAAAAACACTCTCCCATTTCCCCCCTTATAAAGGGGGGGAGGG
GGGGGTCGGCCAAAACAGTGCTTTTTTGGCTATTGGGGGCTAGCTTCATGCGCAACCCCC
ACCCCCTGGGGGGAGGGGGGGG
>TRINITY_DN328_c0_g2_i1 len=364 path=[1385:0-294 1386:295-363] [-1, 1385, 1386, -2]
GAGAGGATTATAGTGTTATTTGATCAATATCATTGATCTTTATAGGCTGTTATCAAGGCT
TCTATTTATATAAATATTATTTATATTTTTAATTTAATATTAAAAATAATATTAAAAAGT
TAAGAACAATTCATTAATAACTTTTTAATAACTTTTGATTTATTTAAAATCAATTAAAAT
GTTCTTAACTTTTCTTAATTTCATTTACATATTTATATTTCTATATCAATATATTTATCA
CTATTTTGACCTCTTTCCCCCCCCTTATATAAGGGGGGAGGGGGGGGTCGGCCAAAACAG
TGCTTTTTTGGCTATTGGGGGCTAGCTTCATGCGCAACCCCCACCCCCTGGGGGGAGGGG
GGGG
>TRINITY_DN331_c0_g1_i1 len=967 path=[982:0-487 983:488-501 984:502-966] [-1, 982, 983, 984, -2]
AGCCAAAGCACTAGGGCTCTCAATGGAGTCAAACCTCCTCTCAATTTCGCTTGGGCAATT
TATTATGGGCATGGACGCCGGTCCAACTATTCCTAACGATGGGCTGCCGTAATGGCTACT
GTGCTTTAGGTTCGATGTATGGAAGTGACGCACGGCTATATCAGGATCCCACGAAATGAG
CGGCCTCAACAAGGCAGTCATGTGGGCCAAAGCTCTCCGCATCTTGCTCGTGCAAGCAGA
TTCCATTTTGAGTATTTGCAATGCTGGGCCGTAAGGAGTATTGTCTCCTTAGGTTTGATG
CATGGACGCGACACTCGGTTGCGTCAATTCCCACAGAGGAACCGCAAAACAAAACAGGGG
GGAAGTGCGCGATAATAATGGAGACTATGTTTCTATTTATTACAGTAGTACGACTATTCT
TGACAAAGAGCTGACATCAGGGCTATTGTTTTTTTTGTGTTTGTTTGTTTTTTGGTCTTA
GCCAAAGCACTAGGGCTCTCAATGGAGTCAAACCTCCTCTCAATTTCGCTTGGGCAATTT
ATTATGGGCATGGACGCCGGTCCAACTATTCCTAACGATGGGCTGCCGTAATGGCTACTG
TGCTTTAGGTTCGATGTATGGAAGTGACGCACGGCTATATCAGGATCCCACGAAATGAGC
GGCCTCAACAAGGCAGTCATGTGGGCCAAAGCTCTCCGCATCTTGCTCGTGCAAGCAGAT
TCCATTTTGAGTATTTGCAATGCTGGGCCGTAAGGAGTATTGTCTCCTTAGGTTTGATGC
ATGGACGCGACACTCGGTTGCGTCAATTCCCACAGAGGAACCGCAAAACAAAACAGGGGG
GAAGTGCGCGATAATAATGGAGACTATGTTTCTATTTATTACAGTAGTACGACTATTCTT
GACAAAGAGCTGACATCAGGGCTATTGTTTTTTTTGTGTTTGTTTGTTTTTTGGTCTTAG
CCAAAGC
>TRINITY_DN331_c0_g2_i1 len=973 path=[979:0-487 980:488-507 981:508-972] [-1, 979, 980, 981, -2]
AGCCAAAGCACTAGGGCTCTCAATGGAGTCAAACCTCCTCTCAATTTCGCTTGGGCAATT
TATTATGGGCATGGACGCCGGTCCAACTATTCCTAACGATGGGCTGCCGTAATGGCTACT
GTGCTTTAGGTTCGATGTATGGAAGTGACGCACGGCTATATCAGGATCCCACGAAATGAG
CGGCCTCAACAAGGCAGTCATGTGGGCCAAAGCTCTCCGCATCTTGCTCGTGCAAGCAGA
TTCCATTTTGAGTATTTGCAATGCTGGGCCGTAAGGAGTATTGTCTCCTTAGGTTTGATG
CATGGACGCGACACTCGGTTGCGTCAATTCCCACAGAGGAACCGCAAAACAAAACAGGGG
GGAAGTGCGCGATAATAATGGAGACTATGTTTCTATTTATTACAGTAGTACGACTATTCT
TGACAAAGAGCTGACATCAGGGCTATTGTTTTTTTTGTGTTTGTTTGTTTTTTGGTCTTA
GCCAAAGCCAAAGCACTAGGGCTCTCAATGGAGTCAAACCTCCTCTCAATTTCGCTTGGG
CAATTTATTATGGGCATGGACGCCGGTCCAACTATTCCTAACGATGGGCTGCCGTAATGG
CTACTGTGCTTTAGGTTCGATGTATGGAAGTGACGCACGGCTATATCAGGATCCCACGAA
ATGAGCGGCCTCAACAAGGCAGTCATGTGGGCCAAAGCTCTCCGCATCTTGCTCGTGCAA
GCAGATTCCATTTTGAGTATTTGCAATGCTGGGCCGTAAGGAGTATTGTCTCCTTAGGTT
TGATGCATGGACGCGACACTCGGTTGCGTCAATTCCCACAGAGGAACCGCAAAACAAAAC
AGGGGGGAAGTGCGCGATAATAATGGAGACTATGTTTCTATTTATTACAGTAGTACGACT
ATTCTTGACAAAGAGCTGACATCAGGGCTATTGTTTTTTTTGTGTTTGTTTGTTTTTTGG
TCTTAGCCAAAGC
>TRINITY_DN330_c0_g1_i1 len=1009 path=[987:0-515 988:516-1008] [-1, 987, 988, -2]
CCGTTTTCGCCAATAATCCCATGAATGGTCCCGCGGCGGACCTGTATGTCAATATCCCTG
TTTGCCTGCACTGGCCCGAAAGCTTTGGAAATCCCCTTAAGTTCGATGGCAAAGGGGGAC
GAGGCTGAGGCAGCAGTTTCCTGCTGCCCCGATTGTCCTGCGGACATTAGAACGTTACGC
CGCCGGGGCAGGTGTCGTCAGACATGTAGTCATGAACGACAACTTCACCGGCAATGATTT
TGGCGCTTGCTGCGTCAACAGCTGCTTGCATGTCGGCCGAAACCAACGCTGCGTTGTTTT
CGTCCATCGCATAACCAACGCCGCCTGCCTTAAGGTCAAGCACGTTCATGCCACCGGTCA
CACCATGCCGATGCCGGCACGAATGGCGCTCTGGCTGTCGGGGATGGTGGTTTTGTTGCC
GTTGATAAATATCTCGCCTTTATCAGCTTTGTAAAAGCCATAAAGGATCGACATCAGCGT
GGATTTCCCCGCGCCGTTTTCGCCAATAATCCCATGAATGGTCCCGCGGCGGACCTGTAT
GTCAATATCCCTGTTTGCCTGCACTGGCCCGAAAGCTTTGGAAATCCCCTTAAGTTCGAT
GGCAAAGGGGGACGAGGCTGAGGCAGCAGTTTCCTGCTGCCCCGATTGTCCTGCGGACAT
TAGAACGTTACGCCGCCGGGGCAGGTGTCGTCAGACATGTAGTCATGAACGACAACTTCA
CCGGCAATGATTTTGGCGCTTGCTGCGTCAACAGCTGCTTGCATGTCGGCCGAAACCAAC
GCTGCGTTGTTTTCGTCCATCGCATAACCAACGCCGCCTGCCTTAAGGTCAAGCACGTTC
ATGCCACCGGTCACACCATGCCGATGCCGGCACGAATGGCGCTCTGGCTGTCGGGGATGG
TGGTTTTGTTGCCGTTGATAAATATCTCGCCTTTATCAGCTTTGTAAAAGCCATAAAGGA
TCGACATCAGCGTGGATTTCCCCGCGCCGTTTTCGCCAATAATCCCATG
>TRINITY_DN332_c0_g1_i1 len=298 path=[1294:0-256 1295:257-257 1296:258-297] [-1, 1294, 1295, 1296, -2]
GGCAGAATAGCCCCACTGTTAAAGTGTATAGTACTTCTGCAGGAAGACTGCATACTTTAT
AGAGTTGATGTATTTGCCGCATCAGCCAAACTCACCCTGTGCCCACAGGGCACAAGGCCC
CCAGTTGCACCTCGCTTTCCGTGGCTTCAAAGTGAGGTGCAACTGGAGGAGCTGGGCGAT
TTAAGCGCCAAGCCACTCGATTGGGGCACAGCGATCATTTGGCTTAAATCAGCGGCCCCA
GTTGCACCTCACTTTGGGACAGTAGAAAAAATGGGGGTGCACCCCTGAGATGGGCCTT
>TRINITY_DN332_c0_g2_i1 len=394 path=[1291:0-196 1292:197-197 1293:198-393] [-1, 1291, 1292, 1293, -2]
CTATCGCCAGGATGCGGCACGCCGGCCAGGTGCACGCGCGCTTTGGTAGAATTGGCCCCC
TGCCGGTAGATGCATTAACTCTACTGCATGCAGTTAATTACTATAGATTAATTAACTCAA
ATTGAGGCAACAATTTGGGCTAATTTATCCTGCAGCAAAGGCAGGAGGAGGACCGCCCCA
GTTGCACCTCACTTTGGGCTTAACAAAAGATGCACACAGGAGGGCACTCTGGCCCTATGG
CTTCTTATAGGGCAAATTGGCCCATATTTATCGGCGCATCTGCAGGATGCCACGGCGCTG
CTACGCACAGCCCTACGCGCGATTAACGCTTCGCGATGAGATGATAGCACCACTGCATTA
CACGCGCAGCCCCTGGTGAAAGAAGGGTGGTTAT
>TRINITY_DN336_c0_g1_i1 len=204 path=[182:0-203] [-1, 182, -2]
ATCAAGTCCGATCAGTTATTGTCGGTCGATGGCGATATACGGCTCCTGTCTCATTCTCTT
CCGGATTGTCAATTGTGCGATCTCTGCTCAAGCTGGCAAATGATAATGCTCCTTTGGAAC
CGGTCGACTTGAAACTCTTGCCGCCGCTTACCAGCAAGCTCAGCTCGTGTGAGCTCGTTC
AGGACCAAAACGGCGGCGAGGAGG
>TRINITY_DN337_c0_g1_i1 len=264 path=[242:0-263] [-1, 242, -2]
AATAAAAACAAAAATGTTTACAAACTCTTTACATCATATCCATCATTTTTCCCACGCTCA
AGCGAGGTAATTTTGGTATGTGTTTAAAACAAATATAAATTACAAACCCGTTTGAGTCAA
ATCAAGCGGGTTTTTTTTTATTCCTTCTCTTTTGGCTCAAACTCAATTTTAAAACTAAAA
TGAGTAAATTAAAAATCGCCATTCAAAAATCAGGTAGACTAAACGAAGAAAGTATTCAAT
TGCTTAAAGATTGCGGGATTTCCA
>TRINITY_DN338_c0_g1_i1 len=307 path=[584:0-104 585:105-306] [-1, 584, 585, -2]
TTAGGTCTATTTAAAATAGATTTTTTACAATCTATGTCTTTCTTTACCGGACGATCACCA
CCATCCTTTTTAGATATCGTGTTTTTAGCCAAATTAGAACTTAAACCTTGTGCTGGCTGG
ATATCTCTTAATTTTTGTCTGATAATGTTAATCTCAGTGTTTTTTACAGGATGCTGATTA
AGCTTCTTCTTTTCCTCATAAATTGCCTCAGATTTATATAGATCATCATTTTTAACTGAT
GACACTAAGGTATTTATCTTATCTTTTTGCTTATTGATTATTTTAATGACATTATTTCCA
GACTTGA
>TRINITY_DN338_c0_g2_i1 len=240 path=[586:0-37 587:38-239] [-1, 586, 587, -2]
TTTTTAGATATCGTGTTTTAGCCAAATTAGAACTTAAACCTTGTGCTGGCTGGATATCTC
TTAATTTTTGTCTGATAATGTTAATCTCAGTGTTTTTTACAGGATGCTGATTAAGCTTCT
TCTTTTCCTCATAAATTGCCTCAGATTTATATAGATCATCATTTTTAACTGATGACACTA
AGGTATTTATCTTATCTTTTTGCTTATTGATTATTTTAATGACATTATTTCCAGACTTGA
>TRINITY_DN329_c0_g1_i1 len=1427 path=[1405:0-1426] [-1, 1405, -2]
GTACCAACAGTAAGGATCGCTTTCTTTTTTATCTTTGGCTTGATATAACTTAGTTGATTT
ACCATAATCCTTCAATTTTCTGCATTTCAATTTTTGTATTGCGTCATATTTTCCTTCATA
TTGAAAGTGGATGTGATAATGCGGTATGCTCTTGCCCGAGTACTCGGAGTCAAGTCCTAT
CACATAATGTTCTGTTATCCCTAGAAGTTTGGCCACATCTTCTATGGTAACATTTTTTTC
TTGTAGCGTGGCTACGTTTATCTTTAATCCTAAAAGGATTCGCTTAGGCAACTCACTGAT
GTTCATTTGCATCTTTATAATATATATAGAGACTTTATCTTTATGTCCTTTTGTCCTATA
TATATTCTATGGCGTATTATTGCTAAACTACAATGAGACATTGTAGTTTAGGAAATACGC
CATAAGCCTCCGGCGGGAACTGCGTTCAGCCCACAAACAGGATGCTGCGTATATGCACAG
GGCATATCCTCGCACCTTAAGCATCTTTAAACCAGGCTTGAGTGTAACCGGTAGTCCAAA
ATAATGTAGTTCCGGAAGGAGGAAAACCACCACCAGACCAACTCTCGTCTATCTCTGCCG
ATAGAGCGATATGAACAGGCTTATCTGTTCCATTAGGGTTGGTGATTTGGTCATCCATAT
ATTTTATAGGATGGTCGAACTTTATATATTTCTGAAAGTGAAATACATTTGACTGTGCCT
GCTGGGTGTTAGGGTTTGAAACATTATCAGTATGAACTTGATTAGCAGGTCTAAGAATAT
GAACCTTATCATATAACACTTCTTTTACATAACCTTCGTGAAAATCTACAGGTTGCAGGG
TGTACGTCGAAACATTACAGAAGTCTGTGTTATACAGGGTTCCGTAGGTCGGGATTGGTT
GGCCAAAGGCTTGTCTAAAAACTATTACTCGCATCTTGATGTAAGGAATTAACAGTTTTA
ATGAGGAGAGGGTATATCCATTAGCGAGGTGAAAATAGTAATTCATTTTGAATCCTACAC
CTCTTGTTTTATCTCCAATACGATTCAGGGAGCCAAGGGCAGTGCCGTCGGCAACACCTT
GCTGAACTTTAAAAATATCTTGCGCTAGATACTGTAACCCAGAGGCTGACAAGTATGCCT
TGTTGATTGTGTTGGTGCGGATGAGACCGCTATCTGGGTCAGTAACGTTTATCGTCTTGG
TTTCTACTTGAGACTTAACTACTTGGGTGATGGCTCTTCGTAAGGGCTTGGAAACTTTGG
CTGAGGGCTTGCGTGCTGCAGCACGCCTTCTTGGTTTGTAGGCTTTCTTCCACTTTGGAT
TCATTATATACTATTCGTATATAATAAATCTAGAGTATTGTATTTATATTGTTTTTCCTA
AATATTATAATATATTATTGTGTGTCCAATAATTAATATCGTAATCT
>TRINITY_DN334_c0_g1_i1 len=227 path=[409:0-226] [-1, 409, -2]
GTGGTGTGAAAGAAATTTAGTATATGTTATCAGGGTTGGCAGCTTAATAATTATTACCTG
GATTTACGGCTACTTAAGACATTGAGCCGGCTGTAAGATTCCAAACAGAAGGCCCATTGT
ATTCATTAACTGCAAAGCGACCTTACGCTAAGCCTTATGCTAAGATTAAGATATTGAAGC
CTCCTGGTGGCTTTGTGCTTTATGGATTAACAATTTAGCCAAAGCTT
>TRINITY_DN334_c1_g1_i1 len=333 path=[621:0-332] [-1, 621, -2]
GGGATATCACCTGGAGTGTAATCACTTGTTAAAAAGTTTTACAGTGTAACAATTTAGCCA
TTTGCTCGGTCTCTTTGGCAAGTAATTCTGCCTGTAGGGTCGTTTTTAACTGTACAGGAT
GCGACTCTGATCTCCTTAGGGAAAGTTATTATAACTAAAGGTGAATCACTTGCATATATT
CTATTTTGAGGATACAAACTTAATGTGAGATCGGTTAAACTTTAGACAACCGAGTTTGAG
GCTTTGGCCGTTGCAAATGATATACCTCTTCTTGGAGTAAAACTAATTCCTGATTAAATT
TAGGCAACTTTAAAGCCCTATGATGTATTTATA
>TRINITY_DN339_c0_g1_i1 len=228 path=[559:0-114 560:115-227] [-1, 559, 560, -2]
GATAAGCTGATTATTAATCAAGCTTTTCTAGTTTCGTTATTTTTAGCTGGATTAGTGGTT
TTAGGAGGACAACAAAAATGGTGGCTTCAAATAGTTCTTGCTAAATTAACCCCAGATCAG
ATTTACTATGTTGCAACAGCCTTAACAGCTGTTACAGATAATGCTGCTCTTACTTATTTA
GCCTCGCTTGTTGATGGCCTTTCAGACCAATTCAAGTACGCAATTGCA
>TRINITY_DN339_c0_g2_i1 len=209 path=[557:0-95 558:96-208] [-1, 557, 558, -2]
TACAACTGCTAAAAATATTAAAAAAATTCCAAGAAAAATTATTAAATCATGAACAAAAAT
GGTGGCTTCAAACAGTTCTTGCTAAATTAACCCCAGATCAGATTTACTATGTTGCAACAG
CCTTAACAGCTGTTACAGATAATGCTGCTCTTACTTATTTAGCCTCGCTTGTTGATGGCC
TTTCAGACCAATTCAAGTACGCAATTGCA
>TRINITY_DN340_c0_g1_i1 len=237 path=[215:0-236] [-1, 215, -2]
TGATGATCATGATCCTATTTGACGGTGATTAATTTTAACTTTGTGATTATTATTCGTTTT
AATTTACTGACGATTGTCATTGATTGTCGTTCTTCTTTTCGAATTAACAGTTTGCCGATT
TACTTTTAACTTCCGATCATTGATGATATAAGTAAGATCATTATAAATGATGATGAAAAT
ATTTACGACCCCGAGTTATATAATAATAGCTGGAAAATATTCAAAAATCAAATTAAG
>TRINITY_DN333_c0_g1_i1 len=204 path=[1508:0-68 1530:69-85 1523:86-187 1521:188-188 1522:189-203] [-1, 1508, 1530, 1523, 1521, 1522, -2]
TTGATGGGAGAGCGGAGGCGACGGTATCATCCAAAGGAGAATAGAAGTACTGTAAGGAGC
CTTCGCTCTCCCTTGATGGGAGAGCGGAGGCGACGATATAATGAACCCCGCTGCCTATAG
GGCGAGGCGAGCTTTAGCGAGCTGAGCCCGTCGCCGAGAAAATCACGGTCCGCCAGGTAG
CCAGCCCCCCGCTTGGGGGCTGGC
>TRINITY_DN333_c0_g1_i2 len=491 path=[1505:0-53 1506:54-55 1528:56-355 1530:356-372 1523:373-474 1521:475-475 1522:476-490] [-1, 1505, 1506, 1528, 1530, 1523, 1521, 1522, -2]
TAAAAAGTGCATATTGCACTTTTTAGGCCGCAAATGCGTGTCGTGAGGGTTTATCGGAAA
TTCCGAAGGAATTTACGCAAAAATATGCAAAACCTGGAAAAGGACCTAAAAAGATCCTTT
TTTGGCCCTTTTCCCAGTCCCCCACAGGAAAGAGCCTTCCAAAATGGGTCAAAACCTTTA
GGTTTTGACCCCCTTTTGGAAGGTCGCATCCCTTTAAGAGAGGGCAGCCCCATAGGGGCT
GCCCTAGGCCCACGGAGTGGGCCTAGGGTAGGCAAGATCAGCTGCGTGTATAGCCCGACA
ACACATTGTCACAGTTGACGCAAGGTGGGACTGGTACTGTAAGGAGCCTTCGCTCTCCCT
TGATGGGAGAGCGGAGGCGACGATATAATGAACCCCGCTGCCTATAGGGCGAGGCGAGCT
TTAGCGAGCTGAGCCCGTCGCCGAGAAAATCACGGTCCGCCAGGTAGCCAGCCCCCCGCT
TGGGGGCTGGC
>TRINITY_DN333_c0_g1_i3 len=425 path=[1505:0-53 1506:54-55 1528:56-355 1530:356-372 1503:373-409 1504:410-424] [-1, 1505, 1506, 1528, 1530, 1503, 1504, -2]
TAAAAAGTGCATATTGCACTTTTTAGGCCGCAAATGCGTGTCGTGAGGGTTTATCGGAAA
TTCCGAAGGAATTTACGCAAAAATATGCAAAACCTGGAAAAGGACCTAAAAAGATCCTTT
TTTGGCCCTTTTCCCAGTCCCCCACAGGAAAGAGCCTTCCAAAATGGGTCAAAACCTTTA
GGTTTTGACCCCCTTTTGGAAGGTCGCATCCCTTTAAGAGAGGGCAGCCCCATAGGGGCT
GCCCTAGGCCCACGGAGTGGGCCTAGGGTAGGCAAGATCAGCTGCGTGTATAGCCCGACA
ACACATTGTCACAGTTGACGCAAGGTGGGACTGGTACTGTAAGGAGCCTTCGCTCTCCCT
TGATGGGAGAGCGAAGGCGACGGCTTCTAAGGGTATTGAGCGGACGGCCCGTTGGGGCCG
TCCGC
>TRINITY_DN342_c0_g1_i1 len=225 path=[462:0-62 470:63-96 469:97-190 461:191-224] [-1, 462, 470, 469, 461, -2]
CGGTCCCCAATTTAGGAACCCCGTTTCCTATTTACGGAACCCGGAATTCCGACCCGGAAC
CCGGAATTCGGTCCCGGAACCCGAATTCCTGAAAAAATCGACCCGGAACCCGAATTCCTG
GATTCCGACCCCGAAAACCGGTTTTCGACCCCGGAAATCGATTCCGGACCGGAATTCCGA
CCCGGAACCCGGAATTCGGTCCCGGAACCCGAATTCCTGAAAAAA
>TRINITY_DN341_c0_g1_i1 len=462 path=[440:0-461] [-1, 440, -2]
GCTGAGCTGCTGTTGCCCTTGCTGCGTATGAGCGCTTGCGCTGATCCATTCGGGCAAAAA
CACCTGAACCAAGGCGCTTAAGCCGCTCAGAGATGAGCATCCAAAAATTCCTGCAACTGA
GCTTTTGCCATCGCACCCTCCTGACGCGCCACCTCAACCCCAGCTTGGAATAGCAGCAGT
GTTGGTAAACCTTTGATTTGTAATTGATCGCGGATTAGTGGATTTGCATCAGCCTCCAAC
TTCCCCACTCGCACGCGGCCTCCATAGCTGCTGGATGCCCACTCCATCAATGGGGCCATT
AATCGGCAAGGGCCACACCAGGCAGCCCACACATCAACAAGAACAAGTTCTGATGCATCC
AACACATCAACTTGGAAATTGGCATCTGTGAGTTGATGAACGGTCATAAAAAAATCGGGG
GAAAGGCAATGGGTGCTTTTAAAGGTTGTCTAATGAGCTGTG
>TRINITY_DN341_c1_g1_i1 len=213 path=[381:0-212] [-1, 381, -2]
GGGAACCCACCAGCAGTAAAACCTCCCGCAAAGGGTCAACCTGCACCCCAAAACGTTGCT
GCACCCAAGCTGCAGCCGCTTCACGAAAGGGCAACGTGCCCGCCTGCAAGCAATAACCAG
CACTGGCGGGTTGAGTGAGCTGGGCCGCCATTGCCGCTAGCACCTCAGGCGGAGGTTGGA
GGTCTGTGCTGCCTAGGGAAAGATCAAGCAGGG
>TRINITY_DN348_c0_g1_i1 len=671 path=[687:0-346 688:347-670] [-1, 687, 688, -2]
ATTTCACGCTTTCCGATAATGAAGTTGGGTTAATCGTAGCTTGCTACCTCCCATGCAGTT
GACAACTTGTTTGTCACTGTATCATTACACCCAGGATTTAACTTTATCCGTACATCTGGC
ATAGTTTGTATGGAGAAAACTGTAGTTATTGTGTTTTCTTGTTGTTTGGTTTACACTTAG
GTCGCAGGCATGTCCAGAGACCAAAATGAAATAACAAAGCGACATCTAGATATCCATTAT
AATAATTGAAACATATTATATAAATGGCTAGTTGTTACTCACAAATAAAATGATGAGTTC
TTACAAGAACGAAACTAGTCTAGAATTTCACGCTTTCCGATAATGAAGTTGGGTTAATCG
TAGCTTGCTACCTCCCATGCAGTTGACAACTTGTTTGTCACTGTATCATTACACCCAGGA
TTTAACTTTATCCGTACATCTGGCATAGTTTGTATGGAGAAAACTGTAGTTATTGTGTTT
TCTTGTTGTTTGGTTTACACTTAGGTCGCAGGCATGTCCAGAGACCAAAATGAAATAACA
AAGCGACATCTAGATATCCATTATAATAATTGAAACATATTATATAAATGGCTAGTTGTT
ACTCACAAATAAAATGATGAGTTCTTACAAGAACGAAACTAGTCTAGAATTTCACGCTTT
CCGATAATGAA
>TRINITY_DN348_c0_g2_i1 len=365 path=[685:0-40 686:41-364] [-1, 685, 686, -2]
GAACGAAACTAGTCTAGTATTTCACGCTTTCCGATAATGAAGTTGGGTTAATCGTAGCTT
GCTACCTCCCATGCAGTTGACAACTTGTTTGTCACTGTATCATTACACCCAGGATTTAAC
TTTATCCGTACATCTGGCATAGTTTGTATGGAGAAAACTGTAGTTATTGTGTTTTCTTGT
TGTTTGGTTTACACTTAGGTCGCAGGCATGTCCAGAGACCAAAATGAAATAACAAAGCGA
CATCTAGATATCCATTATAATAATTGAAACATATTATATAAATGGCTAGTTGTTACTCAC
AAATAAAATGATGAGTTCTTACAAGAACGAAACTAGTCTAGAATTTCACGCTTTCCGATA
ATGAA
>TRINITY_DN349_c0_g1_i1 len=332 path=[310:0-331] [-1, 310, -2]
GGCTTGTTGGGGTTCGCCCCCCCGGTTGACTGGGAGCTCGTCGAGCTCTTTGGTGTTGTT
GCAATGCCAAATTTTTTCGGTTGGTGGGATTCTTACTTCCGTGGCTGTCGTTGCAATGTC
CATGTCGATGACAATGGGGGAGGCTCTTGGTTCGCTGCCGATGAGGCCACCGATGCTGAC
GGTCGAAATGGTGCAAGTGCCGCCAAATTTCTTGCAGCTGTGGACGAAATTTACCCGACG
GTGGTTGTCGGCCACGACGACGATGCTGTCGGGGTCCTCCGTGTTTCGGTGACGTGTTCA
GCCATAGCATGGCTGGGACACGACAAAAGGAT
>TRINITY_DN350_c0_g1_i1 len=248 path=[451:0-247] [-1, 451, -2]
ACGGCCTGTTTGGCGCGGTCGGAGTAGAGATCGAGATTCATCGTGTCGTGTCCCCTCGTG
AGGCGGAAATGGTCCGACGCGCCCTCTGGAGCAAGCGACGCGTCCGTTCGCCAGAGGAAG
TGGGTGTGTTGAACCAGCCACACAAGAGCCCCCGACGGTCGAGGGTTCGCCTTGACCGGA
ATCAATTGCGGCGGCGCCGTCTGTCGTCCCTGGCCGACGGCCGGGCCGCAGACGCGAGCC
GGCCTAGA
>TRINITY_DN344_c0_g1_i1 len=201 path=[357:0-200] [-1, 357, -2]
GACATCGCCGAGCTCCAGCGTTGGCTCGAAACAAACGTGGGGGCCGCAGCCGGTGCGGCA
GCGCCGGGCGGAGGCGGTGAGCCGCCGTTCGCGCCGGCCGAAGCGAAAATGATGGAGGCC
ATGATGGCCGCGACCGGGGTCGACACGGACCAGACCTGGGCTCGCAAGATGATCGCGCAT
CACCAGGGCGCCCTCGACATG
>TRINITY_DN344_c1_g1_i1 len=394 path=[372:0-393] [-1, 372, -2]
GAGCTCGGCGATGTCCCCGGTCTGCATCTCGACGGTCTTCTGCGCCATCCGGCGAATGTC
GGCATCCCGCGTGTCGCGCAGCACGATCTGGGACATATCGAGGGCGCCTTGGTGATGGGG
GATCATCTTGCGGGCCCATGCCTCTCCGGCGCTGGCTCCCGTCGCCGACCTCATGGCCTC
GTGCATCCTCGCCTCGGCGGCGGAGAAGGGCGTCTGCGCCATCGCCATGGGCTCCGGAGT
CTGCGCCGACTCGTCGGCCTTGGAGGCCGCCGGCGGCTCGGCGGCCGGGCTGCACGCCGC
CACGAGGAGAGCGGAACAGCCGGCGAGCAGAACGGACGAGCGTGTGAAGGTCAGGTTGAA
CATCGGGTGTCTCCGGCGTCATACCCCAGAAGCT
>TRINITY_DN343_c0_g1_i1 len=531 path=[509:0-530] [-1, 509, -2]
GTCCCCATCCCCGGACATCGTTCTCGGGGCCGTCATCCAGCGCGCCGGTGGATAGGACGG
GAGGGGCGCCCCATGGCTCCCCCGGTACGCATCGTCGACGAGGGGCGCGCCGAGGGAGCA
TCCCCCGATACTCCCGGGCTTGGGGAGTACGCGTACCCGGAGTGCGCCGTCGGAGAGTCC
CCCTAGCCATGGAGATGACCCCCTCTCTCTCTCGGTATCGGTATCTGCTCCCAGGTACCT
GCTCTGAGCCCCAGGCTGCCCACCGAGCCGGCGAACGCGGGAGGGAAGCCCCCCGGCATT
CCCCCCCGGGTCGATGGGCGATGCGCTGGTAGCCCCGGGGCCACGAGCTTGAACGCCTCC
TCGACCCCCTGGTGACCGGTTCGAGATGTTCCGTCCCGTCCTTCGCGCCGGGGTTAGCTG
GGCGGGGGAGGCCATCCAGGGGGGACTCGATGACGGGACGCCAGGACCGAGATTGAATTC
ATCGTCCCCGCCCCCGGGGATGTCCCCCCGCCCCCGGGGATGTCGCCGGCG
>TRINITY_DN343_c1_g1_i1 len=256 path=[467:0-255] [-1, 467, -2]
CGGGGATGTCGCCGGCGGACGTCCTAGCCCGGGGCGTCGACGCCGGAGGAGCTCCCCGCT
ACGCCGGCACCGGGGGCCGGGGGAGCACGAGCAGCTCGAAGGCGCCGATGGCCCTGCCCC
TCCTCGGGGGCCAGGGGAGGGCCAGGGGCCGCTCCTAGGGCTCCCATGGGGCCTCCAGGG
CCGGGCACCGAGCCATGGCGCGGCAGGAGGGCCGGAGGCCTTCAGGAGGGCATGTTCAGG
GCTCCCGGGAGCCTGG
>TRINITY_DN347_c0_g1_i1 len=343 path=[641:0-342] [-1, 641, -2]
CGTTCTTCGAGCCCTTCGACCTCGAGCGTGAGGGTTACTCGAAGCGGATGGGCGAGGACG
CACGCGCCTTCTTGCGTCGTGAGATGGAGGCGCGCGGTTATCGCCTCGACCCAGAAAACC
CCGCGCAGCCAGCCCTGATCTGCGCGTCAATTTGAATGCCTTGGTCGAAGAGAAGGCGAA
TGTGGTGGCGATTCCCAGCGTGGATTACGGCTGGTACTACAGCTACCGCGCCCGCGCCTA
TGTGGGTGTGCCGGTGTACACGCAGCGCGCCGAGGTGGTGCGCTACAGCGAGGGCACGGT
GAACGTGGACCTGGTGGATGCGCGCGAGAAGCGCCTCGTGTGG
>TRINITY_DN347_c1_g1_i1 len=244 path=[222:0-243] [-1, 222, -2]
TGGGAGGGTATTGCCGTCGGCAGCGCGGCCGGTCGCACGCCTGCCGAGCGCCGCGAGCGT
TCGGGTGCCGCCGTCGTGAAGATCTTCGAATCCTTTCCGCATCGCGCCGGCACGGCCGCT
GCACCCAATCGCTAAGGCCCTCTCATGCGCATGATTCACGTTCTACTCGCTGCGACGGTC
TTGGCCACGGCCACCTTGAGCGGCTGCGCCTCGGTGCCGGTCGCGACCACTGAGCAAGCG
CCGG
>TRINITY_DN353_c0_g1_i1 len=363 path=[872:0-168 873:169-362] [-1, 872, 873, -2]
TATTGATACCGAAAGAAGTAAATGGGAAGTCCATAAAGCGTGGAGTAAATTAATGAAACG
AGCAGAATTAACGGAAGATAGCGAATTGCTTATTTATGCAAGTGTTAAGAAATTATCTGC
TATCGAAAAAATCAAATTTATTGATGAAATTTTACAATTAAATACCGATATTGGATTGGT
TGTTTTTGATGGTGCTTCCGACTTTTTATTAAATACAAATGACAATGTTGAAAGTAGTAA
ATTTATTGATTGGATAAATACCTTTAATGAGAATATAGCACTTGCTTTTACTATTCACAC
AAACCCAACAGATAGCAAACCAAGAGGTCATTTAGGAAGTGAATTGTGTCGAAAAAGTGA
AAG
>TRINITY_DN353_c0_g2_i1 len=362 path=[874:0-168 875:169-361] [-1, 874, 875, -2]
TATTGATACCGAAAGAAGTAAATGGGAAGTCCATAAAGCGTGGAGTAAATTAATGAAACG
AGCAGAATTAACGGAAGATAGCGAATTGCTTATTTATGCAAGTGTTAAGAAATTATCTGC
TATCGAAAAAATCAAATTTATTGATGAAATTTTACAATTAAATACCGATTTAGTTGGTTT
TAACACAGGCATTATTTGTTCATCAGTTGAGATAAACATATCTTCAATTTCGCAGTATTT
GTAATTCCAAGTTTCGTGTTTTCCGTGCCTATTTTTTCCGTTGTCAAAGTCGGTTGTTAT
TTCATAAATAAAATCTTGCCTGTTAAGATTTAATACGCTTTCACTTTTTCGACACAATTC
AC
>TRINITY_DN354_c0_g1_i1 len=359 path=[673:0-358] [-1, 673, -2]
TCAAAAGTTGCACACCAACTTGTACGGTGCCCCAAAGTGGCAACGAGCTGTTATCAATGT
TTCTCCCGACGTGCAAAGTCTTTTGGCGACACAGGTTGAGACTTTAGTGTTCCGGTTTTT
GGATCCTGTGTATTGTCTTCTTCGGCTGCTTACTGCAAGCCCCCTCGCAACGGTACGGAC
AAATGTATTCTTTGGGCCTGAACCGAGCCCATTCTACCGCGATCTTTGCCACGGAGAGCG
GCTTCAGCGAATATATGATGCACTTGCGCCTGGAACGCACGCTCTGACATCCATCTTGTT
TTTTGATGGGATTTGTAGAGACCAAAAAAGGATGATCACCGCTGATGGTGCAATATTAG
>TRINITY_DN357_c0_g1_i1 len=207 path=[185:0-206] [-1, 185, -2]
TCAATGGGTCGATGAGATTGAACAAAGGTCTGGCCGAAAAAGGTGGCCAAGGCACTACTA
CCACTGCTATTGCTGCCGCTCACGTCGTCGGCAACACTCGTGATATTCTCGGCCAAGACG
ACTCGCAGCTCCTGAACTCGTTTGAAATTTCCCTTGCTCGCGGCAATTGACTGCATGTGC
TCCATAGCCACAACAGCCTTCCAGTTG
>TRINITY_DN352_c0_g1_i1 len=222 path=[627:0-101 644:102-129 643:130-154 625:155-204 626:205-221] [-1, 627, 644, 643, 625, 626, -2]
ACGTTTTTGACGTTTTTCGGGTGCTTGGTATTTTAAACTTGTAATGTTTGGAGCTAATCT
GGCGAAAATAAACACAAGGGAAAAATTATGTAGGTTAAAAAATCTAATATTTGAAATAAC
TCAATATGATTACTATAACTTCAGAAATGTAACCACCAAATGGTCTTGGGTCGTTTAAAT
CAGTTGAACCTATAATTAATGGTGATTGAACCATTCACCATT
>TRINITY_DN352_c0_g2_i1 len=221 path=[638:0-101 639:102-129 640:130-153 641:154-203 642:204-220] [-1, 638, 639, 640, 641, 642, -2]
ACGTTTTTGACGTTTTTCGGGTGCTTGGTATTTTAAACTTGTAATGTTTGGAGCTAATCT
GGCGAAAATAAACACAAGGGAAAAATTATGTAGGTTAAAAAATCTAATATTTGAAATAAC
TCAATATGATCCTATAACTTCAGAAATGTAACCACCAAATGGTCTTGGGTCGTTTAAATC
AGTTGAACCTATAATTAATGGTGATTGAACCATTCACCATT
>TRINITY_DN352_c0_g3_i1 len=218 path=[630:0-97 631:98-125 632:126-150 633:151-200 634:201-217] [-1, 630, 631, 632, 633, 634, -2]
AGCACCCGAAAAACGTCAAAAACGTTTGATGGAAACTAAAAACAAAGTGATGTTTACCCA
GTAGGCACAACAACAGAAAAATTATGTAGGTTAAAAAATCTAATATTTGAAATAACTCAA
TATGATTACTATAACTTCAGAAATGTAACCACCAAATGGTCTTGGGTCGTTTAAATCAGT
TGAACCTATAATTAATGGTGAATGGTTCAATCACCATT
>TRINITY_DN355_c0_g1_i1 len=238 path=[469:0-73 472:74-222 464:223-237] [-1, 469, 472, 464, -2]
GGCGGCCTTGCCCAACTGGGATTGCTCTGGGGTGTATGAACACCCCAGAGACCCAGTTGG
GCAAGGCCGCCAACTACATCGATACCAAAACCGTCAGCGTCTATCGATCACGGCTCGAAA
AACTCAAACTGTCCAACAATGCGCCAAAGTAGCCGCTGGGCAGGCCAATTGCAACAAACT
AACGCTAGGGCGCAACTTGTTTCCGCCAGTGGAGATTGACGACTACTGGTCGTCAATC
>TRINITY_DN359_c0_g1_i1 len=468 path=[891:0-467] [-1, 891, -2]
GCGGGGCAGGTTCTCAAGGGAGTCGGGCTTAAGCATGATGGCTTGCGAGATCTCAAGCTT
GGCCAACAGTTCGGAATGAACGTCAGCAGCAGAAGTGTCGCACCAAGAGCTAGACAGCAC
TAGGCCTCTGGACTGGAGGAACTTGGACCTCAGGCACAACTCAACGCGAACCAAGCCCTG
CGCATGAGCCAGAAGGGAGGAATCAGCCAGGTCAAGCGGCAACGGACGAGCTTCGAGCTC
GGAGCCTTTGGCGTAGACCTTGAGAGCCCAACGTGTCGAAGCCTTGCCGAAGTACAAGGT
GGTTCCCTTGAAAACGCCAGGGCCGCGGTGCTTCAAATGCGCTGAAGCCGCCAGGGCTCG
GATGAAGGAACGTGCTCGGGGTAGGTTGCCAACGTCCCAGGAATCGGTGACGTCAATCCG
GGTCAGCCGGACGCCGGACTCCCAGGCAGCAAGGTTGGCCACCGAAGG
>TRINITY_DN356_c0_g1_i1 len=804 path=[782:0-803] [-1, 782, -2]
AAGAGAAGTCGTATTGTAAAGAAGCCTACCCGAACGTCTCGATTCCAGATGACTAGAGGA
GTGGGATTCCCCCGCTCAGGGATTGCGGAGCAAGCCCGTATGACCCTTCGTTACGTGGAA
CAAGGCCTCATGAGCACCACCTCCCAGACCACGTACACAGTATATTCGTGCAACGGATGT
TACGACCCGCGTACTGGTATCGGAGGACACCAACCCTACTATTTTGACCAAATGATGGCC
CTCTACAATCACTACCATGTGCAGTCAAGTCGTGCCAAGTTTACTGTGCAAGATTTTACT
GCTAATGTCTCTGGCCAACTTGTTGGCTTTGTCGATGATGATGCTACGTTCGGTGTCACT
GCTGCAGATTTCCCCACCAATTGTGAACGTCCTGATGCTGTTATCAAGTTTACTGGAGAA
CGGGCAAACAAGGACTTCGTCCCCATCTACCTCAAGTGGAACTACACCCCTACGTTTGGA
GGATCGTTGTTAGCCAACAATGACTTGCGGGGGAACGCCAGTTCCAACCCGGCCGAGCAG
TCCTATTACTGCATCCAAGTGCTGAACCAAGGAGTAGTCGACTCTCAATACGTGTTAACT
GTTGAGTTAGAGTATGACGTGATCTTCACCGAGCGTAAAACCATCGGCGGCTCTTAACCA
ATTAAAATAAAAACAATCACCACTCACCCAATAGCCATTAGAACACAAGAAAGAGAACGA
CAGTTCGATAGCCCGGCTTAGCGCCTCGCGTCCCGACCTAGTGTCAACGATGTTAGGGGG
GGGTAAGTACGGTCTAGGTTATAG
>TRINITY_DN361_c0_g1_i1 len=423 path=[755:0-60 773:61-82 772:83-189 771:190-190 764:191-191 769:192-213 759:214-292 760:293-293 761:294-422] [-1, 755, 773, 772, 771, 764, 769, 759, 760, 761, -2]
GAATTCAGCGCCTTTTCGCCTCGCAGTGGGGAAAAGGGAGGGGCCTACGGTATCAAACTT
TGATAAAAGTAGAGGAACTGCACCCGCAGCCAGGTGGCCTCCGCCGCAGGCGCGGTGACG
CGAAGGAACTTATCATTTATGATAGGCCTGCGGCGTGCAGTTTTTAAATAGGGGCCTACG
GTATCAAACTTTGATAAAAGTAGAGGAACTGCACGCCGCAGCCAGCCTGCGGCGCGGTGA
CATCATGGGCTTGCGGCGTGCAGTTTCTCTATAGGGGCCTACGGTATCAAACTTGATAAA
AGTGGAAAAACTGCACACCGCAGCCCCCCTACGGGCTGCCAAGGCTTCGCCTTGGCCTTC
GGCCAGGCCTGCGGTGCGGCGAGCGCTCATTTGGGCCTTCGGCCCAAGTTGCTGCTTCGC
AGC
>TRINITY_DN362_c0_g1_i1 len=242 path=[439:0-241] [-1, 439, -2]
AATAGGTAGTGAGGGCAATGCTGAAGATAATGAAATCTTTGCATTTTCACAAAGTAAGAT
TGAATGGCAAAGTAGCAGAAATGAAGAGTTAATTGGTGATATTAGGCACGAAATAATAGA
ACATATTAAAAGTAATAAAAACAATAAAAACAAAAAAAACTATGTCAAACAAAAAACTTA
AAATCGAACCAATTAAAAAGAAAATAGGAAGACCATTTCAAGAGGTCAAACGTGATGTGA
TG
>TRINITY_DN363_c0_g1_i1 len=258 path=[471:0-257] [-1, 471, -2]
TGGTTGGTCCCGAGTATCACACCGTAGCAGATGACTTCGCACCTACCGCCGTTCCTGAGG
GTGTCATTGACCTAGATACGATAAGAGGGAAGCGCGGGCCAAAGCCTAAAGTATTCATTA
ACACTCTTGCACCCTTCATTCAGGCTGCTCATTCCGAGAGAATGCAATGGCTCGACGACT
TTGTTTACGGCGCCTGCTACACCTCTGGCGAGACTAGCAATGGAACCCTCAATGTCTCAC
CTTCGGATGTACGGCGGG
>TRINITY_DN364_c0_g1_i1 len=432 path=[844:0-352 845:353-376 846:377-431] [-1, 844, 845, 846, -2]
CAGTAGGGGTGTTCTTTGAGAACTGTGCTGAACTTTCTTCCATTAGTAAAATCGTACTTC
TTCCAGAAATAATTGACTTCTGTTGTACATTGGCGTGACAGTATGCGGCAGATCCACAAC
AAAATAAATAAGGCGTAAATGGATATGATGAAGCATGTGGAGTCTTCGAGGACCGACAGG
GCCAATCCAGATGAAGTTGTTTATGAAGTGGTGTGCAAGTTAGGAGATAAAAAAAGCGAC
ATAGGAGGTTGAGAAGAAGCACACGAGAGATTTAGTGTTTGTGCGTTCATACAGGAACTA
GTTGAGGGACCTCGGATTTAAATGGCTGAATTTCTTAAACTTTTTAGGAGTTTACAACCC
TTCCCGATCAAAAAAAGAGTGAAAATTAATTAACAATCATTTTAACTCGTCTTTGTAATT
ATTCTTGTCTGG
>TRINITY_DN358_c0_g1_i1 len=226 path=[468:0-105 487:106-106 485:107-111 483:112-112 486:113-158 484:159-159 482:160-202 481:203-225] [-1, 468, 487, 485, 483, 486, 484, 482, 481, -2]
ATCAGATCATTTGATCTTGATCATTCGATCCTGATCATTGATCAGATGATCTGATCTGAT
CAAATGATCTGATCATATCATTTGATCTTGATCAGATCATTTGATCTTGATCAAGTGATC
AGATCATTTGATCTTAGATCTTGATCAGATCATTTGATCTATCTGATCATGGCGATCAGT
TTTTAGATCTTTTGATCTATGATCAAGATCTGAAAGATCTAAAACT
>TRINITY_DN358_c1_g1_i1 len=574 path=[552:0-573] [-1, 552, -2]
GCGCATGTCGTCGTTTTTGGGCGACTTTTTGGCACAAGTCAAAAGTCGTCCAAAAAACGA
CGACATGCAAGGTCGTCGCCTTTGGCGACTGTCGCCGAAGGCGACAATAACAGCCTCGCA
TGTCGTCGTTTTTAACGACATTAAAAAGTCGATAAAAACGACGACATGCGCTGTCATAAA
ATGACAGAAAAATCGTCAAAAAGACGATAAAAAGCTGGCGCCGCAGGCTGACAGTGAAGC
TGTCAAAAACTGACAAAACTGCCTCCGCATGTCGTCGTTTTTTGACGCCTCCCGCGCCTA
CTGGAGACTTTATTTTAAAAAGCCTTCCAGTAGGTAAGAATCGGTCCGAAGGACCGGTAG
GTAGTTTTTTACCGTTGAAACTACCTAAAAAACAACTTATAAACTTAAAATAAGTGTACA
CTTAATGTACAGTAGAAACATGAACTACTTAAAACTAAGTAAATTCAATTTCTACAAAGT
AGAAACCTACTTAAAAGTAGAACTTCTACTAAAGTAGAAAGATCTGAAAGATCAAAAGAT
CTTGATCTATGATCTATCTGATCACAGCGATCAG
>TRINITY_DN367_c0_g1_i1 len=884 path=[1723:0-883] [-1, 1723, -2]
GCGGCACAAGTGATTCAAGCGTTAAAAGCCAAGTTCCCGAATATCCAAGCGCCGAAAAGC
GATGATATTTGCTACGCCACACAAAACCGCCAAGATGCCGTCAAAATCATGGCAAAAGAT
TGTGATTTAGTCATTGTTGTTGGTTCGCCTAATAGCTCTAACTCAAATCGCCTACGTGAG
GTTGCCACTAATCAAGGCTTAGAAGCTTACATGGTGGATAACGCCAGTTATTTGAAGCCA
GAATGGCTAGTGGGAAAACGCAAAATCGGCGTTTCTGCTGGCGCTTCTGCGCCTGAAGTG
TTGGTAAAAGAAGTCATTGCAAAACTGCAAGCGTTTGGTGCTAACGAAGTCACCGAATTA
CAAGGTGTGACGGAGAGCGTGGTCTTTCAATTACCCAAAAATCTCACCTCCGCTGCCAAA
AAAGTCGGCTAAGTAAAATATGGCGTATAAAACACCGATTTCAGCTTTGGTGCTGATTCA
CACTGTGGATTTGCAAGTGCTGCTCATGGAACGTGCGGATAAGGTGGGTTATTGGCAATC
AGTGACGGGCAGCGTTGAGGGTAATGAAACCCCACACCAAACGGCGATTCGAGAAGTATT
GGAAGAAACCGGTTTAGATGCTTTAGCCTATGACTTTCAAGACTGGCAGATATCGAATGT
GTATGAAATTTATCCACATTGGCGCCACCGTTACGCGCCAGGCGTTGTGGAAAACACTGA
ACACATATTTGCATTGTGCTTACCTTCAGCATTCACCGTTACGCTAGCACCTAAAGAGCA
CACACGCTACGAATGGGTGGATAAAATGCGCAAAGAGGGTTTAGAAATCATCATGATTGG
CCATAAGGGGCACCCAGAGGTAGAGGGCACTATGGGTCAAGTTG
>TRINITY_DN365_c0_g1_i1 len=907 path=[1794:0-558 1795:559-582 1796:583-906] [-1, 1794, 1795, 1796, -2]
TAAAAACAACGCGCCTAAGATTGACTTTGTAGATATTTGGCACAATTCTGCAGGGCCATT
TGGCCACCCTTCTTAAAAACAACACCCCTAGGCTGCACAGGCGGAATATGTGCATTTTAC
TGCACGTAAATTTTTCACGGCAAATTTATAATTTACGTGAGAATTTAAATCTCGCGGTCA
TCGTTCCTCAACCGCACGGCACCGCCTTCGGCGGAAGTACACGAATAGCGCATAATGCCC
TGTGCAGGGATGCACAGCCCCTGTGACACCAGGGCTACGCAGAAGCACTTTGCAGGCAAA
TATACCCGGCAACAACTGCTGCGCATGCATTAGCATTGCACAGTATGCACACTCGCCCGC
GCTATACCGCTTCGCGGTGGCCTGCCTCAGATATACGCCTGCTTTCATGGCCTTCGGCCA
TGAGGTAACTTGCACATGTACAAGTTATTTAATGTTCAATTATGAACAATTAATAACTAC
CGTGCAGAATTGCACATTCTTTGGTAGGATGCAGCAAAGGGGCGTTGTTTTTAACAACTA
TTGGCCCAAATATCAGCTAATTGGCATGGCTGGCTTCTTAAAAACAACACCCCTTGGCAG
CGTTTTACAGGATGTACATCGCATTCTGCGCGGAACATGTTTATACGTTTTCCTTCGGAA
AACATGGTGTACCACCTTCGGTGGTGGCTACGTCACCGGCCTTTTTGCCGGGGCACACGC
CACTTCTCGAGGAGCACTGCCGCCGCCCGTGGAGTCCGGTATAGTGAGGTGATAATAAAC
TTCTATTTGATATATGGGGAGATATAAAGCCCCTGGGGGTAGGGCTTACCCCTGTAGATA
TTCTACAGGCACAGATGTTGTAACCGACAAATGAAGTCTAGAAAAAAACATGCTAAATGC
ACGTGTG
>TRINITY_DN371_c0_g1_i1 len=349 path=[653:0-348] [-1, 653, -2]
TACCAGTCGAACTCGGAGCTAGCTGGTTCTCCCCGAAATGCGTTGAGGCGCAGCGGTTCG
CGAGGCTATCTAGGGGTAAAGCACTGTTTCGGTGCGGGCGGCGAAAGCTGTACCAAATCG
TGGCAAACTCTGAATACTAGGTATGCTATTTACGGACCAGTGAGACGGTGGGGGATAAGC
TTCATCGTCAAGGGGGAAACAGCCCGGATCACTAGCTAAGGCCCCTAAATGGTCGTTAAG
TGGCAAAGGAGGTGAGAATGCACAGACAACCAGGAGGTTTGCTTAGAAGCAGCCATCCTT
TAAAGAGTGCGTAATAGCTCACTGGTGGAGCGTCTTCGCGCCGAAAATG
>TRINITY_DN366_c0_g1_i1 len=952 path=[2586:0-596 2587:597-620 2588:621-629 2604:630-741 2599:742-765 2600:766-820 2601:821-845 2603:846-927 2597:928-951] [-1, 2586, 2587, 2588, 2604, 2599, 2600, 2601, 2603, 2597, -2]
GCATAGTGCTTCACTTTAATGGCTCCAGAGGTCTGGTTGGAACGACGCGCGCGGCGTCTT
AAGGCTCGGCGAGGGCGCCGGTTCATCTTCTTGTTGCGACGGGGGGCCATGATATATACC
TGTCATACAGGTTATTATCAGGGGATTACCATTTCCACATATCATATTGTGGTTCTCTTA
TATCAGGGATTTTTACTTGGCGTTTATATATTTCCGTATCCATTAACATCTTATATTTCC
GCTTTGCGTCATGATTCCATTTTGGATACACTCCCTTTATGAAATTATTCCATATATATA
ATTTAGCTTCTTTTCTTAGGTCTAAGAATGAGGGAGTCTGCGTCATAGTGAATAGTTCTG
GTTTTTCAACACATAATTCAAGTTCGTAATAGTCTATCCATCCTTTAATAACTTTGTCAT
CTTCGGAAAGCTTTACTGCACCTTTTTGATTCACCCATGTTTGCTTTATTGCGTCAAGTT
CATGGGCTTCGTAGCCCTTGTTATAACTCGGGTCTATCTCGCCTTTGGACATATAGCGTA
TATAAGTCGGGTCAAGGTCTGCGACTTTGAACGACATCCACTCGTTGCCTGATACTGGGA
TTTTCGTTGTAGCTGCAATGTTTCTTAATTGCTTCTTGTCTACACTTGTATTCACGAGTA
GCAGATGAATGTGAATTTTGCCTGTGCGTTCGCCGAGGTGCTCGTATGCGAGGAGCTTTT
CACATCGCATTGCCCATAGATGAACTATAGGCTTAGCTATCTCGTAAGAATGGGTAATCC
TTACTGCGTAGTGCGGCATTTCTATACCTTCGGTTTAGATTTAAAAATTTCCAATTTCCA
TGCCGCCCGGGGACTCTTAAGTAGAGTCCCGCGGGGTTGCATCCTTGCGGACTGTAGCCG
GGGGTCCGGCCCCCCTCCGGCCGCCGGGCGCGGCCCGGACCCGCCGCTGCGC
>TRINITY_DN366_c0_g2_i1 len=279 path=[2590:0-278] [-1, 2590, -2]
GCGGCCCGGACCCGCCGCTGCGCGCGCAGCAGCGGACCCAGCGGCATAAACTTTGTTTCA
GTCAGTCTAGCCGGGAGGGTCTTGTTTCGGGGATTTTAAACGCACCTTCCCGAGAATTTT
TTTTACCGGGAGGGTCTGTTTTGAGTTTTAAACGCATCCATCCGCGGTCATGCTGGCGCT
GCGACCTAACCGTTTAGACCGGGGGGGACGTGATTGCGGTTGTTATTTCCGCAGATGTGG
GTTCATTGAATAGAGGGTCTTTGAATTCCCACTCTACCT
>TRINITY_DN368_c0_g1_i1 len=411 path=[777:0-410] [-1, 777, -2]
CAAAGGTTTCCTGGCCTGCAGTGAAACCTCAGATTTTGGGCAAAGTTAGTGAAGACGTAT
CGAGTGATTTTAGATTTATAAAAAGAGTAGAAATCACTCGATACGTCTCCACCAACTTTA
TGCGCTTTTAGGCTAACCGCCACAAGTGCAGGGATGTTGGCGCCCTGCTGGGGATGTGAG
ACTTATCACGAGCCCACCTGCGCATAGGAGTTAGTGCACAACCCCTGGCGTTGGGATATG
CACTGAATGGGCAGGCGTGGCCCCAATTGGGCAAGGCCCTGTTTTAATGCAGGATTGCGC
GCACAAGCCTTGACTGCACTCGGGCGCCCGCATGCCGCTTCGCGGCGATGATGCAGATTT
AATTAAGTTTAACCTTACTTAAATTTGATCTATGGTTAGCCGTAGCAGGAG
>TRINITY_DN368_c1_g1_i1 len=202 path=[180:0-201] [-1, 180, -2]
ACCTTGTGCCTACAAAAGTGCAGGGATTGCATAATGTGTCCTGTACCCACAGGGTACAGG
CATCACCACAGTTGCAGCTCACTTTTAAGGCAAGTAAAGTGAGGTGCAACTGGGCCTGCC
CGGTTACCTGCGTCTGCAGTACCAGGAACACTCAGCAAAATCTGTGATTTTGCGCCTGCG
TATGCATATATCCAGGGGCGGG
>TRINITY_DN369_c0_g1_i1 len=1673 path=[3350:0-1109 3351:1110-1133 3352:1134-1672] [-1, 3350, 3351, 3352, -2]
GGGGGTACCAGTGGTTGGTGCAACCTCTCTTCCGAAGGTGAGATAGCTGTATCCTGGAAT
GGATTCCAGAAGTTGTTCGAAACCTTCGTTGGGGTTGTTCTTGGTGAAGCAAAACGCTCG
AGATCGGGAAGTAGCCATTTGGACATTAAAAGTTATAGTATTTTTAATGTTTAGTAAAGC
AAAACTCGCTCTATATATAAGAAAATTCATGTGGCTGAGTATGGACTAAAAACACCATAC
TCAGCCACACCCCACATAATGCATACTCCGCAAATTAGGGTTCACATTTTGCGCGAGGAA
TTGCCCCTAGCGCCGGCTGAGGCGCCGGGGCAAGGGGGAAATGCTGACTTTAGCGAAAGC
TCCTGCCAAATATTATTTATGGGTTTCAGAGATTTATAGTATAAACATTTTTATTTTTTT
TAAAATTAAGCCACGTTTGTAGCAGCAAACATGTTAACTGGCTTTCCATCTTCATCGTTC
ACTTCCCAAACTGCGGTTGGCGCAGTTCCACTCAAAGCATTATTTTGATAATTTATTCTA
GGAAGTTCTAATTCACATGCTTTAAACGTATATTTTATAGTTTGTATTCCAACAATTTTA
CTCGGAGCATATCCGATTAAAGTCGCTGGTCCATGTGTTTGAACTGCATCAAAATCAACC
GGCGTACCTCTCATAGTCACTAAAAACGAAATAGTCACTCCAGCAATTGCAGCGTAATTT
TGCAAAGTACTAACATCAATTAATTTATTAGCTACATGCCTAAAACTATGTTTTTGAGTA
AATCCTGCTGGAATTCGTAATTGAGTTCGTTTAGCGATTAACCATCTGTCTGCAAAATAT
TTCCCTGATGGCCTTCCATCTGGCATTACATTGCTTGTTAATGATGGTCCCCTAGTTGCC
CCTGATGCTTCATCAACTGAAGTCTCCCATGCTGAATCAGGAGCAACATATAATGTTGCT
GTTTTTTTTGCTATCAACATATAAATTGTCACCAATAAATTTGATTGTTCTTGATTTGTA
AATTCAAATGATCCTGATATTCCTTTGTAAAGTACTTTTCCAGAATTTTGATTTGATAGA
ATTGTGTTATCTAATGCGGCTTGTGCAGCAGTCAACGAACTATAACTTACTGCATTTAAA
GTAAGTAAATCGGATGTTTTTCCAAAACTTGCTAATTCAAAGACTTTATGTCGATTTAGC
TGATTTGTTCCTGGAACAGTACCCGTAGAACTTGCATAAGAGAATGTACTTGCTGCTTCA
TAAGTATTCCAATAATTCGGAAATTTTAATTTGTATGCTGACATCGGTACTTTTTTGTTT
GAAATGTACATCTGAAATGACGTGTTTATTCCCAGTTCTCCACTTGTTTTTCTTAGTGCA
GTTCTGGTAATTCGTTTTTTTGATTTTGTTTTAATGTATTTTCTAACAGATTTAACTGCT
TGTTTAGCAGCAGCTCCTGCTACTTTTAATCTTTTTTGATTTTTTGGCGTGCTCCATCTT
TGAATAGCATCATAAGCTCGTTTTCTGTATGTTTTCATTGTAAAGTATAATAGTGAATTT
GAACCATCAAATTTGCGGTTTTAAAAAAACCCCACATGGGGGTGTGTCTAGAGCTATTAT
TACCTCTAGACCTCATGTGTAGTGCCGAAATTACGTAATATGAAATTTTTTTA
>TRINITY_DN374_c0_g1_i1 len=390 path=[899:0-364 900:365-389] [-1, 899, 900, -2]
GGTGAATAAGACAGAATCATAGATGATTTAGAAATGGCTGAGAATGCATCTAATCCTCTT
TCTGATTAATCTGAAGATGAAATCATGGTCAAATTCGATGGTTTAATTATTGTAGCCGAA
GACTAGCTGGTTAATTTACAGATTATCTAGAGCTACATTGAAAATCTAAAACTCGTTAAC
CAAACACATTTTTGTATTGATGGAAAAATCGCTCACGACTAATCAAAAGATATCTATGAA
CGAGCAATCGCTGCTATTAGTCAATCTGAGGAAGAAAACATGGTTGCAATCCGACCAATA
GGATTAATGATATTGGACTTCTAAATGCCAAAAATGAATGGAATTCAAGTCGTATAAAGC
ATTAGAAAGTACTTGGAGTAAGTAAAAATA
>TRINITY_DN374_c0_g2_i1 len=527 path=[897:0-364 898:365-526] [-1, 897, 898, -2]
GGTGAATAAGACAGAATCATAGATGATTTAGAAATGGCTGAGAATGCATCTAATCCTCTT
TCTGATTAATCTGAAGATGAAATCATGGTCAAATTCGATGGTTTAATTATTGTAGCCGAA
GACTAGCTGGTTAATTTACAGATTATCTAGAGCTACATTGAAAATCTAAAACTCGTTAAC
CAAACACATTTTTGTATTGATGGAAAAATCGCTCACGACTAATCAAAAGATATCTATGAA
CGAGCAATCGCTGCTATTAGTCAATCTGAGGAAGAAAACATGGTTGCAATCCGACCAATA
GGATTAATGATATTGGACTTCTAAATGCCAAAAATGAATGGAATTCAAGTCGTATAAAGC
ATTAGGAAGTACTTGGAGTAAGTAAAAATTAGCAGACCTAATTTAAAGATAAAGGAGCCA
GCCTTTGTGTTTTTGACAGCATTTAAAACGCCTGCATTCATGAATTATTTATTACAATTG
GAAATCAAGCATTTATACGAAAAGCCACTGCAAGTTGAATAGCTCAT
>TRINITY_DN372_c0_g1_i1 len=278 path=[256:0-277] [-1, 256, -2]
GCTGCCGTTGCTAATGCATTTGCTGCTTCCTATCAACAAGTTAATGTACAACTAAAAGTG
GAGCCATCACAAAAGGCCTCCAGTTACTTTAATGAACAAATTAGGCTGCTACGTGAACGG
CTGGAACGAGCTCAAAATCGTCTGTCAACGTATCAACAAGAGCGCGGTATTGTCAATGCC
GACAATCGACTCGATATTGAATCCGCTCGCCTTGCTGAATTATCCAGTCAGTTAGTAATG
GCGCAGGGCCAGGCTATGGAAGCAGGCTCGCGACAGCG
>TRINITY_DN372_c1_g1_i1 len=350 path=[655:0-349] [-1, 655, -2]
AAGTCTGATGCTACCTAAAACTTATAAGGCCACTACCTCATTGGTGCTTAATTATAAAGG
TGTAGATCCTGTGACCGGACTTACCCTCCCCGCGCAACTTATGCCCGGTTATATGGCCAC
CCAAGTCGATATAATTACCAGTCCAAGGATCGCGCTGAAGGTAGTAGACGAGCTTAAGTT
GACAGAAGGCCCAGCGGTTAGAGAGCAATTCATCGCCGATACCGAAGGCAAGGGGACCAT
TCGAGACTGGCTAGCAGGCCTTTTACTAAAGAATCTGGACGTTGTTCCGGCTCGCGAGAG
CAGCGTACTAAACATAACTTTTAAAGGCTCTGATCCTGAATTCGCTGCTG
>TRINITY_DN373_c0_g1_i1 len=557 path=[1069:0-556] [-1, 1069, -2]
GTTATCAGAAGCGTTAACGACATCAAACATGATTCGAAACGTGCTTGGGTCAAGCCAGGA
GCCATCGCCAGCGAGACGGAAACGAATCACCTTGGTGCCAGCTGTTGCTGAATAGGAGTT
GCTTCCTTCTGTGTGGAAGGTGCAGCTACGTCTGTCTTGCACATACTGCCCACTTGAGGG
TAATTTAAAACTTAAGCTATCGATGAGGACCTCCTCTGCTGAATTTGTAAGATTTTCCAT
TTATATAATCATAGAGGGCACTAAATCTTTATATAGCAGCCAAGCCCCTTACGAGAGACC
TCCAGAGGCAAGGCTATGGTAGAGAGCCTCCCGTGCTGCAGTTCGGCTAAGGCGAGGGGG
GAAAGGAGGCACTTGGCTGTTAGGCTGTTGAACGTGCATTTCTTGCTTCGGTGCTCTTGG
TTTTCGCACCGCCTTCGGTTTTGCAACAGGTTCTTCCGCCACTGGCACCAGTTCAATTAC
TTTCGCCTTAGGAGTTCGCTTCGCTCTTGGCTTTGGGGGGACAACTTCTTCTGGTGTGGG
CTCAGGCTCAATTGCAG
>TRINITY_DN373_c1_g1_i1 len=352 path=[330:0-351] [-1, 330, -2]
GGGTTCCACCGTTTGTGTTTCGACTTCTCCATTGTCCAACGTGCAAAGGTCAACTTTGAC
CATGCAGTTTTCAATTTTCCAAAGAAGAGAGGTGTTGTCAACAGTGAACGGGTCCTTAAT
ATTGATGATTGGGTCCAGAACGTCAGCCAGCTCCAGCTCAATTTCCAGCGGGGCGTAGCG
TAGCGGTAGGTATTTTGTCTGTTGGAATATACCGCAAAGGGGTTGGAACATTACTGTTTG
GGAAGCCACCCCAATTCCAGGAAGCTGTGCTACCGTGCCCAAGTTCTCGATGTTGGCATT
ATAACCAAACTCTTCAATCGCATCGTTTTCACGGCTGTGCGGGGTCTGTAAA
>TRINITY_DN376_c0_g1_i1 len=204 path=[182:0-203] [-1, 182, -2]
AAGACCGTTCTGCAGCATGGGCACGAGCGCCGCTTCGACTATGTCGTGTCCGTTGACCGA
GGCAACGACAGCAGCCGGTACTGGTCGGGTTTCCGCGTTAGCGGTAGCGGAGAAGCTGTA
GGCGGCACCCACGGTGCCTGCAATGCCCAGCGCTGCGACCGCGCCGATAAGCGCTTTTTT
GGTGATTTTCATAGTGATTCACTG
>TRINITY_DN376_c1_g1_i1 len=239 path=[217:0-238] [-1, 217, -2]
GCCCATGCTGCAGAACGGTCTTGACCGCACCAATGCGCTGGACCGGCGCATCACCCTCGA
AGTCGTCTCGCAGGCGGCCGAAAGGCAGTTCGCCGGCGAGGCGAAAGCCGCAATCGAAGC
GGCGCGTGCCGACATCCTGTTCCAGCTCTATGCCGCCAAGCGCACCGCTGCGCTGCGTAG
CACAGTCACCGATGCGGACATTGCCGCGGTCTATGAAACGAAAATCACGGCCGAAGATT
>TRINITY_DN381_c0_g1_i1 len=374 path=[352:0-373] [-1, 352, -2]
AACCGGGCGTGCCTCGATGCGAAAAGGACAATATTTCAGTGCAGGCCTCGGGTCATCCCC
CTCGCGTCTGCCCGAAATAACTTGCTCGGGAATGTTCTGAAGGCAAGCCTCGGTGTTCCT
CGCCATCTGCTCTCGCCTTTCTCTCTTTTGTTTCGTTCTCTGCTCCCGACCTACGAAGCA
TAATCCGAATTGGCTTGTACAATTCAAGACGCGTGAGATGACGGACTCGACTTACCAGGA
ACCAGCTGCTGGCAGGCACAGCTTGGCCCCAGTGGTTCTTGGCACCGAGAACGCATCGCC
CCCCGCTACGTCCCGCCCCTTCGGTTACCATGCAGCGCCCCTGTGCGACTTGTGTTTTTG
CGGGCGCGGGTGTG
>TRINITY_DN378_c0_g1_i1 len=257 path=[235:0-256] [-1, 235, -2]
ATGTGGTAAATACTAATGGATCAACTGCTATTGCAGCCCCTGGTATTCAATACTCCACAA
TGCCTGTAGATGAAGGTGGTAATTACGATAACCATGCAATAAAAGGATCTATTAGTAATT
TCCGTATTATAAAAGGTACTGGTTTATACTCTGGTTCAACTATTACTGTTCCTACTGCAC
CATTAACTGCTGTTACTAATACAGCATTGTTAACTTGTCAATCAAACAAGTTTATTGATG
CTTCTACTAATGTTTAT
>TRINITY_DN378_c1_g1_i1 len=535 path=[1025:0-534] [-1, 1025, -2]
ATAGCAGTTGATCCATTAGTATTTGCCACATATAGTATATAGCTACCAACAGCAACAGCA
GAGGTAGTAAATGTAATCTGAGTTGATGAAACAACAGTAACAACACTTGCGGTTACTCCG
TTAACGATAACTTGAGCGCCACTGGCAAAGTTAGTACCCGTTAGGGTAATAGTTTGCCCG
CCAGCTGGATCTGCAGCAGTGTCATCACCTGGATAAGCAATACCAGTAATAGTAGGAGTT
AAATCATAACCCCCACTTATTTTGGTATTACTTAATTGACCAGTAGCATCTACACCTTGC
GCTAATTTAGCTAAATACTTTGCGATACTCATTGGTATTCCTTATTTTGTTTGTAACTTC
GCTGAGGGCGGAGTAAAGTTGGCAGTGTAACGAGCAACGCCTTTGGTAACGCGTAAGTCT
TCTAGATAACCATTATAAAACAATCTTGGTGTTCCACCGCTGCTGTTTAATCCAGCTACA
AAAGAATAATCACCAACTGACATATCACTAATTGATGTTGTACTAGCATTAAAAG
>TRINITY_DN382_c0_g1_i1 len=854 path=[1663:0-853] [-1, 1663, -2]
AAACTTTGATAAAAGTAGAGAACTGCACCCTGCAGCCACTTCGTGGCGCCGAAGGAGTTG
ATAGGCTTGCGGCGTGCAGTTTTAAAGGACAGCTCTACGGCATCAAACTTTGATGAAATA
TCAAAACTGCACGCCCTAAGGCCTTCGGCCAGGCCTGCGGCGCGGCGAGAGTTTATTTGG
GCCGGCGGTCCAGTCGCCTACGGCGACGAGTTAATTGTAATTAACTTTAAAGTTGATTTA
CTTCAACTAATGTATACACTTAGTGTACATTACTTTGTGCAAGACACAAATACCTTAGTG
TCAAAAAAGGCACTTTTTCACTTAAAAAGTGGTTAGGGTGGCCTTATAATTTTAATTTAA
AATTTTGCCTACTGTATTGCTTTTTTAAAAGCAGCAGTAATTGCTGTTTTTCACAGCTTG
GCAGCGTTGGCTAAAAAGCTGCGCAGCTTTTTTAAACTTTTTTTAAAGTTTTGCCTGCGC
AGCGCGCAGAAACGGGCAAAAGGGGGTGCCGTTCCCTTTTGGGGAGACGTGATGTCCATT
TTTGGGGCACACGACCGCCCTGAGGCAGTTTTGGGACAAACTGTACGCGCAATGCGCAAA
TAAGGAATTTATTCCTTTTTGGCCAGGCAGCGGCGGCAGTAAACTGCCGCCCAGTCGGAC
TTCGTCCGACGACCTTCTTTTTTTAGGACGTCTTTTTAAGGCGTCCTATACGGCTGTCGT
CGTTTTTTAAAAAGGCCTTTTTTCGGAAGGAAAAATCCTTTAACGGAGCCGACCGGCTTG
CGGCAGGCTTTTTAAACGGTTTTTCCGTTTTTTCCCCACTTTTTAAGTGGCGGGACCTAT
CGGGCCGCCCTGTG
>TRINITY_DN385_c0_g1_i1 len=332 path=[823:0-181 824:182-331] [-1, 823, 824, -2]
GTAATTAGACATTTTGCATGTCTTTTTTCTAGGGCAGTTTTTGACCTATTTTGCTTCTGT
GAGCAAAGCACATTTTAAATTATACCCGGTGGTGTGCTATCTTTTATGATTTTAGTCATT
TTGGTCAAAAATGACATACCCCGTGAGGCTCGGCCGCAACTCTCGTCAATTGTACACTGC
TTTTTAGAGCTAAAATGTATATTTTAATTTGTACACTCGGCATTTTGGCGCTTGACAGTG
CAAGTTTTTGTCGTTTTTGACAAAATTACAGTACACGATTTTGTGTTTTAATAATTACAG
TTAGAAAACACTGTTTTGTTTTAAAAAGTGCG
>TRINITY_DN385_c0_g2_i1 len=275 path=[825:0-124 826:125-274] [-1, 825, 826, -2]
TGAGCGAAGCACATTTTAATTTATCACCGGGGGTGCTGTGGCTTTTAGTCATTTTGGCCA
TTTTAGGCATATTTTGTCATACCCCTGGAGGCTCGGCCTCAGCTCTCGTCAATTGTACAC
TGCTTTTTAGAGCTAAAATGTATATTTTAATTTGTACACTCGGCATTTTGGCGCTTGACA
GTGCAAGTTTTTGTCGTTTTTGACAAAATTACAGTACACGATTTTGTGTTTTAATAATTA
CAGTTAGAAAACACTGTTTTGTTTTAAAAAGTGCG
>TRINITY_DN383_c0_g1_i1 len=419 path=[949:0-358 950:359-359 951:360-418] [-1, 949, 950, 951, -2]
GCGGTTGCAGTTTTGGTAGTAATTTACTACATTAAACCACAGTGCGCAATTTTGGATGGT
TGTGTTGGAGAAGAGAGAAGAAGCGCGCCAAGACCCGTCCGCAGCCTGTGACAGGCGCGG
ACGGGGGAAACGCGGCGCAATCCCAGGCGCTGTGCAACTTTCTGCTGCTACAGATTTCCC
GCGCAGGGCGCTTACAGCGTGGAAGTGCCTACGGCGACTAATTCCACAGCTTTGCTGTTA
TTATAGCAGCCCAGTTACACGGGCCCCCACTAAGACCGCTTTTACCACAGGTAGGCAAAA
CAAGAAAAGCCTTACTAGGACTTCTTTTTTAATTTCGCGGCCTTCGTTTCACTCGACCAC
GCACATAAGTGCTTTACATGGGCTTAATTTAGCGGCATTTAGTGGGATCGCTGCATAAG
>TRINITY_DN387_c0_g1_i1 len=346 path=[324:0-345] [-1, 324, -2]
TGAACGCGCAAACTCGACATGCGTTGCCGAATCGATGTCTCCATGTCAGCCTCATGCGAT
TCATAAGCCGCGATGAGATCAAGCAGGCTTTGAACATACCCGCGCAAGGTCCCCATGTTG
GAGCCCACAAAGCCGATGGGGTTGTTGATCTCGTGGGAAGGGCCTGCTGGCCATTGGCCG
CCTGGCGAATGGACACGTCCCAGGATGGTGGCAGCGCCGCAATCAGCATCTTGCGCGCCA
TGGCTGAATCGTCAACAACCAGAACCGATGTACTCATGTCTGAGACCTTGCGAGGGAACC
GTGGCTGCACCCCGATTTTTCGAGAGAAGCTGGGTGTGATGCGCGA
>TRINITY_DN386_c0_g1_i1 len=299 path=[552:0-298] [-1, 552, -2]
CCCCCACCCCCTGGGGGGAGGGGGGGGTGGGGGGGTTGCTACATTCGCCTCTAAAATTCA
TATAAATATAACTTTTAAAGTTATTGATAGTTATTGATAGTTATTCTTAATGAAGTTCAT
GTTATTGTTATTTATTATGATTGATGATTGATGTTAATGCATGTTACTCTGTTTAAGATC
ATGGAACATGATCTTAAACAGAGACAAACAAAGAGAACCTTTTCTTTGAAAAGGTTCTCT
ATAAGACATCATTGAAGTCCCTCCCCTACCCCCCCCCTCCCCCCCTCGAGGGGGGGAGG
>TRINITY_DN386_c1_g1_i1 len=254 path=[473:0-253] [-1, 473, -2]
TCGAGGGGGGGAGGGGGGGTAGGGGGGGGTAAAAAGCATGTTATTTTGAAGAATTGAATG
TTTGATATAAAGTTAAGAGAAGCTTGAATAACGGCCTTTTTAAAAAGTTATGAAATATTC
ATATCTTTTGATACAAATCCCTTGCCAGGAACCTATCATATGTAAATATATAAAAATATA
AATATATCAATATTTATAAGAATTGCCTTTGATTTAAGCTGTCCCCCCCTCCCCCAAAAA
AGGGGGAGGGGGGG
>TRINITY_DN388_c0_g1_i1 len=365 path=[343:0-364] [-1, 343, -2]
AAGTTGCTTTGACCATTGTTTCCGTCTGCTTTAAGCGCAAGAGCATTCGTATCTTGTATA
AAAATCATCCACTCTTTCCCCATTGCGTGCCATTTGGCAACAACACCGCTATCATAGAGT
AGATTGTGAATATCGCCATGACCGTGAGGCTTGGTCTCGATAACTTTATCTTTGATTGCA
AGTGTGGCTTAGTTGTCAATCAGTGCTGGGACGTTCTCTTGCTTGATGATGTCGACTCGC
TCCTTGCCAAGTCCGAAGTAGTCGTGGTCCTCAAGCAACTTGACAGTGCGACTGTAGGTG
TCGTCAGAGGTCATAATCGCAAAGGGGACGTAAAAGTCATTGCTTAGGCTTGGGTCGAGT
CGCAG
>TRINITY_DN388_c1_g1_i1 len=308 path=[571:0-307] [-1, 571, -2]
GCCAGTCCTGGCAAGTTCAGCAAGCCCGAGCTCTTCGAAGTCATCGAACTCTTATTGGCC
TGGCTTAAGGAAGTATCCTTTAGGGACTTCGGGTCTGTATTTATCATAAGGATTTACATT
GTTGGCGCTGTCCTTGAGTAGCTTACGGCCACGCTCACAGTATTAAACTAAGCCAGTTGG
AGTAACTGAATCTAGTTTGATCAGTTGCTGCATAAATTTGATTTTAGAGTCTTAGTCCCA
GGATTTGATTTGCTCAAGAATTTAAGTTTGATCAGATGCTTCTAGGAGCTAAGTTGCTTT
GACCATTG
>TRINITY_DN393_c0_g1_i1 len=206 path=[184:0-205] [-1, 184, -2]
GGAGCATTGGGGTACCACAGCCCAGCAACGAGGGTTGAGCCAGAGATGTTGATGTCGAGC
ACAGTGTGCGCGAAAGCATTGCACCGCTCGCGGTAGCTGATCGGGCTCCCGCGTCCGCCG
GCGTGCGCTTGGTGATGAAGGATGTCACCCTTCGCAGCTCCTCCACTGTTGTGTGCTTCA
TCAGCGCCGCGACAAGCTCGCCACGC
>TRINITY_DN394_c0_g1_i1 len=456 path=[434:0-455] [-1, 434, -2]
GCTGCACGCCCTGCACGGGGCCCCGGACTCGGAGGGCCTCGCGCAGCTCGTCCTTCGGCT
CGGTGCTGCGGGTAAATCCCGTCGGAGCGCTCGGCGCGGCGGCGGTCCGCGGGTCTGCAC
GTGGGCCGCTTAACCGCTCGCTAGCGCTCGCCGCGGCCCCGCCTCGGCCGCTAAGGTCAG
GCCGGCCTTCGGCCGGTTGGGGTTCATATGGCGCCTCCGGCGCAGTTAAGTTCATATGGC
GCCTCCGGCGCGGTTGGTTGGTGATGGGTAGCGGTCTCGGTCGCTAAGTGGCTGACTCAC
CCATCAGACGGCACCCAAGCGGGGCGCCACCTGATGGGTGAGTCTGCCACTTAGCGACCT
TCGACCTTGGGCTTGCATAAGGTTGCCTAGTGTACGTCGCCACGGCTTGGCCTTCGACCC
ACCGCGGCTCCTTCAATACCCAATTTCGGCGGGGGG
>TRINITY_DN391_c0_g1_i1 len=307 path=[569:0-306] [-1, 569, -2]
GTGTAGTGGCTCGTCTATATCAAAGTTAAATTTTTGCTTAAGCTGCTTTCGCTTCGAAAT
TAAAAACAACTCTTCTTTTAAATCAATACTAACAGAATTTTTATTAGAGTCTAAAGTAAT
AATCTCCAGGGGTATTTTCGTAGAATGGCGATTGGTCAACTGAATCATATACAACAGTCC
CGATGTTCGATATTGCTCTTTCGGCATCGTTCGCAATATACTCATTGATTAACGCATTTG
AACACATTCTTTCAGTTAGTGCCTCCGATTCTGGATGATTCTTTATAAATTATCTCTCGC
TTGGTAG
>TRINITY_DN391_c1_g1_i1 len=365 path=[685:0-364] [-1, 685, -2]
GAGATGCCCAAGTAGTTCAATGATTCAGTACTACCATAAGCTCCTTGCAAGTCAAGCAAA
TCGATAATACCAAGTGACTGAGTGTTGGCCCTCATCAATTAGTAATTATAAAAAAATAAA
TTAATGGTTGAGACAGAACTCCAACAAAAGGCGCCCGAATCTTCTAAATCGACGGCTCAG
TAATCTCATCAGTTAAGATGCTCTCGTACAGTGTTGACACAACAGGCACCCACAACCCCG
GATTCATGGTCCGGTACCCACCCTCATTTAGTTTTGGCTATCAACTCTAATGCGGAGTCG
ACCCATACGAGTACTTCATCCAGTGATTAAGATTAATTGATAAATAATGTGTGTAGTGGC
TCGTC
>TRINITY_DN390_c0_g1_i1 len=317 path=[589:0-316] [-1, 589, -2]
TAGTTTTTGCGCGCGCTGCCAGAAATAAAAACACCTCCTAACGGAGGCGAAATTACCCCG
TAAGCCAGCCGGCGGCCATAAGGGGTGTAGTTTTTGCGCGCGCTGAAAATTTATCTTCAA
CTAATTTTGAAGATTTTGGTCCCGAAATTACCCCCAAAACCAAAAACCTCCCATAAGGGG
TGTAGTTTTTGCGAGCGCCGCCGGAAAGTTAGCTGACAATCGCCAGCCTATATAAAAACT
ACACCCCTTATGGCAGGAATTATAACTTTCCCCCTGATTCTGATCAGAACGACCATCATT
CCGATCTGAATCATCAG
>TRINITY_DN390_c1_g1_i1 len=331 path=[309:0-330] [-1, 309, -2]
AAAGGTCGAATCCCCGGAGCGGCGAGCACGCGTTAGCGGGCTCAAGCCGCGATGGGGTGA
GACCGCTACCCTGTCACTTCACTGTGTCCCAAAATTAAATTTCCGCACTTTAGTGCGGAA
ATGCGTCCAAACCGGACACTGTTTCCGCGAGCGAAGCGAAGCGCGCTGCGGCGCCCCGTG
ACCGTATAGGCCGTCCGCAGGACGATCCGCTCGCGACCGCGTTCGGTCGCCCGGCCGCTA
GCCGAGACCTACGATCGCCGCCGAAATCACTAGCGACCCCTGCAGAATTTCCCCCATTAG
TGAGAAATCCTGCCATAAGGGGTGTAGTTTT
>TRINITY_DN396_c0_g1_i1 len=263 path=[241:0-262] [-1, 241, -2]
CCAAGACGACGATAAGAAGGGCTACAAGGCGGGTCAGGACTTCTTCCCGGCCCTGCTCGA
CCGGATGCACCTGACCGCCGTTCTGGCCAAATGTGGCGAGTTCTGCGCCCGTGCCGAAGC
TTTCGTGAAAAATACCATCGCACAACTTAGCGGCCTCGATCAAAGCGCCATGCTGGATCA
GGACAAGCTCTGGCCGGAAAACGCCACGCATGCGGTGATGCGCAGCCGGATCAACTTGGA
AATTCGCACCCCGGTTGCTCAGG
>TRINITY_DN389_c0_g1_i1 len=2093 path=[2097:0-1057 2098:1058-2092] [-1, 2097, 2098, -2]
TTTCCGCCTGATCCTTTAGTGTCTTCTTAACCACAGTCTTAATCTTTGAATTGATCGCCG
TAGTAAGCCCTCTGGGCTTAGCATACGACAATCGCACTCGCTTTGCAGACGCAGGTGTGC
AAGACACATTACTTGAACTTCTCTTACGTGGCGTCTGGAACATTCGTAATTAAATATGAC
TCATGTTGACCCGACTCCAAACAGCAGGAAGTAACTAGCAGGAGGTTGTAGGTAATAGTA
TACTACAACTCCTGGGTCCTGCAGACGGCTTTCTTGGCAATCCTTCACGGAACCCTGCCC
TTCTTTTCTTCTTTATAGTGTGGATACAGTTTTGTATAGTCACCCTAATAAATTCACAAT
TTTGTCGTATACTTTTTTTAATTATTTAAAAGTCAATATACTCTACTTTTTGGGTATAAT
GCATTTCTGCAGGTATTTGTCCACCAGTAGAAACACCATTATGACATACAGCTTGAGCCA
CCAACCACAAATTTGTGTTTGTCGGTGTAGTACCCGTATCTTGAAAATAGATAGTTTTCA
TGTACGGTGTCAGGTCAAAACTGAACGGCAATGACACATCGCTTTGATCGCATGTTGACG
CCGTAGATGAAGCCCCGGTTGCTGTCGCATTCGTGACTCCTAATTTCATGATTTTTGAGT
CTAACAATGTCCAGGACTCCTCATTGATAGGCAACGTCATGTCAAGCATGGTTGCCTGAG
GACCCACTTGTCCACCGTTGACTTGAAAGAAATTCGATCCGACATCGGTTGCACCGAAAT
TGTTCGTATTTAAGATCTTGTATTTGCAAATCCAGATCTTCACCCAACAAGGTGGTGGTT
GTATATTTGTCGTCGCGTTATACGGCAACAAATTGATGAAACCGTCAATATACGCTTTGG
TCACTCTAACGCGATTCGCAATTCTTTGCGAATCACCCGTTCCTTGGCTCAGTTGCGGTA
CAAGAAACAAATTGAACGGTGTACTAGTCACCGTTGACATTGAATTGTTTGCACCATACT
GGATGTAAATTTTCTTTTCCGCCTGATCCTTTAGTGTCTTCTTAACCACAGTCTTAATCT
TTGAATTGATCGCCGTAGTAAGCCCTCTGGGCTTAGCATACGACAATCGCACTCGCTTTG
CAGACGCAGGTGTGCAAGACACATTACTTGAACTTCTCTTACGTGGCGTCTGGAACATTC
GTAATTAAATATGACTCATGTTGACCCGACTCCAAACAGCAGGAAGTAACTAGCAGGAGG
TTGTAGGTAATAGTATACTACAACTCCTGGGTCCTGCAGACGGCTTTCTTGGCAATCCTT
CACGGAACCCTGCCCTTCTTTTCTTCTTTATAGTGTGGATACAGTTTTGTATAGTCACCC
TAATAAATTCACAATTTTGTCGTATACTTTTTTTAATTATTTAAAAGTCAATATACTCTA
CTTTTTGGGTATAATGCATTTCTGCAGGTATTTGTCCACCAGTAGAAACACCATTATGAC
ATACAGCTTGAGCCACCAACCACAAATTTGTGTTTGTCGGTGTAGTACCCGTATCTTGAA
AATAGATAGTTTTCATGTACGGTGTCAGGTCAAAACTGAACGGCAATGACACATCGCTTT
GATCGCATGTTGACGCCGTAGATGAAGCCCCGGTTGCTGTCGCATTCGTGACTCCTAATT
TCATGATTTTTGAGTCTAACAATGTCCAGGACTCCTCATTGATAGGCAACGTCATGTCAA
GCATGGTTGCCTGAGGACCCACTTGTCCACCGTTGACTTGAAAGAAATTCGATCCGACAT
CGGTTGCACCGAAATTGTTCGTATTTAAGATCTTGTATTTGCAAATCCAGATCTTCACCC
AACAAGGTGGTGGTTGTATATTTGTCGTCGCGTTATACGGCAACAAATTGATGAAACCGT
CAATATACGCTTTGGTCACTCTAACGCGATTCGCAATTCTTTGCGAATCACCCGTTCCTT
GGCTCAGTTGCGGTACAAGAAACAAATTGAACGGTGTACTAGTCACCGTTGACATTGAAT
TGTTTGCACCATACTGGATGTAAATTTTCTTTTCCGCCTGATCCTTTAGTGTC
>TRINITY_DN389_c0_g2_i1 len=1082 path=[2095:0-46 2096:47-1081] [-1, 2095, 2096, -2]
CACCATACTGGATGTAAATTTTCCTTTCCGCCTGATCCTTTAGTGTCTTCTTAACCACAG
TCTTAATCTTTGAATTGATCGCCGTAGTAAGCCCTCTGGGCTTAGCATACGACAATCGCA
CTCGCTTTGCAGACGCAGGTGTGCAAGACACATTACTTGAACTTCTCTTACGTGGCGTCT
GGAACATTCGTAATTAAATATGACTCATGTTGACCCGACTCCAAACAGCAGGAAGTAACT
AGCAGGAGGTTGTAGGTAATAGTATACTACAACTCCTGGGTCCTGCAGACGGCTTTCTTG
GCAATCCTTCACGGAACCCTGCCCTTCTTTTCTTCTTTATAGTGTGGATACAGTTTTGTA
TAGTCACCCTAATAAATTCACAATTTTGTCGTATACTTTTTTTAATTATTTAAAAGTCAA
TATACTCTACTTTTTGGGTATAATGCATTTCTGCAGGTATTTGTCCACCAGTAGAAACAC
CATTATGACATACAGCTTGAGCCACCAACCACAAATTTGTGTTTGTCGGTGTAGTACCCG
TATCTTGAAAATAGATAGTTTTCATGTACGGTGTCAGGTCAAAACTGAACGGCAATGACA
CATCGCTTTGATCGCATGTTGACGCCGTAGATGAAGCCCCGGTTGCTGTCGCATTCGTGA
CTCCTAATTTCATGATTTTTGAGTCTAACAATGTCCAGGACTCCTCATTGATAGGCAACG
TCATGTCAAGCATGGTTGCCTGAGGACCCACTTGTCCACCGTTGACTTGAAAGAAATTCG
ATCCGACATCGGTTGCACCGAAATTGTTCGTATTTAAGATCTTGTATTTGCAAATCCAGA
TCTTCACCCAACAAGGTGGTGGTTGTATATTTGTCGTCGCGTTATACGGCAACAAATTGA
TGAAACCGTCAATATACGCTTTGGTCACTCTAACGCGATTCGCAATTCTTTGCGAATCAC
CCGTTCCTTGGCTCAGTTGCGGTACAAGAAACAAATTGAACGGTGTACTAGTCACCGTTG
ACATTGAATTGTTTGCACCATACTGGATGTAAATTTTCTTTTCCGCCTGATCCTTTAGTG
TC
>TRINITY_DN399_c0_g1_i1 len=242 path=[464:0-29 465:30-53 466:54-241] [-1, 464, 465, 466, -2]
AAGTCTCGCCGGCGGCGGTAACCCACGGCAACCTGACGGTGACCATCACCGAAGACCCGA
TCGTCAGCCAGCCGGGGCCGTTGTCCAACGGCCAGACCGCAGTGGTGCCACGCTCGCGGG
TTAACGCTCAGCAAGAAGCCAAGCCGATGTTCAAATTTGGCCCCGGCACCACCCTGGACG
AGATTGTCCGCGCGGTGAACCAGGTGGGCGCGGCGCCCGGCGACTTGATGGCGATCCTTG
AA
>TRINITY_DN392_c0_g1_i1 len=401 path=[806:0-111 807:112-135 808:136-400] [-1, 806, 807, 808, -2]
ACCTAACTAGTCCTCCCCTTGTTATAGACACACTGGCCATGGATCTCACCAGCTAGCTTT
ACCAACCCACTGGAATATAGCAGACAAGCGGTCGCATTAGATACCTAACACATGTCCAAC
AGAGGAGAAGAGACGGCTCTGTGGAGAGATTCCGACGAAACGAATACCGAATGCGTTACC
AACGAACTGCATACGGCACCAAACAAGAAGACCAGCTCCGGACTCGAAAGTAACTAAATC
AACCCATAATACGTCTAATATAGCATCTGCGTGCTGGTTAAATCCTACAGTCGTATAAGG
GCATAATAAGTAACGAGAGCTTGACTAACCATAATGGAACCAGTACTAAGCTGCTGAAGG
GAAAGGAGAGTAGCTGCAGCTAACGCGAATGGGATAACAGA
>TRINITY_DN392_c1_g1_i1 len=934 path=[1823:0-933] [-1, 1823, -2]
GACTGAACAAGGCTCCAACTAACTTACCATTATGCAGCTTTAAGATCGCGAAGGTCCAGA
GGAAGTAAATCTCTGGCTCAATATGCTCAGGCGTCGCCAGCATGTCGTAAGAACCTCAGT
TGTCTGGGTGAATCAGGTCTCACATAGCAGCGGAGAAGACGAGCATGAACGTCAGAGCGA
CGAAGATACCATCCTTAACAAGCACTGCGGAGATAGCTCCCGACCCATCTGCAGCTAAGT
GTCCTGTAGTAGAAGGAGCGGAGCGGTGTACGAGGATGATGTGCAAGAGCACGATACCAG
ACGTCACTAACGCCAAGAGGAAGTGAAGGACAAGGAAGCGACGTATCGAAAGGGTACCCA
CGGAAGTTCCGGAAAGCACTCCCTCGAGAATCGCATCCGAGACGACAGGAATGACGGTCA
CCAGGTTAAGGATGACAATCATCGCTCAGTAGGACATGTTACCTGCAACACAGACGTATC
CGGTGAAGGCAACTCCTAAGGAGAGCAAGAAGATAGCAGCTCCGACCAATCAAGTCGCAG
CCTTGAGTCAGTTGACCACAGAGTATCCGGTGAGAGACTTAACTCAGTGGGTGATCAATA
AGATCATGACCAGGTTGCTGCAGAGCATATGCTCAATACGAACCAGTCAAGAGTAACAGG
AATGGGAGAGCAGATCCATAAGATCGACAAACTGGACCTCTAACTTGAGAGTCAGAAGAC
CTACGAGAAGGAGTCCCGTAGTCACCTGAACAACCCAAAGAGCAGCTAAAACTAAAGCAA
TGCTATGAAGCAAGCGGGTATTACCGACACCGAACATCGCAGTCTCGTAACGTAGGAAGG
CCGTAGGCGTAAGAGGAAGGACGACGCCTTAAGTGGCATCAGAGCTCACCGAGTCTCCTC
AGGAGCAGGTCTCAGAGAGCCTCTCCGAGAGACA
>TRINITY_DN398_c0_g1_i1 len=446 path=[847:0-445] [-1, 847, -2]
TTGGGGGCGGAAATTCCGTCCTGGCAAGAACTTTTTTGGCGGCTTCGCCGCCCAAATTGG
TCTGCAGCAATGCTTTTTTGTGATTCTCAATCACAAAGTCACTTTTTGTGCAAAAGTGCC
CCAAAAAAAGCGCCTAAAAAGTGCTTGCTGCAGGCGGGCACAAAAGTTGTCACCGTAGAC
GCCCAATTTGGGTCAAAAACCCCCAAAAAGCCACGCCGTAGCCGCTGTAAAGCTTTTACA
GCTTAAAAAGCTACCTGCGCGCGAAGCGCCTAAAAGCCCCGCACTGCGGGGCGGCCGCAG
GCCGCGGGGTGCCAACCATGGCCCGCGCCCCGAAAAGGGCGACAGGGTCGACGATTGGCC
GTCGCCCGGTCCTCGCGCGCAAAAAGGGCGACTTTTTACCACCCCTAAGGGGGTCGGGGA
GACCCCTAGCCGACCCCCGACCCCCG
>TRINITY_DN400_c0_g1_i1 len=488 path=[931:0-487] [-1, 931, -2]
TGGACTCGCTACCGGGGTTTCACAAAGTTGGCTCAAGAAATAACTGATGCGGCTGAAAAG
CAGCTCGGCCTGGTTGCGCTCAAAACATCATTGGGGATGCGCGTCGCGTACATGGAAGCA
CTGGGCAGTGGCCTAACTGGCGCAGAGACGCAAGACAAGAACGCCAGAGCTGAAACCCAA
CGCATGGCCGCTGAAGCTATGTCGTTTTTGAAGAAGAAATAATGAGTAAGCAACGCCCCA
CCCTATCCAAGCCCTTGCCGCGCATTAGTGCTGATGCCGCACTAGCCTTTGCTGAAGCAA
AGACACCTGCACACGCACCGATAGCCAAGCCTGTCGCTCCAACAGCCCGGCTAAATGCAA
ATATCCCCGTTGAATTACATCGGGCGCTGAAGATGAGGGCCGTTACTGAGGGAAAAACAA
TTGGTGAGCTAGTCGAAGACTGGATCAGAAGCTGGGCCAACAAATAGGCAAAACGAAACC
CAACACTA
>TRINITY_DN400_c1_g1_i1 len=240 path=[218:0-239] [-1, 218, -2]
TTACCCTCGAAGCTTCTTCGATGAGGGTCAGTATGTCTGCGGTAGCCCATATTTCGGCCG
CTGAGGCCCCTACAGGGATCAAACACAGGTCAGCCAATACCAGGATGGCCCTCGTCTGCT
CTGCGACGCGTGGCGGCCCGTCTAGAACGATGTAGTCAGCGTTCTTGTGTTCTTCGACTT
TGCTGATCAGCTCGCGGTGAGTGTTGGCAGTGTCTGATGTCAGGTTGCCAGCCTTTCCGG
>TRINITY_DN404_c0_g1_i1 len=285 path=[599:0-77 606:78-196 602:197-220 603:221-235 604:236-259 605:260-284] [-1, 599, 606, 602, 603, 604, 605, -2]
TGTCCTTGTTCTATTTGTTGCAAGAAGAGAATCGTAATAACTGATTTGCTTCTTGTCCAG
GAAGATTACAACACATGTAAAATGGTTCCCCTTGTGGATGGGAATGAAGATGTTCCTTGT
CTTGGAAATGTCTATTTTCGATATTCGATTCTTCTTCAAATATTTACAGATTCCATCTGA
GTCAAAGGTGATGAAATCGGTTGAATGGAATAGCGATGGCTTTCTACCAGGAAAGTTTTT
ACACAGTTGTTTATCCTGACCTTCCAGGAAGATTACAACACATGT
>TRINITY_DN406_c0_g1_i1 len=265 path=[627:0-197 628:198-218 629:219-254 630:255-264] [-1, 627, 628, 629, 630, -2]
GGGAATTTTAGTTGTGACGTCAGAGGGGTCACCGGCTAAATTATTGGAACACGGTCGCGA
AGGGGTGGAACTTCTTGAAGAACAAGGGGTTTGACTTGGTTTTAGTATACTTGGAACTGG
AACACCAGGGTCATAGGTAATATTATACTATGACCCGGTGTTTTACCAGTATTTTCCAGT
AAGTTCCGTACCACGACTTACAGTACGTGTTAACCATACCAGTGCATGTTAACGATTACG
ATCGTGTGTCTTGGGGTGGCTCACG
>TRINITY_DN403_c0_g1_i1 len=393 path=[371:0-392] [-1, 371, -2]
TTGAAGAGGCGGACACGAGAGCACGTTAATTCTTGTTGCAGTTCAATAACTGCTGTGAAA
TGGTGCGTCGGTTCGACGAGGTCCTTACAGCTAAAGCATCGAAACAAAGTTTGGTTGATG
AGATGATCAAGCAAGACTTGAAATTAAACAATAAGTTACAAGACATTAACTTGGAATCGA
GTATACAAAAGAACAAAACTTCAGCAAGTGGTACTCACAAGTCATCACTAAATCCGAACT
AATTGAGTACTATGAAATTTCAGGATGCTACATTTTAAGACCCAACGCTTATTACATTTG
GGAACAAATTACAGCATTCTTTGATGCAAGAATTAAAAAGCTTGGAGTGCCAACCTAAAA
TAATTTCTTAGAGCTTAAAGATTAAGTAGATAA
>TRINITY_DN407_c0_g1_i1 len=213 path=[534:0-195 535:196-212] [-1, 534, 535, -2]
CCGTGTCTATTCAGTAAGTAACTTCTTATTTAGGTCTCGTCAAGGGCCTCAATGAGGTTT
GCAAGGCTCTAGACCGCAAGCAGGCTCTCCTCTGTGTCTTGGCTGACAACTGTGATGATC
CCAAATACAAGAAGCTCATCACAGCTCTTGCCAAGTCCAACGGAATTCCCGTCATCAACA
TTGAAAACAGAAATGATTTGGGTGAATGGCTCG
>TRINITY_DN402_c0_g1_i1 len=1026 path=[1761:0-270 1762:271-1025] [-1, 1761, 1762, -2]
TTTTTCCAAATTAGAGAGTCTTAGGCATAAGCTTTAGCTCTCTAACCATACAAAAATAAC
GGTTAACACGCTAACTTTGAACATTCTTACTATTCTACCAAAGTGTAAAATGGTTCAAAG
CCAAATGAGTCTCTCAACTAGACCCGGAAGGTTAATTTGGAGATTATTAACATGCTGTGA
GAAAGCATTCGCCACATTTAGATTGTGGTTAGACTGAGCTGAGTTATTACTTGTGAGAAG
ATATTTCCTTGGGAGAGCAGTTGTTCCGCAAATTCACAGCAGACAAATCACCATTTGAGA
GGTTCAATTTACGACCATAAGATTGTGAAACCAAGCCGTGTTAGCCTACATTTTTCCAAA
TTAGAGTGTTAATTTGAGTTTTAAGAGTGAATGTGTTAAAAATATCTATTATAGCAATTT
ATAGTCCAATAAACTTAAATCACTTTGCCATCATCATGCGGACGAATTCCTCGTAGTTAA
TGTGACCATCACCATCGACATCAGCCTCACGGATCATCTCATCGACTTCTTCGTCAGTGA
GCTTATCACCAGAGGATCCCGCAAAGAAAGTTTAAATGCCAGACGAGCCAGTAGTCCCCG
CAACCATTGTATTGTCAGCTAAAAGAGCCTCGATCCGTGAAAAACAACTTGCAACATGGA
AGAAGTTTTAGGAGGAAAAAGACAAGAAGAAAGCTAAGGAACGTAATGAAAGAATGGCAG
TAGCCGATGAATCTAAAGCAATGTACAGTAATGCCTTGCAAAAATTAATCTGATCCAATC
TGACCATTAGCCAACCCCAGCGAACAGTCAACAGGTTCAATCGTGTATGACAACTTTAAC
CAATACATAAGCATAGGTTTTGGGTTCTGATCATCAGATTGAACTGGAGTCGAACAGAAG
CATCGAAAAAACACCACAAGCCTGCACTTTCAAGCCAGTCCAGCCGACAATGTCAGCTAC
GCCGCTTCTGCCCTCGCTGTCGCAAGTTAAAGGTGGTAGCGTGTTGGGAGAGCAGTTGTT
CCGCAA
>TRINITY_DN402_c0_g2_i1 len=1533 path=[1759:0-777 1760:778-1532] [-1, 1759, 1760, -2]
TTGGGAGAGCAGTTGTTCCGCAAATTCACAGCAGACAAATCACCATTTGAGAGGTTCAAT
TTACGACCATAAGATTGTGAAACCAAGCCGTGTTAGCCTACATTTTTCCAAATTAGAGTG
TTAATTTGAGTTTTAAGAGTGAATGTGTTAAAAATATCTATTATAGCAATTTATAGTCCA
ATAAACTTAAATCACTTTGCCATCATCATGCGGACGAATTCCTCGTAGTTAATGTGACCA
TCACCATCGACATCAGCCTCACGGATCATCTCATCGACTTCTTCGTCAGTGAGCTTATCA
CCAGAGGATCCCGCAAAGAAAGTTTAAATGCCAGACGAGCCAGTAGTCCCCGCAACCATT
GTATTGTCAGCTAAAAGAGCCTCGATCCGTGAAAAACAACTTGCAACATGGAAGAAGTTT
TAGGAGGAAAAAGACAAGAAGAAAGCTAAGGAACGTAATGAAAGAATGGCAGTAGCCGAT
GAATCTAAAGCAATGTACAGTAATGCCTTGCAAAAATTAATCTGATCCAATCTGACCATT
AGCCAACCCCAGCGAACAGTCAACAGGTTCAATCGTGTATGACAACTTTAACCAATACAT
AAGCATAGGTTTTGGGTTCTGATCATCAGATTGAACTGGAGTCGAACAGAAGCATCGAAA
AAACACCACAAGCCTGCACTTTCAAGCCAGTCCAGCCGACAATGTCAGCTACGCCGCTTC
TGCCCTCGCTGTCGCAAGTTAAAGGTGGTAGCGTGTTGGGAGAGCAGTTGTTCCGCAAAT
TCACAGCAGACAAATCACCATTTGAGAGGTTCAATTTACGACCATAAGATTGTGAAACCA
AGCCGTGTTAGCCTACATTTTTCCAAATTAGAGTGTTAATTTGAGTTTTAAGAGTGAATG
TGTTAAAAATATCTATTATAGCAATTTATAGTCCAATAAACTTAAATCACTTTGCCATCA
TCATGCGGACGAATTCCTCGTAGTTAATGTGACCATCACCATCGACATCAGCCTCACGGA
TCATCTCATCGACTTCTTCGTCAGTGAGCTTATCACCAGAGGATCCCGCAAAGAAAGTTT
AAATGCCAGACGAGCCAGTAGTCCCCGCAACCATTGTATTGTCAGCTAAAAGAGCCTCGA
TCCGTGAAAAACAACTTGCAACATGGAAGAAGTTTTAGGAGGAAAAAGACAAGAAGAAAG
CTAAGGAACGTAATGAAAGAATGGCAGTAGCCGATGAATCTAAAGCAATGTACAGTAATG
CCTTGCAAAAATTAATCTGATCCAATCTGACCATTAGCCAACCCCAGCGAACAGTCAACA
GGTTCAATCGTGTATGACAACTTTAACCAATACATAAGCATAGGTTTTGGGTTCTGATCA
TCAGATTGAACTGGAGTCGAACAGAAGCATCGAAAAAACACCACAAGCCTGCACTTTCAA
GCCAGTCCAGCCGACAATGTCAGCTACGCCGCTTCTGCCCTCGCTGTCGCAAGTTAAAGG
TGGTAGCGTGTTGGGAGAGCAGTTGTTCCGCAA
>TRINITY_DN410_c0_g1_i1 len=201 path=[459:0-88 460:89-89 461:90-200] [-1, 459, 460, 461, -2]
GAACAAATTGTGCAAAAATATATCATGTTACACACTTTAAAACACATTTAGTCTATTTAA
CACCGATTGAACTAGCACTAGTTTACCGGGGATATTTAGAAACAAACACTAATTTGCACA
CGAAAAACACACGAAAAACAAATGTGTACACAATAATTTACATTTATGTAATTTCTAAAT
ATCCCAGGTAAACTAGTGCTA
>TRINITY_DN405_c0_g1_i1 len=737 path=[1431:0-46 1432:47-736] [-1, 1431, 1432, -2]
TATCAACGACGACCATTTCCTCCTCTTCTTCCTCGACATGAGCTTCGTTGGTTTCGATGC
AAGTCGCGATCATGCCATGCTTTGAGACCATGCTGGTCGAAAAGTCATCCTTCATTGAGA
GAACGTTTGATTGTCGATCTCCATTGTAGTAGATGAGCGAGAGTCCTGGAATGGGGCTTG
CTCTGACAGATTTCCCAGATGTGCTGGGGGATTTGTTGGGTGTGGAAGACATTGTTAAAT
GTGTGATTATTATTAATTATATTATGTTGTAAATAGCTAATAATGTGTATCGTCTATTTA
GTATTTAGATATGAGGATTGCTTGCAATGCTTAGCAAACAATAACAAATAAAGAAGTCGT
AATATAATTAATAATAATGAATAACAGAGTGGACAAAATGTTATGCGAATGGTAGAATAT
CCTCAGACTCTTTGGACAGTTGTAGCATGATGTCGGCGAAGAGTTTGGGTGCGACGGTCC
TGTATCCATTCTCGATGCGCTCTTTTCGCTTGCGGGTTGAGTCTGTGAAAAGTCTCATCG
CTTCAGCTAGTCGGATTTTGTAGATAGCCATATCTTCATTGTAGGTTTCAATAGCTTCTT
CGTAATCTCCTACAGCCGCTGCGTGAGCAGCAGCTGCCTGTTCTTTAGCGTCTAGAGCTA
GTGCTGGAACACGGATCGGGCGGACAGGTCTATCAACGACGACCATTTCCTCCACTTCTT
CCTCGACATGAGCTTCG
>TRINITY_DN405_c0_g2_i1 len=1403 path=[1429:0-712 1430:713-1402] [-1, 1429, 1430, -2]
CTTCTTCCTCGACATGAGCTTCGTTGGTTTCGATGCAAGTCGCGATCATGCCATGCTTTG
AGACCATGCTGGTCGAAAAGTCATCCTTCATTGAGAGAACGTTTGATTGTCGATCTCCAT
TGTAGTAGATGAGCGAGAGTCCTGGAATGGGGCTTGCTCTGACAGATTTCCCAGATGTGC
TGGGGGATTTGTTGGGTGTGGAAGACATTGTTAAATGTGTGATTATTATTAATTATATTA
TGTTGTAAATAGCTAATAATGTGTATCGTCTATTTAGTATTTAGATATGAGGATTGCTTG
CAATGCTTAGCAAACAATAACAAATAAAGAAGTCGTAATATAATTAATAATAATGAATAA
CAGAGTGGACAAAATGTTATGCGAATGGTAGAATATCCTCAGACTCTTTGGACAGTTGTA
GCATGATGTCGGCGAAGAGTTTGGGTGCGACGGTCCTGTATCCATTCTCGATGCGCTCTT
TTCGCTTGCGGGTTGAGTCTGTGAAAAGTCTCATCGCTTCAGCTAGTCGGATTTTGTAGA
TAGCCATATCTTCATTGTAGGTTTCAATAGCTTCTTCGTAATCTCCTACAGCCGCTGCGT
GAGCAGCAGCTGCCTGTTCTTTAGCGTCTAGAGCTAGTGCTGGAACACGGATCGGGCGGA
CAGGTCTATCAACGACGACCATTTCCTCCACTTCTTCCTCGACATGAGCTTCGTTGGTTT
CGATGCAAGTCGCGATCATGCCATGCTTTGAGACCATGCTGGTCGAAAAGTCATCCTTCA
TTGAGAGAACGTTTGATTGTCGATCTCCATTGTAGTAGATGAGCGAGAGTCCTGGAATGG
GGCTTGCTCTGACAGATTTCCCAGATGTGCTGGGGGATTTGTTGGGTGTGGAAGACATTG
TTAAATGTGTGATTATTATTAATTATATTATGTTGTAAATAGCTAATAATGTGTATCGTC
TATTTAGTATTTAGATATGAGGATTGCTTGCAATGCTTAGCAAACAATAACAAATAAAGA
AGTCGTAATATAATTAATAATAATGAATAACAGAGTGGACAAAATGTTATGCGAATGGTA
GAATATCCTCAGACTCTTTGGACAGTTGTAGCATGATGTCGGCGAAGAGTTTGGGTGCGA
CGGTCCTGTATCCATTCTCGATGCGCTCTTTTCGCTTGCGGGTTGAGTCTGTGAAAAGTC
TCATCGCTTCAGCTAGTCGGATTTTGTAGATAGCCATATCTTCATTGTAGGTTTCAATAG
CTTCTTCGTAATCTCCTACAGCCGCTGCGTGAGCAGCAGCTGCCTGTTCTTTAGCGTCTA
GAGCTAGTGCTGGAACACGGATCGGGCGGACAGGTCTATCAACGACGACCATTTCCTCCA
CTTCTTCCTCGACATGAGCTTCG
>TRINITY_DN415_c0_g1_i1 len=241 path=[437:0-240] [-1, 437, -2]
GTGCAAAAGTAGAATAGCCTCCAAGTATCGCAGCTGTCCGACAACTCAGTCATCAATATG
ATCCAAGGTTTAAGTGCCTAGGGTAATTTGAACAACGACCTGCAAGGGGGGCAGCAGTCA
ATCGATATTTTCCCTGAGAATAATTAGTAAGCGCTATACACTAGCTAGTACGAAGGCAAA
TAAATGATTGACCACATGAAAATAGCGAGGATTAAGTAAAAGTTCTAGAGGATAAAAAAG
C
>TRINITY_DN414_c0_g1_i1 len=344 path=[643:0-343] [-1, 643, -2]
TGCGACAGCACACGACCGCAGGTCGGACTCCTCCAGAAAATATTTCTGAAGGTTTGGAGA
ACCTTCCCAAGGACCGAAAGAAATTTTTCGGTGCCCCCGGAGGAGGAGTCTTTCTTTCCT
TTATTTCTTGATTTTGCTATTCGTAAATCTTTATGTCGTTTTTTTTCGTATTTTTATGTT
CGTTTCTTTACTACACCAGTTTTTTTTTGGTGTAGAAAGAAACGAAATAAAATACTCAAA
AAAACTTGGGGCCAGCGGATAGAAAATTTTCCAGAGGTCGCCAAAAAGCGACCCAATTGA
GATTTTCAGAACTTTCCGAGATTTTCTGTATTTTAGCAAATTAG
>TRINITY_DN411_c0_g1_i1 len=233 path=[421:0-232] [-1, 421, -2]
TGTGGCAAGTCCATCATGATGCTCGTCAATTCTTCTTGGCGTGTGAACGGTGGGAGGACG
GCAAGCAGCTCCCTCATCCCACGTTAGGTAATACAGTCCGACAGCTGGTTGATGATTGTT
TGATCCAGGTCACAATCACGTGTCCGGAGGCCATGTTCCACGGCCCCCCGGTGAGAGTAC
CAGGACCAGCGACTCCGTCAACCCCTCAGGCTGCACGAGTCACAGGGCCGGAG
>TRINITY_DN411_c1_g1_i1 len=228 path=[206:0-227] [-1, 206, -2]
GTGATTCCAGCTCTGCCTCGTGTGCTTCTAACCCGTCTCGGATTTCGGAGACGTGCGTCA
GATGCGGACAGTCCGGGCCAAATAGCACGTCCAACACCCTGCAGTAATTGTTGAGCACCC
GCACCATCCCCTGGAGGGATGTTGGGAGCTCCACCTTTGCACTGGTGACATGCTTCCTGA
TGTCCGCCACTGACTTTAGCGTGGCCGCCTCGAAGTACTCCGGCCCTG
>TRINITY_DN412_c0_g1_i1 len=284 path=[646:0-244 647:245-269 648:270-283] [-1, 646, 647, 648, -2]
AGCATAAAGTGTATAATGCTGGCGATCACGTGAATAACGATAGCCTTTATTTATTTGATA
ATGAAATGTATTAAATTACTTTTAATCGTATAATTCTAAAGTCATTTGCTGTTTTTTTTG
CATTCTATTAAAAAAATCATAATTTTTTTCGAAACGATATGAAACCTTTTGCGTTTTTTG
GCGTCTAACAAGTTCTAGTTCATAAATGATCAATGAAAGCCTCTTAAATAAAATTGATTT
GCAAACCATTGAACTTATTGAAGCAACTATCGAATAGTTGCTTC
>TRINITY_DN413_c0_g1_i1 len=321 path=[299:0-320] [-1, 299, -2]
AGTGGGTTCAGGATTGGTCGGTCCTTGAAGCGGCTTGTATGGCCCTTGCTGAGTGCGATA
TCAAGCGGTTGGATATCGCTTTCACCACGTCTGATTCATCCGTTGTAAGTGATGCGCTTG
TTATCTCTGCTTTTGATGCTGGCATGTTCGGGTGTGGCGGTCGTCCTCCTTCCATGCGCT
CAATCATCAGTTCTGACCCTTGCGCTGGGAAAACCCGTTACATCGGGAACCGCAAAAGTC
ACAAGTTTTTGCGCTGCTATGAAAAGGGATGGGAGCTTTTAAAGGACCTTCCCGAATGCG
CTGAGTTCTTGCGTAAACCGG
>TRINITY_DN413_c1_g1_i1 len=320 path=[298:0-319] [-1, 298, -2]
GCAAGGGTCAGAACTGATGATTGACCGCATAGCAGGAGGACGACCACCACAACCGAACAT
GCCAGCATCAAAAGCAACGAGCACAAGGGCATCACTTACGACGGATGCATCAGACGTGGT
GAAAGCGATGTCCAACCGCTTGATATCGCAGTCAGCAAGGGCCATGCAAGCCGCTTCAAG
GACGCTCCAATCCTGAACCCACTCGCACCCCTTACCCGGCATATCAAATCGAACCCAGCC
CCTTTGTGAGTCCCCGCCATAGTCGATATGGGCAATTGTGTGATCAGGGATAACCACCTG
AGCAGCAAACGACCAACCAT
>TRINITY_DN416_c0_g1_i1 len=963 path=[941:0-962] [-1, 941, -2]
AGTTGCAAGGGCAGGCCATCCGCGTCCCTGTCGGTGCTTTTGTTAACGGCACTAAAATTC
AGTATTACTCGCTTAAAAACGAGCCATTGCCACAAGTTTGACAATGAAAAAACCCCGCAA
GCATGTCGAGTGCTTCGGGGTCATGACCGGTTCTTAAATCATTACGTGAGTGCCAAACCG
ATATGAAGATTTTACCAGAATCACGCCCAACTGTGGGCGAAAGCCGAAGCGTGGGCCGGG
ACGGAGCTTGCGAAGGCCGGGGCCACGATGCGGGTTCGCCACCAGTTGGCAATGTCTCAA
AAACTGCCATTTCTGCTGTCTCCCTTGGTAGAGATGCGAAATATAAACACAAACCCGAAA
AAGTAGACCCTGAGACCGGGGAAATCATTGGGGCATTTGACCCAATGGCGGCCAGTGTTC
AACGGTTCATCCTGCAATCCGTGGCGAGAAAAGCTTTGCCAAAAACCAGAATCGACAACT
GCTTACGGGTTCGTCAAAAATCCAAACAAGTCGAAGTCCAGCAGTCCAAAGAATTCAAAA
AAACTTTTTACTCTGGGTTGCAAACCTGCGGGAGTGTTTGGGCCTGTCCTGTCTGTGCGT
CCAAGATTGCGGAACGTCGGCGCGGTGAACTGATTGCGGCCATGACTTTGCATAAGGCGG
CGGGCGGCTGCTGCAACATGCTCACGCTGACCTGTCCGCATCAGCTTAAAGACAAGCTGG
CCGACCTGCTGAAAAATCAGGCCAAAGCGTTAAACAATTTTTGGAAAGATCGTCAAACAA
AAGCTGTCCTGGCTGAAATGGGGACAGTTGGTCAGGTTCGGGCATTGGAGCCCACACACG
GACGCCTAAGCGAGAAAAACAACGGTTGGCACCCTCACTATCACATCGTTCTGTTTCAGG
GCGTAAACGTCGATCTAGCGCGGTTTGATGCCCCTCAAATGCGGGATTGGGAAGTGCGTT
TGT
>TRINITY_DN419_c0_g1_i1 len=380 path=[750:0-41 751:42-73 752:74-379] [-1, 750, 751, 752, -2]
AACCGCTGTATAGGTCCACGTTGGTACCCAAAACGTTTCCGAACAAATGGTCAGCTACGT
CTACAAGCGTAACAAGGATGGTGTTCACTATTTGGACTTAGCTAAGACCTGGGAAAAGAT
CATGGTTGCCGCCAGAATCATCGCCGCCACCCAGGCCAAGAACCAAAAGGATGTCCTCGT
AAGTAAACAATCCGAATACTTAAGCATCAAAACTAAGCTTACAAATGACATCACAAGCAG
TGAGCGCGTTTTGTGTGCTAGTTTATTTCAAAGCCTCTTTATTGATTATAACTTTGATCC
TATTAGATTGTTTCATCCCGTCAATACGCCCAACGTGCCGTTCTTAAGTTCGCTACCCAC
ACCGGTGCTAACTACCTCGG
>TRINITY_DN419_c0_g2_i1 len=380 path=[747:0-41 748:42-73 749:74-379] [-1, 747, 748, 749, -2]
AACCGCTGTATAGGTCCACGTTGGTACCCAAAACGTTTCCGAGCAAATGGCCAGCTACGT
CTACAAGCGTAACAAGGATGGTGTTCACTATTTGGACTTAGCTAAGACCTGGGAAAAGAT
CATGGTTGCCGCCAGAATCATCGCCGCCACCCAGGCCAAGAACCAAAAGGATGTCCTCGT
AAGTAAACAATCCGAATACTTAAGCATCAAAACTAAGCTTACAAATGACATCACAAGCAG
TGAGCGCGTTTTGTGTGCTAGTTTATTTCAAAGCCTCTTTATTGATTATAACTTTGATCC
TATTAGATTGTTTCATCCCGTCAATACGCCCAACGTGCCGTTCTTAAGTTCGCTACCCAC
ACCGGTGCTAACTACCTCGG
>TRINITY_DN420_c0_g1_i1 len=344 path=[643:0-343] [-1, 643, -2]
GTTGAAGCGATCCGAGCGGGTCAAGAGTTGAGCGCGCTTGAATCTGCATGGTTGCATGGC
GTGATTCGATCCGAGCGGCCAGCGGTGCGGGTTGTGAAAGTTGCGCCAGTCGCGACAGCG
GTCGCGGCGCAATTAAAAAACTTTGGGATGCGTGGCGACCTTGCCGAAATGCTGTCCGTG
TCCATGCCAGCGCAAGCATTGCACTGGCTCAATTATGCAAAGCGATGCGGCAAACAAGCG
GGATTCATTGTCGCCGCGTGTCGCGAGCAATATAAAATGAGTGCATAAACGCCGGCAAGC
CGTAAATCCGACCAAATCAACCCCATATATATATGGGAACTGAG
>TRINITY_DN417_c0_g1_i1 len=228 path=[206:0-227] [-1, 206, -2]
TGCAGGCTGACCTGGACTTCCACCGGGCGATTGCCGATGCGACCCGCAACGACTTGCTGG
CCTACATGTGCAACATGCTGTCGCTGCCACTTCGCGAGTCCATCAACATCACCAACCGTC
GCCCCGACATCCAGGGCCTGAGCCTGCCCCGGCACAAAGCGATCCTCACCGCGATCAAGA
ACCGTGACGCCCTCGGCGCGCGGCATGCCTCCCTGGTGCAACTGGACG
>TRINITY_DN417_c1_g1_i1 len=205 path=[183:0-204] [-1, 183, -2]
GGACGATACCCGGGTGGCGCTGGACACCGTGATGAACGTGCTGACGCCGCTGTAGCGCCA
GGCAACCCACCGTCAAGTCGAGGCCGCCCTTGGATTACTTCGCTGCGTTAACCGCCTTTG
TCGAAGCCGCCGAGGGCAATAACTTCTCCCGTGCCGCCGACCGGCTTGGCATCAAGGCTT
CCACGGTTTCACGCTACGTGAAGGA
>TRINITY_DN421_c0_g1_i1 len=657 path=[1269:0-656] [-1, 1269, -2]
AATCCAGCGCACACAGATAGGTCGTCCAGGCGATTCAGCGTTGCTTGATTCGTTTCTTCT
TCGCATGAAAATGCCGAAAATGCGCATCCTGCGCCGCCGCCAACAATTCCCGATCCCCGC
GCGTATCACCCCAGGCCCTGAGCCGATACTCCCCCAGATCCCCATAAACCGCCTCAAGCC
GAAGCACCTTATTCTCACACCGGCAATTATTCCCCGTGAGCTTGCCCGTCAATACTCCGT
CAACCACCTCAAGCTCAGTGCCTATCAACTTGATCCCAAGCCGATCCGCAAACGGCTGCA
ACACCAACGCTGGCGATGCCGAACACAGCGTCACCACCGCCCCGGACTTCACCTCATCGG
CCACCGATTGCAGCCCGGTTGGGCGCATCAGCTTGTTCCAATACGCCTGGCAATACGCTT
CCGCTTTCTGCTGAACCCACGCCTTGTCCACGCCGGTCATAAAGGTGCGGATCAACTGCG
CCTTGAGCTCATCACGGCTAATCACGCGCAACACAAACTGCGCGCCAGGTACGGCCAGCT
TCACCATCCTGCGCACGAATTCGCCTTTACCAAAGGCGAACTTCAGGAACGGCACGAAGC
TGTCGTGGTGGGTCAGGGTGCCGTCGAAGTCAAAGACGGAGAGCACTTTGGCATCCA
>TRINITY_DN418_c0_g1_i1 len=380 path=[358:0-379] [-1, 358, -2]
AGAAAGTATGGTTTTTGAACGTTAGTACTAGTGACAGAAGCAATTAACGTCTGCTAAAAT
GGTAGTTATACATTAAATTGTATGTTTGCTTGTTGGATGTTTAAACAAGTATTCGCGTGT
TATTTAGAACCACTCTTAATTTACATTAACGTATTGATTGTAAACTCGGAAGATTTTTGA
TCGCAGTCTGGTGTATTTTCTATGAAGCTAAGCAACGGAAACATATTACCACTGGCAATA
CACGTTTTGTAACTGGTGATGAGGTTGCATTACAATTCGAATAAAGATTAAGCCGTTGGT
GTCCTTTGTAGTTATTGGTAGTATTCCATCGTATTACTTTTTCCTAACATTGACATCGAT
ATAAGTATATAGGGATATGA
>TRINITY_DN418_c1_g1_i1 len=240 path=[218:0-239] [-1, 218, -2]
GTTCAAAAACCATACTTTCTTGCGGACATACAGTCCATGTTAATTGTCTAGATTAATTAT
TAAACGCTACGTTAAGATGCCCATATTGCAGAGCACCAATTTTACGTTATTAATACTGGA
CGGAAAACATGATACAAACATCTGAAACACAGTTTATGGAGCTGTTAATTAATAATCACC
CCCCATAGGATATCTAACGGCTGTTTTCAATAGTCAGAAATACAAAGCCAACCATTGTCT
>TRINITY_DN423_c0_g1_i1 len=298 path=[551:0-297] [-1, 551, -2]
TGGTATTTTTACAACATCACCAGGTACAAGTTCATTTGAGCAAACAGAAGTGAATCCACT
TTCAGTCCTAAGTTCAATAGGACATGAATATCTGGCCATATTTCGCACTCTGTTTTTGTT
TAGAATTTATTGAACGCAAGTGATTAGAATTGAAGTAACTGAAATTGCAATGAGGACGTA
TGTATAAGTTAAGTATTCTTGCCAGATGAAAACTCCAATGGCAAAAAGCTGGAATAAGTA
GAATGGGTTCAGTACCTAATCTAAGATTAGTTTAATCAAGTTTTCTCTTGGAACGTTG
>TRINITY_DN428_c0_g1_i1 len=410 path=[775:0-409] [-1, 775, -2]
ATCATCTTAGCCCATCTAAGAAAGCTTAAATCCTTGGTCTAGAAGAAAAATAACAGTTTA
ATATTGCAAATTTGAATATTGGCACTGATAGGATCTCATCTTTGAATTTGTGAAAATGAG
CAACAGTATTATTGGTCATTGTCAAAATCCATGCCTTTGATCGATATATTGTAAATATAA
TATCAAGCATATAGAAGATTTCTTCGATAATGAGCAAATTTAAACTTAGACCTCTACACA
AAGAAAAACTGACCCTTACACAGACTAACCTCCCCCTCACCCTCAAAAAAAACCAAAATT
AAGTTGATCACATGCAGCTCACAATTGCTTCATTTGGAGGAGATTCTTCACTACAAAAAG
GTAAGAAAAGCAAAGAGAAATAGCCTTCAAATTACGAAATTTCGACAAAG
>TRINITY_DN430_c0_g1_i1 len=306 path=[665:0-35 666:36-305] [-1, 665, 666, -2]
GACACACAATGAGCCGCCTGCGCATCAAAAATTTCGGCCCCATCGGTCCCGGTCTTTCGG
AGAGAAATGGCTGGATCGATATCAAGCGGGTTACGGTTTTCATCGGCAATCAAGGCTCGG
GAAAAAGTACGCTGGCCAAGTTGTACTCCACCTTCTCCTGGATCGAAAAAGCCTTAGTGC
GTGGGGATTATGAGAAGAAGTGGTTTGAGCGAAAGGGACGGCTAAGAAGTCAGTTCCTGA
GTTATCACCGTCTAGAAAATTACTCTGAAACGAGTGGCCGGGGAAATGTCGAGATTGAAT
ACGAGG
>TRINITY_DN430_c0_g2_i1 len=342 path=[667:0-71 668:72-341] [-1, 667, 668, -2]
CAATACCTGCGAGATCAGCTAAGACCTCTTGGGAAACTGAGTGAGCAACCCGCCTGCGCA
TCAAAAATTTCGGCCCCATCGGTCCCGGTCTTTCGGAGAGAAATGGCTGGATCGATATCA
AGCGGGTTACGGTTTTCATCGGCAATCAAGGCTCGGGAAAAAGTACGCTGGCCAAGTTGT
ACTCCACCTTCTCCTGGATCGAAAAAGCCTTAGTGCGTGGGGATTATGAGAAGAAGTGGT
TTGAGCGAAAGGGACGGCTAAGAAGTCAGTTCCTGAGTTATCACCGTCTAGAAAATTACT
CTGAAACGAGTGGCCGGGGAAATGTCGAGATTGAATACGAGG
>TRINITY_DN422_c0_g1_i1 len=694 path=[672:0-693] [-1, 672, -2]
TTATTCTCCCTTTCGACTTCTCCACCCACACATTCTCCATCTGAGTCCTCTTCTTCATCT
TTCACCACAAAGTCACCCTCATTAGCTTAAAATCTTATCTTTGATAGAAAGTATGCTGGA
AGTCTTTATCATGGAACATGGACTTGGACTTGAGAGAGTAAGCATTGAAGATTTAATCCC
CAAAAATCATAGTCTTCCTTATGTCAGTGAAGTCAAAGTCAACTAGACTCTTACGAGTCA
TCTTTCCTAAGAATAATTCTAAGTAAGGAATCTACCACTTGAGAGTCTGCAAACTGAGTT
GAAACTATCATCATATTAAAACTATTTAATTTAGCATAACATTGATATTGGCTATGAGGG
ACGAACCTATATTGTCGCTTGACCAATTCAGGTCGGAATATGCTCTGGTCACCATTTTAA
CTAATTGATATAAAGATGATATTATATTATTCACGTCAGCTCTCTTAAATAGATTAATTT
CATCTCATAGTACATTCTATGGTTGTGTGAATTCTAATCTCACATAAAGTAAGACCCAAT
TCTGGAAGAATAATAAATTCATAGAGAGATTTTTCAATAACAAGACTGTATTATGAAGAA
AACGATAAATAGGGTTGTATAACCAACATAAGAAAGTTTTATATTGTGCTCATTATAGAG
AAAGGACTTTACGACATCAAATCTGATCTCTAAA
>TRINITY_DN422_c1_g1_i1 len=299 path=[277:0-298] [-1, 277, -2]
ACGTGTCATCTGCTCAGAGACAGGCAAGTCAAAGACTTGCAAATGATCTCTACTTAGGCA
TAAATTCTTAAATAATATAATTACCTACTAATCATCGTCTAAGGGGTTTTGGGGGAATAT
GATTTATGTCATTTTTGGAGAAGAGCAGATGAAAACTAAATGCTTCATGAGTATTTTAGG
CACACAGAAACTTTGAAACTCATAACTTATTTTTACTGTATTATGAGGATGCTGCTTTTT
TTTTAATATTTACCTATCCAATTAAATATACGTATGAAAATTTTCATACAGGAGAAGAG
>TRINITY_DN427_c0_g1_i1 len=358 path=[606:0-246 614:247-247 613:248-328 605:329-357] [-1, 606, 614, 613, 605, -2]
CTTTTTAAAAAAAGTGACGCCCTACCAGTGGGTTAAAACTGTGCAGGACTTTTTTCGCAA
TCCCCGACCCCTGCGATGTAAATTTGCGCCGAAGGCGCAAAACGCAAAATGCATTTCTGC
ACTGCAAAAATCTGCAGTGCAGATAAGCTGCAAAGCTATGCGCAGCTTTTAAAGCTTTTA
AAAAAGCTGCGCATTAGCAGCTTTTAAGCTTTTTAAAAAAGCTCAAAAGCTTAAAAAGCT
TAAAAGCTTTAAAAAGCTTAAAAAAAACTTTAAAAGCTTAAAAAGCTTAATAAATAAGCT
TAATTATGTGCAGCTTTAGCTGCACATGCAGCCGCTTCAGCGGCTGCTCCGCGCGAAG
>TRINITY_DN426_c0_g1_i1 len=401 path=[757:0-400] [-1, 757, -2]
TAAGATTAAAACTACCCAATTCTCAACCTATGGACAGCAAAAACCTGCCGCGGTTTATGG
CTCAAATCGAACCGTTAAAACGTGATTTGGACAGTGTTGCTAATTTGTAATTCAAAAAAT
TATTTTTTTATGCTTTCAATGATGCTAAAAGCATTGGTTATTTTACAAACTAAAATTGTA
AATTTGTACTTTCAAAAATAAATACAACAATGGCATTACAAAATACAAATCCCACAAAAA
CATTAGCTTGGCAAAATCTTCAGAAACGTTTTCAGGAAATGAATACCGCTTCAATGAAGG
AAATGTTTGCCAACGACTCTACAAGAGCAGAAAAATTTCATTTTCAATGGAATGATTTCG
TAATTGATTATTCCAAAAACATCATCGATCAGGAGACCATG
>TRINITY_DN426_c1_g1_i1 len=276 path=[254:0-275] [-1, 254, -2]
TCGACCCCGTCGTAAATAGTATCGTCAATGTATCTTTCAGTAAAAGTAATGCCAAACTTG
TCTCCTTTTTTTAACTTGGTTTTCCGGTAAATCCTTTTCTGTCTCCGTTGACCACTTCGT
TCGTGAAGTTTTTTATTTTATTTTTTACTTCGAAAATCTCTGGAATTACATTTTCTCCGT
CTACTTTAATGATTGCTGTTTCTTTTGCACGTAAAGCGGTATGCAAAACTGCCCTGTTTT
CGGTTTGATTAATAATTTCTCCGTCAAAATATTGGG
>TRINITY_DN431_c0_g1_i1 len=449 path=[1080:0-79 1081:80-103 1082:104-154 1083:155-448] [-1, 1080, 1081, 1082, 1083, -2]
CGGACCTCCGGTCCGGCCATTTAAGGCCCAAAAAGGGCCATTTTTGGCCTTTTTTTGGGC
CGTCGAAAGACGACTAAGTCTTTACGGCGATCGACTTAGTCGTCGAAAATGACGGCGAAA
ATCGTCATTTTCGACGACTAAGTCGGTCGCCCTCTCAAAAGAGAGGCCAAAAAGGGACTT
AAAAGCTCCTTTTTGGGTCCTCTTTTGAGAGGGCTGACGACTTAGTCGTCTTTTTTGCCG
TCGATCGTCATTTTTAGTCAATTTTTTGGTTAAAAATGACGATCGACGTCAAAAATTGAC
GGCTAAGTCGTCAACTCATGTCGTTTGACGTCAAAAAAAGGGTATTTTCCCTTTTTTGGC
GTCAAACGACGTGAGTTAGCGGCTTAGTCGTCAATTTGACGGCCGGTTGGCCTGCAACCG
TGGGGTTGCAGGGGGCTGGATCGTCAGCG
>TRINITY_DN431_c0_g2_i1 len=480 path=[1084:0-65 1085:66-110 1092:111-134 1091:135-185 1090:186-479] [-1, 1084, 1085, 1092, 1091, 1090, -2]
GGAGGAGGACCGGGCCCCGCCGCCGGACCGCCCCTGGGAGCCCCGGACCTCCGGTCCGGC
CATTTAGGCCCCTAAAAGGCCCCTTTTTGGCCGTCGAAAGACGACTAAGTCTTTACGGCG
ATCGACTTAGTCGTCTAAATGATGGCCAAAAAGTCGTCATTTAGACGACTAAGTCGGTCG
CCCTCTCAAAAGAGAGGCCAAAAAGGGACTTAAAAGCTCCTTTTTGGGTCCTCTTTTGAG
AGGGCTGACGACTTAGTCGTCTTTTTTGCCGTCGATCGTCATTTTTAGTCAATTTTTTGG
TTAAAAATGACGATCGACGTCAAAAATTGACGGCTAAGTCGTCAACTCATGTCGTTTGAC
GTCAAAAAAAGGGTATTTTCCCTTTTTTGGCGTCAAACGACGTGAGTTAGCGGCTTAGTC
GTCAATTTGACGGCCGGTTGGCCTGCAACCGTGGGGTTGCAGGGGGCTGGATCGTCAGCG
>TRINITY_DN433_c0_g1_i1 len=318 path=[975:0-39 982:40-184 @981@!:185-304 966:305-317] [-1, 975, 982, 981, 966, -2]
TTTAGCAAGACATTAAAAAACATGTATCTAGCACGGTACATAACAAAAGTATTACCATAA
CCGTGAAACATTATTAAAGCTTTATTCTGTTTGCGTCACAGTACAAAATGTTTATACCAA
AAATAAACATTACAAAAGTGACACCTCGCGCATTGTTACAAACGTGCTAGATACGCGTAT
TATAATGTCTTGCTAAACAGAATAGTACTTATGCAATATCTCAATAGTTGTTAAACAACT
TTTAGAAATACTCACTATAGGAAAATAAAGCTTTTAGAATACATCGCAAAACAGGTAAAT
CTTTTCTAAAAGATTTAC
>TRINITY_DN433_c0_g1_i2 len=319 path=[971:0-46 983:47-184 @981@!:185-304 974:305-318] [-1, 971, 983, 981, 974, -2]
ACATGTTTTTTAATGTCTTGCTAAACGGTACAACACTTATGAAATATCTGACTAGTCATT
AAACTACTTTTAGAAAGACGGTATAAGTCTTTTGTACTGTGATGCAAGTATTATACAGCT
TTAATAATGTGTCACAGTTGTGGTTATACTTTTGTAATGTACCGTGCTAGATACGCGTAT
TATAATGTCTTGCTAAACAGAATAGTACTTATGCAATATCTCAATAGTTGTTAAACAACT
TTTAGAAATACTCACTATAGGAAAATAAAGCTTTTAGAATACATCGCAAAACAGGTAAAT
CTTTTAGAAAAGATTTACC
>TRINITY_DN434_c0_g1_i1 len=645 path=[1294:0-530 1295:531-554 1296:555-644] [-1, 1294, 1295, 1296, -2]
TATATGTTTATATGTTTATATTTAGTTTTAATATTGGGAAATAAAATAGGAGCCATCAGT
AACCAAGTAAATGATACAAATTACAGTCCAACAGCCTACAGTTATTATTAATCAGGGGTA
AGTCATTGTACGTTAAAAACTTTAAGTTAACACCGCCTACAGTTTTTATTTTTAATCTCT
AAAGCCGCATCCTTGATATCAATAATCAGAATAGACGGTGGTAAACAATCACGCCGAAAT
TACCTTGTTTGGAAGATAAATCGTATTCGAAAGGTTATAACTATAAGCTAATATGCCTTA
TAATTTATCAATCCGAGCCCTGAGGTTTGCTAGTTGTTATTCAGTTGTCGATGTGGTTTT
AGTATAGGCAATCTGTACAAGCTGTCCCACTTTTGATTCATCTTATATTTTAAATCTGAA
CTCTATGCTTGAATTAACAAGTTGAATGAAGACTACATATTTGCGCAAGTAATCTTCCAT
CGGTTAGTTTAAAGCATGAAATAGGAACATATCGTCTTTGTTTATAGTTGCCGAGAAGGT
ACCAGAACCTATTGTAAGGCGTACACTTAAGATATCGGCGGTGTAATTTCCAATAAATCC
CCATCCTGCAAAGTTACCATTAGATACGCTACTCATGATCAAGAG
>TRINITY_DN437_c0_g1_i1 len=253 path=[461:0-252] [-1, 461, -2]
CACTGCCTATTGCCGACTGCCCCTATCAAAACAAACGGTCGTACCGTGGCACGGCGACCG
TAAAATCAATGGAGAGCCAAAATGCGTCACGGTTTTCGCGGTCGTCGTTTCAACCGCTCG
GTCGAGCATCGCGGCGAACTGCCTGAAGAACGACAACATCGTCTATATCGGCGACCTGAT
CCAGAAGTCGGAGGGCGAGATGCTGCGCACCCCGAACTTCGGCCGCAAGTCGCTGAACGA
GATCAAGGAAGTG
>TRINITY_DN436_c0_g1_i1 len=617 path=[595:0-616] [-1, 595, -2]
TACAGAATAATAAAAGCCACTAAACCACGTAAAATCATAGATTATAAAAATTTTTATAGG
TGTTTTATAGTAGTCGATAAGCTTACTAGAAAATACCTATAAAAGTTTTTATCTGCTAAC
GCATTCAGAAGTCCGAACCTTTTATTTTTTACAGGGATTTAGCTCAACCTAGAGATAAAG
GAAATTTCTCTTGACAATCGTTACAGGAAACTATATTATTTAATTAATTCAATTAACTAG
ATTTTGAATTTGTCTACAAGGTATTGGCTGAAATAAGCCTCAAGTCTTGGACAGTAATTA
AATAGGACATATCTTTTATTATCTACTTCGATTTATAAAATCTTGACAGAAGTAGGTAAT
AGCCTATTTCTTTAAATACTTTTAAATAGATTAACTCTATAGTCTGGATCTAAAAAAGCA
GTTAAGCCATCAAAATCAAGCATTCGGGAATTATTCTTTTTTAGAAAATCTTTAAGATTT
ATTTGAATTGATTTAGGTTCATCTTTTGGCTCTATTTCTGATTGGATAAACATAGCTTCT
TCATCAGTTAAATTTGAAAGTTTTGATTTGTAAAAATCTGAGTTAAATTTGGTATTGTTA
GTTTCTAAACCATAATG
>TRINITY_DN438_c0_g1_i1 len=500 path=[955:0-499] [-1, 955, -2]
AGCACGCCCTTTGCGATTGTGGAAAATGGCTCTAGAAAAAACCAGCGCGTCATTACCGGG
AATTTGGGCAATTTGGCTGACGTTGCCGCAGGCGCCAAAGTGCAATCGCCCAGTCTGTTG
CTGCTGGGCGAGGTGACGCAGTTAGCGCATGAGCTAAGTTGGTTTGGAAAGGCCGAGCAA
TTGGTGGGGCTAGCGGCCTAATGCAAAACGCTTAAACCCAACCTATTTCGACACCGCTGG
CTGCATCAAGCGATCAACATAGGCAATTGCAATCGCGGAGACCACAAACACTAAGTGAAT
CAGCGTCTGCCACATAATTTGATCATTGCTCAGCTGTGAATTCGCGGCACCCGCTTCAAT
AAAGGTTTTCAGCAGGTGAATTGAGCTTATGCCAATGATGGCGGTGGCAAGCTTGACTTT
CAACACGGCGGCGTTGACGTGGCTCAACCACTCAGGTTGGTCGGGATGTCCAGCTAAATT
TAGCCGTGACACGAAGGTTT
>TRINITY_DN438_c1_g1_i1 len=297 path=[549:0-296] [-1, 549, -2]
CGTGGCGGTGAGGAGCTGCAGTTTCTAAAAGCGAACGGCGTGGCGTTTGAAGTTGTGCCC
GGCATCACCGCCGCCATCGCCTGCGCTGCCTACAGCGGCATTCCACTGACGCATCGGGAT
TATGCGCAGTCGGTGCGCTTCGTAACGGCGCACTGTAAATTATCTCTCGACACCCTCGAT
TGGCACGCACTCGCACAAGAGCGTCAAACCTTGGCCGTTTATATGGGCGTTAGCAGTATT
GCAGTTTTTCAAGCGCAGCTGCTTGCGCACGGGCGTGCTGCCAGCACGCCCTTTGCG
>TRINITY_DN442_c0_g1_i1 len=204 path=[445:0-82 447:83-154 444:155-203] [-1, 445, 447, 444, -2]
TGGCTGTATTGGCCAAAATGCCTGAAAAGGTGGGAAAACCGCCATTTGCCCTGTCCTCGA
GTCGCGGACCTAAATTAGTCCTTAAAATTGTCTTTTATTATCGCATTGTTCTTCACGCAT
ATCTTGTATAGGCGGGGCACGTTTTGAAGGCACACGGGCTACGGAGTGGGACGTGAGCCC
CCATTATAAACCCTCGGACACGGG
>TRINITY_DN442_c0_g2_i1 len=206 path=[441:0-82 448:83-156 440:157-205] [-1, 441, 448, 440, -2]
TGGCTGTATTGGCCAAAATGCCTGAAAAGGTGGGAAAACCGCCATTTGCCCTGTCCTCGA
GTCGCGGACCTAAATTAGTCCTTGTAATACCTTGTACTATGATATCTTACTAGGATGTAA
CCGCGTTTAGTAATCGGGGCACGTTTTGAAGGCACACGGGCTACGGAGTGGGACGTGAGC
CCCCATTATAAACCCTCGGACACGGG
>TRINITY_DN440_c0_g1_i1 len=677 path=[1309:0-676] [-1, 1309, -2]
ATATTTGCCTTACTTTTTATCTGTCCATTTATTCCACTCGTCACCATCTCTTACTTATGT
TACTATTTTATTTTTTTCTTTTTCATTCGTCACCAGGAACCTTTAAGTACTATTATTTAG
GCCCATTTTCGTATTAAGATCTCATCTATGACCGCAAAACTTAATTATGAGCACAGGTAG
CCATTTAGACTAAAAACAGCTAAAACCCGATTATGAAATTATATAGCCGAGATAGAACTT
TTAATGATATTTTATGTAATTTAACAGATTTTCGATAGCACTTTTAATGATATTTATGTT
TTGGGAAGGGCTAACCCACTTCTTTTTATTTTTACTTACCGCGGTCCAGTGGTTATTTTT
GACCATGGTTTTTTCAAAAACTACACCCCTTTTGGCCACCGCTGGAATTTTGGCTCTTTT
TAAGAGCGGATTTGCCCTTATAGGTTTACGGTCTTTTTGGCTTGGTGGCCATAAGGGGTG
TAAAAAATTTTTAGGGGTGGTTTACAAAAAGATAATCCGCTTTTTAATGTTTAATTTAAT
CCCCAAAAATACCATTTTTCTAAATTTTCGGCGGCTTGCCCTAACCGGGCCACCGCCGAA
AATTTAGAAAAATCCGCAGCGTTCCGACCCTCCGGGTCGGTAGTTTGGTGCCTTCGAATC
CTCACCCCTTTTCGGCG
>TRINITY_DN444_c0_g1_i1 len=530 path=[555:0-505 556:506-529] [-1, 555, 556, -2]
CCACCCAAAAATGCACCACGCAGCCCCAAATGGAAAGGCCCTAAAACAAGGCCTTTAAAA
CTGCACCCCGCAGCCACCTAGTTAAAGACCAGCCTGCGACGCGCAGTTTTTATAAACTAC
AAATTCGAAGATTTGTAACTTTTTAAAGTTACCCTCCCCCCTAAATTAGGCAATGGGGCT
GCGTGGTGCATTTTAACAAATAAAAACACCTTGAAAAAAGGCCAAAAACTGATCGCCACG
TGAGGGCACGTTTAGGTAAAATTCTTACCTATACGAGCGCTAATCGCTACTAAATGGATG
CGCTAAGATAGCAACTTTAAACACGTTAAAGTGCGTGCAGCCTAAAACTGCCGCCCGCAG
GCAGGTTCCTGCAGCCATTAAGGGCACCCAGACACTGGGCGGCAGTTTCCCGGTCCTGCG
TCTGGAGGCCGCCAGACCCAGAAAACCTGTAAATTTTACAGGTTTTTGGCCTCTGAAAAA
ACCAGCCTGCAGCAACGACTTTTAAAGCACCTCAAAAAGAAGTGCTTTTT
>TRINITY_DN444_c0_g2_i1 len=529 path=[553:0-505 554:506-528] [-1, 553, 554, -2]
CCACCCAAAAATGCACCACGCAGCCCCAAATGGAAAGGCCCTAAAACAAGGCCTTTAAAA
CTGCACCCCGCAGCCACCTAGTTAAAGACCAGCCTGCGACGCGCAGTTTTTATAAACTAC
AAATTCGAAGATTTGTAACTTTTTAAAGTTACCCTCCCCCCTAAATTAGGCAATGGGGCT
GCGTGGTGCATTTTAACAAATAAAAACACCTTGAAAAAAGGCCAAAAACTGATCGCCACG
TGAGGGCACGTTTAGGTAAAATTCTTACCTATACGAGCGCTAATCGCTACTAAATGGATG
CGCTAAGATAGCAACTTTAAACACGTTAAAGTGCGTGCAGCCTAAAACTGCCGCCCGCAG
GCAGGTTCCTGCAGCCATTAAGGGCACCCAGACACTGGGCGGCAGTTTCCCGGTCCTGCG
TCTGGAGGCCGCCAGACCCAGAAAACCTGTAAATTTTACAGGTTTTTGGCCTCTGAAAAA
ACCAGCCTGCAGCAACGACTTTTAAAAAAGCACTTCTTTTTGAGGTGCT
>TRINITY_DN443_c0_g1_i1 len=693 path=[671:0-692] [-1, 671, -2]
TATGGTTTAGTTGTAGTTGATACAACTCTAACATATAATGTTATTATACCCTTCCTGAAG
CTCAAGGGTATAACATAGGTAATATGTTAAAGGTTTTTTAGCCACCGTTGCCATCGTGTT
AGCGAAGAGGGTGGGCATTTTGGATACCTTTAAAAACCTCGTAGAGGGTAGCTTGGTTTT
TCAAGTAAGCAATTCTTACCTACTAGGAGACTCTTTAGAACCTAGCTATGGGCGCTTGTG
AGCCCTCCTTTTTAAGTGCGGATGAGGGAAAGTCGTTGCTGCGATAGGAGTCATACGTGA
CGCTCCGCTACACCCGACCTCCTTGGTGTATTACTTAAGCCTGGGACAGGTCTCCGCCGG
TCTGGCTGGGGCCCCTAGTTTTTCGTCGCCCTTCCCATGAAGGATACTTTTCGCAGAAAA
GTTCCTTTTCTTTTAATGTGGAATCTGAATTATCTTTTGTCTTCATTTTTAGAGGGGTAA
AATGAAATCGATGATGAACGGCTTGATCACATCAGAAGGGCGGGCTGATAACGAACCGAC
CCAAACCGGCACCATCTAACGGAACTGGCCGGTCGATACCGTAAGCGACAGTGGGGACTT
AAGCCCCACTTCTACAGCAACGTCCGGGCGCGCGGAAGGCGTAAGAGCCCGAAGGGCCCA
CTCTTCACAGAGCTAATCATATCTTTAAGGTAA
>TRINITY_DN447_c0_g1_i1 len=230 path=[543:0-169 544:170-229] [-1, 543, 544, -2]
TGCAGCACGCCATTAGCGTGCTGCGGGTCGGCGCTGGCGTATTCCTGCATTTTCTGGCCT
GCGGCCGGCTGCGCAATCGCTGCTAACCCGGGCGGTGCCACGGCTCACTCGTTTTTGAGC
TCGTGTGCGTCAATTTTGGCGGCTGTGCCAAGTCAAAAGGGAAGGCTTAAAAATGCCGCA
CACGAACCTAGCGCCTAGATTTGGCGCGGCGGCAAGATGAAACATTTCTG
>TRINITY_DN448_c0_g1_i1 len=256 path=[484:0-133 485:134-255] [-1, 484, 485, -2]
CGTAAAGGTGGTGACACCTCGCTCTGCGTTGTCTACCCCCTCGACTTCGCCCGTACCAGA
CTCGCCGCTGATGTTGGTTCAGGCAAGACCCGTGAGTTCAACGGTCTCGTCGACTGCCTC
AAGAAGGTCCTCGCTGCCGATGGTCCTTCAGGTCTCTACAAAGGTTTCGGCATCTCCGTC
ATTGGTATCGTCGCTTACCGTGCTTCATACTTCGGCTGCTTCGACACTGGTAAAGCAATC
CTCTTCCCTGACATGA
>TRINITY_DN446_c0_g1_i1 len=734 path=[868:0-350 869:351-374 870:375-405 871:406-733] [-1, 868, 869, 870, 871, -2]
TAGGTGGGTATCTGTTGGTACCTGTATGTATAAATTAACCTAGTTGGCAATGCATCGATT
TTGAATCGATCTCAAGGCAAGCAAGGGAATCTTATACCTGCTGCACCGTTATAGACTTTG
GGTACATTGGCCTATAGTTTTTTTATTCAGGACACTTCGTTTAGGAAAGTGTATCACTGT
TTAGCAACTATACGTCAAAGCAGCCCAGATCGTTTATGAAGATGGCAGTTACAGGGTTGT
TGATGTCTGGCGCACTGGGGAAAACGACACTTTTTGTGCCGTAGCTCATTTTTTTCATCC
ACTTAGGTTTTGATGCTAAGTCTGTCACTGTGAAATTGAGCTTTTAAATCTTTTTTAAGA
TTTGTAAGTGCGTCTCGTAGCAATAGGTGGGTATCTGTTGGTACCTGTATGTATAAATTA
ACCTAGTTGGCAATGCATCGATTTTGAATCGATCTCAAGGCAAGCAAGGGAATCTTATAC
CTGCTGCACCGTTATAGACTTTGGGTACATTGGCCTATAGTTTTTTTATTCAGGACACTT
CGTTTAGGAAAGTGTATCACTGTTTAGCAACTATACGTCAAAGCAGCCCAGATCGTTTAT
GAAGATGGCAGTTACAGGGTTGTTGATGTCTGGCGCACTGGGGAAAACGACACTTTTTGT
GCCGTAGCTCATTTTTTTCATCCACTTAGGTTTTGATGCTAAGTCTGTCACTGTGAAATT
GAGCTTTTAAATCT
>TRINITY_DN446_c0_g2_i1 len=388 path=[866:0-59 867:60-387] [-1, 866, 867, -2]
AGCGTCGCTTGGTAACTTCCCGCCACTGTGTATTTAGTAGGTGGGTATCTGTTGGTACCT
GTATGTATAAATTAACCTAGTTGGCAATGCATCGATTTTGAATCGATCTCAAGGCAAGCA
AGGGAATCTTATACCTGCTGCACCGTTATAGACTTTGGGTACATTGGCCTATAGTTTTTT
TATTCAGGACACTTCGTTTAGGAAAGTGTATCACTGTTTAGCAACTATACGTCAAAGCAG
CCCAGATCGTTTATGAAGATGGCAGTTACAGGGTTGTTGATGTCTGGCGCACTGGGGAAA
ACGACACTTTTTGTGCCGTAGCTCATTTTTTTCATCCACTTAGGTTTTGATGCTAAGTCT
GTCACTGTGAAATTGAGCTTTTAAATCT
>TRINITY_DN445_c0_g1_i1 len=283 path=[521:0-282] [-1, 521, -2]
GCTTCGTGGTCGTCGTGCCCGCGTTTTGACCTCTCCCGCGCGCCCTCGTCGGCGTCCCGG
AGGTCGTCATGAGCGGCCTGCAGCTGCCGGTACTGCGGAATTCACGGGTGGAGGGCTGGC
CGGCAGCTGCTCACGCCCCCGTCGTCGAGTACCTGAACCTGGAAGAAGCCTTCTCCCGGA
GGTACGCGACCGATGCGCATGTGGCGGCGTACAGCGTTCCGGAGACGCCGCACCGGCTTA
CCCTCGAGGGGCTAGGGCATCTGGCGGCCGCCGACGGGTGGCG
>TRINITY_DN445_c1_g1_i1 len=222 path=[399:0-221] [-1, 399, -2]
GGTGGCGGATGGTGCTGTTCATCGTCGACGTCGACGGTCCGGGGCACCAGCGCGAAGCTT
CTTGGTGGTCCGGGGAGCAGGAGAAGCTCGTCGCGCTCGAGCAGGAGCACCCGGGGGGCT
TCGTCTACGCGACCCGCGGGGGGTACCGCATCGTGTACCGGCTGCCTGCACCGGTCGTTG
TACGCACGCTCGACGACAAGGAAGCGTGGCGCGAGCGGTACC
>TRINITY_DN449_c0_g1_i1 len=779 path=[806:0-388 807:389-412 808:413-778] [-1, 806, 807, 808, -2]
ACATTGCTGACCCAGGGGGCAGCTGTCAAAGGGAAGGGGCAAGCCCCTCAGCGGTGGCGG
CAAAAAAGAGAAGTGGTGGCCAAATCGGCCACCACCATGGGGAATCACTTCCAGTCTTCT
TCGGACTTCGTTGAGCATTCGGGGTCAGAGGGATTCACGTTACAGCGGATCTTCTTGATG
ACCCTGAGGCCGCGCTTGTCGTACAGGCCCTTTTGAGCGATGTCGATGCGGGACTCGCGC
AGCATCAACGTGTACTTGTAGGAGTTCTCTGAACTCAGATGATCAGGGTCAGCAACAACA
AGGCGAAGACGGGGAGGCTGGAGAACCATTCGAGGATGGTCCGACCCAGAAGCTTTCGAG
GAGCAGGGGTGTTCATGGGGCAATCACGCGACATTGCTGACCCAGGGGGCAGCTGTCAAA
GGGAAGGGGCAAGCCCCTCAGCGGTGGCGGCAAAAAAGAGAAGTGGTGGCCAAATCGGCC
ACCACCATGGGGAATCACTTCCAGTCTTCTTCGGACTTCGTTGAGCATTCGGGGTCAGAG
GGATTCACGTTACAGCGGATCTTCTTGATGACCCTGAGGCCGCGCTTGTCGTACAGGCCC
TTTTGAGCGATGTCGATGCGGGACTCGCGCAGCATCAACGTGTACTTGTAGGAGTTCTCT
GAACTCAGATGATCAGGGTCAGCAACAACAAGGCGAAGACGGGGAGGCTGGAGAACCATT
CGAGGATGGTCCGACCCAGAAGCTTTCGAGGAGCAGGGGTGTTCATGGGGCAATCACGC
>TRINITY_DN450_c0_g1_i1 len=327 path=[755:0-129 756:130-326] [-1, 755, 756, -2]
CGCAGGCGCGCAGCGAGCGCAGCGAGCGAGACAGCGCGCCGAACCAGCGATCCGACTTGC
AATAGACCAGGAGCTCCTGGTCCCTGTTGGGTTAAACGGGGCCAAAATACGCTATTTTAG
TGGTAAAATAACGTTAATTTTATTGCTAAAAATAGCGAAAATTAGCGCTATTTTGTACTA
AATTAGCGCATTTTATTCCCCGGCGCTGCGGCGAACTCATAGTTTTCGGCCCCAAAGCGG
TCGCTCGCGGTCGGAGCGTTACGTTGATTTTTAAATCAACGTGACGCTCCGACCGCGATC
GACCGCTTTGGGCCCGAAAACTAGGAG
>TRINITY_DN450_c0_g2_i1 len=276 path=[757:0-129 758:130-275] [-1, 757, 758, -2]
CGCAGGCGCGCAGCGAGCGCAGCGAGCGAGACAGCGCGCCGAACCAGCGATCCGACTTGC
AATAGACCAGGAGCTCCTGGTCCCTGTTGGGTTAAACGGGGCCAAAATACGCTATTTTAG
TGGTAAAATAGCGCTAATTTTATCGCTAAAATAGCGAAAAATTAGCTCTATTTTAGTGCT
AAAATAGCACATTTTGTGATCGACATAAAATCGGGTATTTTATGTCGATCACAAAATAGC
GGTATTTTGTGCTCTGCATAAAATACCAGATTTATG
>TRINITY_DN452_c0_g1_i1 len=400 path=[800:0-92 801:93-399] [-1, 800, 801, -2]
CAGTAGCCAAGTTAACACGCAAACAATGTATCAGCAATATTCAATGGATTTAAGATATTA
TACAGATTCTAAGTTTTTTATGTGTAACGACTCTTTGACCACTACCGGCTCTGCCAGAAA
GGCCAGGATTCCTGTACTGGGGAGGGGGGGCCCTAAGGGTACTACAATTTGGTTAGAAAC
TGCGTCCTGCGCCATACGGCCCCGAGCAAAATCTTACAGGTTGTCCGGGTAGACCTAGGT
CCGCCCGCCTCTCTCATATGTTGTTTGGGGATGTCAGCTCTCACTCGGGAACCTGGGAGG
CAAAGATGTACAGTAGCGGCAATTTGAAAACACAGGTAATCAGTAATTTGTGAATCTATT
TAAGATCAAATGCATATAGTAAGTTTTTTATGTGTAACGA
>TRINITY_DN452_c0_g2_i1 len=375 path=[802:0-67 803:68-374] [-1, 802, 803, -2]
ATTAGAACTAACATTAGAACTGAAAAAAGATAAATTATATGATTCAAGTTTTTTATGTGT
AACGACTCTTTGACCACTACCGGCTCTGCCAGAAAGGCCAGGATTCCTGTACTGGGGAGG
GGGGGCCCTAAGGGTACTACAATTTGGTTAGAAACTGCGTCCTGCGCCATACGGCCCCGA
GCAAAATCTTACAGGTTGTCCGGGTAGACCTAGGTCCGCCCGCCTCTCTCATATGTTGTT
TGGGGATGTCAGCTCTCACTCGGGAACCTGGGAGGCAAAGATGTACAGTAGCGGCAATTT
GAAAACACAGGTAATCAGTAATTTGTGAATCTATTTAAGATCAAATGCATATAGTAAGTT
TTTTATGTGTAACGA
>TRINITY_DN454_c0_g1_i1 len=225 path=[203:0-224] [-1, 203, -2]
AAATTCGCTTTTATAACGCACATCTAAAATTAGACCCCCTTCTTTTATTAATTTACCATA
GTTTACCCCAGGTCCAATTCCGAATAATCTTTTGAGTAGCTGTATCATTTTGTTATATTG
TTTTTGATTTATAATAATTAACGTCAAGCCACGAACCTCCATTGTAGGATTCGATGCCGT
GTTGCGACAAAAATTGTTGCGCTTGTCCGCTTCTATTTCCTGAGG
>TRINITY_DN451_c0_g1_i1 len=459 path=[873:0-458] [-1, 873, -2]
TAGTTTTCCACCCCCTCCTCCGCACGTCTTAGTAATATTCTGGCGTCGATGGAAGGAACA
GTGAAAGTGCCCGACTGACTTCAGGTAATGAGCAATGGCGTTTTTCTGCCCCTTGTCCTG
GTCGGTGATTATCGTGATGTCACCGGAGTCCATAGAGGGATGCAAACCCAGTGCATACTT
CCAGAACTGTCTCCAGGTACTGGTGCTCTCGTTGCCAAACATAATAGCAAAGGCAACAGG
TGATGCGTTAGAATTTGCAGTTACTCCATAACATGAAAACAATGTATACTTCCCAAAGTT
CAAATGGCACGCGTCAGCCATGTAAACTTTCTTGTAAACTTTCTGTAAAAGAGGGACAGT
AGCTTTTGCAAACGAGGGTGCAAAGAATATACCATCCAAAAACTTAAGACGTGAGGCATC
CGATGATGTTCCCAATACTTCGTAAAGTTTGTCTTCGTG
>TRINITY_DN451_c1_g1_i1 len=334 path=[623:0-333] [-1, 623, -2]
GGGTGCGAGGACAGAAGCACGGAGGCTGATTTTCGGCAATGCAGATGAGAACGTTGCATT
TACGCACTTCGTTAAAGAGGATCTGGAGAAGGCCGGGCATCATGTTGAATTTTCGTTCAC
TACGCGCAAAGAAACATTGAAGAATCTTGACAAAATCATCCTCGCTGAAGAAGCACAGCG
TCGGAAGGCCAAGAACGTTGATGGTATTCTTCCAGCTGACAGAAAAGATTTTGTTCTTCA
GTGGAGGAAGAAACACAAAGACAAACTTTATGAAGTATTGGGAACACAATCGGATGCCTC
ACGTCTTCAGTTCCTGGATGGTATATTCTTTGCA
>TRINITY_DN457_c0_g1_i1 len=406 path=[747:0-42 748:43-405] [-1, 747, 748, -2]
GTCTCGAAGCGGCGGCGGCCTCGCCTTGCCCGTGCCCTGGCGGCCTGCAGCGCCAGGTTC
GTCGAGATCTCGTTTGCCATCTCCGCGAAGGCTTCGGCTTGTGTTTGGCCCGTGGCCGTT
GCGATCCTGGCGGCGATCTGCTGGCAGACGGCTTCCGCTCGGGCCGCCATCCCGCCCTGG
GCCGTGAAGACCAAGGGGGCGTAGGTGACGCCTGCGGCCTCGCAGCTCGCTGCGGTATTG
TTGTGATTCATGGCCCAGTCGTGGTATTCTTCTTCGGCGTCGGTCGGGCCGCGCCTAGTC
GCCTCGATGTGTCTGGCTCCCAGTGCGTTGATCACCTTGATGATCAAGGTGATCAACGCC
CTGGTCTCGAAGCGGCGGCGGCTTCGCCTTGCCCGTGCCCTGGCGG
>TRINITY_DN457_c0_g2_i1 len=749 path=[749:0-385 750:386-748] [-1, 749, 750, -2]
TCGCCTTGCCCGTGCCCTGGCGGCCTGCAGCGCCAGGTTCGTCGAGATCTCGTTTGCCAT
CTCCGCGAAGGCTTCGGCTTGTGTTTGGCCCGTGGCCGTTGCGATCCTGGCGGCGATCTG
CTGGCAGACGGCTTCCGCTCGGGCCGCCATCCCGCCCTGGGCCGTGAAGACCAAGGGGGC
GTAGGTGACGCCTGCGGCCTCGCAGCTCGCTGCGGTATTGTTGTGATTCATGGCCCAGTC
GTGGTATTCTTCTTCGGCGTCGGTCGGGCCGCGCCTAGTCGCCTCGATGTGTCTGGCTCC
CAGTGCGTTGATCACCTTGATGATCAAGGTGATCAACGCCCTGGTCTCGAAGCGGCGGCG
GCTTCGCCTTGCCCGTGCCCTGGCGGCCTGCAGCGCCAGGTTCGTCGAGATCTCGTTTGC
CATCTCCGCGAAGGCTTCGGCTTGTGTTTGGCCCGTGGCCGTTGCGATCCTGGCGGCGAT
CTGCTGGCAGACGGCTTCCGCTCGGGCCGCCATCCCGCCCTGGGCCGTGAAGACCAAGGG
GGCGTAGGTGACGCCTGCGGCCTCGCAGCTCGCTGCGGTATTGTTGTGATTCATGGCCCA
GTCGTGGTATTCTTCTTCGGCGTCGGTCGGGCCGCGCCTAGTCGCCTCGATGTGTCTGGC
TCCCAGTGCGTTGATCACCTTGATGATCAAGGTGATCAACGCCCTGGTCTCGAAGCGGCG
GCGGCTTCGCCTTGCCCGTGCCCTGGCGG
>TRINITY_DN456_c0_g1_i1 len=304 path=[563:0-303] [-1, 563, -2]
ATGAGCATTTGCTGGACTTGTATGGCCATTACTGGGTATTGCCAGTGTGGCTGCATTCTC
ACCCGCCCATCTTAATGTGTATTTTTTCTTTTTAATTAGTTGGTAATATTGATTACTAAC
TGGCATTTGAGCGTGCCATTGTTGACCTCCAAAAGCCACTGTAGTATTTTCCCCTGTTTC
GAGTAACTGTGTGAAATCATTTAAACTTGAGAGAGAACTATAGGATTTTAATTGTTTATG
TTGCAATATGTATAATACTGCAACTACATCCGTTTGACCTCTAACTGCTGGGACCTCGTT
AATG
>TRINITY_DN456_c1_g1_i1 len=216 path=[194:0-215] [-1, 194, -2]
GTACAATAGCTCCGCAGTGTATTGTAACATCAAGAATGATGTAGGGTCTGTGGTATTTAC
TAATACCCCATTTAAGTAATAACCGACACAAAAGAACATTGAGCTGTTGGTTGGGTCGTT
AAGACCTGTTGTACTATTATTCTCTGGATACAGTAATTTAGCTGGTAGGTGTTTTCTCAA
ATTGAAACTGAAGTCTGCTGTATAATTATGAGCATT
>TRINITY_DN455_c0_g1_i1 len=315 path=[293:0-314] [-1, 293, -2]
CAGTTCGTCACTCCAGCAATGGCCTGTCGGTAGGCTTCGTCGACTTCGTTCTTCACATCT
TCGTCCTCCGCGAAACCTTGATCGAGGTCCACTGCCTCGTCGTTCTTCGAAGGTTCGTCG
TCAAATTCGTCACGTGCATCCGTCTCTCCCTTCTCCGCTTCATCCATTTGTGGGGTGAGG
TGGGACCAGCTTCAAAACCGCAACGACATTGTCGATAAGCGTCGAACGATATGGCTATCT
CGAAGCCTTGCTTCGTGTGTTCCTCGGTACAAATAAGGCATGTGATCCAAAGCAATATGG
TTTAAAGTCTATAAG
>TRINITY_DN455_c1_g1_i1 len=319 path=[297:0-318] [-1, 297, -2]
ACGAACTGGGACGATGACATGACCAAGTTCTTGATGGGAGATTGGGACGAAGATGGCGAT
GACATTGATGACGACTATGTCTCCCCGATTGACCAGATTGAAGAGCTCATTTTGCTGAGC
GACACGCTGGCGCACGCTTTCCAGAGAGAGCCGGAAGTATACCAGGCCATTAATGCATCG
CTTCCTCCCGAGACGGTGGCAAATTGTCAGCGTCTGTTCCAAACCGCGGAAGCCATGAGA
GCCCAGGCAGTTCAGCAAGCCTCGCAGCAGTCGTAGGCCAATAAATGCGAGGACTTAAAG
AGCTAATGATCACTTATAG
>TRINITY_DN458_c0_g1_i1 len=536 path=[1027:0-46 1028:47-535] [-1, 1027, 1028, -2]
GCGTAGTCGAGCATCGAGTCCGTTGAAAGATAATACCCGATCTCATCTTGACCCAGAAGA
TGTCGGTAACATTTTGTGCTGTTGTTCTCACCTGTACACTTGTATACTCTTACGGCGAGA
CAGTCCACAATATTGTTTTCTTCTATCATTTGCGTTTACACTATAACTATAATAAGCGAC
GTATAAGCAGATACGAGCACTGTCGGCAGTGCCAGGAAATTGCCGGCTATCTGTGATGGC
CCAGGGAAACCAGAAGGACTGTATCGACGAACGATACAGTAGACATTCGTCTTCGTAGTT
GAACGCCTCGATGGGCCAAGGAAGCGTGGCTGTTGGGTTGTCGCTCCGCGAATAAGACAC
TAGCTTGACTGTGAAGTGCGTCTCGCCATGACTTACTCACAACAGTACAAACGTTTACAG
TTAGAGTAGTCTCATTTTTGAGGCTGACTTTTTGCAAGTAGTGATAGCTGTGCGATTTGA
CAATTCAATGCGTAGTCGAGCATCGAGTCCGTCGAAAGATAATACCCGATCTCATC
>TRINITY_DN458_c0_g2_i1 len=1001 path=[1029:0-511 1030:512-1000] [-1, 1029, 1030, -2]
GAAAGATAATACCCGATCTCATCTTGACCCAGAAGATGTCGGTAACATTTTGTGCTGTTG
TTCTCACCTGTACACTTGTATACTCTTACGGCGAGACAGTCCACAATATTGTTTTCTTCT
ATCATTTGCGTTTACACTATAACTATAATAAGCGACGTATAAGCAGATACGAGCACTGTC
GGCAGTGCCAGGAAATTGCCGGCTATCTGTGATGGCCCAGGGAAACCAGAAGGACTGTAT
CGACGAACGATACAGTAGACATTCGTCTTCGTAGTTGAACGCCTCGATGGGCCAAGGAAG
CGTGGCTGTTGGGTTGTCGCTCCGCGAATAAGACACTAGCTTGACTGTGAAGTGCGTCTC
GCCATGACTTACTCACAACAGTACAAACGTTTACAGTTAGAGTAGTCTCATTTTTGAGGC
TGACTTTTTGCAAGTAGTGATAGCTGTGCGATTTGACAATTCAATGCGTAGTCGAGCATC
GAGTCCGTCGAAAGATAATACCCGATCTCATCTTGACCCAGAAGATGTCGGTAACATTTT
GTGCTGTTGTTCTCACCTGTACACTTGTATACTCTTACGGCGAGACAGTCCACAATATTG
TTTTCTTCTATCATTTGCGTTTACACTATAACTATAATAAGCGACGTATAAGCAGATACG
AGCACTGTCGGCAGTGCCAGGAAATTGCCGGCTATCTGTGATGGCCCAGGGAAACCAGAA
GGACTGTATCGACGAACGATACAGTAGACATTCGTCTTCGTAGTTGAACGCCTCGATGGG
CCAAGGAAGCGTGGCTGTTGGGTTGTCGCTCCGCGAATAAGACACTAGCTTGACTGTGAA
GTGCGTCTCGCCATGACTTACTCACAACAGTACAAACGTTTACAGTTAGAGTAGTCTCAT
TTTTGAGGCTGACTTTTTGCAAGTAGTGATAGCTGTGCGATTTGACAATTCAATGCGTAG
TCGAGCATCGAGTCCGTCGAAAGATAATACCCGATCTCATC
>TRINITY_DN453_c0_g1_i1 len=815 path=[1585:0-814] [-1, 1585, -2]
AACCGCCGCGAGTACCTGCGCGGGCGTATCGAGCAGGGCCGCGCGGTCATCTATCGCAAC
CAGAGTTCCGGTGTGCTGCGCAGCGCGGCGTGGGCAGAGGGATTTGTGGAGGTGTTGGAA
GGCACAACGCTTAATGTGGGGGATCGAGTCAACTTCATCCCGCTGAGCGAAGTCCTCAAC
TGAATAAAAAGTCCGAGTGTGGGAGCGAGGACACTGATAGCGGAGTAACAGTCACCTAAT
GGGTTGCTGAATCACTGCCATCGGGGGCAAGCCCCCTCCCACCTTTGATAATCATTGCCT
GGGCTGGATCATACGGCGCAGCACCGCGCGAACCGTACTGCTTCCCCCGGTATCAACTGA
AAAGCCGGCTCAAAATGTGGGAGGGGGCTCGCCCCCGGGCCCGGGGCAGATCTACAACAG
TAACCGCCGTGTGCTGTGCAGCTGGCTGGCGCGGATGGGCTGTGACGTGATCGATGCCGG
GATTCTGCCTGACGACCTGGAACAGACCCGTGGGCGTCTGGCCGGGTTGGGCAGCGTTGA
CCTGATCCTGTCCACCGGCGGCGTGTCGGTGGGGGAGGCGGACTTCCTCGGCGTCGCCCT
GCGTGAAGAGGGCGAGCTGGCGTTATGGAAACTGGCGATCAAGCCAGGCAAGCCGCTGAC
GGTCGGCCATTTTCGCGGTGTGCCGGTGATCGGTCTGCCTGGTAACCCGGCGTCTACCCT
GGTGACGTTTGCGCTCTTGGCGCGCCCGTACATCCTGCGGCGTCTAGGCGTACTCGACGT
GACACCGTTGCGCTTCGAGGTTCCGGTGGGTTTCG
>TRINITY_DN453_c1_g1_i1 len=215 path=[421:0-118 422:119-214] [-1, 421, 422, -2]
AGCCCCCTCCCACCGTTTGAGAGCGCTGCAGCCAAATGTGGGAGGGGGCCCCCGATGAGG
CCTTTAGCCGCACTGCCAATCAGCCCGCCAGCCACCAGCCCCCTCCCACCGTTTGAGAGC
GCTGCAGCCAAATGTGGGAGGGGGCCCCCGATGAGGCCTTTAGCCGCACTGCCAATCAGC
CCGCCAGCCACCAGCCCCCTCCCACCGTTTGAGAG
>TRINITY_DN453_c1_g2_i1 len=233 path=[423:0-136 424:137-232] [-1, 423, 424, -2]
CCGGTTGGAAAAAGGCAGTCGCAAACACTGGAGAGCAATGTGGGAGGGGGCTTGCCCCCG
ATGACAGTGTGCCAGTCACCAGATTCACTGGCTGACACACTAATATCGGGGGCAAGCCCC
CTCCCACCGTTTGAGAGCGCTGCAGCCAAATGTGGGAGGGGGCCCCCGATGAGGCCTTTA
GCCGCACTGCCAATCAGCCCGCCAGCCACCAGCCCCCTCCCACCGTTTGAGAG
>TRINITY_DN459_c0_g1_i1 len=322 path=[300:0-321] [-1, 300, -2]
GGATGCGCCTAAAGTTGCAATCGAAATCCAGAACTGCACTAAATTTAAAATTAGAAACGA
AGTAAAATTCAAGCATAAGTGACGAAAGGCTAGTAGAGTTCGTTGTTAACACCACAAACA
CCTGGTGCACCACCAGTTGGGCTCTGGCCAATACGAACGAAGCCCTACTCACCCCAATAT
ATACTCCACGTGTTTCTTACAATGAAGTAAGCAATACCTCCTGATGTTCCGTATCCGACA
ACAGAGCCGACATGATCAGCCTTCGTACCACAGCCAACAATATCGGTAATTATTCCGCCT
GAGTAGTACATAAAGAGGTTGG
>TRINITY_DN459_c1_g1_i1 len=313 path=[581:0-312] [-1, 581, -2]
CGATTGCAACTTTAGGCGCATCCAAAAGACTTTTATCGGTCTAATCTAAATTTACAGGCT
TCTTTATCTCTTCGTAGATTATCACGCCATCTTTAAGGTTACTAAAATATGAAAGTAACT
GCCTCTACTGCTTCATAACAGCCCATTTGTTCATAATTAGTAAACTAGTGTTTCTTTGAT
TAAAGCGAAAGGTGTGGTCAAGACAACATCATCATGTTATGCTAGGGTTTCAAGTACAAA
TAATGGCATTATGACAGCACTGTAGGGTATGCCTGCAACTTCCTACATAGTCTCCAGCTC
CAACCTCTTTATG
>TRINITY_DN424_c0_g1_i1 len=318 path=[1328:0-50 1338:51-168 1336:169-186 1337:187-317] [-1, 1328, 1338, 1336, 1337, -2]
TCACATTCTGCTAATATTCGGGACTTTAGTCCTAGGGGAGTAGGACTAAAGTCCTACGAT
ACCTTAGAGTGCAGGAATCTTGATCATTTATCAGCATCCTGACAACTTTCGCGAACAAAA
TGATTTTAGGTCATTTTTAGGCTCTTTTCACAAGCCAAAGTAGACCGCAGCAATACAAGT
TAGACCGTAAACGATGATAAATGAACGCTGAAACAGTTCTGAACACGAAGTCTGTGGCCT
CTCAACTAGAGAATCTAAAGATTCTCCTAACTTCCCATTCGCCAGCGCAGCGTTCACACA
CAGCCGCAAAACAGTGCA
>TRINITY_DN424_c0_g2_i1 len=267 path=[1332:0-149 1333:150-167 1334:168-266] [-1, 1332, 1333, 1334, -2]
TGGCTTACGGCTACACAGTAAATTCTTGTAAAACAGCCTGTTTTTAGGTTTTTAGCAAAG
AGGCGATATTTTGAAGCCTCGCAAACTCTCCGCGAACAAAATGATTTCAGGTCATTTTTG
GGGTCTCTTCACAAGCCAAAGTAGACCGCAGCAATACAAGTTAGACCGCAAACAGTGATA
AATCAACGCTGAAACAGTTCTGAACACAAAAGTGGCTGGCTCTCCAGTCGAGAATCAAGA
AAGCTAAGCTTTCTAAAAGATTCTCAA
>TRINITY_DN461_c0_g1_i1 len=633 path=[611:0-327 612:328-632] [-1, 611, 612, -2]
GCAGTTCCATCACACTGCTGCAGATGCCGTCGACACTCACCGACCTCATCCGGGGCGCCG
TCATCGTGATCGCGGCAACCCTGTTCGTGACAGGGTTCTCATGGGGGTGTACGTGGCCTC
GGGTATCCTCGCCGGCATCGCCGGCATCCTCCTCGCGTCGCGGGCCTCGATCGGCTCGCC
CACGGCCGGCCAGGGGCTCGAGCTCTCGGCGATCACCGTGGTGGTGATCGGCGGCACCTC
GCTGATGGGCGGTCGCGGCAGTCTGGTGGGCACCCTCGGCGGTGTGCTGCTGCTCTCGCT
CGTGAGCAGTTCCATCACACTGCTGCAGATGCCGTCGACACTCACCGACCTCATCCGGGG
CGCCGTCATCGTGATCGCGGCAACCCTGTTCGTGACAGGGTTCTCATGGGGGTGTACGTG
GCCTCGGGTATCCTCGCCGGCATCGCCGGCATCCTCCTCGCGTCGCGGGCCTCGATCGGC
TCGCCCACGGCCGGCCAGGGGCTCGAGCTCTCGGCGATCACCGTGGTGGTGATCGGCGGC
ACCTCGCTGATGGGCGGTCGCGGCAGTCTGGTGGGCACCCTCGGCGGTGTGCTGCTGCTC
TCGCTCGTGAGCAGTTCCATCACACTGCTGCAG
>TRINITY_DN462_c0_g1_i1 len=243 path=[241:0-223 242:224-242] [-1, 241, 242, -2]
TTCTGGGGAAAACTTGGTCCGGGACAAAAGTCGCGCCACGGCGTGGCTGTTCTCTCTCTG
ATGGGGCCTAAGGGGCCCCAAACCCCACCCCCAGGGGAGGCTACGGGAAGTGATTTCTCA
GTTTTTGGGAAAATCGTCCGTAAAAACGGACGATTTTCCGGGGTTTCGGGATTTCCCGCT
TCGGGGGATTGGGGCGGCCGTAAAAACCGCCTTAAGGCGGTTTTTCGGCCCCAGGATTTT
CGG
>TRINITY_DN463_c0_g1_i1 len=450 path=[880:0-191 881:192-215 882:216-449] [-1, 880, 881, 882, -2]
ACGCATACATTTGGGCAAAGGAAACCAAAGAGAAATTTGATGTCGCAATTATCGATTTTC
CTGATCCTTCCAATTATAGTTTAGGTAAGTTGTATTCGTTGAATTTTTACAGTACGATGC
AACAGCTGCTTTCAACGGATGCTGTAGTAGTAATTCAAACGACTTCGCCTTACTTTGCTC
CAAAATCATTTTGGTGTATCAATAAAACAGCAATGCAAGTTTTTCCACAAATTGATGCTT
ATCATGCATATGTTCCGTCGTTTGGCGAATGGGGTTTTACCATTGCAATAAATGGTTTTG
GAACTAATTTCAATAAAGTCAATAGAACTGTTGACGGATTGCGATTTTACAATTATCAGT
TTGAAAAGTTCAATTATTTTTCTAAAGATATGATTTCAAAAGACATTGAAATTAATCGAT
TAGATAACCAAGTTTTAGTACGCTATTTCG
>TRINITY_DN464_c0_g1_i1 len=211 path=[499:0-88 500:89-210] [-1, 499, 500, -2]
GTAAGCGCAGACAATGCCAAAGCACAAGGAAATTTTAAAAACAAGTACGACTTTCCATTT
CCATTACTTGCTGACGAAGACAAAGCAGTTATCGATGCATTCGGAGTTTGGGGACCAAAA
AAATTCATGGGACGCGAATACGACGGAATCCATAGAACCACATTTGTAATCGACGAAAAC
GGAATTATTGAAGACGTAATATCTGATGTAA
>TRINITY_DN460_c0_g1_i1 len=1040 path=[1018:0-1039] [-1, 1018, -2]
GCGAAACCAGCGTGCCGGTGGAATCACTGGTGGATCGACAAGCCCACTGGCAATTCATCA
GCGAGCCACACCATTTTTCCCATGAATCCCCGTAGAACCTCACCAATTCCTTCACTGCTA
TTTTTTCCTCCTAAAGGACTACCATGTACGCTCGTCTCCTCGTCCCTCTCATCGCCGCCC
TTGGCCTCGCCGGATGCGCCACCACGCTGCAGGATGTCAAGCAGGGCCTCACTGGCCTGA
ACAACACGTTGGCGGCAGTGTCGGGCGCACCGATCGCCACAACGCAACCTCGCCCTGTCA
ACAATGCCCCGCAGCTGACAGCGGAACAGCAGGCAAGTCTCTTGCAGGCACTGCAGGGCC
AACAAGGTGACAAGCGGGTCGGTCAAGCTGTACGTGAAGCCACGCCAACAATCAGGGCAG
TTCTCGAAAAACGCGCCTGCAACTCCTCGGCCGGCTCGCGGGTCTTCACGGCGCCTGGCC
GGGAATTTGCAAACCTGCTGCCCATGGCGTACACCCCGTACCACAACAAAGCGGCATGCC
TGAGCGTGGCGCGAATTCATGGCTGGAAAATGCACGCCTTGAATGCCATGTCTTTCGAAG
TCGTCTACCTTGCCGATGACAGCGGCGAGACCGTCAAGGCAGATCATGAAGTCGTCAAGC
AACCTGACGGCGCATGGCTCTTCAGTCGATAACTTCCTCAGTGCATCGTTGCGCATGAAC
TTCCGGCCTTCATCGAAGGCCGAACCCTCCGCAGAATTTATTTCCCAAAAGATACATTTC
TTCTTGATTCCTATAAATACGTCCCGTATTATAGCCGCTTGTTATGTATCTTTAGCGCGA
GGGAGGTAGCATGTGGTTCAAGAACCTTCAGTTGTTACGGCTGCGGCCGCATTGGGACAT
GTCGGCGGCAAGGCTGGGTGGACTGCTTGCCCAGCAGGTGTCCCAGCCATGTAGCGGCCT
GCAATCCGAGTCGATTGGCTGGATCAGCCCCCGCGACGACGGACAACTGGTCTATGCCTT
CAATCGCCAGTTCCTCATCT
>TRINITY_DN460_c1_g1_i1 len=221 path=[199:0-220] [-1, 199, -2]
ACTTGAAGACGAGTTCTGCCTTGGCTGGCGACGACGCATCGATGCCAATCCAGCCATTGA
CCGGATCAATCCAGACCTGGATGGTGGACCGCACCGGGAAGGCCTTCGGCAGCAGGTCGT
CAATGACCTCTTCCTTGATTTCCTTCAACTGCTTCTTGCCAGGCTTGAAGCCTTGCTGGT
TTTCCAGCTCGGTCGCTTTTTCCTTAACCTTTTGCTTAACG
>TRINITY_DN467_c0_g1_i1 len=252 path=[459:0-251] [-1, 459, -2]
ATGCTTTACAAGTTTGTTTACGGGGTTGGCTATTCCTATGTGCAAAAAACTGATCTACCT
GTTAGCTCACTGAAGCGCAAAAAGGGACGCGCTCCGGCACAGGCATTACAACCGTATAAA
AAGGGAAAAGCGCATTTGAATTATTTAAGAAAAAAATATGATTCCTGAAGTATAAAAAGA
TATAAAGATAGAAAGATAAAAAGATATTCGCGCATGCACCGAAGCCTTGCGAGGAGCTAG
CGCGAATATCTG
>TRINITY_DN465_c0_g1_i1 len=303 path=[561:0-302] [-1, 561, -2]
GACTTCTTTTCTTTATAGCTTATAGATAATATGGAACTAACAATTACTTCGCAACTTGTT
TTCATTTCTTTTTTTCTTCATCATCCTTGTCCTCCTTCACTTCAGACTCCTTCTCCACGG
TCTTCGCTTCCTTATCAGCTGCATCGTTGTCCCTCTCAGCAGCATCAACGTCAAACTTCA
TGTTTTCGCTCTCGTTCTTCTTCTTTTCGTCGTCGGCTTGCTTGAGGGCTGCCTCTTCCT
ACATCAGCTGCTCGTCAACTACCTTACGCGCTGTCTACTCTCTTAAATACTCAGCGACGT
TCT
>TRINITY_DN465_c1_g1_i1 len=260 path=[238:0-259] [-1, 238, -2]
ACGTGCGGCGATGATTGCACCTTCATTGCAAATATTCATGATGTCCGCACCACTGAAACC
TGGTGTTAAGGCTGCAAGTTTACGCGCATATTCTTAAAGTTCGTAAACTGGATCACAAGT
AATCTTTTTCAGATGCACCTCAAAAATTTGCTTACGCTCACCGATTGTTGGCAGCCCGAT
TTCGACTTATCTGTCGAATCTACCAGGTCTAAGAAGAGCGGCATCAAGACTGTCAGCACG
ATTGGTTGCCGCAAGCACAA
>TRINITY_DN468_c0_g1_i1 len=211 path=[189:0-210] [-1, 189, -2]
AGGTCCAGTTCCCGCTCACTACACAGGCCGCGGCAGCCGCGCTGGCCACAGGCCCGCGTG
CCTCTATGATTATTTATCATAGAATTCCTCTTTATATATAAAGAGAAGGCTGATGATGTA
GCAGGACACGGGCTGCGCAGCCACCTGCGCGCCTTGCAATCGCTATACATCATAGAAGGG
TGGGCTCTGTGATGCCCGTGCCTGGCGCCTT
>TRINITY_DN468_c1_g1_i1 len=264 path=[483:0-263] [-1, 483, -2]
GCGGGAACTGGACCTAGCAGGTGTATGCATAGCCACCAACCGCGCCTTTAAAAAAGCACT
AAAAAAGTGACATATTTTAGCACTTTTAGTGCTTTTTCGCTGTAGATCGTCAATTACTCG
CGGCATAGCAGGCCTGGGAGTGTCTGGGGAGTGCACGCAGGCTGGCGCAGGCGTGTGTAG
GCGTGTGTCAGGCCGAAGTAGGCGCGGTTGGTGGCTATACCCACCCCATTAATGGCGCCT
ACCACTCCCTAAGCAACGCACTTA
>TRINITY_DN472_c0_g1_i1 len=227 path=[434:0-127 435:128-151 436:152-226] [-1, 434, 435, 436, -2]
GGAAAAACTCTCCCTGGTGGGTGGGATTTGAACTTTTCAATCCTGTGAAGCACCCAACAT
TGTACAAGGAGCATGTGATGTGCAAGGAATGCTCTACTTTCAAGAATAATCAAGATGCAG
GAATTATCAAGATTGGGATATCCCAGTCAACCAGTAATCTTAGGAGTCACAAGAAGCACC
ATCACCCCGCTGAATACGAGACAATTGCTAAAGGTGTGAGTAAGACT
>TRINITY_DN470_c0_g1_i1 len=574 path=[552:0-573] [-1, 552, -2]
GCCCAGCTGGGAGCAGAGACTCGGCTCTACCGGTAGATCGATTAACGACGGTAGCGGTGC
TGGGACACATCCAGGTTGTCATCTAGACGACGTGACACCTGGGAATACGATTGCAGAGTC
GACAACCCTGAGCGCACCCGATGGCTCAACCCTTGCTGAAACAGGGATTAGGGACGAAGA
TACTGTCAATCACAGCTTGCATGGCACTGTTTCAAGTTCTAATCGCCATTTCTATCTTGC
CGCTCTCACCAGTGAGCCCGAATCTGTGACGCCTCCAGATGTTATGGACGAGTGTCAAGT
ATACTGGAAACACTTCTGTGTTGCTCACAGGTCATCACAGGAGCCTCTCGCAGAATCCGT
TCCTGTTGTCATTTGGGACCGTCGACCTCGGACCCACACGAAACCACGAGGTAGTGTTGA
GGGCCTTCCAGCCGATTCTATCGAGTACTACATCCATTTCATGGGTAATGATCATCGGTT
GGATCGCTGGGTTACCATTGATGCCTTGGATCTATCTCATCTTGATCGCAAGTCTCTTAC
GCAACGAAGAGGCGAGGACCACAGCGAACAAATA
>TRINITY_DN469_c0_g1_i1 len=202 path=[359:0-201] [-1, 359, -2]
GGCGGCCACGGTGGAGTTCGGGCGGATGAGCGCAACGCGCAGCATTGACTACAACCCCTC
CGGCGGCAAGGGCTCAGGTACGACCGAATGGGGTCTTATATTCAAGGACGCGAACGGCGG
AGTCGTTGCAAAGTTTGCGCCGACACTGGACGGCGTTGGTATATCCGACCAGTACTATTT
CGAAGCCTGGACTACAACGGTG
>TRINITY_DN469_c1_g1_i1 len=397 path=[749:0-396] [-1, 749, -2]
GGCTGCGGCAGCGGCAACGGCTGCGGCAGCGTGCCGGGGATCGGCAGCGTCACGGGATCC
TGGACCGGCTTCGGCAGAGGGACCGGCTGTGGCACCCGCTGCGGCTGCGGCGGCGCATCA
GGCTCAACGCCAGGGAAGGGGAACGGCACCCCGATCGGCTGCGGCTTCGGGTCGGGGTCC
CTCACAGGATCCTGGCCCGGCTGCCGATCCGGCGCCTGCTTCCGATCAGGGTTGCTACCT
GGAACAGGGTCACTCCGACGGCGGCCTGGCCCCGGCTTCGGCACCGGAGGAGGCGATGGC
TCCTCCTCAGGCGCCGGGGGATCAACCGGTGGCGCCAGTGGGTCCGGATCGCCGGGGGTC
GGCTGAAACGATTGCGTGCCGACCCGCAGATCAGGGA
>TRINITY_DN473_c0_g1_i1 len=284 path=[542:0-52 548:53-183 549:184-222 532:223-257 533:258-281 534:282-283] [-1, 542, 548, 549, 532, 533, 534, -2]
AGAACAGAAAGGATGAATATTTGGTAGGGATCTGGAAAATTGTAAACTGGTAGAAAGTTG
ACGAAAGACTTAGGAATAGTTAAATTTAATAGGAGTCATTAATATCTAGCTATTGGAACT
AAAAGCTGTTTAATTTCTATGACATTCTAGGCATGAGCTAAGTTCAAGCTGGGTTATGAT
AATTAGTGACAATTATCATTAAGACTTACTCATCAAACTTTATCAGATTAATCTAATAAA
GTTTGATGAGTAAGTCTTAATGATAATTGTCACTAATTATCATA
>TRINITY_DN471_c0_g1_i1 len=552 path=[1059:0-551] [-1, 1059, -2]
TGACTGCCCACTGGAAGGCGCGAGCCTGGCGCACGCCCAGATCTCCGGCACTTATTTCCC
CCCTGAGTTAAGCGCCGACGAGATCCTGATGTCCGTCAATTTCGGCACACGCCTGCGCTA
CCGCACACGCTAAACCGCTGCATCGGCTCCCGGCTACGCACAAGGTACCGGGGGCTTCAC
CCTTTCCAACGCTAACCCCCCCGCCTGCCTTAGAAGCTTTTAGGTCGTTGCCGACCAAAG
AACTACGCTTTTCCTACTGAGCGCTACACTCCTTTCAGGCTTGCCTGGTCACGATACCCA
CCGAACCATTCGGCCGTCGCAAGGAGGCTTGATGAATGATGAGCTGCAACACCTGAAAAA
CCTTGGCAAGACGTCGGCGCAATGGCTGCATGCGGTGGGCATCCACAGTGCGTCCGACCT
ACGCCGCCTGGGGGCAGTCGACGCGTACCGTGCCGTACGCACCCGCGGTTTCAGGGCATC
CAAAGTGTTGTTGTATGCCATTGAAGGCGCGCTGATGGATGTGCACTGGAATGACATTCC
CGTTGAACGCAA
>TRINITY_DN471_c1_g1_i1 len=254 path=[232:0-253] [-1, 232, -2]
TCACGCAAATCCAGGCCGCGCAAGTCGGCGGAGCGGAAATAAGCGTCGGTGAAATCCACG
CCCTCGGCATTCAGGTCGCGCAGGTCCAGGCCGCGAAAGTCGCCACCGCGCATATCGATG
GTGCCGTCTCTCGGACGCTCCTGGTTGAAGCCGCGGATATCATCTTTATGCAGAAGCGCG
TACAGCGGGGTATCAAGTAGCTTCGGCTGGCTCACAATGGCGACTCCCGTGTTGGAATTA
TGGCGCCATTATAG
>TRINITY_DN477_c0_g1_i1 len=233 path=[211:0-232] [-1, 211, -2]
AGATCGACCTGATAAGTCGACTCAAATTTAATCCAGATCGATCGACCAGGCGACTTACAA
GTCGACTTTCCAAGTCGAGCGACCATCCCTACTTAAAAGAGTCCAATTCGACTTATCAGG
TCGACCTAAAAAATAAATCGACCTGATAGTGTCGCTTAGAAGCGGATTTGGATGGGATTT
AAATTACAAAATAATGCAAATAGCAGAAATATAACAAATGCTTTTGGGACGAT
>TRINITY_DN480_c0_g1_i1 len=227 path=[628:0-97 629:98-110 630:111-226] [-1, 628, 629, 630, -2]
TCTATACTTATTAGTAACCCGTACCGTAAACCGAAACAGTCGCCTGGACCAATTCTCTGC
GGCCTCTCTTGCGAGGAGGCTCCCTTTATCCCGAAGTTACAGGGTTAATTTGCCGAGTTC
CTTAGCCGTGATTCACTCGAGCGCCTTAGAATATTCTTCTCGACCACCTGTGTCGGTTTA
CGGTACGGGTTACTTATTAGTTATACACGCCTAGACTTTTCTTGGAA
>TRINITY_DN480_c0_g2_i1 len=237 path=[625:0-78 626:79-120 627:121-236] [-1, 625, 626, 627, -2]
GCCTTATACGTCATCTTTCGATTTAGCAAAGCCATGTGTTTTTGTTAAACAGTCGCCTGG
GCCATTTCTCTGCGGCCTCATTGCTGAGGCTCCCCTTCTCCCGAAGTTACAGGGTTAATT
TGCCGAGTTCCTTAGCCGTGATTCACTCGAGCGCCTTAGAATATTCTTCTCGACCACCTG
TGTCGGTTTACGGTACGGGTTACTTATTAGTTATACACGCCTAGACTTTTCTTGGAA
>TRINITY_DN480_c0_g3_i1 len=239 path=[631:0-78 632:79-109 633:110-122 634:123-238] [-1, 631, 632, 633, 634, -2]
GCCTTATACGTCATCTTTCGATTTAGCAAAGCCATGTGTTTTTGTTAAACAGTCGCCTGG
GCCATTTCTCTGCGGCCTCGATTGCTCGAGGCTCCCTTTATCCCGAAGTTACAGGGTTAA
TTTGCCGAGTTCCTTAGCCGTGATTCACTCGAGCGCCTTAGAATATTCTTCTCGACCACC
TGTGTCGGTTTACGGTACGGGTTACTTATTAGTTATACACGCCTAGACTTTTCTTGGAA
>TRINITY_DN482_c0_g1_i1 len=237 path=[521:0-187 522:188-236] [-1, 521, 522, -2]
GTTGTTCATTTCGCAAATTTAAAATGTCAATGCTGCATTGTTAAAGAAAGCCAGTGAAAG
TGCTTGTAGAATCATTGACTAGAATTAAACAAATGGCTTCTTCTTTTAAAGTTATATATT
TAGTTCAGCCAAAAGCACTCCAACAAGATTTGGCAATGCATGATCACATGTGTTGATCCT
CCAATCTAGTTGCATCCTCATTAACCTCGTCTCTATTACTTGATTTTGAGGTTTGCG
>TRINITY_DN478_c0_g1_i1 len=961 path=[2083:0-68 2084:69-960] [-1, 2083, 2084, -2]
CCACATGTACTTTGCTTTGCATATAATCTCCGGAGGAGTAAAATCGGCCAGTTTCATCGC
TTCCGGAATGGTCATATTTGGATACTTCGTGAGGGCTGCAATGGCCTTGTCGACGCGCGA
GTCCGCACGCGCATTAATCTTTGGCATGTTGAGGGTAAGTTTGACCAATAGTTCGCGATG
ATTCACATGCGATGAGGAGATATCGTGTGATTTACGATAAAGCTTCGACCAACTCATCAA
ATGTCTGCCTGAGTTTGTCTCTCTTCTCGCGGCCCATTTTGATTGCCGCTGCCTCCAATT
CCCTCTCCTTCAGTGCCAACTCACGGCCATATGCTGTGTTGCTGATATCGATTCTTTCCG
CCGAAAGATTGACTAGCTTATCCTCGTCATCATTTGTCCACCGCACATATAAGGGAGGTG
GCTTCATCGTCGCCACGATTCGCTTCCACTCGGCCAACTTGTCCTCCTTCTTCCAGTTAA
CTCCCGGGGGACTTTTCACTTGATGCCATCCCAACAACACATCCAACTCCTTCGACAAAT
ACGATTCGACACTCCTCCCTTCTACCAACTGCACCATCCTTCACTTTCTTCTGGATCGTT
CGGGGGCACAGATTGACCTCGAACTCATTCCGAACAATCTCTGTCACCATCCTGGCTGAC
ATACCACTTTTCCCCTTTGCCTTCTCCCTCGCGTATGCAATTGTAGCATGTTTGAATGCT
TTATTGTATTGTTGCTTCTTGTGAAGCTTTTGGGCGCGACGGGCTTGGGAAGCAGCTGCT
GGCCAGCGAGTCCTCTTCACTTTGTTTGGAGGTGATGCAACCGGGGGAGGAGATGGAGGT
GATGTGACACTCTCTGAGGAGGACAATGTAGACATGCTAACGCCACTGACAACTTCAACA
CACCTCATAGTAGGAGGTGTCAAGAACGCCTTGCTCCGATTGAGTATCTTCTCCGCCCGC
C
>TRINITY_DN478_c0_g2_i1 len=1883 path=[2078:0-914 2079:915-938 2080:939-944 2081:945-990 2082:991-1882] [-1, 2078, 2079, 2080, 2081, 2082, -2]
GCCAGTTTCATCGCTTCCGGAATGGTCATATTTGGATACTTCGTGAGGGCTGCAATGGCC
TTGTCGACGCGCGAGTCCGCACGCGCATTAATCTTTGGCATGTTGAGGGTAAGTTTGACC
AATAGTTCGCGATGATTCACATGCGATGAGGAGATATCGTGTGATTTACGATAAAGCTTC
GACCAACTCATCAAATGTCTGCCTGAGTTTGTCTCTCTTCTCGCGGCCCATTTTGATTGC
CGCTGCCTCCAATTCCCTCTCCTTCAGTGCCAACTCACGGCCATATGCTGTGTTGCTGAT
ATCGATTCTTTCCGCCGAAAGATTGACTAGCTTATCCTCGTCATCATTTGTCCACCGCAC
ATATAAGGGAGGTGGCTTCATCGTCGCCACGATTCGCTTCCACTCGGCCAACTTGTCCTC
CTTCTTCCAGTTAACTCCCGGGGGACTTTTCACTTGATGCCATCCCAACAACACATCCAA
CTCCTTCGACAAATACGATTCGACACTCCTCCCTTCTACCAACTGCACCATCCTTCACTT
TCTTCTGGATCGTTCGGGGGCACAGATTGACCTCGAACTCATTCCGAACAATCTCTGTCA
CCATCCTGGCTGACATACCACTTTTCCCCTTTGCCTTCTCCCTCGCGTATGCAATTGTAG
CATGTTTGAATGCTTTATTGTATTGTTGCTTCTTGTGAAGCTTTTGGGCGCGACGGGCTT
GGGAAGCAGCTGCTGGCCAGCGAGTCCTCTTCACTTTGTTTGGAGGTGATGCAACCGGGG
GAGGAGATGGAGGTGATGTGACACTCTCTGAGGAGGACAATGTAGACATGCTAACGCCAC
TGACAACTTCAACACACCTCATAGTAGGAGGTGTCAAGAACGCCTTGCTCCGATTGAGTA
TCTTCTCCGCCCGCCGATAGACCCACATGTACTTTGCTTTGCATAAAATCTCCGGAGGAG
TAAAATCAGCCAGTTTCATCGCTTCCGGAATGGTCATATTTGGATACTTCGTGAGGGCTG
CAATGGCCTTGTCGACGCGCGAGTCCGCACGCGCATTAATCTTTGGCATGTTGAGGGTAA
GTTTGACCAATAGTTCGCGATGATTCACATGCGATGAGGAGATATCGTGTGATTTACGAT
AAAGCTTCGACCAACTCATCAAATGTCTGCCTGAGTTTGTCTCTCTTCTCGCGGCCCATT
TTGATTGCCGCTGCCTCCAATTCCCTCTCCTTCAGTGCCAACTCACGGCCATATGCTGTG
TTGCTGATATCGATTCTTTCCGCCGAAAGATTGACTAGCTTATCCTCGTCATCATTTGTC
CACCGCACATATAAGGGAGGTGGCTTCATCGTCGCCACGATTCGCTTCCACTCGGCCAAC
TTGTCCTCCTTCTTCCAGTTAACTCCCGGGGGACTTTTCACTTGATGCCATCCCAACAAC
ACATCCAACTCCTTCGACAAATACGATTCGACACTCCTCCCTTCTACCAACTGCACCATC
CTTCACTTTCTTCTGGATCGTTCGGGGGCACAGATTGACCTCGAACTCATTCCGAACAAT
CTCTGTCACCATCCTGGCTGACATACCACTTTTCCCCTTTGCCTTCTCCCTCGCGTATGC
AATTGTAGCATGTTTGAATGCTTTATTGTATTGTTGCTTCTTGTGAAGCTTTTGGGCGCG
ACGGGCTTGGGAAGCAGCTGCTGGCCAGCGAGTCCTCTTCACTTTGTTTGGAGGTGATGC
AACCGGGGGAGGAGATGGAGGTGATGTGACACTCTCTGAGGAGGACAATGTAGACATGCT
AACGCCACTGACAACTTCAACACACCTCATAGTAGGAGGTGTCAAGAACGCCTTGCTCCG
ATTGAGTATCTTCTCCGCCCGCC
>TRINITY_DN484_c0_g1_i1 len=745 path=[796:0-371 797:372-395 798:396-744] [-1, 796, 797, 798, -2]
TTATTGAACCTGGTTGCCCTCATGTTGCGACGTGCGTACCAGAAAGCTAGAGAGTACGAC
GATCTAGTACAAGCAGATGGTACACCTGTTAAGCGGCTTCGATGCACTGCACCAAAGATC
ATCAATGAGTTGCTGGACTCTCTTGGGCCCCACGTCGAGCACTTGATACCAGGTTTCATG
GCCGCAAAGACGCAGGCACATGTTTGTTTTAACAAGAACGTGAACGACTCTGCAGAGGCG
CATCTGGACGGGGATGTAGGAGAGACCGGCTTTGTGGCTGTTTATTCAGTTGGCGCGACA
GGAGTACTGGAGATAAGAAGAATTTCAGGCGACGACGGCAACCTTGATGACGAGCGCGAA
TGGGATTCATTTCTTATTGAACCTGGTTGCCCTCATGTTGCGACGTGCGTACCAGAAAGC
TAGAGAGTACGACGATCTAGTACAAGCAGATGGTACACCTGTTAAGCGGCTTCGATGCAC
TGCACCAAAGATCATCAATGAGTTGCTGGACTCTCTTGGGCCCCACGTCGAGCACTTGAT
ACCAGGTTTCATGGCCGCAAAGACGCAGGCACATGTTTGTTTTAACAAGAACGTGAACGA
CTCTGCAGAGGCGCATCTGGACGGGGATGTAGGAGAGACCGGCTTTGTGGCTGTTTATTC
AGTTGGCGCGACAGGAGTACTGGAGATAAGAAGAATTTCAGGCGACGACGGCAACCTTGA
TGACGAGCGCGAATGGGATTCATTT
>TRINITY_DN481_c0_g1_i1 len=222 path=[200:0-221] [-1, 200, -2]
TAACCCCTGCATTATGTGATTTCTTTAAGCCTACGGAGAGCATTTAGTTTATGCAACAGA
TTTTGTTTTACTGATTTGTAAAGATTATACGCTTCATCGCCGACATGGAAACACAAAGTA
GATTTAGGTTTTATTTTTGATGAATAGAAGCGGACAACTAAATTGACTACCAAGAGATGC
AGTCTGTTATTTATTGTTAATAACCCGTGAATTCCCACAGAG
>TRINITY_DN481_c1_g1_i1 len=225 path=[224:0-224] [-1, 224, -2]
ATTGTACACTACAAATTCGGTGTCAATAGCTAGAACTCTTAATTGGCGTAATGGAGTCAT
AGTTTAAGTTTTTAATTTAAGTATACATTGGACACTGGTAATTACCCGAAGCGTTAACAT
AATTATTCTTGAGTGGAGAGACAGTAATTGGTCAACCTGAGGTAAAGTATAGTTTGGCAG
GCAGGATATCTACAATAACTTTTATCTCTAAGATTCAACCCGTAG
>TRINITY_DN485_c0_g1_i1 len=241 path=[437:0-240] [-1, 437, -2]
AGGGGCGCGGCTGGCGCCGCGCGCGGAGCGCGCAAAGGCGCGCTAAAAGCGCGCTAAGGA
GCAGCACGGTCGGTGGCTGCGAGCGTAGCGAGCGCGGCCGAAGGCCGCTGGGCGCTCGCA
GGGTCCGCGCCGTAGGCGCCCAGCGAGCCCGGTGGCGAGCGAAGCGAGCAAGATTTATAA
AATCTTTGGCCCGCTGGCCAGAGCGGCACCGGCTCTGGACCCGGGGCCCACGGGCATGTG
G
>TRINITY_DN483_c0_g1_i1 len=249 path=[737:0-124 738:125-248] [-1, 737, 738, -2]
GATATGCAGGTACCGACCCGGAGTGGTCGGAACGCTTAGGTGTCGTGGGAAGGCCCGCGA
AGCGGTGCATCGCTGCTGTGCCCGAATAGGCACTTTAAGGAGCTCGCTTCCGCTACTCAT
TGGCGAGCGAAGCGAGCATAAATGTAATAACACACCCCTAGGCACTGTAAGGAGTCCCCG
TCAGATTCGCGAAGTGCGAAGCCCTTCGCGAATCACTGACGGGTGCGACGGCTACCACCA
ACCCCTGGC
>TRINITY_DN483_c0_g2_i1 len=288 path=[735:0-163 736:164-287] [-1, 735, 736, -2]
GTCCAGCGATGCGAGTGAAGCGAGCCTACGAGGGCGAGGAGCGCGCAGCGGCGAAGCCGC
GAGTCAGCGCGCGCGAACGAGCGCTTGTATATCCACCGAGGCCGCGCGCGCTTCAAGCTC
GCTTCGCTTGCGGCGCGCGGCCTCGCTTCCGCTACTCATTGGCGAGCGAAGCGAGCATAA
ATGTAATAACACACCCCTAGGCACTGTAAGGAGTCCCCGTCAGATTCGCGAAGTGCGAAG
CCCTTCGCGAATCACTGACGGGTGCGACGGCTACCACCAACCCCTGGC
>TRINITY_DN488_c0_g1_i1 len=393 path=[869:0-51 870:52-392] [-1, 869, 870, -2]
TGCGAACCTAAGTATACACTGATTGGAATGTTTATACGAATCCCTAGCCGTGGCCGTGGG
TGCCTTGCATTTTAGTTTTGCAGACATCAATAGGGTTATTGGCTAATGTGGAGCAGAATC
CGGCGAATGCGCCTGAAAGTAAATCAACAATCATCTTGTGGTTGGTGAGGGGAGTGAGGT
AATCTTTGGACTTGCCGAACACAACGAGGTGGCAGTTAGTACTTTTTTTACCTACATGTG
TCACAGCCTAAACTTACTTCTATCTAGTCGCCACGCAGTTTCTGGCCGATTCGGAGTATC
GGCTGCATGCCTTTTGACTATTCTTTTAGATCTCTGGGCGTGGGCACTATTTGATTATTA
AGCATTTTTCTACGCGTTGCGCCAAATCTACTT
>TRINITY_DN495_c0_g1_i1 len=231 path=[209:0-230] [-1, 209, -2]
GTAGTCTGCATGTCAATATTTAATTAGACTTAAGTGTTAATGTTGATATCAGTCCATTAA
TATGGGTCGTAATGTAGCTAAAATTCAACTTAAACAGGTAGCAAGTCGTAATTGTTAATT
TAGAACATGTAATAGCATTGAGCTTACCCAGAACAGTTTTAGCTGTTATGGTTAATGTTC
GTTGTAAACTATCGAATCCCTGAAGAGTTGCCTTAGATACCAGTAACTGAG
>TRINITY_DN490_c0_g1_i1 len=419 path=[658:0-182 659:183-194 664:195-305 662:306-317 663:318-418] [-1, 658, 659, 664, 662, 663, -2]
GCCGCGGGAAATCAAAGATTTCCCATTGGGGTCGCAAGCGACCCCGCTCGCTTCGCTCGC
ATCGTAGACCCTTGCGAGGTGTTTTGCGGGCAGCACTGCTGGCGCACAGTTTGCTAGCGC
AAACTGCTTGCTGCAGGCAGGTTATGCTTAAAGTGCGCTTCGCGCAGGGCGCTTCGCGCC
CAAACTGATCGCTGCAGGCTGGTCTGCTAGCGCAGAGCTGTAAATGCAGCTCTGTGCTGC
AGATCGGCCTGCAGCGATCAGTTTGCGCTTCAAGCGCGCTGCGCGCGCAGGGCGCTTCGC
GCCCAAACTGATCGCTGCGGTCCGATCGGGGGCGCGCGCAGCGCGCGCGGCGCGCGAAAA
GTTCCTTCTTTTTAAAATGCTGCGCGTCTGCATGATTTTTCTTGTTTAAATCTTTTTTA
>TRINITY_DN494_c0_g1_i1 len=263 path=[241:0-262] [-1, 241, -2]
ACGTGCGCCTTCGGGCGTACTCTTGGTGAGCATCGGCGTTTCGATATCCACAAAGCCATT
GGCGTCCAAAAACTTCCGTACTTCCATGGACACGCGGTATCGCAGCATCAGGTTATTTTG
CATGTAGGGACGGCGCAGATCCAACACGCGGTGCGTGAGTCGGGTGGTCTCGGACAGGTT
TTCGTCGAATGGACTCTGCACCAGTCATCAGAGTCACAACGCGATCCAGACCAAAGGCCA
GGCCACCATGAGGGGGCGCGCCG
>TRINITY_DN497_c0_g1_i1 len=455 path=[433:0-454] [-1, 433, -2]
TCCGGTAATGAGAGCGGTGTGGCCTGTTTTCCCTACACCGTGGTGGAGCCGAACGTTTTG
CCCTTGATTCCAACCTGCGGTTAGCGACCCGGTATCGTGGCCTTTGGCTTCACGGGACTG
GATCTCGAAGGTTTTCAGCATTGGATGGTGGTGTTCCAAGTAAGTGCTGATAGCTTTGCT
TGTTTCACTGTCCATAGAACCGGCGAATTCAGCCACTTTGTAACTCACGGCGTTTATCCA
ACCTTCGGCAAACAGAGCGCCGCGACGACGCTTGGTTTTCAGTTGGCATCGCTTTTGTTG
GGCCACATGCTCGCGGCGTGCTGCCACCAATTGGTGAAGCAGTGCGGAATACGCGTGTGC
AGCGAGCTCTGGCGAAATACCTTTGCCAAGGAACTTGAAAGACCAACCCTGTAAAGGGTT
GTAATAGGCAATGTGTTGGCAATCGAACGCTCGCG
>TRINITY_DN492_c0_g1_i1 len=411 path=[777:0-410] [-1, 777, -2]
GGGGGAATCCCTTGCGTTTTTTTACATTGTTTTTACCGAAATGAGAGTGTTACTGCTGTA
TTTAAATTTGCAAAAAAATATGTAACTAACTGACATAAATCATTGTATTTAATCCATTGG
AAACTTGCAGGAAAGTTTAATATATTTTTTAGGTACAGGTGAATCCATTGCAATTTTTTT
AGCATGCACCTAATCGAAGAATTGAGTGATTACGAAAGTGATTGTGAGAGTGATTGGGAT
CACTTTTTGCGCGTCATGTACGGTCCTTTATTGCCGGCACCAGCCGGGCAAATACCATTG
AAGATTATTGTGGGGAGGCAATTTGCCATGTGCATTGTGAAAGGATTGGTGAGGGAGCCG
AACGAACACAAATACAGGGTGGGGAATTGTGTGCGAGTTCGTGATTTAGAG
>TRINITY_DN492_c1_g1_i1 len=276 path=[254:0-275] [-1, 254, -2]
ACATCAAAACCTTCCATCAATATAGTTGAAGTAACATTAAACTGTTTCCTGCATTGCTAA
CTAGTTTACCAAGAAGAGTGGGGTGAAAGGTACCACTTCTCACATGGAACCATCAGATAT
TCTGAACTTGTCTGTTTATTGGTGTATTTATTTTTTTCAAAAAATACTTAATTGTCTGAC
AACAATCCTTGTATTTAATCTCAGGGAAAGATCATAACCCTTGGGAAAGTGAAAGAAAAT
TTGAATTTTACTAAGGTAAGGGGGGAATCCCTTGCG
>TRINITY_DN498_c0_g1_i1 len=228 path=[206:0-227] [-1, 206, -2]
GAAAATCGATCATTTTCTACTAGAAAAAGCGTATGTAATTTATATAAAATTACAGTACTC
GATTTTGGCTAAAATCAATAAATTGATTTTAAAAAATCACTTAAAATGGCCAAAAATCGA
TCACAAAAGGTTATAAATTACTTTATTAAGTTATTTAATAAAATAAATTTTAAATTAAAT
TTCAAATTTAATTTTTAAATTTGGCACATTTTGTGCCAAAAAAACTTG
>TRINITY_DN498_c1_g1_i1 len=203 path=[181:0-202] [-1, 181, -2]
GCCTTGGTAAAAACTTGCACTACAAAGCGTGGCCAAAACCACCCCCGAAATTTCTTAAAT
TTTGATAAATCTCGAAATTTATTTCGAATATCGAAATTTATCGAATCATTTCGAAATTGG
GCAAAATCACCCCAAAAACGGCCTTAAAATCAAGAAACTGGCTGTTATTTTTTTTAAAAA
TTTTCGCACATTTTAATTAAAAA
>TRINITY_DN496_c0_g1_i1 len=251 path=[229:0-250] [-1, 229, -2]
ATGTTAGTCACTAGTTCACTGTCCACAGTAACTCATACTGGCGAGTAAACATGGCTCTCC
GCAAGTCACTGACACCTTCATCCATAGCTATGACGTACACTCCGAGCGACGCATGAGTTG
ATGGTGACTCAGCTGTAATACGCAATACTGCTTAGTACCACTGGTAATACCACATCTGCT
ATCAGCGCGCAGTTGCTCCTTCCCACTCGAATATAGGAATAACACTGTTACTATGAGAGA
TATCAGTGCAA
>TRINITY_DN496_c1_g1_i1 len=526 path=[504:0-525] [-1, 504, -2]
AGATATCAGTGCAAAACGGCCTATTGCAGAGCGGTACAGATCTCATCCAAGGACGACAGC
AAGGGTAATCAAAAGTACAAGCGGCAGTACGAAATAGTTAAATACCGTAGTACTAATAGT
AGTACAGTATCAGATAGTACTGCTGGTGGTCATCTTTCTGGAAATAGGCCTTGACTTGGT
CAGGTTTGAGGGTCCAACCAAGAGTGCGGTGATATCCGCGAGAGCACCACAGCAGCGTCT
CACGAAGCTCATCCGAGAGCCCGTTGAGCCATAAGAACTGTCTCTCTCACGGACACACCA
CTGTAACCCCCTATACCAAGATGACGTATAGTCAACTGGTACATGTTGTCACAGTGGTCA
TCCCCCTAATGGTGGTAGCAGTCAGCACCGCTGCTAGTAGCGGAAGTCTTCTGTCTTCAT
CTGCATGATGGATAGTACGTCCATCCAGAACGGAGAGCAGCAGACTCAAATAGTCAGGTA
AGGGACATCACATGAATGAGCGATATAGTGATGTTAGTCACTAGTT
>TRINITY_DN500_c0_g1_i1 len=225 path=[203:0-224] [-1, 203, -2]
ACAAATTTGCACAAAAAAGCTCAGCAAAATTTAACGGGAAAAATGAAGACCCAAAAATTA
AGCATAAATTTGCCCAAAATCCCAGCCGCTTCCAGGCCAAAATCACCATTTTTGGACCAA
AATTAGCTGAAGAGTGATTCCTGCTGATGTAGCAAACAATTGTGCACTTAATTTGTGTAT
TAGACGAAATTAGTGACAATTCATAATTATGTTCTGCATAATTTG
>TRINITY_DN501_c0_g1_i1 len=624 path=[602:0-623] [-1, 602, -2]
TACAGTCGCTCGTTCGCGCGCGCTGATTCGGCTGCTTCGCAGCCTGCGCACGCTCCTCGC
CCTCGTAGGCTCGCTACGCTCGCGCGTGCGCCCATGCATGCACCAGTATTGGGTTACGAC
CTCGCCACCTCACTCGCTCACTTCTCACATACGTTTGAAGCTCACTCGCTCGGTGGATCG
GTACACGCGCGCACCAATGTCCCGTTACGACCTCGCACTCGCTCGCTCACTTCTCGCGTG
CGCTCGGAGCTCACTCGCTCGTGCTCGGTGCACATGCGCGCGGGTATCTACGGCGTGCGC
ACGTAACAGTGCCCCATTTCGACCTCGCTTCTCCTCGCTCACTTCTCGCTCCGCATCGAA
GCTCGCTCGTCGTCGCTCGGTAGCCCCTCTGCGACAATGCCACGTTGGTCGTTGACGGAG
ACTCCTTACAGGCCTGCTACGCGCGCACCCGTGGGCGCCCCTGGGGGCTCCGCCCCCAGA
CCCCCGCTAGCCATAAACGGTGGTTTGGGGCGTAGTTTTTGGTAACCAGCACCAAAACTT
TTGGCAAGCCCACCAAAAACTACACCCCTTGCCACCGTTTACCCCACCCCACCCCAAACC
CTGCCCCACCCCGTCCCAATACCG
>TRINITY_DN502_c0_g1_i1 len=328 path=[611:0-327] [-1, 611, -2]
GATGTGAGGCCGTGGATGAGAATGATGAGGTTGCTGAAGTTGTCTGTTGTTCGTTGTTGT
TCTGACCACGATGACGGAAATGTGAGTTTGTAGTTCAGAACACAAGGAGGCATCGGATTG
ATTAAGTTTTTTTTATGATTATTTTTGTTGAGAGGTTCAGATCTGAATCGAAGTTGTTCG
TGTTGTCGGTTTCCCACTGCTTCATCATTTTGAAGCAACGAGCAGAATTTTCAGCATCTG
AAATGGAGCTGCTGTTGGGTTCAGGAGCAGTAGCGCGAATGACTTCATCCTCGACAATCA
CACTCTTGACAACAGACGGGAAATCAGC
>TRINITY_DN506_c0_g1_i1 len=207 path=[638:0-74 658:75-127 660:128-128 659:129-130 657:131-180 661:181-185 662:186-189 633:190-191 634:192-192 635:193-206] [-1, 638, 658, 660, 659, 657, 661, 662, 633, 634, 635, -2]
CCCGAAGGGCAAGCCGCCGAGCGAGCCAGGCCGCCGGGCGAACCAGGCCCAATAGGGACC
AGGAGCTCCTGGTTCCTAAATGGGACAAAATAGACCAAATTGGCTTATTTTATGACGATC
AGGAAAATGGCCCATTTTCCTGCTCGTCATAAAATAGACCAAATTGGCCTATTTTATGAC
GATCAGGAAAATGAGCCATTTTCCTGA
>TRINITY_DN506_c0_g1_i2 len=239 path=[636:0-61 658:62-114 660:115-115 659:116-117 657:118-167 661:168-172 662:173-176 648:177-238] [-1, 636, 658, 660, 659, 657, 661, 662, 648, -2]
ATAGGCCAAATAGGCCAAAATGGCCTATTTTGGGCTATTTAGGGACCAGGAGCTCCTGGT
TCCTAAATGGGACAAAATAGACCAAATTGGCTTATTTTATGACGATCAGGAAAATGGCCC
ATTTTCCTGCTCGTCATAAAATAGACCAAATTGGCCTATTTTATGACGATCAGGAAATAT
GGCCTATTTTCCTGATCGTCATAAAATCGGGAAATCCCCAGATTTTATGACGATCAGGA
>TRINITY_DN503_c0_g1_i1 len=276 path=[703:0-130 704:131-145 705:146-275] [-1, 703, 704, 705, -2]
GATTGGATTGTTGGAGGAGGCTGTAGACACTGGGGCGTTGTGACCGCGCGTCGATTTATT
TTGTCAAAAATCAACGTGCCGAGGTCTACAGCCTCTTCCCGACGTGGGGAAGCGACGGCG
AACAAGGGAGAACAAGGGACACGTCATTTATGACTTGTCCGATGTCCCCGTCAACACGCG
CGCTGCTCCCACGACGGGAAGTGGCTGTCACGGTTCGGGTTCCTCATAATATTTTTGACC
CACCCCAACGTCCTCCGCCACCTCCTCTGCCTCCAG
>TRINITY_DN509_c0_g1_i1 len=332 path=[653:0-225 654:226-331] [-1, 653, 654, -2]
CAATAAAGCCGCAAAACAGCTTGCTGCCGCTATGATTCTGCGCATCATTTTCCAGTGTAT
AACGCACTTCCGTGCGCGCAAAGATTTCCCACAAAATAGGAAGATCTCCGAAACGTGGGC
GTGCGTAGCACGCGAAACTTCAAGCCGTATCGCTAAAAGGCATTAAAAAAACAGACCTCC
ACTGGGACCTAAAGTTTGCGCCGCGGGCCTAGTTAAGGCCCAAAGACACCCCAAAAATAA
TCTTGGCGCCCCGCTCCCTCGGCGCACTAAGTGCTTTACCATCAAAAGAAAAGGCGCTTT
AAAGCGCAACATAGAGCCTGTGCACTCTTTAG
>TRINITY_DN511_c0_g1_i1 len=290 path=[584:0-190 585:191-214 586:215-289] [-1, 584, 585, 586, -2]
GACAAATCGACACTCAAGCCAAGACTAATAGTGCCGATAACGTCAGACGATTCATTCTCA
AGGAAGATAAAAACAATGAATTAAGAAAAAACACTATCTCGGGGCTATCCTGATCTAGCC
AAACGATCCCAGTCGCCTTTCTTTGTTGTCAACAATATTTTTTATAATCAGTCTGCCAAG
TTTTAAAGCAGCAGAAACCTTAAAAAGTCTTCGAACCCGACACAAGAACAGTAAGAAAAT
ATAAATAACTTACCGAATATTATCAGGCCAGTTGCTAAGAATTAATAGCA
>TRINITY_DN504_c0_g1_i1 len=2429 path=[2480:0-1213 2481:1214-1237 2482:1238-2428] [-1, 2480, 2481, 2482, -2]
GTGCAGGAACCTATGCAGTAGTTTTCACAGATGATGTTACTAGTTGTACAGCATCTACTT
CTGTTACAATTACGCAACCAGCAGTATTAGATATCACGCTTGTTTCAAATAGAAATGCAA
ATTGTGGTATTACTACATCAAGAGTAACAGTTACTGCTGCAGGAGGCACAACACCTTATT
CGTATGCATTTGTGCCAGCGGGTAACACACCTGTTGCATTAGATTATACCTCAAGTACTT
TTAGAGACTTAAATCCAGCAACGCCACTTTGGGATGTATACGTACTCGATGCAAATGGAT
GTCCTGATATGATACAAGTTCCTGTAACTTCAGACCCAATACCAACAGTCACTGCAACTG
GTTCAGGATGTTTAGGAACTCTAGGCGGATATACTATTACGGCTGCAAACACTACAACGC
CAGCAGCTGGAATTATTACTCCAATACGTTACAGTATTAATAATGGTGCTTCTTATCAAC
CAAGCACTACATTTATAATAACTACAGCAGGTGACTACACCATAACCATGATTGATGGCA
ACGGTTGTATTGCAACTGCACCAATGATTACAGTTGCACCGCAGTTAACGTTAAATGCTT
TTTTAAACAAAGATATTACATGTAATCCTGCGCCAACAGACGCGCAAATTACTTTAACAC
CAACAGGCGGAGTAGGTCCGTTTACTTATACCGCAAGTCCTGCAACAGGAACATTTGCTG
GTAATGTATTTACAACAAACGCACCTGGTAGTTATACATTTACAGTTACTGATACTACTA
CGGGTTGTACATATACAACTACAGCGGCTATTCCTGTAACAGTACCTGTGAACCCAGTCA
TTGATGATGTTGCATTACCTGGACCTGTTGGCGTTACACAAACCGCATTTATCAATTGTA
ACGGTGACGATACTGCTGCAATAGCAATCGCTATTGATAACACACAAGGACAATCTCCTT
TTGTATTTAATGTTCAAAGAACAGCACCGACAGTTCAAAACTATGGTACGCAGACTTCAG
[truncated: 26,951,815 more chars]
